# Supplementary material for: Multivariate genome-wide association study on tissue-sensitive diffusion metrics highlights pathways that shape the human brain
Source: Nat Commun. 2022 May 3;13:2423. doi: 10.1038/s41467-022-30110-3 (PMC9065144; doi:10.1038/s41467-022-30110-3)
Supplement: Supplementary file 4 — Supplementary Data 1 [file 41467_2022_30110_MOESM4_ESM.xlsx]

## Sheet: Supplementary_Data_1
chr	start	end	width	LociNum
chr1	930567	969659	39093	1
chr1	1987993	2024256	36264	2
chr1	2782593	2804278	21686	3
chr1	8431607	8892577	460971	4
chr1	17275895	17415655	139761	5
chr1	19820158	19973920	153763	6
chr1	21045726	21536910	491185	7
chr1	22227091	22312823	85733	8
chr1	23283362	23551623	268262	9
chr1	39551488	40088043	536556	10
chr1	43760070	44145130	385061	11
chr1	45945898	46605728	659831	12
chr1	47659445	48002204	342760	13
chr1	50828316	51797862	969547	14
chr1	53656293	53752640	96348	15
chr1	61774969	61839973	65005	16
chr1	64183430	64256018	72589	17
chr1	64617327	64658060	40734	18
chr1	65188498	65347041	158544	19
chr1	82254623	82315273	60651	20
chr1	85773338	85940157	166820	21
chr1	93539383	94014564	475182	22
chr1	102969517	103464210	494694	23
chr1	110511261	110636288	125028	24
chr1	113055023	113247563	192541	25
chr1	119448908	119762729	313822	26
chr1	149775372	151136354	1360983	27
chr1	153753852	154236452	482601	28
chr1	154848581	156190363	1341783	29
chr1	156608394	156612932	4539	30
chr1	160398239	160429160	30922	31
chr1	171415327	171516863	101537	32
chr1	180903388	181086122	182735	33
chr1	197311971	197857845	545875	34
chr1	200874229	201025850	151622	35
chr1	205039288	205268803	229516	36
chr1	205646278	205803284	157007	37
chr1	207912179	208055692	143514	38
chr1	208414033	208507471	93439	39
chr1	215134041	215816854	682814	40
chr1	218938244	219051378	113135	41
chr1	231897207	231897207	1	42
chr2	16420389	16451178	30790	43
chr2	18672346	18738545	66200	44
chr2	19328111	19462138	134028	45
chr2	23879268	24257582	378315	46
chr2	26961166	27386087	424922	47
chr2	37047901	37278206	230306	48
chr2	37678734	37701442	22709	49
chr2	42215902	42306258	90357	50
chr2	43449385	43864089	414705	51
chr2	45151600	45170153	18554	52
chr2	45396470	45404169	7700	53
chr2	48167631	48484467	316837	54
chr2	54615325	54969379	354055	55
chr2	55556990	56257941	700952	56
chr2	57942325	58484172	541848	57
chr2	60603602	60726427	122826	58
chr2	65937041	66006558	69518	59
chr2	71941150	72009917	68768	60
chr2	72523949	73018806	494858	61
chr2	88870632	89103554	232923	62
chr2	97595403	98623406	1028004	63
chr2	105405557	105602533	196977	64
chr2	109917804	109955290	37487	65
chr2	119030607	119063046	32440	66
chr2	134232622	134280272	47651	67
chr2	145634153	145910404	276252	68
chr2	149945701	150038388	92688	69
chr2	162796517	162910223	113707	70
chr2	175261148	175324074	62927	71
chr2	187498107	188421264	923158	72
chr2	189882901	190360239	477339	73
chr2	198146381	198954774	808394	74
chr2	199685026	200575788	890763	75
chr2	203639395	204383262	743868	76
chr2	208017033	208088987	71955	77
chr2	210512828	210701101	188274	78
chr2	216245694	216245694	1	79
chr2	217416703	217431572	14870	80
chr2	217748632	217821802	73171	81
chr2	218511592	218616633	105042	82
chr2	222693807	222775058	81252	83
chr2	226692507	226812352	119846	84
chr2	231918203	232143440	225238	85
chr2	237702992	237721142	18151	86
chr2	239646682	239681279	34598	87
chr3	13818385	13837286	18902	88
chr3	17219137	17887635	668499	89
chr3	39472295	39534742	62448	90
chr3	45432423	45818144	385722	91
chr3	48446237	50793739	2347503	92
chr3	51163964	51163964	1	93
chr3	52217088	53175017	957930	94
chr3	55480045	55560144	80100	95
chr3	57706503	57953782	247280	96
chr3	58215156	58502708	287553	97
chr3	64554254	64626922	72669	98
chr3	66026965	66448307	421343	99
chr3	69443240	69511150	67911	100
chr3	70897294	70987642	90349	101
chr3	71481192	71633324	152133	102
chr3	73318435	73353237	34803	103
chr3	77034462	77607564	573103	104
chr3	87792853	90503193	2710341	105
chr3	93505756	94246319	740564	106
chr3	98809291	98896242	86952	107
chr3	104646815	104824542	177728	108
chr3	113010303	113309149	298847	109
chr3	114686884	115144685	457802	110
chr3	124438329	124546058	107730	111
chr3	124860540	124892842	32303	112
chr3	132119691	132447137	327447	113
chr3	133433523	133490334	56812	114
chr3	135781940	136656593	874654	115
chr3	138691912	138823398	131487	116
chr3	139004333	139029676	25344	117
chr3	146269735	147328796	1059062	118
chr3	148580879	148628908	48030	119
chr3	150110936	150189488	78553	120
chr3	153778760	154088411	309652	121
chr3	168694670	168969370	274701	122
chr3	177271340	177345126	73787	123
chr3	183314911	183537046	222136	124
chr3	190591315	190678743	87429	125
chr3	193515520	193520975	5456	126
chr3	194468413	194502841	34429	127
chr4	1001742	1017235	15494	128
chr4	4414290	4935205	520916	129
chr4	7783163	7939008	155846	130
chr4	15603069	15705039	101971	131
chr4	20088468	20242943	154476	132
chr4	38577660	38745482	167823	133
chr4	41272817	41346529	73713	134
chr4	53659576	53757835	98260	135
chr4	57700901	57916815	215915	136
chr4	73256772	73554072	297301	137
chr4	89019735	89054667	34933	138
chr4	94993387	95318346	324960	139
chr4	98013963	98278379	264417	140
chr4	102702364	103388441	686078	141
chr4	123998201	124276701	278501	142
chr4	145227879	146177538	949660	143
chr4	146877947	146977979	100033	144
chr4	147472232	147556902	84671	145
chr4	149404430	149461969	57540	146
chr4	157611157	157815887	204731	147
chr4	185122890	185131886	8997	148
chr4	187366649	187390722	24074	149
chr5	2309391	2331716	22326	150
chr5	31912256	31913006	751	151
chr5	35249009	35305153	56145	152
chr5	39743954	40051508	307555	153
chr5	56008916	56274146	265231	154
chr5	59797702	60843706	1046005	155
chr5	64779214	65006234	227021	156
chr5	66024969	66179049	154081	157
chr5	67412319	67529191	116873	158
chr5	75996909	76073447	76539	159
chr5	81718711	81988220	269510	160
chr5	82293930	82954722	660793	161
chr5	88015545	88175251	159707	162
chr5	90901337	91073986	172650	163
chr5	91870172	92336729	466558	164
chr5	92683607	93571190	887584	165
chr5	93823951	94190819	366869	166
chr5	106396918	106557132	160215	167
chr5	116543530	116664675	121146	168
chr5	121518309	123135286	1616978	169
chr5	127589221	128014834	425614	170
chr5	128734008	129102550	368543	171
chr5	129714441	130115860	401420	172
chr5	131062407	131833599	771193	173
chr5	133827615	133870739	43125	174
chr5	139028810	139086651	57842	175
chr5	139515394	139955371	439978	176
chr5	148663072	148664771	1700	177
chr5	151111863	151323905	212043	178
chr5	158253271	158446223	192953	179
chr5	171086603	171174351	87749	180
chr5	173812161	173853681	41521	181
chr5	178978012	179079104	101093	182
chr6	792837	800496	7660	183
chr6	843620	889817	46198	184
chr6	1364471	1379353	14883	185
chr6	7075822	7168474	92653	186
chr6	7189858	7222093	32236	187
chr6	7736417	7909334	172918	188
chr6	8182469	8792565	610097	189
chr6	12459311	12514969	55659	190
chr6	24180812	24315743	134932	191
chr6	25182925	29612325	4429401	192
chr6	34548206	35133074	584869	193
chr6	39409237	39800974	391738	194
chr6	43804103	43829941	25839	195
chr6	44440781	45511945	1071165	196
chr6	51572515	51665796	93282	197
chr6	56105973	56149855	43883	198
chr6	91870804	92016259	145456	199
chr6	92763718	92904059	140342	200
chr6	94715324	94839093	123770	201
chr6	98547979	98751680	203702	202
chr6	99280657	99297389	16733	203
chr6	108861264	109019323	158060	204
chr6	125985540	127369230	1383691	205
chr6	131897278	131973932	76655	206
chr6	133282177	133670193	388017	207
chr6	138824591	138979521	154931	208
chr6	140091162	140149893	58732	209
chr6	148514301	148538085	23785	210
chr6	149636235	150232879	596645	211
chr6	150988183	151041352	53170	212
chr6	157266505	157383274	116770	213
chr6	169276167	169602281	326115	214
chr6	170152991	170235066	82076	215
chr6	170545279	170545507	229	216
chr7	2745766	2912928	167163	217
chr7	4872813	4889589	16777	218
chr7	15607231	15633802	26572	219
chr7	18866844	19029423	162580	220
chr7	19371245	19654476	283232	221
chr7	33166801	33540725	373925	222
chr7	37938422	38157511	219090	223
chr7	42003500	42030686	27187	224
chr7	54909928	55135766	225839	225
chr7	72823741	73058025	234285	226
chr7	81411028	81418596	7569	227
chr7	83631376	84700633	1069258	228
chr7	96076343	96375057	298715	229
chr7	99570586	100091795	521210	230
chr7	100937051	101095216	158166	231
chr7	103231009	103453099	222091	232
chr7	114012911	114428727	415817	233
chr7	114940068	115117353	177286	234
chr7	115847524	115853503	5980	235
chr7	120703929	121040782	336854	236
chr7	129663496	129685597	22102	237
chr7	134380092	134466725	86634	238
chr7	150787830	150809164	21335	239
chr7	151492565	151505698	13134	240
chr8	455360	455975	616	241
chr8	6265909	6394179	128271	242
chr8	7632319	12199830	4567512	243
chr8	23096594	23110503	13910	244
chr8	26361499	26505451	143953	245
chr8	42351176	42457590	106415	246
chr8	60475926	60954059	478134	247
chr8	61783211	61792879	9669	248
chr8	72395582	72527345	131764	249
chr8	73997147	74018191	21045	250
chr8	74276843	74399417	122575	251
chr8	78019019	78180278	161260	252
chr8	88602399	88784385	181987	253
chr8	101673265	101686315	13051	254
chr8	104222025	104284976	62952	255
chr8	108393683	108533382	139700	256
chr8	108847459	109244742	397284	257
chr8	110598608	110715932	117325	258
chr8	116464988	116645056	180069	259
chr8	118898839	119071743	172905	260
chr8	119822573	120953873	1131301	261
chr8	122143582	122273788	130207	262
chr8	129824861	129994834	169974	263
chr8	130569398	130645692	76295	264
chr8	134095066	134188778	93713	265
chr8	144972454	145086428	113975	266
chr9	963418	988817	25400	267
chr9	3925604	3932283	6680	268
chr9	13921441	13976285	54845	269
chr9	16680138	16833127	152990	270
chr9	19210177	19210177	1	271
chr9	21995882	22077085	81204	272
chr9	32417244	32471327	54084	273
chr9	76232858	76381590	148733	274
chr9	84798717	85129831	331115	275
chr9	88869005	88999304	130300	276
chr9	92178472	92230747	52276	277
chr9	95924240	96399174	474935	278
chr9	98137552	98526672	389121	279
chr9	98927543	98935333	7791	280
chr9	101594665	101724686	130022	281
chr9	109526479	109664447	137969	282
chr9	110394583	110430408	35826	283
chr9	113584517	114161623	577107	284
chr9	118918479	119453455	534977	285
chr9	123507855	123634040	126186	286
chr9	126306184	126451743	145560	287
chr9	127780246	127987802	207557	288
chr9	129677052	129954223	277172	289
chr9	133915854	133928790	12937	290
chr9	136132908	136155000	22093	291
chr10	7622009	7622009	1	292
chr10	9040700	9215488	174789	293
chr10	17966561	18290854	324294	294
chr10	21728206	22288132	559927	295
chr10	25015618	25071512	55895	296
chr10	25238456	25380959	142504	297
chr10	28937075	28971818	34744	298
chr10	31113978	31386822	272845	299
chr10	33458887	33602046	143160	300
chr10	34705559	34955387	249829	301
chr10	48434995	48450392	15398	302
chr10	48482576	48488334	5759	303
chr10	50210710	50425088	214379	304
chr10	52734441	52793177	58737	305
chr10	75825922	76421216	595295	306
chr10	90136806	90264140	127335	307
chr10	94761925	95007493	245569	308
chr10	96009182	96069405	60224	309
chr10	98958738	99099397	140660	310
chr10	99861312	100025924	164613	311
chr10	104220301	105059896	839596	312
chr10	105595430	105720351	124922	313
chr10	118606810	118896767	289958	314
chr10	119257454	119400061	142608	315
chr10	126302936	126564695	261760	316
chr10	126828084	126862256	34173	317
chr10	130842249	130842249	1	318
chr10	131313824	131449487	135664	319
chr11	176397	270514	94118	320
chr11	1472475	1645885	173411	321
chr11	2165173	2184848	19676	322
chr11	8819367	9066476	247110	323
chr11	10432370	10699750	267381	324
chr11	14264979	14431709	166731	325
chr11	17000970	17036466	35497	326
chr11	19433860	19500253	66394	327
chr11	19868377	20129311	260935	328
chr11	27265644	27338712	73069	329
chr11	30798255	31791099	992845	330
chr11	32623621	32956492	332872	331
chr11	44297929	44636833	338905	332
chr11	46342942	47943419	1600478	333
chr11	61542006	61789887	247882	334
chr11	65211979	65488982	277004	335
chr11	91947709	91972758	25050	336
chr11	92267693	92625457	357765	337
chr11	95274265	95756811	482547	338
chr11	110478592	110657616	179025	339
chr11	110855214	111083785	228572	340
chr11	114030799	114030799	1	341
chr11	118478330	118962230	483901	342
chr11	120178753	120340060	161308	343
chr11	128310346	128339806	29461	344
chr11	130260673	130702454	441782	345
chr12	5284122	5539134	255013	346
chr12	5883770	5936265	52496	347
chr12	19984383	20010909	26527	348
chr12	20803549	20859984	56436	349
chr12	21335290	21490484	155195	350
chr12	24154382	24270393	116012	351
chr12	28045848	28741743	695896	352
chr12	32455355	32592984	137630	353
chr12	41212858	41407060	194203	354
chr12	43585559	43684266	98708	355
chr12	49484494	49603147	118654	356
chr12	53730160	54086274	356115	357
chr12	65449071	65915317	466247	358
chr12	77873946	78394450	520505	359
chr12	79760388	80114680	354293	360
chr12	85410841	85757448	346608	361
chr12	93956672	93998321	41650	362
chr12	95362887	95709315	346429	363
chr12	95975038	96001445	26408	364
chr12	102324872	102924964	600093	365
chr12	106365661	106510413	144753	366
chr12	106970892	107375551	404660	367
chr12	109029333	109260895	231563	368
chr12	109851486	110042348	190863	369
chr12	111708458	112985328	1276871	370
chr12	118440370	118461574	21205	371
chr12	123447928	123913433	465506	372
chr12	133688707	133781163	92457	373
chr13	22977789	23007223	29435	374
chr13	47062093	47323718	261626	375
chr13	80168720	80193729	25010	376
chr13	81167981	81603918	435938	377
chr13	99635611	99762453	126843	378
chr13	100672921	101158580	485660	379
chr13	103592244	103968050	375807	380
chr13	104661007	104755303	94297	381
chr13	107587529	107677080	89552	382
chr13	109691188	109707827	16640	383
chr14	29208979	29236148	27170	384
chr14	29680331	29702590	22260	385
chr14	31361742	31504601	142860	386
chr14	50655357	50655357	1	387
chr14	53902415	53996341	93927	388
chr14	54380587	54435054	54468	389
chr14	54812453	54849125	36673	390
chr14	57269825	57709152	439328	391
chr14	58664909	59095285	430377	392
chr14	59449138	60157736	708599	393
chr14	60787269	61591031	803763	394
chr14	68877529	69314059	436531	395
chr14	75120628	75378185	257558	396
chr14	91847234	92099719	252486	397
chr14	92413987	92559678	145692	398
chr14	93068516	93118229	49714	399
chr14	99667179	99750520	83342	400
chr14	100275360	100388724	113365	401
chr14	104021141	104332759	311619	402
chr14	105609335	105648963	39629	403
chr15	38707856	40025544	1317689	404
chr15	48691494	48944615	253122	405
chr15	55962861	56321602	358742	406
chr15	58188859	58438535	249677	407
chr15	61936356	61958660	22305	408
chr15	67680209	68127843	447635	409
chr15	68611051	68628163	17113	410
chr15	70671695	70729793	58099	411
chr15	71587373	71631437	44065	412
chr15	84546839	84608488	61650	413
chr15	85529772	85722892	193121	414
chr15	87910115	88026584	116470	415
chr15	91403052	91439417	36366	416
chr16	2132731	2200184	67454	417
chr16	4208633	4400274	191642	418
chr16	24698903	24879963	181061	419
chr16	29923510	30120442	196933	420
chr16	51324936	51558545	233610	421
chr16	64935280	65134457	199178	422
chr16	68947060	69940355	993296	423
chr16	70639114	70692762	53649	424
chr16	73090039	73101031	10993	425
chr16	77287208	77348433	61226	426
chr16	79157216	79168070	10855	427
chr16	86565486	86621393	55908	428
chr16	87179295	87357614	178320	429
chr16	89220880	90179862	958983	430
chr17	925006	928078	3073	431
chr17	1927141	2564267	637127	432
chr17	7328821	7568327	239507	433
chr17	8141779	10080411	1938633	434
chr17	13037350	13096917	59568	435
chr17	17696531	18029857	333327	436
chr17	19797869	20403618	605750	437
chr17	27893015	28553639	660625	438
chr17	35229377	35266724	37348	439
chr17	37387413	37903730	516318	440
chr17	38279036	38544624	265589	441
chr17	40571284	40824834	253551	442
chr17	41085683	41457386	371704	443
chr17	42292020	45811354	3519335	444
chr17	47320418	47461433	141016	445
chr17	55360585	55447087	86503	446
chr17	57557750	58046076	488327	447
chr17	62968339	63048009	79671	448
chr17	63903119	64229138	326020	449
chr17	65771016	66612272	841257	450
chr17	68037274	68101111	63838	451
chr17	69104938	69242932	137995	452
chr17	73797871	73954402	156532	453
chr18	8788967	8809445	20479	454
chr18	18514118	19484180	970063	455
chr18	40197660	40320317	122658	456
chr18	42419436	42469848	50413	457
chr18	49384374	49459622	75249	458
chr18	53197944	53389061	191118	459
chr18	57378836	57417980	39145	460
chr18	60881155	60906174	25020	461
chr18	73006280	73050743	44464	462
chr18	74499986	74704283	204298	463
chr19	4045518	4083916	38399	464
chr19	13089890	13212199	122310	465
chr19	13886994	13941022	54029	466
chr19	17985967	18042945	56979	467
chr19	18449238	18637194	187957	468
chr19	19358672	19657632	298961	469
chr19	32200518	32208909	8392	470
chr19	33536571	33624096	87526	471
chr19	36143992	36253317	109326	472
chr19	39128520	39250337	121818	473
chr19	45392254	45424351	32098	474
chr20	6408920	6637234	228315	475
chr20	7095113	7202161	107049	476
chr20	10456485	10765986	309502	477
chr20	11260097	11534388	274292	478
chr20	14696882	14913496	216615	479
chr20	15739184	15801600	62417	480
chr20	21812118	22305823	493706	481
chr20	25178119	25602328	424210	482
chr20	31093514	31187504	93991	483
chr20	33799280	34604980	805701	484
chr20	36816105	36849088	32984	485
chr20	39620847	40269840	648994	486
chr20	47508077	47935069	426993	487
chr20	52412489	52471667	59179	488
chr20	55509980	55533146	23167	489
chr20	60804539	60885142	80604	490
chr20	61142975	61158050	15076	491
chr21	34144545	34183587	39043	492
chr21	39881848	39908935	27088	493
chr22	18313591	18326823	13233	494
chr22	19749525	19759437	9913	495
chr22	28027704	28039203	11500	496
chr22	30124450	30953295	828846	497
chr22	31536133	32043630	507498	498
chr22	37445668	37470604	24937	499
chr22	38103545	38500126	396582	500
chr22	40540762	40720963	180202	501
chr22	45696695	46257355	560661	502
chr22	50519868	50746131	226264	503
