# Supplementary material for: Multivariate genome-wide association study on tissue-sensitive diffusion metrics highlights pathways that shape the human brain
Source: Nat Commun. 2022 May 3;13:2423. doi: 10.1038/s41467-022-30110-3 (PMC9065144; doi:10.1038/s41467-022-30110-3)
Supplement: Supplementary file 5 — Supplementary Data 2 [file 41467_2022_30110_MOESM5_ESM.xlsx]

## Sheet: Supplementary_Data_2_N0_sumstat
Metrics_Locus_ID	GenomicLocus	uniqID	rsID	chr	pos	start	end	nGWASSNPs	nIndSigSNPs	IndSigSNPs	UKB_discovery_P	UKB_replication_P	ABCD_replication_P	mapped_genes	PUBMEDID	measures	novel_loci
2	2	1:2023504:C:T	rs2490561	chr1	2023504	1987993	2024256	41	1	rs2490561	8.59989e-10	2.42492e-06	0.00648968	MXRA8;TMEM88B;VWA1;ATAD3C;C1orf233;CDK11A;SLC35E2;TMEM52	32665545	cortical surface measures	FALSE
3	3	1:2798712:C:T	rs4373707	chr1	2798712	2791891	2804278	18	1	rs4373707	5.83325e-29	2.98228e-17	0.00141857	PEX10	31676860;32665545	cortical surface measures	FALSE
4	4	1:8607024:A:G	rs6702060	chr1	8607024	8431607	8892577	146	1	rs6702060	3.94888e-10	0.000170648	0.00326336	SLC45A1;RERE			TRUE
5	5	1:17328200:A:T	rs6657613	chr1	17328200	17276627	17415655	219	6	rs6657613;rs2746478;rs12073028;rs2746543;rs730387;rs7513616	2.16005e-13	2.70173e-07	8.71551e-05	NBPF1;MFAP2;PADI2	32193296;32665545	cortical surface measures;subcortical volumes	FALSE
6	6	1:19968058:C:T	rs12408663	chr1	19968058	19820158	19973920	53	1	rs12408663	1.35826e-14	2.35584e-12	0.000125103	NBL1	32665545	cortical surface measures	FALSE
7	7	1:21091338:A:T	rs12133972	chr1	21091338	21045726	21536910	345	1	rs12133972	3.35213e-12	0.0077195	0.0233661	KIF17;SH2D5;HP1BP3;CELA3A	31666681	white matter microstructure	FALSE
8	8	1:22274061:C:T	rs61776287	chr1	22274061	22238775	22312823	44	1	rs61776287	3.83983e-10	7.3007e-06	0.0659616	CELA3A			TRUE
9	9	1:23410140:G:T	rs12139776	chr1	23410140	23283918	23543352	146	3	rs12139776;rs10917353;rs11577583	7.41444e-12	2.4671e-08	NA	LUZP1;HTR1D	32665545	cortical surface measures	FALSE
10	10	1:40035928:G:T	rs3768321	chr1	40035928	39551488	40088043	187	4	rs3768321;rs67637163;rs111411108;rs41270829	1.86513e-13	3.21224e-05	0.0226371	NDUFS5;MACF1;BMP8A;HPCAL4	32665545	cortical surface measures	FALSE
11	11	1:43764084:C:G	rs3120047	chr1	43764084	43760070	44145130	179	4	rs3120047;rs2782652;rs11577403;rs58097944	4.29966e-13	4.67077e-08	0.0572356	TMEM125;TIE1;CDC20;ELOVL1;MED8;ARTN	31676860;31666681;32665545	cortical surface measures;white matter microstructure	FALSE
12	12	1:46574424:C:T	rs785485	chr1	46574424	46022442	46605728	703	3	rs785485;rs10157795;rs1768809	5.16451e-15	4.38762e-08	0.00184712	AKR1A1;TMEM69;PIK3R3;LURAP1;NSUN4	31666681;32665545	white matter microstructure;subcortical volumes;cortical surface measures	FALSE
13	13	1:47980916:G:T	rs6658111	chr1	47980916	47659445	48002204	462	26	rs12057184;rs765861;rs6588196;rs6662814;rs538286;rs1337526;rs6658111;rs822886;rs72688340;rs12118339;rs34762764;rs77949659;rs7544109;rs6664652;rs61784776;rs2406103;rs11577621;rs2098;rs11211538;rs12070809;rs2050624;rs56034078;rs515146;rs12143164;rs11588699;rs512014	2.4859e-237	1.89136e-132	3.9743e-27	PDZK1IP1;TAL1;NSUN4	31676860;32963231;32665545	cortical surface measures;subcortical volumes	FALSE
14	14	1:51462439:A:G	rs2487824	chr1	51462439	50828316	51797862	390	4	rs2487824;rs79451801;rs12098011;rs12072311	5.88533e-14	2.46828e-09	0.00360841	CDKN2C	31676860;32665545	cortical surface measures;subcortical volumes	FALSE
15	15	1:53716416:A:G	rs3737983	chr1	53716416	53658178	53752640	67	2	rs3737983;rs10788954	7.16749e-21	2.91969e-15	1.88359e-06	C1orf123	31676860;32665545	cortical surface measures	FALSE
16	16	1:61839973:C:T	rs1884368	chr1	61839973	61774969	61839973	18	2	rs1884368;rs2806441	4.07538e-16	0.0010383	0.00108223	INADL			TRUE
17	17	1:64231078:C:T	rs34400982	chr1	64231078	64183430	64256018	153	2	rs34400982;rs11208285	1.10951e-13	1.70335e-09	NA	PGM1	32193296;32665545	cortical surface measures	FALSE
18	18	1:64650628:C:T	rs12080955	chr1	64650628	64617327	64658060	36	1	rs12080955	9.56557e-12	9.05362e-08	0.00420997	ITGB3BP;PGM1			TRUE
19	19	1:65331372:C:T	rs2780885	chr1	65331372	65188498	65347041	81	3	rs2780885;rs12752552;rs2256298	3.71338e-25	3.3465e-11	0.00272031	RAVER2			TRUE
20	20	1:82315273:A:G	rs3790941	chr1	82315273	82254623	82315273	7	1	rs3790941	7.9929e-10	2.07743e-07	2.57574e-07	LPHN2			TRUE
21	21	1:85777250:C:T	rs34561661	chr1	85777250	85773338	85940157	155	2	rs34561661;rs233108	1.14614e-10	4.55283e-06	0.964695	DDAH1	32665545	cortical surface measures	FALSE
22	22	1:94002233:A:G	rs3767967	chr1	94002233	93539383	94014564	191	3	rs3767967;rs12124771;rs4378215	1.40083e-14	5.98957e-08	9.46678e-06	TMED5;CCDC18;BCAR3;GCLM			TRUE
23	23	1:103370977:A:G	rs11576308	chr1	103370977	103210619	103456996	89	2	rs11576308;rs12722976	1.94551e-17	2.43315e-09	0.608312	RNPC3			TRUE
24	24	1:110606564:C:T	rs2360636	chr1	110606564	110511261	110636288	40	1	rs2360636	1.69728e-09	0.0253801	0.37164	SYPL2;CYB561D1;GPR61;GSTM4;GSTM2;EPS8L3;STRIP1;ALX3;SLC6A17;LAMTOR5;PROK1;KCNA2			TRUE
25	25	1:113196896:A:G	rs3790598	chr1	113196896	113055023	113247563	63	3	rs3790598;rs2279499;rs12138754	3.14265e-22	3.20237e-14	1.13697e-07	WNT2B;ST7L;MOV10	32193296;31676860;32963231;32665545	cortical surface measures	FALSE
26	26	1:119535334:A:T	rs10923715	chr1	119535334	119448908	119762729	239	5	rs1014098;rs17023073;rs10923715;rs1343723;rs12133275	5.66999e-23	8.74531e-16	0.215005	SPAG17;WARS2;HAO2;ZNF697;ADAM30	32193296;32665545	cortical surface measures	FALSE
27	27	1:149906413:C:T	rs11205303	chr1	149906413	149775372	151136354	1077	12	rs11205303;rs181999680;rs58395667;rs36122812;rs12073630;rs6693567;rs4971010;rs9728540;rs4926419;rs56661631;rs35427932;rs198325	6.09355e-14	8.23858e-12	0.000311697	BOLA1;SV2A;SF3B4;VPS45;PLEKHO1;ANP32E;MRPS21;PRPF3;RPRD2;TARS2;ECM1;ADAMTSL4;ADAMTSL4-AS1;CTSS;CTSK;ARNT;CERS2;ANXA9;FAM63A;BNIPL;MLLT11;LYSMD1;PSMD4;WBP2	32665545	cortical surface measures	FALSE
28	28	1:153769400:C:T	rs9426935	chr1	153769400	153755451	154236452	334	5	rs9426935;rs10796956;rs12568280;rs4540651;rs7532982	8.26916e-19	6.80558e-05	0.0922899	SNAPIN;SLC27A3;GATAD2B;CRTC2;CREB3L4;RPS27;NUP210L;TPM3;HAX1;PMVK;PYGO2;FLAD1	31676860;32665545	cortical surface measures;subcortical volumes	FALSE
29	29	1:155175089:C:T	rs72704117	chr1	155175089	154848581	156190363	520	23	rs45444697;rs13375955;rs12025532;rs11264305;rs72704117;rs11580040;rs56894225;rs143582530;rs72708236;rs72702251;rs760077;rs12034326;rs11577338;rs12122800;rs11264388;rs1749410;rs11264426;rs6427128;rs11589479;rs4845706;rs4276914;rs2275075;rs72708294	2.55537e-24	1.12893e-16	0.000330252	DCST2;DCST1;ADAM15;EFNA4;EFNA3;EFNA1;SLC50A1;MUC1;THBS3;GBA;FAM189B;SCAMP3;HCN3;FDPS;MSTO1;YY1AP1;DAP3;RIT1;ARHGEF2;SSR2;UBQLN4;LAMTOR2;RAB25;LMNA;TPM3;HAX1;PMVK;PYGO2;FLAD1;SEMA4A;BCAN	31676860;32665545	cortical surface measures;subcortical volumes	FALSE
30	30	1:156612932:C:T	rs3795736	chr1	156612932	156608394	156612932	3	1	rs3795736	3.09525e-10	0.000248521	0.149738	SEMA4A;BCAN			TRUE
32	32	1:171516863:A:G	rs35039375	chr1	171516863	171415327	171516863	13	1	rs35039375	3.91816e-09	1.80088e-07	0.0164885	FMO3;VAMP4;METTL13;DNM3			TRUE
33	33	1:180949131:C:T	rs4495657	chr1	180949131	180903388	181086122	107	7	rs3795503;rs4495657;rs10910850;rs10797663;rs146025089;rs3856064;rs71630288	1.47153e-25	3.79983e-12	1.08426e-13	KIAA1614;STX6;MR1	31676860;31666681;32665545	cortical surface measures;white matter microstructure;subcortical volumes	FALSE
34	34	1:197579127:C:G	rs112883537	chr1	197579127	197311971	197857845	83	1	rs112883537	9.0664e-15	9.74843e-09	1.70171e-07	DENND1B;C1orf53;LHX9;NEK7;ATP6V1G3;PTPRC	32358547;31666681;32665545	white matter hyperintensities;white matter microstructure;cortical surface measures	FALSE
35	35	1:201012937:C:T	rs67602696	chr1	201012937	200874229	201025850	65	1	rs67602696	6.76442e-10	1.85209e-06	6.51327e-05	KIF14;GPR25;KIF21B;CACNA1S;ASCL5;TMEM9;TNNI1;IPO9;SHISA4	32665545	cortical surface measures	FALSE
36	36	1:205104581:A:C	rs113817010	chr1	205104581	205039288	205268803	133	1	rs113817010	3.04301e-12	4.32326e-06	NA	CNTN2;DSTYK;TMCC2;RBBP5;SLC41A1;PM20D1	32665545	cortical surface measures;subcortical volumes	FALSE
37	37	1:205774839:C:T	rs823074	chr1	205774839	205646278	205803284	74	5	rs823074;rs823084;rs823102;rs823114;rs2014202	1.87004e-20	5.49512e-08	0.00187175	NUCKS1;SLC26A9;RBBP5;SLC41A1;PM20D1	32665545	subcortical volumes;cortical surface measures	FALSE
38	38	1:208041366:C:T	rs74821401	chr1	208041366	207912179	208055692	98	2	rs2796236;rs74821401	1.50767e-11	1.15049e-07	0.527795	CD46	32665545	subcortical volumes	FALSE
39	39	1:208437023:C:G	rs1664241	chr1	208437023	208414033	208458908	33	1	rs1664241	1.41251e-10	3.25284e-07	0.00864662	G0S2;HSD11B1;CR1L;CD34;PLXNA2			TRUE
40	40	1:215139887:A:T	rs1452628	chr1	215139887	215134041	215322184	144	8	rs755576;rs76641944;rs12134208;rs2601645;rs58723789;rs1452628;rs476557;rs2841621	5.63785e-63	1.09478e-32	0.141848	KCNK2	31676860;32963231;32665545	cortical surface measures	FALSE
42	42	1:231897207:C:T	rs17749164	chr1	231897207	231897207	231897207	1	1	rs17749164	2.98243e-10	6.43682e-15	9.02628e-06	TSNAX-DISC1;DISC1			TRUE
43	43	2:16430349:C:T	rs72772496	chr2	16430349	16420389	16451178	84	2	rs1033199;rs72772496	4.52525e-15	4.49299e-11	0.0181255	NBAS;DDX1;AC008271.1;MYCN;FAM49A	31676860;32665545	cortical surface measures	FALSE
44	44	2:18702074:A:G	rs7579323	chr2	18702074	18672346	18738545	71	7	rs7579323;rs7577016;rs67689100;rs2346136;rs12105304;rs11675029;rs4832439	4.87181e-36	8.08286e-22	0.877331	RDH14;OSR1;WDR35	32665545	cortical surface measures	FALSE
45	45	2:19369285:A:T	rs851340	chr2	19369285	19328111	19462138	77	1	rs851340	1.96572e-09	0.0182612	0.0256523	LAPTM4A			TRUE
46	46	2:23901362:A:C	rs72796106	chr2	23901362	23879268	24257582	191	1	rs72796106	1.50702e-12	0.00100587	0.000759051	C2orf44;FAM228B;TP53I3			TRUE
47	47	2:27173520:C:T	rs4665930	chr2	27173520	27029134	27374263	293	10	rs4665930;rs10181777;rs10207670;rs7575465;rs12470752;rs1866561;rs2384573;rs11121;rs527267;rs1371614	2.64227e-37	1.40372e-24	1.97205e-13	SLC35F6;DPYSL5;MAPRE3;KHK;CGREF1;ABHD1;PREB	32193296;32665545	cortical surface measures;subcortical volumes	FALSE
48	48	2:37075013:A:T	rs1861435	chr2	37075013	37047901	37278206	130	10	rs1861435;rs6544047;rs11679564;rs11674811;rs2540998;rs10206462;rs974967;rs13383778;rs13386673;rs4670629	8.34246e-41	4.92624e-21	1.82728e-16	CRIM1;QPCT	31676860;32193296;31666681;32665545	cortical surface measures;white matter microstructure;subcortical volumes	FALSE
49	49	2:37700263:A:G	rs6706731	chr2	37700263	37678734	37701442	27	1	rs6706731	5.05774e-11	0.000416191	0.0240212	CDC42EP3			TRUE
50	50	2:42282829:A:C	rs11902166	chr2	42282829	42215902	42306258	233	8	rs12622648;rs7594766;rs13028125;rs12623480;rs4952399;rs11902166;rs10153686;rs56398849	7.55146e-19	2.555e-10	0.000113003	PKDCC	32665545	cortical surface measures	FALSE
51	51	2:43786818:A:G	rs77552263	chr2	43786818	43449385	43864089	375	4	rs77552263;rs12478337;rs13411327;rs72881068	1.09458e-14	6.89752e-05	0.170258	ZFP36L2	32665545	cortical surface measures	FALSE
52	52	2:45156324:A:G	rs13386862	chr2	45156324	45151600	45170153	14	1	rs13386862	3.37266e-09	0.000942423	0.0161339	AC067957.1;RP11-89K21.1;SIX3-AS1;SIX3;AC012354.6	32665545	subcortical volumes;cortical surface measures	FALSE
54	54	2:48252311:C:T	rs17396357	chr2	48252311	48177487	48484467	108	4	rs17396357;rs4324359;rs12473936;rs4952900	1.81055e-19	3.35994e-14	1.68588e-15	PPP1R21	32193296;32963231;32665545	cortical surface measures	FALSE
55	55	2:54615325:C:T	rs79272390	chr2	54615325	54615325	54969379	207	4	rs79272390;rs28581481;rs45487791;rs2971885	3.62493e-18	2.19348e-09	0.0164568	TSPYL6;SPTBN1	32193296;32665545	cortical surface measures	FALSE
56	56	2:56128091:A:C	rs7596872	chr2	56128091	55992140	56257941	82	3	rs7596872;rs12991457;rs75439645	5.53136e-19	3.44518e-10	0.0386009	PNPT1	32358547	white matter hyperintensities	FALSE
57	57	2:58156539:C:T	rs2139053	chr2	58156539	57942325	58484172	231	3	rs2139053;rs4671319;rs10445894	1.22534e-16	4.97044e-13	1.88174e-11	VRK2	32665545	cortical surface measures	FALSE
58	58	2:60649143:A:G	rs12997266	chr2	60649143	60603602	60726427	123	4	rs12997266;rs35507444;rs1896293;rs183608	1.86904e-17	4.0103e-10	NA	VRK2	32665545	cortical surface measures	FALSE
59	59	2:65970775:C:T	rs2287282	chr2	65970775	65937041	66006558	79	6	rs2287282;rs6546180;rs11126056;rs12477112;rs10203155;rs1549022	3.78753e-63	1.57924e-40	3.85493e-11	MEIS1	31676860;32193296;32665545	cortical surface measures	FALSE
60	60	2:71955772:C:T	rs2217222	chr2	71955772	71941150	72009917	83	4	rs2217222;rs2900977;rs13016025;rs749314	6.07134e-26	2.45771e-12	0.000102121	ATP6V1B1;AC007040.11;TEX261	31666681	white matter microstructure	FALSE
61	61	2:72741734:A:T	rs71337705	chr2	72741734	72523949	73018806	112	1	rs71337705	9.17853e-11	5.68535e-07	NA	CYP26B1;EXOC6B			TRUE
62	62	2:88926348:C:G	rs11680549	chr2	88926348	88870632	89103554	30	1	rs11680549	2.33152e-09	0.000241952	0.00569215	FABP1;EIF2AK3;RPIA	31636452	subcortical volumes	FALSE
63	63	2:97668945:C:T	rs78783493	chr2	97668945	97595403	98599499	12	1	rs78783493	3.04986e-09	0.000210152	0.424655	LMAN2L;FAHD2B;ANKRD36	32193296;32665545	cortical surface measures	FALSE
64	64	2:105481492:A:G	rs1159966	chr2	105481492	105405557	105602533	91	5	rs1470756;rs6753397;rs6723328;rs1159966;rs62155005	1.15801e-19	5.29501e-12	0.00241024	MRPS9	32963231;32665545	cortical surface measures	FALSE
66	66	2:119046519:C:T	rs11692600	chr2	119046519	119030607	119063046	10	1	rs11692600	1.74095e-09	1.15817e-06	0.00334691	EN1	32665545	cortical surface measures	FALSE
68	68	2:145726621:A:G	rs55944332	chr2	145726621	145634153	145910404	57	6	rs55944332;rs11682489;rs17408036;rs1371045;rs4508546;rs786250	1.97342e-26	1.04619e-16	7.18188e-10	GTDC1	32665545	cortical surface measures	FALSE
70	70	2:162851147:C:T	rs12617656	chr2	162851147	162796517	162910223	72	2	rs12617656;rs2909457	4.56541e-15	8.59785e-07	1.44368e-06	PSMD14;TBR1;SLC4A10;DPP4	31676860;32193296;32665545	cortical surface measures;subcortical volumes	FALSE
71	71	2:175321173:C:T	rs35298203	chr2	175321173	175261148	175324074	44	1	rs35298203	3.59819e-10	0.00046804	7.99758e-06	GPR155			TRUE
72	72	2:188265543:C:T	rs10931288	chr2	188265543	187498107	188421264	410	6	rs10931288;rs3771073;rs35721125;rs13026081;rs62173537;rs62172372	1.16651e-26	2.2936e-24	1.30075e-05	ITGAV;FAM171B;ZSWIM2;CALCRL;TFPI	32358547;31666681;32193296;32665545	white matter hyperintensities;white matter microstructure;cortical surface measures;subcortical volumes	FALSE
73	73	2:190011206:A:G	rs73980165	chr2	190011206	189882901	190360239	477	5	rs73980165;rs77798223;rs11885919;rs73981487;rs560894960	6.53308e-24	3.05035e-12	0.00606802	COL5A2;CALCRL;TFPI	31676860;32665545	cortical surface measures	FALSE
74	74	2:198474218:A:G	rs6723768	chr2	198474218	198146381	198954774	624	2	rs6723768;rs72916919	2.97325e-15	1.38492e-10	0.000488192	SF3B1;RFTN2;MARS2;PLCL1	32665545	cortical surface measures	FALSE
75	75	2:200440820:C:T	rs17528188	chr2	200440820	199685026	200575788	412	10	rs17443541;rs72933469;rs6754400;rs10184573;rs6435020;rs13417845;rs62178735;rs17528188;rs17266097;rs1450575	1.03673e-31	4.74466e-25	0.0669623	FTCDNL1;PLCL1	32963231;32665545	cortical surface measures	FALSE
76	76	2:203904306:A:G	rs185726277	chr2	203904306	203639395	204383262	303	3	rs185726277;rs13416670;rs111737209	8.92113e-10	8.88374e-05	0.00328432	FAM117B;ICA1L	32358547;31666681;32665545	white matter hyperintensities;white matter microstructure;cortical surface measures	FALSE
77	77	2:208061275:C:T	rs1268864	chr2	208061275	208017033	208088987	70	1	rs1268864	2.71006e-10	0.009425	0.026488	NDUFS1;EEF1B2;ZDBF2;MDH1B;FASTKD2;KLF7	31676860	cortical surface measures	FALSE
79	79	2:216245694:A:C	rs34923683	chr2	216245694	216245694	216245694	1	1	rs34923683	3.03438e-12	0.000179142	0.856324	FN1			TRUE
80	80	2:217431561:A:T	rs60603116	chr2	217431561	217416703	217431572	10	2	rs60603116;rs62180637	7.58097e-12	5.84075e-11	0.000679412	IGFBP2			TRUE
81	81	2:217750506:A:G	rs7578471	chr2	217750506	217748632	217821802	40	1	rs7578471	2.43812e-09	0.0103216	0.147259	IGFBP5			TRUE
82	82	2:218608763:A:C	rs1430130	chr2	218608763	218536994	218616633	89	1	rs1430130	3.44531e-09	0.000689802	0.138064	IGFBP2			TRUE
84	84	2:226754597:A:C	rs12694684	chr2	226754597	226692507	226812352	16	1	rs12694684	3.81553e-09	0.162483	0.0487398	IRS1			TRUE
85	85	2:232054897:C:G	rs55748426	chr2	232054897	231918203	232143440	106	1	rs55748426	5.29973e-12	6.32101e-06	0.225517	C2orf72;PSMD1;HTR2B;ARMC9	31666681	white matter microstructure	FALSE
87	87	2:239647672:A:G	rs74563367	chr2	239647672	239647672	239673336	6	1	rs74563367	1.72211e-14	1.03257e-07	0.00015924				TRUE
88	88	3:13832611:A:G	rs4685022	chr3	13832611	13831209	13836296	7	1	rs4685022	7.377e-18	5.25293e-11	0.00141351	IQSEC1;WNT7A	31666681	white matter microstructure	FALSE
89	89	3:17554860:A:G	rs67851870	chr3	17554860	17262455	17852607	18	1	rs67851870	5.26479e-12	1.39559e-08	3.70371e-12	TBC1D5	32665545	cortical surface measures	FALSE
90	90	3:39512551:C:T	rs13079368	chr3	39512551	39472295	39534742	74	2	rs13079368;rs28829975	4.26448e-11	1.73903e-07	0.127518	CCR8;SLC25A38;RPSA;MOBP;EIF1B;RPL14	32193296;31666681;32665545	cortical surface measures;white matter microstructure;subcortical volumes	FALSE
91	91	3:45814094:A:G	rs17279437	chr3	45814094	45551393	45818144	9	1	rs17279437	6.86956e-16	7.61092e-15	2.31363e-05	ZNF660;ZNF197;ZDHHC3;EXOSC7;TMEM158;LIMD1;SACM1L;FYCO1;LTF;LRRC2	32665545	cortical surface measures	FALSE
92	92	3:49075513:A:T	rs6446218	chr3	49075513	48446237	50552866	931	14	rs6446218;rs7631586;rs9880309;rs3774799;rs4858819;rs695238;rs2280405;rs11712056;rs6765484;rs2014830;rs3774750;rs35137368;rs9872660;rs73080976	3.68004e-17	6.71627e-14	0.000652602	CDC25A;ZNF589;CCDC51;TMA7;ATRIP;TREX1;SHISA5;PFKFB4;UCN2;COL7A1;SLC26A6;NCKIPSD;IP6K2;PRKAR2A;ARIH2;P4HTM;WDR6;DALRD3;NDUFAF3;QRICH1;CCDC71;KLHDC8B;CCDC36;RP11-3B7.1;C3orf62;USP4;GPX1;TCTA;AMT;NICN1;DAG1;BSN;MST1;RNF123;GMPPB;FAM212A;UBA7;CAMKV;MST1R;RBM6;SEMA3F;GNAI2;IFRD2;HYAL3;NAT6;MAPKAPK3;RASSF1;HEMK1;PPM1M	31666681;32665545	white matter microstructure;subcortical volumes;cortical surface measures	FALSE
93	93	3:51163964:A:C	rs9839484	chr3	51163964	51163964	51163964	1	1	rs9839484	3.16534e-11	0.00537256	9.24007e-06	HEMK1			TRUE
94	94	3:52567617:A:G	rs66782572	chr3	52567617	52217088	52847601	84	2	rs66782572;rs7629072	1.59013e-12	1.65568e-08	0.00285512	POC1A;WDR82;GLYCTK;DNAH1;SEMA3G;NISCH;NT5DC2;GNL3;GLT8D1;ITIH4;RP5-966M1.6;RASSF1;PPM1M	32665545	cortical surface measures;subcortical volumes	FALSE
95	95	3:55553805:A:C	rs73075492	chr3	55553805	55480045	55560144	33	2	rs73075492;rs73075443	2.01045e-21	0.0515073	8.52296e-06	WNT5A;ERC2	32665545	cortical surface measures;subcortical volumes	FALSE
96	96	3:57934652:C:T	rs268774	chr3	57934652	57706503	57953782	27	1	rs268774	9.41322e-12	5.41201e-05	0.349932	PDE12;DNAH12;ARF4;FLNB			TRUE
97	97	3:58395891:C:G	rs4681851	chr3	58395891	58215156	58502708	271	4	rs7624429;rs55704295;rs7633553;rs4681851	9.21426e-11	0.0220842	0.259777	ABHD6;RPP14;PXK;PDHB;KCTD6;DNAH12;ARF4;FLNB			TRUE
99	99	3:66045086:A:G	rs28646228	chr3	66045086	66026965	66448307	111	5	rs28646228;rs28557048;rs58307423;rs707015;rs2306272	6.46968e-23	2.03491e-12	0.117777	SLC25A26;LRIG1;FAM19A4	32665545	cortical surface measures	FALSE
102	102	3:71549639:C:T	rs6779258	chr3	71549639	71481192	71633324	145	4	rs6779258;rs9825432;rs76929866;rs9853632	1.57435e-28	2.02567e-12	2.28488e-05	FOXP1	31676860;32193296;32665545	cortical surface measures	FALSE
104	104	3:77235081:A:G	rs35160210	chr3	77235081	77174700	77356734	151	2	rs35160210;rs28604332	6.62204e-11	9.9237e-06	0.0025121	ROBO2;RNU6-386P	31666681;32665545	white matter microstructure;cortical surface measures	FALSE
105	105	3:89521693:C:T	rs35124509	chr3	89521693	89121394	90503193	693	22	rs9883387;rs7612746;rs34468928;rs35124509;rs2117138;rs1979837;rs35425923;rs78887877;rs73154904;rs112604674;rs4396913;rs9877833;rs138077070;rs7433076;rs35905344;rs9821024;rs62274613;rs6551402;rs6419884;rs9832305;rs6551410;rs34096182	1.35174e-86	2.17556e-52	1.87085e-34	EPHA3	31676860;32665545	cortical surface measures;subcortical volumes	FALSE
106	106	3:93537923:A:G	rs62266110	chr3	93537923	93505756	93820698	39	1	rs62266110	2.351e-16	NA	NA	STX19;DHFRL1			TRUE
107	107	3:98857073:A:G	rs9880373	chr3	98857073	98809291	98896242	1	1	rs9880373	1.02027e-11	2.4242e-14	0.270522	OR5H3P;WWP1P1;ST3GAL6-AS1;RP11-779P15.1;RP11-779P15.2;AC055723.1			TRUE
108	108	3:104721473:A:G	rs74283894	chr3	104721473	104646815	104824542	378	7	rs74283894;rs1503080;rs2654247;rs13077489;rs12374063;rs1436336;rs11915534	1.88314e-25	7.55428e-16	NA	ALCAM	31676860;32193296;32963231;32665545	cortical surface measures	FALSE
109	109	3:113172110:C:T	rs13091945	chr3	113172110	113010303	113309149	85	1	rs13091945	1.25095e-09	0.000113543	0.0307057	CD200;WDR52;SPICE1;SIDT1			TRUE
110	110	3:115115932:A:G	rs6438253	chr3	115115932	114879828	115144685	31	1	rs6438253	1.39066e-13	2.20239e-07	0.0011675	GRAMD1C;KIAA1407;GAP43	32665545	cortical surface measures	FALSE
111	111	3:124515876:A:G	rs3772832	chr3	124515876	124438329	124546058	151	3	rs3772832;rs12487905;rs332514	2.02292e-13	8.31726e-07	0.293655	ITGB5			TRUE
112	112	3:124882278:C:T	rs816329	chr3	124882278	124867634	124892656	27	1	rs816329	5.33512e-20	2.52024e-06	0.0014811	MUC13;SLC12A8;ROPN1B	32665545	cortical surface measures	FALSE
113	113	3:132445904:A:C	rs77761150	chr3	132445904	132119691	132447137	144	4	rs77761150;rs375729683;rs78240150;rs572076167	8.5333e-14	0.0147767	0.124293	DNAJC13;ACAD11;UBA5	31666681;32665545	white matter microstructure;cortical surface measures	FALSE
114	114	3:133466374:A:G	rs4428180	chr3	133466374	133433523	133490334	28	3	rs4428180;rs6794370;rs8177186	6.25801e-27	5.8341e-09	0.251876	SRPRB			TRUE
116	116	3:138696439:C:T	rs9809852	chr3	138696439	138691912	138823398	75	3	rs9809852;rs360703;rs587089	2.52624e-15	3.24062e-14	6.06121e-05	NME9	32665545	cortical surface measures	FALSE
118	118	3:147106319:C:T	rs2279829	chr3	147106319	146269735	147328796	299	27	rs57946797;rs12492735;rs7639019;rs73166642;rs2651311;rs12638416;rs905575;rs13085449;rs6783487;rs4681358;rs9857512;rs75542880;rs1500866;rs7635829;rs7632016;rs9289747;rs4133406;rs2279829;rs16859408;rs16859414;rs16859457;rs924762;rs71302470;rs78155705;rs9839103;rs4417835;rs4376004	1.62735e-78	2.73489e-35	2.13969e-27	ZIC4;ZIC1	31676860;32193296;32963231;32665545	cortical surface measures;subcortical volumes	FALSE
119	119	3:148620128:G:T	rs6772643	chr3	148620128	148580879	148628908	118	1	rs6772643	7.19928e-10	0.0220412	0.149264	ZIC1			TRUE
123	123	3:177310445:C:T	rs4857714	chr3	177310445	177271340	177345126	164	8	rs4857714;rs4857613;rs6766914;rs1466846;rs7613181;rs112558670;rs552305;rs1965353	1.87793e-39	3.64845e-18	0.386291	TBL1XR1-AS1	31676860;32193296;32963231;32665545	cortical surface measures	FALSE
124	124	3:183349010:G:T	rs11711420	chr3	183349010	183314911	183537046	239	4	rs11711420;rs71318332;rs2203985;rs12639043	3.02268e-15	2.8278e-08	0.0102013	MCCC1;LAMP3;MCF2L2;KLHL24;YEATS2;MAP6D1;PARL;DVL3;PSMD2;FAM131A	32358547	white matter hyperintensities	FALSE
125	125	3:190670370:C:T	rs200690866	chr3	190670370	190591315	190678743	230	6	rs7616662;rs61634624;rs12488471;rs200690866;rs13096714;rs12497975	5.32414e-63	1.05455e-28	0.00794873	RP11-268E23.2;RP11-95L3.2;CCT6P4;GMNC	31676860;31666681;32193296;32963231;32665545	cortical surface measures;white matter microstructure;subcortical volumes	FALSE
126	126	3:193515781:C:G	rs687610	chr3	193515781	193515520	193520975	9	1	rs687610	7.55126e-10	0.000339007	0.0305462	HES1			TRUE
127	127	3:194472606:C:T	rs6777925	chr3	194472606	194468413	194502841	49	2	rs6777925;rs4677742	7.13514e-11	9.02988e-07	0.291774	FAM43A			TRUE
128	128	4:1002448:C:G	rs6812278	chr4	1002448	1001742	1017235	6	1	rs6812278	1.31945e-13	5.77685e-12	0.00305752	SLC26A1;RNF212;UVSSA;CRIPAK	32193296	cortical surface measures	FALSE
129	129	4:4762383:C:G	rs2172442	chr4	4762383	4414290	4935205	109	10	rs7682270;rs2172442;rs1039905;rs10033073;rs1533095;rs9997185;rs4464513;rs2968669;rs4588409;rs3821947	7.97982e-24	1.30119e-14	7.9268e-06	STX18;MSX1	31676860;32665545	cortical surface measures;subcortical volumes	FALSE
130	130	4:7861145:C:T	rs58273475	chr4	7861145	7783163	7939008	189	10	rs58273475;rs28552075;rs17770321;rs12507127;rs4696794;rs17177064;rs7689238;rs28542374;rs35609019;rs62289317	1.53169e-17	1.56946e-05	0.00129165	AFAP1;AC097381.1	32665545	cortical surface measures;subcortical volumes	FALSE
131	131	4:15603069:C:G	rs1134634	chr4	15603069	15603069	15705039	2	1	rs1134634	3.78083e-09	3.91643e-10	0.0691207	FBXL5;FAM200B			TRUE
132	132	4:20135510:C:T	rs6846397	chr4	20135510	20089210	20239195	69	1	rs6846397	7.66856e-10	0.020295	0.00103517		32665545	cortical surface measures	FALSE
133	133	4:38634757:A:G	rs35771878	chr4	38634757	38577660	38745482	46	3	rs35771878;rs6531657;rs62294474	1.12929e-24	2.61836e-16	0.0176838	AC021860.1	31676860;32665545	cortical surface measures;subcortical volumes	FALSE
134	134	4:41328561:A:G	rs11936070	chr4	41328561	41272817	41346529	28	2	rs11936070;rs71608073	1.86548e-09	0.00728329	0.884507	UCHL1			TRUE
135	135	4:53728524:C:T	rs11538878	chr4	53728524	53659576	53757835	113	2	rs11538878;rs76606067	1.39417e-09	3.1104e-12	NA	USP46	32193296;32665545	cortical surface measures	FALSE
136	136	4:57792682:A:G	rs2140147	chr4	57792682	57700901	57907587	300	14	rs2140147;rs13123018;rs9996331;rs10000395;rs11731868;rs13129862;rs781561;rs58444440;rs4443350;rs2002154;rs13116564;rs2458552;rs13146782;rs7684253	1.85464e-22	4.76293e-11	0.00287743	REST;NOA1;POLR2B			TRUE
137	137	4:73278952:A:C	rs10938018	chr4	73278952	73256772	73417667	146	1	rs10938018	1.31596e-09	0.0320006	0.00300194	ADAMTS3	32665545	cortical surface measures	FALSE
138	138	4:89039082:A:G	rs1481012	chr4	89039082	89019735	89054667	15	1	rs1481012	6.85832e-10	1.61975e-09	0.00556925	PKD2	32665545	cortical surface measures;subcortical volumes	FALSE
139	139	4:95136512:A:G	rs11943926	chr4	95136512	94999466	95318346	284	2	rs11943926;rs13102926	1.07566e-11	0.000463262	0.0713758	HPGDS	32665545	cortical surface measures	FALSE
140	140	4:98043151:A:G	rs67309520	chr4	98043151	98013963	98053899	28	1	rs67309520	2.3129e-09	0.0012564	0.0648459				TRUE
141	141	4:103188709:C:T	rs13107325	chr4	103188709	102702364	103388441	198	13	rs13107325;rs233817;rs34333163;rs12510679;rs230489;rs17199964;rs13119516;rs34592089;rs13101632;rs6855246;rs2033900;rs151407;rs13114343	6.1545e-125	2.04198e-46	9.25135e-23	DDIT4L;SLC39A8;NFKB1;UBE2D3;CISD2;SLC9B1;SLC9B2;BDH2;CENPE	31676860;32665545;30305740	cortical surface measures;All imaging measures;subcortical volumes	FALSE
142	142	4:124184632:C:T	rs4833885	chr4	124184632	123998201	124276701	308	3	rs4833885;rs6838926;rs6534394	1.49198e-10	8.18571e-07	0.220453	SPRY1			TRUE
143	143	4:145638178:C:T	rs1389029	chr4	145638178	145227879	146174823	433	16	rs11724319;rs1489765;rs2353397;rs4835180;rs12648786;rs11727676;rs7697420;rs6853856;rs789350;rs13148067;rs10029931;rs12504628;rs1389029;rs62343142;rs11938839;rs116125427	1.13325e-22	1.49364e-07	0.000573641	FREM3;OTUD4	31676860;32193296;32665545	cortical surface measures	FALSE
144	144	4:146911832:A:G	rs1559881	chr4	146911832	146877947	146977979	23	1	rs1559881	6.54049e-10	0.000165375	0.000563015	LSM6			TRUE
145	145	4:147535490:A:C	rs72731840	chr4	147535490	147472232	147556902	5	1	rs72731840	3.18992e-10	7.55804e-10	0.00275857	RP11-6L6.7;POU4F2			TRUE
146	146	4:149448680:C:T	rs9995540	chr4	149448680	149404430	149461969	53	1	rs9995540	1.37675e-17	1.35675e-06	0.0229378		32665545	cortical surface measures	FALSE
149	149	4:187384018:C:T	rs62348889	chr4	187384018	187366649	187390722	116	2	rs62348889;rs11730440	1.66935e-46	5.72314e-20	0.000204479	RP11-215A19.2	32665545	cortical surface measures;subcortical volumes	FALSE
151	151	5:31913006:A:G	rs58808503	chr5	31913006	31912256	31913006	2	1	rs58808503	3.41219e-09	3.69793e-07	3.62183e-06	PDZD2;AC025458.1			TRUE
152	152	5:35249009:C:T	rs10036221	chr5	35249009	35249009	35305153	28	1	rs10036221	2.94839e-14	0.000125856	0.58689	SPEF2			TRUE
154	154	5:56198150:A:C	rs252914	chr5	56198150	56008916	56274146	123	3	rs252914;rs33317;rs12697152	2.15464e-13	7.97058e-05	0.00101771	IL6ST;ANKRD55;CTC-236F12.4;AC022431.2;SETD9;GPBP1	32665545	cortical surface measures;subcortical volumes	FALSE
155	155	5:60358708:A:G	rs12653132	chr5	60358708	59805730	60522452	447	6	rs140950438;rs17332108;rs185354;rs12653132;rs56347749;rs10057395	2.83938e-19	3.94019e-17	2.8723e-05	DEPDC1B;ELOVL7;ERCC8;NDUFAF2	31676860;32193296;32963231;32665545	cortical surface measures	FALSE
157	157	5:66106140:C:T	rs56328685	chr5	66106140	66024969	66179049	56	1	rs56328685	1.77362e-09	0.0236801	0.204245	SREK1	32193296;31666681;32963231;32665545	cortical surface measures;white matter microstructure;subcortical volumes	FALSE
158	158	5:67483070:G:T	rs6449956	chr5	67483070	67412319	67520226	151	3	rs6449956;rs11740594;rs921791	1.33949e-13	6.44143e-11	0.0199308	CTD-2187J20.1;RP11-434D9.1;RP11-357D18.1;AC079467.1;RP11-83M16.2;RP11-83M16.3;RP11-83M16.4;RP11-404L6.2;PIK3R1;CTD-2306M10.1			TRUE
159	159	5:75996909:A:G	rs34592828	chr5	75996909	75996909	76073447	7	1	rs34592828	6.00149e-10	2.28942e-09	0.00842152	IQGAP2;F2RL1;AGGF1;ZBED3			TRUE
160	160	5:81920587:A:C	rs55803832	chr5	81920587	81718711	81988220	322	16	rs71638209;rs1847059;rs35314484;rs1847057;rs2385882;rs2385887;rs1113172;rs13182993;rs13157509;rs13176223;rs17790394;rs55803832;rs10061328;rs2385878;rs28576592;rs6452475	7.90011e-38	7.55169e-13	7.07865e-12	RPS23;TMEM167A;XRCC4;VCAN	31666681;32665545	white matter microstructure;cortical surface measures	FALSE
161	161	5:82858828:A:G	rs12653308	chr5	82858828	82293930	82954722	526	31	rs1564379;rs28360285;rs27364;rs2591453;rs33609;rs11746859;rs4558964;rs994004;rs6867396;rs35447933;rs6452541;rs6883712;rs34580448;rs7737603;rs309596;rs160183;rs2541312;rs7732237;rs13184707;rs309587;rs3931702;rs160283;rs12653308;rs17205986;rs34953090;rs309571;rs201342663;rs17284573;rs309556;rs78248083;rs78483393	1.01532e-107	1.09761e-29	8.60314e-18	RPS23;TMEM167A;XRCC4;VCAN	31676860;32358547;31666681;32193296;32963231;32665545	cortical surface measures;white matter microstructure;subcortical volumes	FALSE
162	162	5:88107337:A:C	rs62380364	chr5	88107337	88015545	88175251	43	1	rs62380364	1.95833e-10	1.68791e-05	3.67528e-06	MEF2C			TRUE
163	163	5:90919419:C:T	rs9885387	chr5	90919419	90901337	91073986	57	2	rs9885387;rs331400	1.06615e-19	3.25854e-05	0.0310034	KIAA0825;ANKRD32	32665545	cortical surface measures	FALSE
164	164	5:92186059:C:T	rs888812	chr5	92186059	92182752	92336729	23	4	rs888812;rs1117022;rs1363291;rs163951	5.16985e-18	1.59334e-05	1.45771e-08	KIAA0825;ANKRD32	32193296;32963231;32665545	cortical surface measures	FALSE
165	165	5:92797166:C:T	rs115877304	chr5	92797166	92683607	93571190	480	16	rs115877304;rs151134227;rs62369942;rs10866759;rs140083818;rs114514659;rs55923251;rs56111638;rs10064431;rs7735435;rs17314727;rs61429325;rs142342829;rs56046246;rs73133254;rs113724689	5.12003e-43	1.10614e-25	7.8659e-08	FAM172A;KIAA0825;ANKRD32	31676860;32193296;32963231;32665545	cortical surface measures	FALSE
166	166	5:93987532:A:C	rs6891545	chr5	93987532	93823951	94188734	154	3	rs6891545;rs13354061;rs4869215	3.91638e-13	7.24564e-07	5.87775e-08	KIAA0825;ANKRD32	32665545	cortical surface measures	FALSE
167	167	5:106547771:C:T	rs1158574	chr5	106547771	106396918	106557132	147	1	rs1158574	1.90776e-10	0.0401492	0.208362	EFNA5	31676860	cortical surface measures	FALSE
168	168	5:116574175:A:G	rs12719225	chr5	116574175	116543530	116664675	103	1	rs12719225	4.11097e-09	0.0129008	0.00922996	SEMA6A	31666681;32665545	white matter microstructure;cortical surface measures	FALSE
169	169	5:122690889:C:T	rs28891214	chr5	122690889	121518309	123135286	922	34	rs9112;rs2407207;rs6869268;rs76354206;rs6897493;rs189190;rs6891051;rs959299;rs66501867;rs335170;rs335212;rs335204;rs7702622;rs335160;rs335178;rs148491233;rs1685201;rs61394003;rs12658966;rs72789810;rs12522139;rs4466161;rs12719313;rs386484;rs77097530;rs28891214;rs890928;rs57408535;rs1428393;rs17472832;rs13167307;rs675443;rs74841787;rs77507484	8.18666e-26	1.15918e-13	0.00100132	CEP120;CSNK1G3	31676860;32665545	cortical surface measures	FALSE
170	170	5:127723425:C:T	rs78728472	chr5	127723425	127589221	128014834	448	5	rs78728472;rs34912177;rs10477688;rs154001;rs12518130	5.68925e-16	4.04293e-05	0.497838	FBN2;SLC27A6;KIAA1024L	32665545	cortical surface measures	FALSE
171	171	5:128734008:C:G	rs12187568	chr5	128734008	128734008	128734008	1	1	rs12187568	2.47624e-25	9.91533e-17	9.67137e-15		32963231	cortical surface measures	FALSE
172	172	5:129831624:A:G	rs9918267	chr5	129831624	129714441	130115860	29	1	rs9918267	5.16167e-10	NA	NA	RNA5SP191;HSPA8P4;AC004769.1;RP11-114H7.1;RP11-114H7.2;RP11-114H7.3			TRUE
173	173	5:131573529:A:G	rs2089855	chr5	131573529	131062407	131833599	148	2	rs2089855;rs4705950	6.79628e-15	7.37538e-10	0.000819708	RAPGEF6;PDLIM4;SLC22A5;C5orf56;IL13;SOWAHA	31676860;32665545	cortical surface measures	FALSE
174	174	5:133861756:C:T	rs329120	chr5	133861756	133827615	133870739	24	3	rs329120;rs329123;rs4958241	9.40532e-13	1.7163e-06	0.231588	C5orf15;SKP1;CTD-2410N18.5;PPP2CA;CDKL3;UBE2B;CDKN2AIPNL;JADE2;CAMLG;DDX46;C5orf24;C5orf66;ZCCHC10;HSPA4	31676860;32665545	cortical surface measures;subcortical volumes	FALSE
175	175	5:139058589:A:G	rs682164	chr5	139058589	139028810	139086651	48	1	rs682164	8.31702e-11	4.85695e-09	0.29748	DNAJC18;PROB1;CXXC5;PURA;SRA1			TRUE
176	176	5:139551592:C:T	rs4912704	chr5	139551592	139515394	139955371	249	5	rs4912704;rs7719290;rs2282802;rs199152;rs2237076	6.90913e-15	2.34347e-07	0.00114236	PFDN1;HBEGF;SLC4A9;EIF4EBP3;CD14;TMCO6;IK;WDR55;ZMAT2;PCDHA2;PROB1;CXXC5;PURA;SRA1	32358547;31666681	white matter microstructure	FALSE
177	177	5:148663992:A:C	rs352358	chr5	148663992	148663072	148664771	6	1	rs352358	1.29037e-11	1.15321e-08	0.00117739	AFAP1L1	31676860	cortical surface measures	FALSE
178	178	5:151208004:C:G	rs62377945	chr5	151208004	151111863	151323905	77	1	rs62377945	1.06496e-10	4.10359e-07	0.00510372	SPARC;ATOX1;G3BP1			TRUE
180	180	5:171128464:C:T	rs6555969	chr5	171128464	171086603	171174351	61	6	rs26341;rs26413;rs6555969;rs254907;rs171718;rs7734319	8.14883e-32	1.39105e-15	0.000677311	FGF18			TRUE
181	181	5:173851524:A:G	rs2909707	chr5	173851524	173812161	173853681	22	1	rs2909707	2.09974e-11	8.68016e-07	0.00498756	CTD-2532K18.1;MIR4634			TRUE
182	182	5:179034260:A:G	rs4701140	chr5	179034260	178978012	179079104	37	2	rs4701140;rs61408162	6.61653e-11	2.0433e-09	0.0188994	RUFY1			TRUE
184	184	6:870244:A:G	rs884126	chr6	870244	854954	889817	24	2	rs884126;rs13203409	1.7214e-12	7.90991e-10	0.0104131	AL033381.1;FOXF2	31676860	cortical surface measures	FALSE
187	187	6:7208007:A:G	rs6597256	chr6	7208007	7189858	7222093	21	1	rs6597256	2.74833e-09	0.00103983	0.0419954	TXNDC5	32665545	cortical surface measures	FALSE
188	188	6:7892575:A:G	rs72829238	chr6	7892575	7736417	7906748	26	2	rs199205;rs72829238	3.6087e-11	8.33921e-06	0.00890209	TXNDC5	31636452;31676860	subcortical volumes;cortical surface measures	FALSE
189	189	6:8730954:G:T	rs72831708	chr6	8730954	8183881	8792565	291	7	rs533632;rs72831708;rs9406121;rs11243252;rs2104117;rs11243266;rs3005138	7.59339e-79	1.42407e-31	5.75613e-15	SLC35B3;TFAP2A	31676860	cortical surface measures	FALSE
190	190	6:12483980:A:G	rs9369375	chr6	12483980	12459311	12514969	61	2	rs9369375;rs9381193	4.85033e-13	0.0333559	0.105241	HIVEP1;EDN1			TRUE
192	192	6:29413003:C:T	rs2023463	chr6	29413003	25182925	29612325	2278	72	rs215011;rs9467505;rs35789010;rs13212936;rs1892252;rs972087;rs34027471;rs34661691;rs11966360;rs9467711;rs9379850;rs58825580;rs1799945;rs169219;rs2032444;rs79220007;rs75580845;rs78151190;rs72838858;rs78273613;rs9393688;rs806790;rs7773004;rs9366648;rs72834696;rs75782365;rs12175704;rs71557358;rs12215241;rs34783558;rs3823427;rs16897515;rs2237235;rs35848276;rs9468186;rs2179096;rs2056923;rs9461407;rs69…	1.74159e-33	6.21885e-19	0.0198422	C6orf62;HIST1H2BA;HIST1H3A;HIST1H4B;HIST1H2BB;HIST1H3C;HIST1H1C;HFE;HIST1H4C;HIST1H1T;HIST1H1E;HIST1H2BD;HIST1H4D;HIST1H3D;HIST1H2BG;HIST1H3E;HIST1H1D;HIST1H4F;HIST1H4H;BTN3A2;BTN2A2;BTN3A1;BTN3A3;BTN2A1;ABT1;ZNF322;HIST1H2AG;HIST1H2BK;PRSS16;POM121L2;ZNF391;ZNF184;HIST1H2BL;HIST1H2BM;HIST1H4J;HIST1H2AK;HIST1H4L;ZSCAN16;ZKSCAN8;ZSCAN9;NKAPL;PGBD1;ZSCAN31;ZKSCAN3;ZSCAN12;SCAND3;C6orf100;ZNF311;OR5…	31676860;32358547;31666681;32665545	cortical surface measures;white matter microstructure;subcortical volumes	FALSE
193	193	6:35009578:C:G	rs2820224	chr6	35009578	34548206	35133074	191	7	rs2820224;rs2689091;rs6457800;rs9469918;rs2820234;rs13205738;rs2744939	2.41394e-30	2.57957e-15	0.00389265	SPDEF;C6orf106;SNRPC;UHRF1BP1;TAF11;ANKS1A;TCP11;ZNF76;CLPS	31666681;32665545	white matter microstructure;cortical surface measures;subcortical volumes	FALSE
194	194	6:39526867:A:G	rs1520	chr6	39526867	39409237	39800974	185	8	rs1520;rs9471130;rs725841;rs115029956;rs2466406;rs9296298;rs4714257;rs9462570	9.86269e-31	2.43454e-27	0.00437782	KIF6;DAAM2;MOCS1	32665545	cortical surface measures	FALSE
195	195	6:43828582:C:T	rs4711751	chr6	43828582	43805296	43829629	14	2	rs4711751;rs6926462	9.15938e-23	1.14649e-12	6.69299e-05	C6orf223	32665545	cortical surface measures	FALSE
196	196	6:44800015:C:T	rs542444	chr6	44800015	44440781	45511945	1268	18	rs7770034;rs542444;rs3799973;rs2396379;rs76568697;rs9395069;rs73735344;rs73735354;rs9367207;rs227836;rs6933373;rs1338907;rs72664274;rs1041332;rs9472487;rs2064628;rs10948155;rs12197948	2.04844e-22	1.00608e-11	0.0628094	SUPT3H	31676860;31666681;32665545	cortical surface measures;white matter microstructure;subcortical volumes	FALSE
197	197	6:51574933:A:G	rs9367447	chr6	51574933	51572515	51665796	86	1	rs9367447	6.83093e-13	8.76652e-11	0.387922	TFAP2D;TFAP2B;PAQR8	31676860	cortical surface measures	FALSE
198	198	6:56112343:C:G	rs2745367	chr6	56112343	56105973	56149855	9	1	rs2745367	9.08621e-13	1.89621e-10	0.0556341	COL21A1	31676860	cortical surface measures	FALSE
199	199	6:92007599:A:T	rs2207617	chr6	92007599	91877589	92016259	96	5	rs2207617;rs2144366;rs113693746;rs9351256;rs9345117	1.88811e-41	1.65034e-20	1.84665e-06	RPL5P19;U3	31676860;32193296;32963231;32665545	cortical surface measures	FALSE
201	201	6:94800160:C:T	rs2787948	chr6	94800160	94715324	94839093	123	1	rs2787948	2.91583e-09	1.44177e-10	3.89376e-05				TRUE
202	202	6:98584713:A:T	rs201168005	chr6	98584713	98547979	98751680	140	4	rs201168005;rs17814604;rs6933464;rs6931604	6.0576e-22	2.04074e-13	NA	EIF4EBP2P3;RP11-67P15.1;RP11-436D23.1	32665545	cortical surface measures	FALSE
203	203	6:99291642:A:C	rs35904163	chr6	99291642	99280657	99297389	5	1	rs35904163	4.25604e-11	1.604e-07	NA	POU3F2			TRUE
204	204	6:108983527:C:T	rs9398171	chr6	108983527	108861264	109019323	60	1	rs9398171	1.09416e-11	1.63895e-09	0.0352729	FOXO3	31676860;31636452;32193296;32963231;32665545	cortical surface measures;subcortical volumes	FALSE
205	205	6:126767600:C:T	rs1361108	chr6	126767600	125985540	127369230	559	17	rs3966775;rs13193692;rs9375414;rs2226158;rs13197100;rs1268069;rs1268792;rs9398785;rs62426379;rs1361108;rs11759026;rs4427021;rs1262476;rs9718171;rs41285260;rs1856444;rs74580701	1.66949e-63	2.91837e-33	1.77589e-14	HDDC2;HEY2;NCOA7;RSPO3	31676860;32193296;32963231;32665545	cortical surface measures;subcortical volumes	FALSE
207	207	6:133562456:C:G	rs498079	chr6	133562456	133282177	133670193	401	9	rs498079;rs407038;rs10485232;rs296417;rs2926352;rs1856293;rs546329;rs62430275;rs3012464	8.63943e-25	1.64032e-17	0.324438	VNN2;RPS12;EYA4;TCF21			TRUE
208	208	6:138866268:C:T	rs9376354	chr6	138866268	138825219	138979521	65	4	rs9376354;rs111809728;rs11758715;rs6919935	8.75341e-26	1.19085e-13	3.20875e-09	IL20RA;PBOV1;RP3-422G23.4;HEBP2;CCDC28A;ECT2L;ABRACL;HECA;TXLNB;CITED2	32193296;32963231;32665545	cortical surface measures	FALSE
210	210	6:148535313:A:C	rs7769624	chr6	148535313	148516871	148538085	5	1	rs7769624	8.05907e-10	5.62152e-06	0.265131	SAMD5			TRUE
211	211	6:150107586:C:T	rs199587866	chr6	150107586	149636235	150232879	579	2	rs199587866;rs585022	1.74045e-13	2.28541e-05	NA	GINM1;KATNA1;LATS1;NUP43;LRP11;RAET1G;ULBP2;PCMT1;ULBP1;MTHFD1L	31636452;31676860;32665545	subcortical volumes;cortical surface measures	FALSE
212	212	6:151021978:C:G	rs12192990	chr6	151021978	150988183	151041352	38	4	rs12192990;rs4272224;rs9383542;rs6913518	1.12564e-23	2.09547e-17	0.185753	PCMT1;ULBP1;MTHFD1L	32358547;31666681	white matter hyperintensities;white matter microstructure	FALSE
213	213	6:157323379:G:T	rs10872737	chr6	157323379	157266505	157383274	88	3	rs10872737;rs4870499;rs2078047	9.45755e-17	1.2618e-08	8.92669e-05	TFB1M;ARID1B;TMEM242			TRUE
214	214	6:169508876:C:T	rs6915990	chr6	169508876	169469707	169602281	114	4	rs442432;rs6915990;rs17184572;rs10945391	2.97806e-14	1.14963e-05	0.560669	THBS2	31676860	cortical surface measures	FALSE
216	216	6:170545279:A:G	rs3012434	chr6	170545279	170545279	170545507	2	1	rs3012434	3.48644e-12	2.79134e-05	0.0102874	TCTE3;ERMARD;FAM120B	31676860;32665545	cortical surface measures	FALSE
217	217	7:2803037:A:G	rs798486	chr7	2803037	2745766	2912928	248	10	rs798486;rs1182209;rs2644307;rs757787;rs1713913;rs1183079;rs7798875;rs7803527;rs10950842;rs4719648	5.06491e-43	1.70231e-13	0.000285034	AMZ1;GNA12	31676860;31666681;32665545	cortical surface measures;white matter microstructure;subcortical volumes	FALSE
218	218	7:4879380:C:T	rs7797805	chr7	4879380	4872813	4889589	26	1	rs7797805	2.69456e-09	0.000158045	0.771235	PAPOLB			TRUE
219	219	7:15610696:C:T	rs6951635	chr7	15610696	15607231	15633802	18	1	rs6951635	3.04148e-11	2.62465e-06	0.190476	AGMO	31676860	cortical surface measures	FALSE
220	220	7:18911957:A:G	rs6951745	chr7	18911957	18866844	18933411	85	4	rs6951745;rs7811991;rs7782319;rs12699994	3.85189e-40	2.44045e-13	1.16959e-08	TWIST1	32193296;32963231;32665545	cortical surface measures	FALSE
221	221	7:19609643:A:G	rs11767221	chr7	19609643	19371245	19654476	491	15	rs17141298;rs2892936;rs6945594;rs28704028;rs12154698;rs12667733;rs4719551;rs12056033;rs11767174;rs11767221;rs57176772;rs67763469;rs12700055;rs4719563;rs62446655	4.21575e-89	3.69014e-60	2.9334e-14	TWIST1	31676860;32193296;32665545	cortical surface measures;subcortical volumes	FALSE
222	222	7:33264150:C:G	rs12534242	chr7	33264150	33166801	33540725	51	2	rs12534242;rs4720119	8.86376e-18	4.23937e-16	NA	KBTBD2;BBS9;BMPER	32665545	cortical surface measures	FALSE
223	223	7:38073921:C:G	rs10278768	chr7	38073921	37938422	38157511	136	7	rs35681117;rs10278768;rs1628787;rs6956946;rs939666;rs6978070;rs1524073	8.3918e-16	1.97855e-08	0.302652	EPDR1			TRUE
225	225	7:54949256:A:G	rs74504435	chr7	54949256	54909928	55135766	34	4	rs74504435;rs55982832;rs6953397;rs28699309	3.79437e-30	2.75247e-18	0.000784619	EGFR	31676860;31666681;32665545	cortical surface measures;white matter microstructure;subcortical volumes	FALSE
226	226	7:72967817:C:T	rs62466287	chr7	72967817	72823741	73058025	187	4	rs62466287;rs35624969;rs60385198;rs62466264	1.88329e-12	9.84926e-06	0.450985	POM121;TRIM74;MLXIPL;STX1A;WBSCR27			TRUE
227	227	7:81418596:G:T	rs10252734	chr7	81418596	81411028	81418596	2	1	rs10252734	3.38886e-10	3.20018e-05	0.000355511		31666681	white matter microstructure	FALSE
228	228	7:84630516:C:T	rs2286184	chr7	84630516	83640062	84700633	995	12	rs111273585;rs2030678;rs12707607;rs10954760;rs6944966;rs6468008;rs1228898;rs7800191;rs11979404;rs2286184;rs201077158;rs11984418	9.82245e-20	2.72806e-12	4.07902e-06	SEMA3D	31676860;31666681;32665545	cortical surface measures;white matter microstructure;subcortical volumes	FALSE
229	229	7:96219460:A:G	rs7788173	chr7	96219460	96076343	96375057	281	12	rs7788173;rs68189065;rs10464592;rs62470368;rs6957134;rs3801293;rs1524926;rs2724058;rs10250692;rs62470049;rs10458281;rs147588997	1.13513e-60	1.90347e-47	3.35007e-19	DYNC1I1;SLC25A13;SHFM1;DLX6;DLX5	32193296;32963231;32665545	cortical surface measures	FALSE
230	230	7:99893148:C:G	rs6979218	chr7	99893148	99570586	100091795	126	3	rs6979218;rs1476679;rs13232115	9.56882e-12	4.67215e-08	0.0852317	ATP5J2;AZGP1;ZKSCAN1;ZSCAN21;MCM7;AP4M1;TAF6;CNPY4;MBLAC1;LAMTOR4;GAL3ST4;GPC2;STAG3;GATS;PILRB;PILRA;ZCWPW1;MEPCE;C7orf61;AGFG2;GNB2;TRIP6;LRCH4	32665545	cortical surface measures	FALSE
231	231	7:101046325:C:G	rs6969765	chr7	101046325	100937051	101095216	237	6	rs6969765;rs4530972;rs12532276;rs12665915;rs4729703;rs11772022	3.22652e-28	4.58328e-10	0.00237858	LRCH4	32665545	cortical surface measures	FALSE
232	232	7:103356275:C:T	rs12705150	chr7	103356275	103231009	103415482	76	6	rs1541329;rs631929;rs2299379;rs12705150;rs10487166;rs1627052	1.64768e-25	4.11332e-17	8.41493e-08	ARMC10;ORC5	31676860	cortical surface measures	FALSE
233	233	7:114352682:A:T	rs1840661	chr7	114352682	114012911	114428727	194	2	rs1840661;rs7794413	2.70419e-09	2.94281e-05	0.00298441	PPP1R3A;FOXP2;MDFIC	32665545	cortical surface measures	FALSE
234	234	7:115029650:C:T	rs59369558	chr7	115029650	114940068	115117353	156	3	rs59369558;rs7779234;rs10267100	1.99854e-12	5.0329e-06	0.0056011	FOXP2;MDFIC			TRUE
236	236	7:120873438:A:G	rs6965195	chr7	120873438	120703929	121040782	366	17	rs6965195;rs75327147;rs798914;rs2536150;rs2536149;rs798910;rs798903;rs2952556;rs2707518;rs7786867;rs11766764;rs1861001;rs12668590;rs10240772;rs35789132;rs2908004;rs55963900	1.91792e-63	1.93637e-20	0.13441	CPED1	31676860;31666681;32665545	cortical surface measures;white matter microstructure;subcortical volumes	FALSE
238	238	7:134403741:C:T	rs2347709	chr7	134403741	134380092	134448000	112	2	rs2347709;rs4728335	1.01643e-15	3.36182e-08	0.432655	BPGM;CALD1;AGBL3;C7orf49;AC083862.1;TMEM140;WDR91			TRUE
240	240	7:151498679:C:T	rs4128399	chr7	151498679	151492565	151505698	13	6	rs4128399;rs13224758;rs12703159;rs62478245;rs34698098;rs4726096	2.11889e-69	1.34578e-30	0.0058155	WDR86;KMT2C	31676860;32665545	cortical surface measures;subcortical volumes	FALSE
241	241	8:455360:G:T	rs2242	chr8	455360	455360	455975	2	1	rs2242	1.98565e-10	0.0122871	0.0268742	RP11-63E5.1;RP11-91J19.4;TDRP			TRUE
242	242	8:6357235:A:T	rs2916716	chr8	6357235	6266183	6394179	285	4	rs111712461;rs2979655;rs2916716;rs3824310	8.71708e-14	3.4971e-06	0.0130988	MCPH1;ANGPT2;AGPAT5			TRUE
243	243	8:9085295:A:T	rs2929451	chr8	9085295	8088230	12199830	2244	103	rs7824878;rs6601518;rs11986043;rs11778453;rs4841411;rs11250097;rs10087923;rs4240674;rs10101292;rs12156295;rs4840536;rs34891368;rs6981201;rs13256092;rs2409717;rs10095003;rs35223712;rs6987059;rs10092549;rs2736352;rs12334496;rs2572431;rs7012033;rs2736374;rs11784572;rs2293860;rs6980481;rs2572440;rs9969423;rs4841527;rs7836059;rs2409764;rs3989103;rs2409779;rs34801597;rs12680762;rs1585729;rs35822699;rs1…	8.59511e-44	2.89938e-23	0.000806773	CLDN23;ERI1;PPP1R3B;RP11-10A14.4;TNKS;MSRA;RP1L1;SOX7;PINX1;XKR6;MTMR9;SLC35G5;C8orf12;FAM167A;BLK;C8orf49;NEIL2;FDFT1;RP11-297N6.4;CTSB;RP11-481A20.11;FAM86B1	31666681;32193296;32665545	white matter microstructure;cortical surface measures;subcortical volumes	FALSE
245	245	8:26461360:G:T	rs7834325	chr8	26461360	26361499	26505451	184	7	rs7834325;rs35219984;rs403185;rs36110958;rs442103;rs327233;rs5029306	4.60995e-12	2.23619e-09	4.12821e-06	PNMA2;DPYSL2	32665545	cortical surface measures;subcortical volumes	FALSE
247	247	8:60564143:A:T	rs6471795	chr8	60564143	60475926	60954059	255	1	rs6471795	4.27621e-10	0.00478777	0.190906	TOX			TRUE
248	248	8:61785874:C:T	rs4237042	chr8	61785874	61783211	61792879	4	1	rs4237042	7.99405e-10	0.00466026	0.176623	CHD7			TRUE
249	249	8:72498984:A:T	rs28815246	chr8	72498984	72395582	72527345	51	1	rs28815246	3.48426e-12	0.000415483	NA	XKR9;EYA1;MSC			TRUE
251	251	8:74281152:C:T	rs10112386	chr8	74281152	74276843	74399417	35	2	rs10112386;rs2383894	2.88138e-17	2.21376e-09	0.00264212	RP11-463D19.2;UBE2W			TRUE
252	252	8:78144445:C:G	rs7463360	chr8	78144445	78019019	78180278	181	2	rs7463360;rs10282777	4.6081e-14	0.000270059	0.26888	RP11-706J10.2;LINC01109;LINC01111;AC105242.1	31676860;32665545	cortical surface measures	FALSE
254	254	8:101678349:A:T	rs1693571	chr8	101678349	101673265	101686315	35	3	rs1693571;rs1786338;rs1693566	5.68558e-29	9.06827e-16	0.0302368	ANKRD46;SNX31;PABPC1	32665545	subcortical volumes;cortical surface measures	FALSE
255	255	8:104236925:A:G	rs10103573	chr8	104236925	104222025	104284976	25	1	rs10103573	3.76821e-09	0.00941443	0.0757874	BAALC;FZD6;CTHRC1			TRUE
256	256	8:108414618:C:T	rs1283690	chr8	108414618	108393683	108533382	91	7	rs1283690;rs1433191;rs1283674;rs1283672;rs1283681;rs4734973;rs10108418	9.91018e-39	9.85092e-14	1.89176e-07	ANGPT1	32665545	cortical surface measures	FALSE
257	257	8:108942904:A:C	rs491126	chr8	108942904	108847459	109011595	141	4	rs491126;rs2453418;rs3739243;rs7008705	5.5362e-48	1.33564e-23	2.45175e-06	RSPO2	32665545	cortical surface measures;subcortical volumes	FALSE
258	258	8:110625757:C:T	rs2844242	chr8	110625757	110598608	110715932	84	2	rs2844242;rs2022930	6.09059e-14	8.70074e-12	6.039e-05	RP11-422N16.3			TRUE
259	259	8:116635688:A:G	rs2737219	chr8	116635688	116464988	116645056	181	4	rs17659542;rs2737218;rs10955753;rs2737219	6.42893e-19	5.58571e-07	0.466548	TRPS1	32665545	cortical surface measures;subcortical volumes	FALSE
260	260	8:118921167:A:T	rs56748438	chr8	118921167	118898839	119019738	119	2	rs56748438;rs6469715	8.97957e-13	0.00142399	NA	TAF2			TRUE
261	261	8:120013090:C:T	rs13264791	chr8	120013090	119822573	120953873	803	25	rs13264791;rs1586274;rs4295687;rs6469814;rs1364708;rs2087998;rs17757600;rs2055101;rs1485302;rs7839059;rs11780146;rs17793097;rs17192692;rs11782782;rs10283100;rs71571620;rs6469835;rs10107636;rs1026594;rs2970398;rs200044772;rs714607;rs12544233;rs10112316;rs10103660	3.55414e-31	6.31382e-15	0.00274144	TNFRSF11B;NOV;DSCC1;TAF2	31676860;32193296;31666681;32963231;32665545	cortical surface measures;white matter microstructure;subcortical volumes	FALSE
263	263	8:129950844:C:T	rs7017252	chr8	129950844	129950004	129994834	20	1	rs7017252	4.13173e-11	9.37748e-07	0.028715	MYC	32665545	cortical surface measures	FALSE
264	264	8:130645692:A:G	rs55705857	chr8	130645692	130569398	130645692	8	2	rs55705857;rs55862293	7.06292e-18	9.12577e-10	2.68568e-09	TMEM75;MYC	31666681;32665545	white matter microstructure;cortical surface measures;subcortical volumes	FALSE
266	266	8:145031265:A:G	rs11777239	chr8	145031265	144972454	145086428	164	6	rs11777239;rs11775434;rs11544989;rs61512798;rs4977167;rs9314420	1.49058e-20	2.73643e-12	0.153197	PLEC;KIAA1875;GPT;MFSD3	31666681;32665545	white matter microstructure;cortical surface measures;subcortical volumes	FALSE
269	269	9:13937849:G:T	rs13286204	chr9	13937849	13921441	13976285	38	3	rs13286204;rs13291790;rs13302409	8.56783e-11	2.58916e-13	0.0442272	RP11-536O18.2;RP11-280O24.3;RP11-120J1.1			TRUE
270	270	9:16681993:C:G	rs3904778	chr9	16681993	16680138	16833127	76	3	rs3904778;rs10962599;rs4072453	5.28764e-14	1.51729e-08	0.394611	C9orf92;BNC2			TRUE
271	271	9:19210177:A:G	rs465423	chr9	19210177	19210177	19210177	1	1	rs465423	1.34878e-09	0.0111851	0.0664389				TRUE
272	272	9:22045317:C:T	rs1360589	chr9	22045317	21995882	22077085	100	3	rs1360589;rs7028268;rs504318	2.68311e-17	3.26299e-05	0.00342745	CDKN2A;CDKN2B	31666681	white matter microstructure	FALSE
273	273	9:32424353:C:G	rs3814521	chr9	32424353	32417244	32471327	12	2	rs3814521;rs10970989	3.2718e-12	2.17396e-08	NA	ACO1;DDX58;GVQW1			TRUE
275	275	9:85107628:A:G	rs1411667	chr9	85107628	84798717	85129831	21	1	rs1411667	2.62983e-10	0.00704281	0.0475814	TLE1			TRUE
276	276	9:88973941:A:T	rs72750620	chr9	88973941	88869005	88999304	127	2	rs72750620;rs7872941	5.91462e-10	0.00510453	0.139715	ISCA1;ZCCHC6			TRUE
278	278	9:96169298:C:T	rs10992723	chr9	96169298	95929195	96399174	287	7	rs10992723;rs10821128;rs7021689;rs10992791;rs4744188;rs13293217;rs10821122	1.74027e-13	0.00093222	0.534367	WNK2;FAM120AOS;HIATL1	31666681;32665545	white matter microstructure;cortical surface measures;subcortical volumes	FALSE
279	279	9:98259703:G:T	rs10512248	chr9	98259703	98137552	98523740	210	7	rs10512248;rs145965565;rs28393820;rs78893982;rs28485160;rs28831479;rs10981907	1.22875e-33	5.64704e-11	4.37583e-10	FANCC;PTCH1	31666681;32193296;32665545	white matter microstructure;cortical surface measures;subcortical volumes	FALSE
280	280	9:98930250:A:G	rs9785234	chr9	98930250	98927543	98935333	13	1	rs9785234	3.43098e-09	1.74286e-05	0.29287	HIATL1;PTCH1			TRUE
281	281	9:101639827:G:T	rs7023465	chr9	101639827	101594665	101724686	82	3	rs7023465;rs1889266;rs4576476	2.80771e-19	9.3545e-10	1.64767e-05	TRIM14;COL15A1;TGFBR1;MSANTD3	31676860;32665545	cortical surface measures	FALSE
283	283	9:110397107:A:G	rs7864185	chr9	110397107	110394583	110428793	14	1	rs7864185	1.69776e-09	1.32552e-07	0.39265	RP11-220D10.1			TRUE
284	284	9:113651161:A:T	rs4556147	chr9	113651161	113635090	113784557	131	6	rs10980607;rs4556147;rs7874593;rs1326895;rs4629947;rs10817103	1.43354e-22	4.892e-15	0.0675602	PTGR1	32963231;32665545	cortical surface measures;subcortical volumes	FALSE
285	285	9:119061396:A:G	rs72754248	chr9	119061396	118918479	119453455	206	9	rs446783;rs418382;rs72754248;rs148004436;rs4836726;rs34278882;rs11792948;rs12379134;rs1040851	2.65077e-35	1.03683e-26	1.6357e-07	PAPPA;TRIM32	31676860;31636452;32665545	cortical surface measures;subcortical volumes	FALSE
286	286	9:123603469:A:C	rs12343516	chr9	123603469	123507855	123634040	14	1	rs12343516	5.72321e-10	0.0632913	0.67421	TRAF1			TRUE
288	288	9:127983226:A:G	rs359578	chr9	127983226	127780246	127987802	78	1	rs359578	6.46726e-10	0.00874305	0.0560419	OLFML2A;ARPC5L;PPP6C	32665545	subcortical volumes	FALSE
290	290	9:133915854:C:G	rs2050465	chr9	133915854	133915854	133928790	17	1	rs2050465	5.95778e-10	0.0139167	0.804489	AIF1L	32665545	cortical surface measures	FALSE
291	291	9:136137065:A:G	rs687621	chr9	136137065	136132908	136149500	36	1	rs687621	1.21063e-09	5.2012e-14	0.181541	ABO;RP11-430N14.4			TRUE
292	292	10:7622009:A:G	rs41298373	chr10	7622009	7622009	7622009	1	1	rs41298373	1.33228e-11	0.00532342	0.00233893	ITIH5	32665545	cortical surface measures	FALSE
293	293	10:9068164:G:T	rs1149911	chr10	9068164	9040700	9205955	46	2	rs1149911;rs1149915	9.13278e-15	2.37787e-08	0.997051		31676860;32665545	cortical surface measures	FALSE
294	294	10:18226707:C:T	rs10430577	chr10	18226707	17966561	18290854	150	10	rs10430577;rs7474649;rs1296641;rs692594;rs10827785;rs691203;rs10508553;rs7085961;rs691814;rs4747334	9.33727e-41	1.60542e-20	0.00941722	TRDMT1;VIM;ST8SIA6;MRC1L1;TMEM236;MRC1;SLC39A12;ARL5B	32665545	subcortical volumes	FALSE
295	295	10:21820650:A:G	rs564819152	chr10	21820650	21766969	22288132	190	4	rs564819152;rs9971210;rs6482191;rs7075508	4.18334e-36	3.10516e-19	NA	CASC10;SKIDA1;MLLT10	31676860;31666681;32193296;32665545	cortical surface measures;white matter microstructure;subcortical volumes	FALSE
297	297	10:25338445:A:G	rs4749001	chr10	25338445	25238456	25380959	139	1	rs4749001	1.57337e-09	0.437645	0.0141971	PRTFDC1;THNSL1	31676860	cortical surface measures	FALSE
299	299	10:31117358:A:G	rs11008282	chr10	31117358	31113978	31129883	6	1	rs11008282	1.06562e-16	2.91925e-15	7.21807e-05	ZEB1	32665545	cortical surface measures	FALSE
300	300	10:33468014:C:T	rs2506141	chr10	33468014	33458887	33530716	38	3	rs2506141;rs2228638;rs2506148	8.93998e-12	0.0256534	9.27675e-06	C10ORF68;NRP1;CUL2	32665545	cortical surface measures	FALSE
303	303	10:48485194:A:G	rs9421745	chr10	48485194	48482576	48488334	5	1	rs9421745	1.4922e-09	0.00193465	0.0164317	FRMPD2P1			TRUE
304	304	10:50315893:A:G	rs13088	chr10	50315893	50210710	50425088	216	7	rs13088;rs72789097;rs2943252;rs2250602;rs2250257;rs35922675;rs113204007	1.51635e-34	6.67529e-14	6.73168e-05	ARHGAP22;WDFY4;VSTM4;FAM170B;C10orf71;C10orf53	32665545	cortical surface measures	FALSE
305	305	10:52734495:A:G	rs10822020	chr10	52734495	52734441	52793177	38	1	rs10822020	7.1672e-11	2.6747e-05	0.0223738	ASAH2C;ASAH2;ASAH2B;DKK1			TRUE
308	308	10:94949808:A:C	rs7920484	chr10	94949808	94761925	94965772	138	6	rs4919388;rs1927473;rs7915548;rs7920484;rs4918429;rs72815155	1.3139e-15	5.30486e-13	0.00390486	CYP26C1;CYP26A1			TRUE
309	309	10:96039597:C:G	rs2274224	chr10	96039597	96009182	96069405	23	1	rs2274224	3.45616e-13	4.46954e-10	0.27707	SLC35G1;PLCE1;NOC3L;CYP2C8			TRUE
311	311	10:100017453:G:T	rs1983864	chr10	100017453	99861312	100025924	46	1	rs1983864	2.94906e-12	0.0104492	0.0825066	C10orf62;CRTAC1;GOLGA7B;R3HCC1L			TRUE
312	312	10:104236552:C:T	rs1056740	chr10	104236552	104220301	105059896	792	15	rs1056740;rs61869602;rs12572775;rs7475335;rs80146619;rs12414033;rs7917772;rs12260436;rs1926030;rs7075281;rs79780963;rs112913898;rs999867;rs3740393;rs10883796	1.65628e-19	1.84214e-11	0.000103777	PSD;TMEM180;ACTR1A;SUFU;TRIM8;ARL3;SFXN2;C10orf32;C10orf32-ASMT;AS3MT;CNNM2;NT5C2;INA;PDCD11;CALHM2	31676860;31666681;32193296;32665545	cortical surface measures;white matter microstructure;subcortical volumes	FALSE
313	313	10:105627444:C:T	rs11191836	chr10	105627444	105595430	105720351	57	2	rs11191836;rs12413564	9.50866e-14	4.24953e-10	0.166251	OBFC1;SLK;GSTO1;GSTO2;PDCD11;CALHM2	31676860;32358547;31666681;32665545	cortical surface measures;white matter microstructure	FALSE
314	314	10:118689195:C:T	rs719012	chr10	118689195	118606810	118896767	162	6	rs719012;rs11197866;rs1871345;rs1023549;rs9421247;rs61872990	3.56006e-28	1.04292e-13	5.55931e-07	ENO4;VAX1	31676860;31666681;32963231;32193296;32665545	cortical surface measures;white matter microstructure;subcortical volumes	FALSE
315	315	10:119262900:A:G	rs10787774	chr10	119262900	119257454	119400061	70	5	rs10787774;rs181586;rs10886091;rs740739;rs181678	3.6926e-15	4.88843e-06	0.571709	RAB11FIP2;FAM204A;CACUL1;KIAA1598			TRUE
316	316	10:126436279:C:T	rs2280450	chr10	126436279	126302936	126564695	204	7	rs2280450;rs111456533;rs10794184;rs10751601;rs3740536;rs11245325;rs10901809	1.67313e-33	6.36258e-12	4.89787e-06	FAM53B;METTL10	31676860;32193296;32665545	cortical surface measures;subcortical volumes	FALSE
317	317	10:126851174:C:T	rs6597884	chr10	126851174	126828084	126862256	12	1	rs6597884	1.28369e-09	0.0844611	0.00106548	METTL10	32665545	cortical surface measures;subcortical volumes	FALSE
318	318	10:130842249:A:G	rs10829556	chr10	130842249	130842249	130842249	1	1	rs10829556	5.76785e-10	1.13266e-09	0.00817794	EBF3			TRUE
319	319	10:131440318:A:G	rs4750760	chr10	131440318	131313824	131449487	40	1	rs4750760	5.78382e-10	3.35786e-06	0.135721	EBF3			TRUE
320	320	11:186604:C:T	rs7124615	chr11	186604	176397	270514	35	2	rs7124615;rs7114102	1.28351e-19	6.29546e-11	NA	BET1L;RIC8A;PSMD13;ANO9;LRRC56;SCT			TRUE
321	321	11:1488143:G:T	rs10835060	chr11	1488143	1472475	1604473	23	1	rs10835060	1.90239e-10	0.00120399	0.0218069	DEAF1;DUSP8;KRTAP5-2;SCT;KRTAP5-4	31676860;31666681;32665545	cortical surface measures;white matter microstructure	FALSE
322	322	11:2176852:C:G	rs11602347	chr11	2176852	2165173	2184848	19	4	rs11602347;rs11564725;rs17885652;rs3741211	2.99024e-19	7.73951e-10	0.0174436	KRTAP5-4			TRUE
323	323	11:8853625:A:G	rs2653591	chr11	8853625	8819367	9066476	129	4	rs2653591;rs1136966;rs932287;rs1883099	1.57146e-10	0.000736169	0.0629752	TRIM66;RPL27A;ST5;AKIP1;SCUBE2;AMPD3	32665545	cortical surface measures;subcortical volumes	FALSE
324	324	11:10473889:C:T	rs11042811	chr11	10473889	10432370	10699750	73	5	rs11042811;rs7950039;rs7944154;rs7119498;rs7940646	5.23892e-23	3.81867e-07	0.0142042	RNF141;MRVI1;AMPD3	31676860;31666681	cortical surface measures;white matter microstructure	FALSE
327	327	11:19448613:A:G	rs7483968	chr11	19448613	19433860	19500253	30	2	rs7483968;rs4757809	3.61464e-13	3.68476e-08	0.00756212	RP11-583F24.3;NAV2-IT1;RNA5SP335;NAV2-AS5;NAV2-AS4;NAV2			TRUE
328	328	11:20129311:A:G	rs35891966	chr11	20129311	20065673	20129311	3	2	rs3802799;rs35891966	4.38347e-18	2.5391e-07	0.00275658	HTATIP2	32665545	cortical surface measures	FALSE
329	329	11:27317812:C:T	rs10835155	chr11	27317812	27265644	27338712	111	2	rs10835155;rs7929461	1.80103e-11	1.21648e-07	0.10347	RP11-1L12.3			TRUE
330	330	11:30839228:A:C	rs535845	chr11	30839228	30798255	31791099	286	3	rs535845;rs11031342;rs1232186	8.09642e-12	3.64519e-07	0.0111315	DNAJC24	32963231;32193296;32665545	cortical surface measures	FALSE
331	331	11:32956492:C:T	rs62618693	chr11	32956492	32623621	32956492	8	1	rs62618693	2.71727e-11	1.95283e-09	0.0932001	DEPDC7;WT1			TRUE
332	332	11:44636833:A:G	rs2303865	chr11	44636833	44314372	44636833	29	3	rs3824915;rs11037975;rs2303865	2.14046e-24	7.64275e-07	3.50262e-06	CD82	31676860;31666681;32665545	cortical surface measures;white matter microstructure;subcortical volumes	FALSE
333	333	11:47466442:A:G	rs11039244	chr11	47466442	46342942	47943419	275	3	rs57323109;rs7932866;rs11039244	3.33951e-14	1.73368e-08	0.000695499	MDK;ATG13;ARHGAP1;F2;LRP4;ARFGAP2;PACSIN3;DDB2;NR1H3;MADD;SLC39A13;NDUFS3;FAM180B;C1QTNF4;MTCH2	31676860;32665545	cortical surface measures;subcortical volumes	FALSE
334	334	11:61762457:A:G	rs6591679	chr11	61762457	61542006	61789887	130	6	rs1535;rs174575;rs61897795;rs174458;rs6591679;rs12803680	2.05625e-18	1.25131e-13	0.00955293	TMEM258;FADS2;FADS3;BEST1	32665545	cortical surface measures;subcortical volumes	FALSE
335	335	11:65326154:A:G	rs12789028	chr11	65326154	65217626	65368434	84	2	rs12789028;rs3814752	7.01112e-12	1.22063e-06	0.26825	VPS51;SYVN1;KCNK7;MAP3K11;RNASEH2C;AP5B1;OVOL1;SNX32			TRUE
336	336	11:91970350:A:G	rs11019881	chr11	91970350	91947709	91972758	24	1	rs11019881	3.69938e-12	0.000132644	0.0102506	FAT3			TRUE
337	337	11:92449944:C:G	rs1792368	chr11	92449944	92267693	92558342	113	2	rs1792368;rs1458318	1.39071e-18	1.41973e-06	0.00123103	FAT3	31676860;32193296;32665545	cortical surface measures	FALSE
338	338	11:95747337:C:T	rs7107785	chr11	95747337	95274265	95756811	234	4	rs11021221;rs473155;rs7107785;rs4144614	4.31823e-14	1.45381e-08	0.000983659	CCDC82			TRUE
339	339	11:110622849:A:G	rs55945680	chr11	110622849	110478592	110657616	113	1	rs55945680	2.73359e-10	0.117558	0.972637	ARHGAP20			TRUE
340	340	11:110949618:C:T	rs321404	chr11	110949618	110945055	111083785	211	10	rs321404;rs12275707;rs10891224;rs536579;rs4635115;rs61900578;rs1607232;rs34077344;rs12794347;rs7936534	3.66176e-38	7.30098e-25	1.35842e-05	ARHGAP20	31676860;32193296;32963231;32665545	cortical surface measures;subcortical volumes	FALSE
341	341	11:114030799:A:G	rs648044	chr11	114030799	114030799	114030799	1	1	rs648044	1.87159e-10	3.09501e-06	0.00395972	TMPRSS5;ZBTB16;NNMT			TRUE
342	342	11:118959732:C:T	rs549893	chr11	118959732	118478330	118962230	157	4	rs7125115;rs2277297;rs549893;rs17552226	3.90623e-15	0.000994821	0.426061	IFT46;DDX6;HYOU1;VPS11;HMBS;CBL			TRUE
343	343	11:120248493:A:G	rs58073046	chr11	120248493	120178753	120340060	20	2	rs58073046;rs80040504	1.12863e-10	9.95041e-06	0.647159	TMEM136			TRUE
345	345	11:130282078:C:T	rs2875238	chr11	130282078	130260673	130702454	131	8	rs2875238;rs2291347;rs1552330;rs6590459;rs11606448;rs4937514;rs11222225;rs4937576	1.08857e-29	3.97755e-23	0.0020363	ADAMTS8;SNX19	31676860;32665545	cortical surface measures	FALSE
347	347	12:5917193:A:C	rs7311862	chr12	5917193	5883770	5929732	40	2	rs7311862;rs2192191	2.1606e-14	1.8411e-16	1.84969e-12	NTF3	31676860;32665545	cortical surface measures	FALSE
348	348	12:19993676:C:T	rs941233	chr12	19993676	19984383	20010909	58	1	rs941233	1.22003e-10	0.00163469	0.980039	PDE3A			TRUE
349	349	12:20820794:C:T	rs4362189	chr12	20820794	20803549	20859984	54	1	rs4362189	4.60908e-10	2.29809e-05	0.120038	PDE3A			TRUE
350	350	12:21467666:A:C	rs10841789	chr12	21467666	21335290	21490484	190	2	rs10841789;rs28802276	2.32488e-11	2.37546e-07	0.487865	SLCO1A2;PDE3A			TRUE
351	351	12:24247582:A:G	rs11047256	chr12	24247582	24154382	24270393	64	3	rs11047256;rs4963735;rs12321509	1.78615e-16	2.38414e-05	7.63221e-05	BCAT1;ETNK1	32665545	cortical surface measures	FALSE
352	352	12:28239325:A:G	rs10843091	chr12	28239325	28045848	28741743	1006	31	rs149299821;rs61915998;rs191178627;rs258390;rs11049301;rs1543297;rs10843088;rs405394;rs926150;rs11049256;rs10843091;rs78804134;rs61922974;rs10843209;rs11615869;rs3864896;rs11049320;rs10843084;rs11049327;rs722885;rs11049329;rs1904386;rs2881859;rs17434556;rs1405812;rs6487688;rs7299798;rs7970221;rs11049367;rs10843115;rs73083939	1.64806e-44	2.66384e-26	0.00159951	PTHLH;CCDC91	31676860;32665545	cortical surface measures;subcortical volumes	FALSE
354	354	12:41258423:C:T	rs79438899	chr12	41258423	41212858	41407060	158	1	rs79438899	1.43898e-11	0.000575156	0.025817	CNTN1			TRUE
355	355	12:43600069:A:C	rs10785421	chr12	43600069	43585559	43684266	160	1	rs10785421	1.6809e-12	4.11716e-05	0.00796653	PRICKLE1	32665545	cortical surface measures	FALSE
357	357	12:53826359:C:T	rs12372079	chr12	53826359	53730160	54086274	122	2	rs12372079;rs7134628	2.31822e-14	0.000219386	0.000241445	SP1;PRR13;TARBP2;ATF7;ATP5G2			TRUE
358	358	12:65905126:C:T	rs79487293	chr12	65905126	65449071	65915317	255	9	rs10878269;rs7316273;rs61921502;rs11830223;rs7978301;rs1992227;rs79487293;rs17178006;rs11175790	1.13546e-42	1.44278e-16	7.90685e-06	LEMD3	31676860;25607358;32963231;32193296;32665545	cortical surface measures;subcortical volumes	FALSE
359	359	12:78241285:A:G	rs1123680	chr12	78241285	77873946	78394450	218	8	rs711108;rs695982;rs1534251;rs1123680;rs770159;rs1270775;rs17817862;rs10506762	4.28214e-22	9.1629e-11	1.32828e-05	NAV3	32193296;32665545	cortical surface measures	FALSE
360	360	12:79951566:A:G	rs4842266	chr12	79951566	79760388	80114680	209	5	rs4842266;rs6539467;rs1245770;rs12813856;rs11114127	5.01213e-32	1.14125e-41	6.57505e-14	PAWR;PPP1R12A;OTOGL;SYT1	32193296;32665545	cortical surface measures	FALSE
361	361	12:85576492:A:G	rs11609649	chr12	85576492	85419056	85757448	145	2	rs11609649;rs7967247	5.6341e-15	4.80912e-05	0.151624	TMTC2;SLC6A15;RASSF9;NTS;C12orf50;C12orf29	32665545	cortical surface measures	FALSE
362	362	12:93988384:A:G	rs10777531	chr12	93988384	93956672	93998321	43	2	rs10777531;rs11107119	1.28788e-13	1.00764e-07	0.492615	MRPL42;SOCS2			TRUE
363	363	12:95564940:A:G	rs7136350	chr12	95564940	95362887	95709315	91	4	rs7970670;rs61938198;rs11609860;rs7136350	4.58858e-12	1.38169e-09	0.00593669	FGD6;VEZT;SOCS2	32665545	cortical surface measures	FALSE
365	365	12:102326461:A:C	rs11111090	chr12	102326461	102324872	102922986	296	7	rs11111090;rs144782470;rs3763972;rs10860850;rs10745941;rs10745936;rs1509674	1.26805e-13	3.00247e-09	0.000117554	PARPBP	31676860;31636452;32963231;32665545	cortical surface measures;subcortical volumes	FALSE
366	366	12:106476805:C:T	rs12146713	chr12	106476805	106365661	106510413	143	9	rs2468212;rs200271405;rs2468218;rs12146713;rs4964439;rs11112850;rs12369969;rs1427793;rs3741884	1.15131e-117	9.46055e-62	6.3031e-07	APPL2;C12orf75;NUAK1	31676860;31666681;32665545	cortical surface measures;white matter microstructure;subcortical volumes	FALSE
367	367	12:107132501:A:G	rs7975576	chr12	107132501	106970892	107375551	280	6	rs7975576;rs11113118;rs10778517;rs4964474;rs7297785;rs4964188	1.21538e-17	4.01609e-07	0.001395	C12orf23;MTERFD3	31676860;31636452;32665545	cortical surface measures;subcortical volumes	FALSE
368	368	12:109039869:C:T	rs2111211	chr12	109039869	109029333	109260895	105	2	rs2111211;rs10746127	2.81118e-10	6.20872e-05	0.00861469	ISCU;CORO1C;MYO1H;KCTD10;UBE3B	32665545	cortical surface measures	FALSE
369	369	12:109920071:G:T	rs1543896	chr12	109920071	109851486	110042348	67	1	rs1543896	1.04709e-10	1.99028e-08	0.0868751	MYO1H;KCTD10;UBE3B			TRUE
370	370	12:111973358:A:G	rs597808	chr12	111973358	111708458	112985328	520	6	rs597808;rs593226;rs11613441;rs1265564;rs7978923;rs4766460	8.06121e-25	4.04094e-16	1.32247e-10	ARPC3;FAM109A;ALDH2;MAPKAPK5;TMEM116;NAA25;HECTD4	31666681	white matter microstructure	FALSE
371	371	12:118461574:A:T	rs9739560	chr12	118461574	118440370	118461574	5	1	rs9739560	4.9952e-12	4.01293e-08	1.12692e-07	KSR2;WSB2;VSIG10;PEBP1			TRUE
372	372	12:123620268:C:G	rs1619561	chr12	123620268	123447928	123913433	354	3	rs1619561;rs1716162;rs73231928	2.49117e-13	1.07763e-10	NA	MLXIP;ZCCHC8;DENR;CCDC62;ABCB9;OGFOD2;ARL6IP4;PITPNM2;MPHOSPH9;C12orf65;CDK2AP1;SETD8;SNRNP35;RILPL1	31676860;32665545	cortical surface measures	FALSE
373	373	12:133688707:C:T	rs11147235	chr12	133688707	133688707	133781163	4	1	rs11147235	3.87364e-12	5.5107e-08	0.233249	ZNF84;ZNF268			TRUE
374	374	13:22994580:A:G	rs76894892	chr13	22994580	22977789	23007223	18	2	rs76894892;rs2202729	1.74238e-11	3.16004e-05	0.984311		32665545	cortical surface measures;subcortical volumes	FALSE
375	375	13:47206582:C:T	rs4942558	chr13	47206582	47067841	47323718	243	7	rs4942558;rs4942567;rs41284185;rs7983898;rs4942570;rs7333782;rs1570621	2.86962e-24	1.19999e-12	6.8848e-08	LRCH1	32665545	cortical surface measures	FALSE
376	376	13:80183353:C:G	rs1932197	chr13	80183353	80168720	80193729	21	1	rs1932197	3.83414e-11	3.80808e-07	4.38659e-11	RBM26;NDFIP2;SPRY2	32963231;32193296;32665545	cortical surface measures	FALSE
377	377	13:81260150:C:T	rs9531104	chr13	81260150	81167981	81603918	166	3	rs9531104;rs11841961;rs56835706	1.45305e-10	1.06103e-05	2.75952e-07	SPRY2	31676860;32665545	cortical surface measures	FALSE
378	378	13:99639173:A:G	rs72651859	chr13	99639173	99635611	99762453	9	1	rs72651859	2.58034e-12	1.37278e-06	0.442096	UBAC2	31666681	white matter microstructure	FALSE
379	379	13:100936906:G:T	rs7981883	chr13	100936906	100672921	101158580	211	7	rs7981883;rs55781196;rs9513754;rs2254579;rs9554685;rs9518075;rs9518001	5.1794e-15	9.58052e-08	0.000420251	UBAC2			TRUE
380	380	13:103940450:A:G	rs2699315	chr13	103940450	103592244	103968050	63	3	rs4772518;rs2699315;rs2699322	3.18555e-27	1.23302e-11	1.9474e-06	METTL21C;SLC10A2			TRUE
381	381	13:104750929:A:G	rs713607	chr13	104750929	104750651	104755303	6	1	rs713607	1.8205e-13	0.00230475	0.727598				TRUE
383	383	13:109707827:C:T	rs9521141	chr13	109707827	109691188	109707827	2	1	rs9521141	3.85233e-09	0.00018145	0.291645	MYO16;LINC00399			TRUE
384	384	14:29235537:C:G	rs12888467	chr14	29235537	29208979	29236148	18	2	rs12888467;rs1955454	1.29669e-11	4.21038e-05	0.00345331	C14orf23	32193296	cortical surface measures	FALSE
386	386	14:31371437:C:G	rs10872846	chr14	31371437	31361742	31504601	43	1	rs10872846	7.58932e-14	1.63788e-05	NA	STRN3	31666681;32665545	white matter microstructure;cortical surface measures;subcortical volumes	FALSE
387	387	14:50655357:C:G	rs72681869	chr14	50655357	50655357	50655357	1	1	rs72681869	1.55981e-10	1.97458e-05	0.936877	SOS2			TRUE
388	388	14:53964998:A:T	rs4901427	chr14	53964998	53902415	53996110	105	3	rs4901427;rs2243562;rs61986114	9.4801e-22	7.32516e-06	0.00299031		31676860;32665545	cortical surface measures	FALSE
389	389	14:54425052:A:C	rs2761887	chr14	54425052	54380587	54435054	42	4	rs2761887;rs12587398;rs7159662;rs12893484	1.82672e-22	3.33246e-06	0.00010873	BMP4	32665545	cortical surface measures	FALSE
390	390	14:54835546:A:G	rs4901508	chr14	54835546	54812453	54849125	48	1	rs4901508	9.83398e-14	3.25314e-05	0.0015192	BMP4			TRUE
391	391	14:57617154:C:T	rs117332043	chr14	57617154	57269825	57709152	149	9	rs962961;rs11623591;rs2346214;rs117332043;rs1892220;rs76684157;rs74797547;rs7144018;rs74053198	3.38027e-56	1.92353e-15	1.54792e-11	TMEM260;EXOC5;AL391152.1;AP5M1	32193296	cortical surface measures	FALSE
392	392	14:59074136:A:C	rs160459	chr14	59074136	59064730	59095285	23	3	rs160459;rs160468;rs10145711	1.64352e-46	8.97335e-32	1.36172e-22	DAAM1	32193296;32963231;32665545	cortical surface measures	FALSE
393	393	14:59628609:C:T	rs74826997	chr14	59628609	59449138	60157736	942	38	rs57358231;rs78570253;rs61976321;rs74826997;rs2053300;rs1252914;rs55760851;rs1252992;rs77652087;rs2757117;rs61984497;rs17834014;rs10130826;rs138696385;rs10142337;rs55633651;rs55643369;rs4258526;rs76119478;rs11158250;rs4898984;rs17096088;rs35600444;rs12895559;rs8660;rs1252916;rs11158251;rs1470006;rs4111127;rs12891642;rs7144252;rs3736994;rs2149048;rs10147008;rs17731398;rs10083442;rs35269665;rs12715…	7.18516e-78	1.24391e-34	1.20746e-26	ACTR10;DAAM1;DHRS7;PPM1A	31676860;32193296;32963231;32665545	cortical surface measures	FALSE
394	394	14:61029936:C:T	rs1955698	chr14	61029936	60787269	61591031	484	3	rs1955698;rs35320790;rs7149009	5.12829e-10	1.30413e-05	0.455602	C14orf39;TRMT5;SLC38A6;PRKCH;DHRS7;PPM1A	32665545	cortical surface measures	FALSE
395	395	14:69274950:C:T	rs1547050	chr14	69274950	68877529	69314059	155	9	rs10483812;rs111554012;rs61986943;rs1547050;rs34407978;rs11625746;rs61985039;rs36132266;rs7149271	4.84936e-35	4.89646e-15	3.83242e-07	ZFP36L1;DCAF5;ERH;SLC39A9			TRUE
396	396	14:75316614:C:T	rs4899536	chr14	75316614	75120628	75378185	96	1	rs4899536	2.96031e-10	7.13993e-07	0.996601	AREL1;YLPM1;DLST;RPS6KL1;EIF2B2;MLH3;ACYP1;ZC2HC1C			TRUE
397	397	14:91871672:G:T	rs7146002	chr14	91871672	91852649	92057960	124	2	rs7146002;rs1285848	6.78565e-17	2.47845e-09	0.356986	CCDC88C	31676860;31666681;32665545	cortical surface measures;white matter microstructure;subcortical volumes	FALSE
399	399	14:93114787:A:G	rs72699866	chr14	93114787	93068516	93118229	42	2	rs72699866;rs11627032	4.96593e-15	2.01537e-10	0.000367367	RIN3	32665545	subcortical volumes;cortical surface measures	FALSE
400	400	14:99734984:A:G	rs7146019	chr14	99734984	99667179	99750520	47	3	rs7141044;rs10129812;rs7146019	4.46918e-13	7.34993e-11	0.000825716	VRK1	32665545	cortical surface measures	FALSE
401	401	14:100279492:C:G	rs12896749	chr14	100279492	100275360	100388724	80	3	rs12896749;rs4905916;rs28811568	7.20501e-13	4.71309e-13	1.00786e-05	EML1	32665545	cortical surface measures;subcortical volumes	FALSE
402	402	14:104223212:C:G	rs12891589	chr14	104223212	104021141	104332759	254	2	rs12891589;rs12590968	2.62599e-09	0.000156932	NA	MARK3;BAG5;RP11-73M18.2;APOPT1;XRCC3;AL049840.1;PPP1R13B			TRUE
404	404	15:39633904:A:G	rs2033939	chr15	39633904	39355716	39790908	317	16	rs716980;rs11634150;rs12907993;rs59203590;rs7181250;rs17621729;rs72722978;rs77470370;rs10851383;rs16968876;rs2033939;rs10520129;rs978740;rs34680120;rs17622532;rs62005276	4.20254e-230	7.32814e-144	1.44193e-65	THBS1;C15orf56	31676860;32193296;32963231;32665545;30305740	cortical surface measures;All imaging measures	FALSE
405	405	15:48734624:A:G	rs10519174	chr15	48734624	48691494	48944615	144	2	rs10519174;rs689304	4.30308e-10	0.00438979	0.846237	FBN1;CEP152			TRUE
406	406	15:55962861:A:G	rs4774220	chr15	55962861	55962861	55983271	6	1	rs4774220	3.07774e-11	2.21312e-06	4.30833e-07	PRTG	32665545	cortical surface measures	FALSE
407	407	15:58250246:G:T	rs3784264	chr15	58250246	58188859	58438535	300	12	rs3784264;rs4646616;rs12915693;rs2899611;rs35246600;rs8029919;rs12911610;rs12913534;rs12148652;rs1966755;rs4090;rs76801888	3.30816e-60	1.28731e-28	0.00167025	RNF111	31676860;31666681;32665545	cortical surface measures;white matter microstructure;subcortical volumes	FALSE
409	409	15:67933892:C:T	rs28735117	chr15	67933892	67680209	68127843	84	1	rs28735117	1.144e-09	0.00354685	0.102707	AAGAB;IQCH;MAP2K5;SKOR1			TRUE
410	410	15:68628163:C:T	rs2306022	chr15	68628163	68611051	68628163	6	1	rs2306022	9.93683e-14	2.70978e-07	0.425134	FEM1B;ITGA11			TRUE
411	411	15:70702756:C:T	rs8023640	chr15	70702756	70671695	70729793	37	1	rs8023640	2.07035e-10	6.7329e-05	0.00324179	TLE3	32665545	cortical surface measures	FALSE
412	412	15:71612514:G:T	rs1441358	chr15	71612514	71587373	71631437	19	1	rs1441358	2.22083e-09	9.3796e-05	0.00687362	PARP6	32665545	cortical surface measures	FALSE
413	413	15:84608488:C:T	rs4842926	chr15	84608488	84546839	84608488	3	1	rs4842926	4.14467e-09	0.000159109	0.229996	SH3GL3			TRUE
414	414	15:85693016:A:G	rs2342118	chr15	85693016	85529772	85722892	72	1	rs2342118	1.22007e-15	7.47705e-13	0.146655	SEC11A	32665545	subcortical volumes	FALSE
415	415	15:87987851:C:G	rs1036810	chr15	87987851	87910115	88026584	79	1	rs1036810	5.07019e-14	1.23211e-05	2.02884e-05	NTRK3	31666681;32665545	white matter microstructure;cortical surface measures	FALSE
416	416	15:91428636:A:G	rs7177338	chr15	91428636	91403052	91439417	29	3	rs74869799;rs7177338;rs2521501	7.49633e-17	2.7596e-12	2.58493e-07	FES	32665545	cortical surface measures	FALSE
417	417	16:2159996:A:G	rs9935526	chr16	2159996	2136624	2200184	63	2	rs9935526;rs2369068	3.745e-12	0.000414253	0.00574942	SLC9A3R2;NTHL1;TSC2			TRUE
418	418	16:4338359:C:T	rs72766534	chr16	4338359	4291420	4353432	42	2	rs72766534;rs13336930	3.38206e-16	7.71636e-12	0.000236056	CASP16;OR2C1;ZSCAN32;ZNF174;CLUAP1;SLX4;DNASE1;TRAP1;CREBBP;ADCY9;SRL;TFAP4;GLIS2;PAM16;CORO7-PAM16;CORO7;VASN;DNAJA3;CDIP1;SEPT12;SMIM22	32665545	cortical surface measures	FALSE
419	419	16:24838862:A:G	rs36113933	chr16	24838862	24698903	24879963	47	1	rs36113933	8.51324e-11	0.000383655	6.92901e-05	SLC5A11	32665545	cortical surface measures	FALSE
420	420	16:30103160:A:C	rs3809627	chr16	30103160	30082508	30120442	11	1	rs3809627	3.41912e-11	7.55996e-07	0.00272441	INO80E;FAM57B;TBX6;YPEL3;GDPD3;MAPK3;SEPT1			TRUE
421	421	16:51442679:C:T	rs1948948	chr16	51442679	51442634	51558545	62	5	rs1948948;rs6499196;rs12445948;rs1420993;rs10852527	3.20258e-21	3.92062e-16	0.000127808	SALL1	32358547;31666681;32665545;32963231	white matter hyperintensities;white matter microstructure;cortical surface measures	FALSE
422	422	16:64983881:C:T	rs35146	chr16	64983881	64935280	65134457	225	2	rs35146;rs35153	3.35333e-13	2.51008e-07	0.000939486	CDH11	32193296	cortical surface measures	FALSE
423	423	16:69128053:A:G	rs9926320	chr16	69128053	69086332	69940355	141	3	rs9926320;rs12919044;rs1566453	1.30533e-11	3.57888e-08	0.00313956	CIRH1A;SNTB2;RP11-343C2.11;PDF;RP11-343C2.7;TERF2;CYB5B;NQO1;NOB1;CLEC18A;EXOSC6;AARS;COG4;SF3B3	32665545	cortical surface measures;subcortical volumes	FALSE
424	424	16:70681298:A:G	rs11865702	chr16	70681298	70639114	70692762	134	3	rs11865702;rs9933834;rs12923782	2.09554e-18	5.32183e-14	3.1009e-05	FLJ00418;CLEC18A;EXOSC6;AARS;COG4;SF3B3	32665545	cortical surface measures;subcortical volumes	FALSE
425	425	16:73097956:C:T	rs739414	chr16	73097956	73090039	73101031	11	1	rs739414	1.73701e-09	0.000316965	0.0674831	RP11-328J14.1;ZFHX3;AC004943.1;RP5-991G20.4;RP5-991G20.2;RNU7-71P;RP11-346C20.3	32665545	cortical surface measures	FALSE
427	427	16:79167945:A:G	rs1424110	chr16	79167945	79157216	79168070	17	1	rs1424110	8.68438e-10	3.85595e-06	0.140039	WWOX;RPS3P7;RP11-319G9.3;RP11-556H2.4;RP11-556H2.3;RP11-556H2.2			TRUE
428	428	16:86598603:A:T	rs61676736	chr16	86598603	86565486	86609658	20	2	rs61676736;rs12102689	1.45528e-15	0.000309163	0.961874	MTHFSD			TRUE
429	429	16:87225264:C:T	rs4843226	chr16	87225264	87179295	87357614	191	21	rs12051384;rs11117251;rs4843226;rs4240791;rs1108048;rs35427507;rs10863183;rs62056161;rs9940970;rs62056167;rs75675526;rs8061521;rs62056198;rs8050099;rs3748392;rs2278268;rs55679521;rs11641115;rs11864791;rs4843586;rs9940109	3.69009e-152	3.53077e-72	3.94898e-18	MTHFSD	31676860;32358547;32193296;31666681;32963231;32665545	cortical surface measures;white matter hyperintensities;white matter microstructure;subcortical volumes	FALSE
430	430	16:89992613:G:T	rs111398992	chr16	89992613	89220880	90179862	865	39	rs748941;rs35025581;rs3102347;rs1109334;rs6500461;rs72813432;rs3751695;rs72811597;rs2228479;rs12596146;rs80049853;rs9928960;rs62068737;rs11645553;rs35432452;rs12373073;rs62068387;rs77440982;rs1558151;rs72813426;rs151302653;rs111398992;rs6500462;rs79029793;rs74837667;rs7192165;rs4785757;rs145943576;rs117306165;rs117417690;rs116918202;rs112067897;rs116885385;rs9673945;rs115025067;rs76888998;rs78498…	2.40208e-27	9.2284e-09	6.02542e-10	PABPN1L;CDH15;ZNF778;SPG7;RPL13;DPEP1;CHMP1A;SPATA33;CDK10;RP11-368I7.4;VPS9D1;ZNF276;FANCA;SPIRE2;TCF25;MC1R;TUBB3;TUBB3;DEF8;CENPBD1;DBNDD1;GAS8;C16orf3	32358547;31666681;32665545	white matter microstructure;cortical surface measures	FALSE
431	431	17:925764:A:G	rs2663345	chr17	925764	925006	928078	8	1	rs2663345	1.9139e-09	0.0204055	0.216475	GLOD4;RNMTL1;ABR			TRUE
432	432	17:2194874:C:G	rs12941836	chr17	2194874	1927141	2243136	457	18	rs12449843;rs10852923;rs2126202;rs16952025;rs75980353;rs7213347;rs8081273;rs1131600;rs12939002;rs1048483;rs4790874;rs3760231;rs2984941;rs62068035;rs12941836;rs12945198;rs7213756;rs216216	1.38999e-24	3.81743e-17	0.000353402	INPP5K;DPH1;HIC1;TSR1;MNT	32665545	cortical surface measures	FALSE
433	433	17:7394341:C:T	rs56078345	chr17	7394341	7328821	7557834	191	6	rs56078345;rs9907657;rs62059824;rs858519;rs34914463;rs7209131	2.27567e-13	1.74125e-06	0.530734	ELP5;NLGN2;FGF11;CHRNB1;EIF4A1;SOX15;SHBG;WRAP53	32665545	cortical surface measures;subcortical volumes	FALSE
434	434	17:9142846:C:G	rs56235417	chr17	9142846	9126907	9156249	54	4	rs56235417;rs68072647;rs186542243;rs7219272	1.31782e-20	4.42181e-17	0.00812743	NTN1;RP11-85B7.2;STX8;RP11-55L4.1	31666681	white matter microstructure	FALSE
435	435	17:13047713:C:T	rs7210118	chr17	13047713	13037350	13079895	34	3	rs7210118;rs2322791;rs34991849	1.0272e-19	1.16166e-09	0.000246331	CDRT15	32665545	cortical surface measures	FALSE
436	436	17:17777245:A:G	rs12936037	chr17	17777245	17696531	18029857	319	2	rs12936037;rs11649804	4.58796e-14	8.50862e-09	0.00038438	TOM1L2;LRRC48;GID4;ALKBH5;LLGL1			TRUE
437	437	17:19879164:C:T	rs7222403	chr17	19879164	19797869	20403618	203	3	rs7222403;rs35098570;rs2108981	3.44932e-15	4.90893e-09	0.00651634	MAPK7;SPECC1;LGALS9B	31676860;32665545	cortical surface measures	FALSE
438	438	17:27948844:C:T	rs3760456	chr17	27948844	27893015	28553639	425	6	rs3760456;rs71371126;rs9915270;rs56397640;rs4514736;rs62068576	1.87394e-31	2.42876e-12	0.0079641	SEZ6;ABHD15;GIT1;CORO6;SSH2;EFCAB5;NSRP1;GOSR1	31676860;32193296;31666681;32665545	cortical surface measures;white matter microstructure;subcortical volumes	FALSE
439	439	17:35258114:C:T	rs8074144	chr17	35258114	35229377	35266724	34	6	rs78777685;rs8070356;rs1874581;rs11263814;rs8074144;rs13380816	1.80581e-39	1.59541e-21	8.81113e-06	CCL3L3;LHX1;AATF	31676860	cortical surface measures	FALSE
440	440	17:37624790:A:G	rs7219014	chr17	37624790	37387413	37903730	372	5	rs7219014;rs1495099;rs876493;rs2952157;rs883544	1.04485e-17	1.75234e-05	2.95891e-05	PPP1R1B;ERBB2;MIEN1;GSDMB;ORMDL3;GSDMA;MED24			TRUE
441	441	17:38279036:C:G	rs117827273	chr17	38279036	38279036	38544624	11	1	rs117827273	3.41006e-09	0.00131187	0.00840784	CASC3;RAPGEFL1;MED24			TRUE
442	442	17:40706273:A:C	rs676387	chr17	40706273	40571284	40824834	36	1	rs676387	3.42014e-12	2.80566e-13	0.000402925	PSMC3IP;PTRF;HSD17B1;FAM134C;TUBG1;TUBG2;CNTNAP1;NBR1;DHX8			TRUE
443	443	17:41396505:G:T	rs4793221	chr17	41396505	41085683	41457386	470	3	rs4793221;rs443759;rs455055	2.88773e-12	0.0197671	NA	AOC2;AARSD1;PTGES3L;RUNDC1;RPL27;VAT1;RND2;TMEM106A;PTRF;HSD17B1;FAM134C;TUBG1;TUBG2;CNTNAP1;NBR1;DHX8;RP11-527L4.2			TRUE
444	444	17:44205690:C:T	rs4471723	chr17	44205690	42292020	45811354	3469	58	rs55938136;rs4471723;17:44266982_T_C;rs2696694;rs2532345;rs199470;rs147382204;rs1563304;rs3851782;rs17686238;rs62064595;rs61572747;rs1230077;rs7218394;rs142925250;rs7209792;rs3843738;rs1623865;rs117560908;rs1526123;rs113100008;rs9303521;rs8075654;rs8068589;rs12938031;rs34186148;rs4792880;rs242947;rs7221167;rs1158660;rs242922;rs3785879;rs1467967;rs9899833;rs242556;rs8078967;rs242557;rs242554;rs754…	1.13622e-104	2.56039e-37	2.3915e-06	GRN;FZD2;C17orf104;DBF4B;ADAM11;GJC1;HIGD1B;CCDC103;FAM187A;GFAP;C1QL1;NMT1;ACBD4;HEXIM1;HEXIM2;FMNL1;SPATA32;ARHGAP27;PLEKHM1;CRHR1;SPPL2C;MAPT;STH;KANSL1;ARL17B;LRRC37A;WNT3;PNPO;RP11-527L4.2;C17orf58	31676860;32358547;31666681;32193296;25607358;32963231;32665545	cortical surface measures;white matter microstructure;white matter hyperintensities;subcortical volumes	FALSE
445	445	17:47440466:A:G	rs16948048	chr17	47440466	47320418	47461433	57	1	rs16948048	1.34328e-13	1.16859e-05	0.162512	GNGT2;PHOSPHO1;ZNF652;RP11-81K2.1;NXPH3;SPOP	32665545	cortical surface measures	FALSE
446	446	17:55391068:A:G	rs1534307	chr17	55391068	55360585	55447087	25	2	rs1534307;rs894623	8.41922e-14	0.00494277	0.174265	AKAP1;VEZF1			TRUE
447	447	17:58040730:C:T	rs4968401	chr17	58040730	57557750	58046076	171	2	rs4968401;rs72839047	1.09368e-09	1.25056e-07	0.0371358	RAD51C;GDPD1;RPS6KB1	32665545	subcortical volumes	FALSE
448	448	17:62990825:C:T	rs1969178	chr17	62990825	62968339	63048009	107	1	rs1969178	3.91951e-09	8.59618e-07	NA	C17orf72;GNA13	31666681;32665545	white matter microstructure;cortical surface measures;subcortical volumes	FALSE
449	449	17:63912574:A:G	rs11652557	chr17	63912574	63903119	64229138	64	1	rs11652557	3.16191e-10	3.74274e-11	6.16852e-06	AXIN2;PRKCA;CACNG1	32193296;32665545	cortical surface measures	FALSE
450	450	17:65990500:A:C	rs56305452	chr17	65990500	65776315	66158952	345	6	rs56305452;rs8077219;rs9674669;rs56058005;rs11867618;rs77706698	8.23377e-25	4.11476e-10	0.000349326	KPNA2;C17orf58	31666681;32665545	white matter microstructure;cortical surface measures;subcortical volumes	FALSE
451	451	17:68059706:C:G	rs78074080	chr17	68059706	68037274	68101111	34	2	rs78074080;rs1990197	1.5169e-18	1.10585e-13	NA	KCNJ16			TRUE
452	452	17:69232488:A:G	rs9904099	chr17	69232488	69104938	69242932	278	3	rs9904099;rs8071558;rs8068189	2.36647e-15	5.39964e-09	0.327768	AC007461.1;SOX9			TRUE
453	453	17:73882148:A:G	rs7214628	chr17	73882148	73797871	73954402	144	2	rs7214628;rs1055129	2.6568e-11	1.84712e-10	0.0136742	GALK1;TRIM47;TRIM65;MRPL38;ZACN;UBALD2;WBP2	32358547;31666681	white matter hyperintensities;white matter microstructure	FALSE
455	455	18:19483942:A:G	rs12964162	chr18	19483942	18514118	19484180	123	3	rs12964162;rs3017644;rs62090827	1.84671e-17	3.96827e-07	0.0177059	ESCO1;ABHD3;MIB1	32665545	cortical surface measures;subcortical volumes	FALSE
456	456	18:40303754:G:T	rs3861288	chr18	40303754	40197660	40320317	222	3	rs3861288;rs602359;rs72899469	3.81198e-26	4.13597e-19	NA	SYT4	31666681;32665545	white matter microstructure;subcortical volumes;cortical surface measures	FALSE
459	459	18:53375677:A:G	rs34704381	chr18	53375677	53197944	53389061	55	1	rs34704381	2.876e-09	1.11077e-15	0.00870238	TCF4;RP11-619L19.1;MIR4529	32665545	subcortical volumes	FALSE
460	460	18:57386303:A:G	rs1791316	chr18	57386303	57378836	57417980	23	2	rs1791316;rs11661368	1.70026e-20	2.15183e-10	0.0296703	SEC11C			TRUE
461	461	18:60896694:A:G	rs11877925	chr18	60896694	60881155	60906174	13	1	rs11877925	2.86764e-11	0.000110685	0.171522	BCL2			TRUE
462	462	18:73017428:C:G	rs4891263	chr18	73017428	73006280	73050743	28	1	rs4891263	5.89813e-11	2.08174e-06	0.025791	TSHZ1			TRUE
463	463	18:74512366:C:G	rs12457073	chr18	74512366	74499986	74704283	56	2	rs12457073;rs470279	3.96136e-10	0.000629381	0.0567263	RP11-162A12.2;ZNF236	32665545	subcortical volumes	FALSE
464	464	19:4061544:C:T	rs10415135	chr19	4061544	4045518	4083916	38	2	rs10415135;rs7256295	1.93386e-10	1.58837e-06	0.0106341	MFSD12;MAP2K2			TRUE
465	465	19:13109955:C:T	rs73006822	chr19	13109955	13089890	13212199	18	3	rs73006822;rs17639568;rs4926172	2.95405e-19	3.03607e-05	0.0005198	ZNF136;RTBDN;MAST1;GCDH;SYCE2;GADD45GIP1;DAND5;NFIX;STX10;IER2;CCDC130	31676860;32193296;32963231;32665545	cortical surface measures	FALSE
467	467	19:18020447:A:G	rs78990594	chr19	18020447	18020447	18042945	7	2	rs78990594;rs112499516	3.19889e-19	3.66361e-10	0.000215418	PGLS;FAM129C;SLC5A5;ARRDC2;KCNN1;MPV17L2			TRUE
468	468	19:18459377:A:G	rs12459368	chr19	18459377	18449238	18474892	14	1	rs12459368	3.88433e-10	0.000259289	0.0140774	IFI30;LRRC25;MPV17L2			TRUE
469	469	19:19471683:C:T	rs6511032	chr19	19471683	19373689	19657632	144	1	rs6511032	6.34484e-10	2.735e-07	0.0896385	TM6SF2;MAU2;GATAD2A;TSSK6;YJEFN3;CILP2;ZNF14	32665545	cortical surface measures;subcortical volumes	FALSE
470	470	19:32200518:G:T	rs11669334	chr19	32200518	32200518	32208909	4	1	rs11669334	2.44206e-16	1.21922e-09	3.522e-07	CTC-400I9.1;AC011525.4;CTC-360P9.1;CTC-360P9.5;AC011456.1;AC011518.1;AC011518.2;RNA5SP472	32665545	cortical surface measures	FALSE
471	471	19:33605300:A:G	rs10416265	chr19	33605300	33536571	33624096	90	1	rs10416265	8.77501e-10	0.00123101	0.0070746	CEP89;RHPN2	31676860;32665545	cortical surface measures;subcortical volumes	FALSE
472	472	19:36231646:C:T	rs2242523	chr19	36231646	36143992	36253317	57	3	rs2242523;rs23595;rs23595	3.23605e-11	3.22861e-05	0.00894935	COX6B1;KMT2B;C19orf55	31666681;32665545	white matter microstructure;cortical surface measures;subcortical volumes	FALSE
473	473	19:39173486:A:C	rs7254100	chr19	39173486	39132275	39250337	63	1	rs7254100	1.20738e-17	4.89316e-07	0.128769	CAPN12;LGALS7	31666681;32665545	white matter microstructure;subcortical volumes;cortical surface measures	FALSE
474	474	19:45411941:C:T	rs429358	chr19	45411941	45392254	45424351	13	1	rs429358	4.23678e-15	7.31338e-14	0.00495695	TOMM40;CTB-129P6.11;CLPTM1;CLASRP;TRAPPC6A;BLOC1S3;AC005779.2	32358547	white matter hyperintensities	FALSE
475	475	20:6592422:C:T	rs6117359	chr20	6592422	6408920	6636986	194	4	rs6117359;rs62200001;rs6140028;rs6140041	9.42468e-14	5.87122e-13	0.0261321	TMX4			TRUE
476	476	20:7119491:A:C	rs2326896	chr20	7119491	7095113	7198501	78	1	rs2326896	2.60788e-15	1.78258e-13	7.01669e-08	RP11-19D2.2;RP5-988G17.1;RP5-836E8.1			TRUE
477	477	20:10742932:A:C	rs77272398	chr20	10742932	10456485	10765986	131	4	rs672272;rs616060;rs6077868;rs77272398	1.42189e-12	1.61992e-08	0.00127371	JAG1	31666681;32665545	white matter microstructure;subcortical volumes;cortical surface measures	FALSE
478	478	20:11282036:A:G	rs6033095	chr20	11282036	11260097	11534388	58	2	rs6033095;rs6040752	1.89756e-17	2.03395e-06	0.00683191	JAG1			TRUE
479	479	20:14827827:C:T	rs2024900	chr20	14827827	14696882	14913496	113	4	rs2024900;rs4814324;rs204113;rs7352992	3.04503e-26	1.52936e-15	7.31356e-07	SNRPB2;OTOR;MACROD2;FLRT3			TRUE
480	480	20:15788138:A:G	rs2041422	chr20	15788138	15739184	15801600	39	1	rs2041422	3.32812e-10	2.098e-10	0.0768295	MACROD2;FLRT3	32665545	subcortical volumes	FALSE
481	481	20:22174768:A:G	rs6137571	chr20	22174768	21812118	22263293	452	2	rs6137571;rs201542	3.7092e-11	0.000344671	0.150718	PAX1			TRUE
483	483	20:31146939:A:G	rs911529	chr20	31146939	31093514	31187026	69	2	rs911529;rs4911243	6.33076e-10	0.000812677	0.293938	COMMD7			TRUE
484	484	20:34023962:A:G	rs224333	chr20	34023962	33887955	34597031	438	3	rs224333;rs6058247;rs6060636	2.79085e-25	6.06411e-19	2.13588e-07	ACSS2;MYH7B;PROCR;GDF5OS;GDF5;CEP250;ERGIC3;CPNE1;RP1-309K20.6;RBM12;NFS1;PHF20;SCAND1	31676860;32665545	cortical surface measures;subcortical volumes	FALSE
485	485	20:36842883:A:G	rs6127466	chr20	36842883	36816105	36849088	36	2	rs6127466;rs4809986	7.08913e-29	6.98718e-13	6.38169e-11	MANBAL;NNAT;KIAA1755	32665545	cortical surface measures	FALSE
486	486	20:40243662:C:T	rs8117435	chr20	40243662	39620847	40251912	345	6	rs35481364;rs8117435;rs17265513;rs6016547;rs6102389;rs4810316	4.59341e-18	3.21631e-07	0.0767238	TOP1;PLCG1;CHD6	32665545	cortical surface measures	FALSE
487	487	20:47721708:A:G	rs35971376	chr20	47721708	47508077	47935069	217	1	rs35971376	1.56345e-09	8.51866e-11	6.66062e-05	CSE1L;DDX27;ZNFX1			TRUE
488	488	20:52448936:C:G	rs6097618	chr20	52448936	52425620	52471667	31	1	rs6097618	6.4475e-14	7.89667e-07	1.80631e-09	ZNF217	31676860;32193296;32963231;32665545	cortical surface measures	FALSE
491	491	20:61154871:C:T	rs6062264	chr20	61154871	61142975	61158050	22	2	rs6062264;rs12479469	3.81753e-17	0.00407251	0.0018654	C20orf166-AS1;C20orf166;LINC00686	31676860;32358547;31636452;32665545	cortical surface measures;white matter microstructure;subcortical volumes	FALSE
492	492	21:34172335:A:C	rs2833959	chr21	34172335	34144545	34183587	57	1	rs2833959	6.69539e-12	0.0112413	0.0824658	MIS18A;EVA1C;SYNJ1;C21orf49;OLIG2;IFNGR2;TMEM50B;DNAJC28;GART;SON			TRUE
494	494	22:18324564:C:T	rs750559	chr22	18324564	18313591	18326823	23	1	rs750559	1.11469e-10	2.42515e-05	NA	MICAL3;PEX26			TRUE
495	495	22:19749525:A:G	rs1978060	chr22	19749525	19749525	19759437	7	1	rs1978060	7.46036e-10	0.00277315	0.14595	GNB1L;C22orf29			TRUE
496	496	22:28038356:A:G	rs134016	chr22	28038356	28027704	28039203	10	1	rs134016	1.31572e-09	3.22351e-06	0.0192099	RP5-1172A22.1			TRUE
497	497	22:30950360:C:T	rs2267158	chr22	30950360	30134523	30953295	91	6	rs9614153;rs2070889;rs6006426;rs6006427;rs59731356;rs2267158	2.37636e-14	3.40983e-09	0.00300106	GAS2L1;CABP7;ASCC2;MTMR3;RNF215;GATSL3;MTFP1;SEC14L6	31666681;32665545	white matter microstructure;cortical surface measures;subcortical volumes	FALSE
498	498	22:31719315:A:G	rs131205	chr22	31719315	31536133	32043630	174	1	rs131205	1.25747e-10	5.44935e-05	0.0177851	LIMK2;PIK3IP1;AC005003.1;PISD;GATSL3;MTFP1;SEC14L6			TRUE
499	499	22:37462936:A:G	rs855791	chr22	37462936	37445668	37470604	8	1	rs855791	3.4219e-09	6.3304e-05	0.000328141	TST;MPST			TRUE
500	500	22:38138379:C:G	rs4396807	chr22	38138379	38103545	38397797	175	3	rs4396807;rs5756825;rs7290169	6.25651e-18	1.10492e-14	0.181309	PDXP;LGALS1;NOL12;TRIOBP;H1F0;GCAT;GALR3;MICALL1;C22orf23;PICK1;SLC16A8;TST;MPST	31676860;32665545	cortical surface measures	FALSE
502	502	22:45716397:A:G	rs8138866	chr22	45716397	45696695	45745229	36	1	rs8138866	5.31112e-11	4.95016e-05	0.0123765	KIAA0930;FAM118A;RIBC2;FBLN1;GTSE1;TRMU			TRUE
