# Supplementary material for: Multivariate genome-wide association study on tissue-sensitive diffusion metrics highlights pathways that shape the human brain
Source: Nat Commun. 2022 May 3;13:2423. doi: 10.1038/s41467-022-30110-3 (PMC9065144; doi:10.1038/s41467-022-30110-3)
Supplement: Supplementary file 6 — Supplementary Data 3 [file 41467_2022_30110_MOESM6_ESM.xlsx]

## Sheet: Supplementary_Data_3_ND_sumstat
Metrics_Locus_ID	GenomicLocus	uniqID	rsID	chr	pos	start	end	nGWASSNPs	nIndSigSNPs	IndSigSNPs	UKB_discovery_P	UKB_replication_P	ABCD_replication_P	mapped_genes	PUBMEDID	measures	novel_loci
1	1	1:955597:G:T	rs115173026	chr1	955597	930567	969659	41	1	rs115173026	1.11045e-09	0.000331976	NA	AGRN;C1orf159			TRUE
2	3	1:2792115:C:T	rs12131450	chr1	2792115	2782593	2804278	37	3	rs12131450;rs6658584;rs2168531	1.37245e-33	1.05129e-24	3.70583e-09	PEX10;FAM213B	31676860;32665545	cortical surface measures	FALSE
3	5	1:17342659:G:T	rs9435672	chr1	17342659	17275895	17410364	159	5	rs9435672;rs2647166;rs6586497;rs2235933;rs4920605	7.72218e-12	1.82321e-07	4.12328e-05	NBPF1;MFAP2	32193296;32665545	cortical surface measures;subcortical volumes	FALSE
4	6	1:19973920:A:G	rs2854108	chr1	19973920	19820158	19973920	52	1	rs2854108	4.12998e-16	9.19925e-10	5.93136e-06	NBL1	32665545	cortical surface measures	FALSE
5	7	1:21254789:C:T	rs12407731	chr1	21254789	21059837	21536910	379	1	rs12407731	9.96763e-10	0.00353164	0.607227	KIF17;SH2D5;HP1BP3;CELA3A	31666681	white matter microstructure	FALSE
6	8	1:22247498:C:T	rs12131384	chr1	22247498	22227091	22312823	48	1	rs12131384	2.98761e-11	1.06275e-06	0.00155665	CELA3A			TRUE
7	9	1:23527005:C:T	rs2806570	chr1	23527005	23283362	23551623	139	4	rs2806570;rs4654830;rs6426786;rs10917353	1.82075e-11	0.0249403	0.0124381	LUZP1;HTR1D	32665545	cortical surface measures	FALSE
8	10	1:39602755:A:T	rs67916282	chr1	39602755	39551488	40088043	204	5	rs905380;rs13374459;rs67916282;rs111411108;rs111564351	7.89117e-12	1.24902e-07	0.00919872	NDUFS5;MACF1;BMP8A;HPCAL4	32665545	cortical surface measures	FALSE
9	11	1:43929988:C:G	rs2782657	chr1	43929988	43760070	43949810	114	2	rs2782657;rs4660253	1.30797e-11	0.00345978	0.108393	TMEM125;TIE1;CDC20;ELOVL1;MED8	31676860;31666681;32665545	cortical surface measures;white matter microstructure	FALSE
10	12	1:46247886:A:G	rs10789472	chr1	46247886	45945898	46605728	751	5	rs10789472;rs1768809;rs1768808;rs11211251;rs2993263	1.0709e-12	1.28693e-06	3.66813e-05	MUTYH;TESK2;AKR1A1;TMEM69;PIK3R3;LURAP1;NSUN4	31666681;32665545	white matter microstructure;subcortical volumes;cortical surface measures	FALSE
11	13	1:47980916:G:T	rs6658111	chr1	47980916	47659445	48001930	448	24	rs12057184;rs6588196;rs6662814;rs538286;rs1337526;rs78049119;rs515146;rs822886;rs12118339;rs7544109;rs11211538;rs2050624;rs1337528;rs12143164;rs6658111;rs72688340;rs34762764;rs77949659;rs61784776;rs2406103;rs6691595;rs11211537;rs12070809;rs1337524	8.01221e-265	1.0706e-149	1.12921e-37	PDZK1IP1;TAL1;NSUN4	31676860;32963231;32665545	cortical surface measures;subcortical volumes	FALSE
12	15	1:53712727:C:T	rs5174	chr1	53712727	53656293	53752640	85	4	rs5174;rs10788954;rs12410239;rs7554022	1.23155e-26	1.50486e-22	NA	C1orf123	31676860;32665545	cortical surface measures	FALSE
13	17	1:64217388:A:G	rs1701531	chr1	64217388	64183430	64256018	153	2	rs1701531;rs11208287	5.14819e-12	3.27287e-12	0.000736553	PGM1	32193296;32665545	cortical surface measures	FALSE
14	18	1:64643277:C:T	rs7527017	chr1	64643277	64617327	64657706	35	1	rs7527017	1.66582e-11	5.35004e-06	0.00179686	ITGB3BP;PGM1			TRUE
15	22	1:93948403:C:T	rs7546702	chr1	93948403	93539383	94007922	179	2	rs7546702;rs12406245	1.49229e-14	3.09279e-12	8.31826e-06	TMED5;CCDC18;BCAR3;GCLM			TRUE
16	23	1:103353900:A:T	rs11164632	chr1	103353900	102969517	103464210	160	3	rs11164632;rs2061705;rs11164553	5.92067e-16	2.65131e-09	0.0100634	RNPC3			TRUE
17	24	1:110634013:C:T	rs598158	chr1	110634013	110551210	110636288	39	1	rs598158	7.94447e-10	0.00478052	0.267116	SYPL2;CYB561D1;GPR61;GSTM4;GSTM2;STRIP1;ALX3;SLC6A17;LAMTOR5;PROK1;KCNA2			TRUE
18	25	1:113196896:A:G	rs3790598	chr1	113196896	113055023	113246506	60	1	rs3790598	1.72163e-16	3.31494e-09	9.64336e-11	WNT2B;ST7L;MOV10	32193296;31676860;32963231;32665545	cortical surface measures	FALSE
19	26	1:119544002:A:G	rs10923723	chr1	119544002	119450102	119762729	233	5	rs61806199;rs61806207;rs10923723;rs61808932;rs12133275	9.63769e-21	1.40319e-10	4.19887e-07	SPAG17;WARS2;HAO2;ZNF697;ADAM30	32193296;32665545	cortical surface measures	FALSE
20	27	1:150510660:C:T	rs6693567	chr1	150510660	150250636	150957730	266	8	rs6693567;rs9728540;rs11204664;rs834225;rs2925739;rs267738;rs56661631;rs35427932	3.4804e-16	1.17362e-10	0.317442	SF3B4;MRPS21;TARS2;ECM1;ADAMTSL4;ADAMTSL4-AS1;GOLPH3L;CTSS;CTSK;ARNT;CERS2;FAM63A;MLLT11	32665545	cortical surface measures	FALSE
21	28	1:153788211:C:T	rs72694220	chr1	153788211	153753852	154084441	228	2	rs72694220;rs3791186	1.13196e-15	3.84413e-05	9.67307e-05	SNAPIN;SLC27A3;GATAD2B;CRTC2;CREB3L4;NUP210L;TPM3;HAX1;PMVK;PYGO2	31676860;32665545	cortical surface measures;subcortical volumes	FALSE
22	29	1:155033308:A:G	rs11589479	chr1	155033308	154848581	156078376	509	22	rs11589479;rs35902694;rs4845706;rs9330264;rs79976845;rs7535292;rs75925257;rs4072037;rs12122800;rs12134456;rs74677851;rs143612128;rs72708247;rs72702251;rs6427137;rs1611774;rs41264915;rs72704117;rs12724079;rs867548;rs11264344;rs10128085	1.78633e-22	1.17916e-13	1.0137e-06	DCST2;DCST1;ADAM15;EFNA4;EFNA3;EFNA1;SLC50A1;MUC1;THBS3;GBA;FAM189B;SCAMP3;HCN3;FDPS;MSTO1;YY1AP1;DAP3;RIT1;ARHGEF2;SSR2;UBQLN4;LAMTOR2;RAB25;LMNA;SEMA4A;TPM3;HAX1;PMVK;PYGO2	31676860;32665545	cortical surface measures;subcortical volumes	FALSE
23	31	1:160414093:G:T	rs11265403	chr1	160414093	160398239	160429160	42	2	rs11265403;rs1149391	3.79201e-12	1.37281e-06	0.000320579	CASQ1;VANGL2;SLAMF6;CD84	32665545	cortical surface measures	FALSE
24	32	1:171451621:C:T	rs35041900	chr1	171451621	171415327	171516863	13	1	rs35041900	2.88682e-09	1.30949e-11	0.0411534	FMO3;VAMP4;METTL13;DNM3			TRUE
25	33	1:180956015:A:G	rs7553330	chr1	180956015	180903388	181011509	32	2	rs3795503;rs7553330	5.03663e-12	4.11923e-11	7.78903e-10	KIAA1614;MR1	31676860;31666681;32665545	cortical surface measures;white matter microstructure;subcortical volumes	FALSE
26	34	1:197810521:C:T	rs11800139	chr1	197810521	197311971	197857845	131	2	rs9427672;rs11800139	2.63305e-14	1.37242e-11	2.69661e-05	DENND1B	32358547;31666681;32665545	white matter hyperintensities;white matter microstructure;cortical surface measures	FALSE
27	37	1:205679239:A:G	rs823095	chr1	205679239	205646278	205799987	51	2	rs823095;rs823118	1.02248e-14	1.59404e-06	0.161383	NUCKS1;SLC41A1;PM20D1;SLC26A9	32665545	subcortical volumes;cortical surface measures	FALSE
28	39	1:208424205:C:T	rs1781030	chr1	208424205	208414033	208507471	73	2	rs1781030;rs11588788	1.10179e-10	9.70724e-10	1.43617e-05	CR1L;CD34;PLXNA2;G0S2;HSD11B1			TRUE
29	40	1:215139887:A:T	rs1452628	chr1	215139887	215134041	215322184	143	7	rs1452628;rs476557;rs17023977;rs76641944;rs2601634;rs2601645;rs12134208	2.05961e-73	8.25831e-39	0.640665	KCNK2	31676860;32963231;32665545	cortical surface measures	FALSE
30	41	1:218945564:A:G	rs2378008	chr1	218945564	218938244	219051378	79	1	rs2378008	3.45641e-10	1.34323e-06	0.060094	TGFB2;C1orf143;LYPLAL1			TRUE
31	42	1:231897207:C:T	rs17749164	chr1	231897207	231897207	231897207	1	1	rs17749164	2.78309e-10	7.74697e-13	2.48755e-07	TSNAX-DISC1;DISC1			TRUE
32	43	2:16430349:C:T	rs72772496	chr2	16430349	16430349	16430349	1	1	rs72772496	4.35673e-14	1.94628e-11	1.42061e-06	AC008271.1;MYCN	31676860;32665545	cortical surface measures	FALSE
33	44	2:18702074:A:G	rs7579323	chr2	18702074	18699768	18729244	10	2	rs7579323;rs11675029	9.31134e-31	2.75902e-12	0.0183503	RDH14;OSR1	32665545	cortical surface measures	FALSE
34	46	2:23899876:A:G	rs6713979	chr2	23899876	23879268	24225901	237	1	rs6713979	3.61308e-10	0.00272885	0.00158028	C2orf44;FAM228B;TP53I3			TRUE
35	47	2:27169842:A:C	rs11126784	chr2	27169842	26961166	27386087	422	12	rs11126784;rs10181777;rs6721395;rs7575465;rs12470752;rs1866561;rs2384573;rs11121;rs12105168;rs562311;rs1371614;rs34730887	2.7306e-54	5.37872e-29	1.7153e-18	SLC35F6;DPYSL5;MAPRE3;KHK;CGREF1;ABHD1;PREB;ATRAID;ZNF512	32193296;32665545	cortical surface measures;subcortical volumes	FALSE
36	48	2:37075013:A:T	rs1861435	chr2	37075013	37047901	37278206	205	9	rs1861435;rs6544047;rs11679564;rs17497197;rs62133071;rs2110998;rs2160411;rs888053;rs13002772	3.6307e-45	1.30121e-31	1.40703e-23	CRIM1;EIF2AK2;PRKD3;QPCT	31676860;32193296;31666681;32665545	cortical surface measures;white matter microstructure;subcortical volumes	FALSE
37	50	2:42282829:A:C	rs11902166	chr2	42282829	42215902	42306258	232	6	rs12622648;rs10174317;rs7594766;rs12623480;rs11902166;rs10153686	2.02253e-19	1.48179e-09	2.17609e-07	PKDCC	32665545	cortical surface measures	FALSE
38	51	2:43464818:A:G	rs113542380	chr2	43464818	43451957	43855150	174	1	rs113542380	2.21618e-09	0.000288512	9.37722e-05	KCNG3;MTA3;ZFP36L2	32665545	cortical surface measures	FALSE
39	53	2:45401803:C:T	rs3914639	chr2	45401803	45396470	45404169	10	1	rs3914639	3.74477e-09	2.78572e-06	6.03993e-05	CAMKMT			TRUE
40	54	2:48281138:A:G	rs7563432	chr2	48281138	48167631	48402599	128	4	rs7563432;rs141133660;rs4952900;rs11896243	1.87487e-17	9.98319e-14	NA	PPP1R21	32193296;32963231;32665545	cortical surface measures	FALSE
41	55	2:54615325:C:T	rs79272390	chr2	54615325	54615325	54684666	17	2	rs79272390;rs4305309	6.95575e-15	3.1283e-14	7.50593e-06	C2orf73;EML6;RTN4;MTIF2	32193296;32665545	cortical surface measures	FALSE
42	57	2:58094873:A:C	rs2717068	chr2	58094873	57942325	58484172	259	4	rs2717068;rs11688767;rs13016665;rs1568452	1.73361e-16	1.59105e-12	9.64003e-18	VRK2	32665545	cortical surface measures	FALSE
43	58	2:60649143:A:G	rs12997266	chr2	60649143	60603602	60697464	95	2	rs12997266;rs13034231	1.01104e-18	1.99516e-10	NA	VRK2	32665545	cortical surface measures	FALSE
44	59	2:65974663:C:T	rs56213130	chr2	65974663	65937041	66006558	80	7	rs56213130;rs6546180;rs11126056;rs12477112;rs62139656;rs10203155;rs1549022	1.87584e-99	6.60258e-48	NA	MEIS1	31676860;32193296;32665545	cortical surface measures	FALSE
45	60	2:71954468:A:G	rs6760396	chr2	71954468	71941150	71995202	41	2	rs6760396;rs749314	9.04914e-14	3.09338e-09	0.000398033	AC007040.3;AC007040.1	31666681	white matter microstructure	FALSE
46	63	2:98416848:A:C	rs956039	chr2	98416848	98325330	98623406	109	1	rs956039	1.07138e-09	0.000781718	0.344771	ANKRD36			TRUE
47	64	2:105466005:A:G	rs1451533	chr2	105466005	105405557	105504322	73	4	rs1451533;rs6725560;rs1159964;rs7421192	2.18406e-17	5.00872e-09	1.7827e-06	MRPS9	32963231;32665545	cortical surface measures	FALSE
48	65	2:109932346:A:G	rs1025379	chr2	109932346	109917804	109955290	25	1	rs1025379	4.69958e-13	2.00997e-11	0.000837935	SH3RF3;SEPT10;SOWAHC	32665545	cortical surface measures	FALSE
49	66	2:119045109:C:T	rs6728237	chr2	119045109	119030607	119063046	10	1	rs6728237	6.75076e-12	1.05332e-10	7.13905e-06	EN1	32665545	cortical surface measures	FALSE
50	67	2:134256134:A:G	rs7595258	chr2	134256134	134232622	134280272	31	1	rs7595258	9.1677e-10	1.16858e-07	0.000877391	RP11-725P16.2;FAM201B;NCKAP5;AC010890.1	32665545	subcortical volumes	FALSE
51	68	2:145726621:A:G	rs55944332	chr2	145726621	145634153	145910404	57	6	rs55944332;rs11682489;rs17408036;rs1837294;rs4508546;rs786250	2.99739e-24	2.79179e-17	2.14124e-08	GTDC1	32665545	cortical surface measures	FALSE
52	69	2:149999124:C:T	rs7609463	chr2	149999124	149945701	150038388	52	1	rs7609463	1.77198e-11	1.33049e-10	2.21563e-07	LYPD6B;LYPD6;MMADHC	31676860;32193296;32963231	cortical surface measures	FALSE
53	70	2:162868858:A:G	rs1014444	chr2	162868858	162796517	162910223	72	2	rs1014444;rs2909457	3.11004e-16	9.00922e-12	7.97048e-06	PSMD14;TBR1;SLC4A10;DPP4	31676860;32193296;32665545	cortical surface measures;subcortical volumes	FALSE
54	72	2:188289174:A:C	rs62172376	chr2	188289174	187821910	188381367	347	5	rs62172376;rs62173537;rs16828714;rs13417165;rs2882203	3.006e-27	9.76732e-27	NA	ZSWIM2;CALCRL;TFPI	32358547;31666681;32193296;32665545	white matter hyperintensities;white matter microstructure;cortical surface measures;subcortical volumes	FALSE
55	73	2:190327469:A:G	rs113403036	chr2	190327469	189889675	190360239	428	1	rs113403036	7.42296e-11	9.28475e-07	0.0510652	COL5A2;CALCRL;TFPI	31676860;32665545	cortical surface measures	FALSE
56	74	2:198769637:A:G	rs7572123	chr2	198769637	198146381	198954774	628	5	rs7572123;rs13394871;rs12617426;rs149401825;rs149401825	9.82255e-14	6.22186e-06	0.0147041	SF3B1;RFTN2;MARS2;PLCL1	32665545	cortical surface measures	FALSE
57	75	2:200449911:A:G	rs4675692	chr2	200449911	199908378	200513620	201	6	rs17443541;rs72933469;rs10184573;rs2084735;rs4675692;rs1446646	7.6473e-17	4.30813e-13	0.0206443	FTCDNL1;PLCL1	32665545	cortical surface measures	FALSE
58	76	2:204285774:A:G	rs13416670	chr2	204285774	204187951	204383262	9	1	rs13416670	3.68226e-09	9.6287e-05	0.0200921	FAM117B	31666681	white matter microstructure	FALSE
59	78	2:210571012:A:T	rs2191910	chr2	210571012	210512828	210701101	58	1	rs2191910	1.18741e-10	0.00167167	0.00698282	MAP2	32665545	cortical surface measures	FALSE
60	80	2:217431561:A:T	rs60603116	chr2	217431561	217416703	217431572	6	1	rs60603116	1.70766e-10	5.13549e-16	0.000248472	IGFBP2			TRUE
61	83	2:222755728:A:G	rs17312759	chr2	222755728	222693807	222775058	45	1	rs17312759	1.14758e-11	6.98688e-05	0.0106543	RPL23P4;AC009310.1;AC114765.3			TRUE
62	86	2:237707921:A:T	rs13012716	chr2	237707921	237702992	237721142	25	1	rs13012716	1.4342e-09	3.07902e-14	2.07835e-06	ACKR3;COPS8	32665545	cortical surface measures	FALSE
63	87	2:239647672:A:G	rs74563367	chr2	239647672	239646682	239673336	8	2	rs74563367;rs115454683	2.44721e-13	2.27874e-07	0.0288425				TRUE
64	89	3:17554860:A:G	rs67851870	chr3	17554860	17219137	17887635	538	2	rs67851870;rs10049142	1.49981e-16	9.8844e-15	3.08419e-09	DPH3;OXNAD1;DAZL;PLCL2;TBC1D5	32665545	cortical surface measures	FALSE
65	90	3:39510655:A:G	rs28810495	chr3	39510655	39472295	39534742	20	1	rs28810495	1.84282e-09	0.000124885	NA	RPSA;MOBP;EIF1B	32193296;31666681;32665545	cortical surface measures;white matter microstructure;subcortical volumes	FALSE
66	91	3:45765132:G:T	rs73058498	chr3	45765132	45432423	45814094	10	1	rs73058498	6.17331e-13	4.48657e-11	9.68981e-05	ZNF660;ZNF197;ZDHHC3;EXOSC7;TMEM158;LIMD1;SACM1L;LZTFL1;FYCO1;LTF;LRRC2	32665545	cortical surface measures	FALSE
67	92	3:48928232:C:T	rs7428387	chr3	48928232	48564209	50793739	929	10	rs7428387;rs55674449;rs7653408;rs4974078;rs7374375;rs9877685;rs6799186;rs62260717;rs11710277;rs62262140	6.30722e-19	4.44737e-09	4.47125e-07	CDC25A;ZNF589;CCDC51;TMA7;ATRIP;TREX1;SHISA5;PFKFB4;UCN2;COL7A1;SLC26A6;NCKIPSD;IP6K2;PRKAR2A;ARIH2;P4HTM;WDR6;DALRD3;NDUFAF3;QRICH1;CCDC71;KLHDC8B;CCDC36;RP11-3B7.1;C3orf62;USP4;GPX1;TCTA;AMT;NICN1;DAG1;BSN;MST1;RNF123;GMPPB;FAM212A;UBA7;CAMKV;MST1R;RBM6;SEMA3F;GNAI2;HYAL3;NAT6;HEMK1;MAPKAPK3;RASSF1;PPM1M	31666681;32665545	white matter microstructure;subcortical volumes;cortical surface measures	FALSE
68	94	3:52719816:C:T	rs10933	chr3	52719816	52217088	53175017	498	6	rs10933;rs4687552;rs7637082;rs11713763;rs7629072;rs1010554	1.67198e-15	2.44365e-12	2.94007e-06	PARP3;GPR62;POC1A;WDR82;GLYCTK;DNAH1;SEMA3G;NISCH;NT5DC2;SMIM4;GNL3;GLT8D1;SPCS1;ITIH3;ITIH4;RP5-966M1.6;TMEM110-MUSTN1;TMEM110;SFMBT1;RFT1;TKT;RASSF1;PPM1M	32665545	cortical surface measures;subcortical volumes	FALSE
69	95	3:55553805:A:C	rs73075492	chr3	55553805	55535699	55560144	19	1	rs73075492	1.61957e-12	0.00138875	0.000377662	ERC2	32665545	cortical surface measures;subcortical volumes	FALSE
70	96	3:57934652:C:T	rs268774	chr3	57934652	57706503	57953782	27	1	rs268774	9.07087e-10	4.69362e-07	0.0901546	PDE12;ARF4;FLNB			TRUE
71	98	3:64621137:C:T	rs9311903	chr3	64621137	64554254	64626922	54	1	rs9311903	1.8078e-09	0.00198101	0.134881	ADAMTS9	32665545	cortical surface measures	FALSE
72	99	3:66045377:A:T	rs28646177	chr3	66045377	66026965	66448307	111	5	rs28646177;rs28557048;rs58970106;rs2306272;rs707015	5.47783e-29	2.86405e-11	1.35006e-06	SLC25A26;LRIG1;FAM19A4	32665545	cortical surface measures	FALSE
73	100	3:69461264:A:T	rs60519727	chr3	69461264	69443240	69511150	59	1	rs60519727	1.41243e-09	5.4394e-05	0.00570169	EOGT			TRUE
74	102	3:71569678:G:T	rs1432611	chr3	71569678	71481192	71611630	100	1	rs1432611	1.51077e-16	5.3612e-08	3.76989e-06	FOXP1	31676860;32193296;32665545	cortical surface measures	FALSE
75	103	3:73345519:A:G	rs62249762	chr3	73345519	73318435	73353237	56	1	rs62249762	1.43961e-13	0.105352	0.000106115				TRUE
76	104	3:77231005:C:G	rs6419726	chr3	77231005	77034462	77607564	227	7	rs73106490;rs6419726;rs11713960;rs1470205;rs66710942;rs28441598;rs55829604	2.81279e-16	1.78223e-10	4.7309e-07	ROBO2	31666681;32665545	white matter microstructure;cortical surface measures	FALSE
77	105	3:89521693:C:T	rs35124509	chr3	89521693	87792853	90503193	1424	35	rs7649597;rs2170716;rs1905346;rs11915360;rs35466857;rs7641985;rs80348822;rs34096182;rs13078529;rs35425923;rs13315867;rs9873281;rs34468928;rs11924356;rs11706497;rs12496497;rs17026573;rs11925040;rs1156979;rs35124509;rs1979837;rs73154904;rs112604674;rs6776967;rs7637642;rs138077070;rs7433076;rs35905344;rs9821024;rs62274614;rs6551407;rs9863107;rs6551410;rs73139296;rs58803696	6.03565e-120	5.43897e-65	9.58419e-43	EPHA3	31676860;31666681;32665545	cortical surface measures;white matter microstructure;subcortical volumes	FALSE
78	106	3:93537923:A:G	rs62266110	chr3	93537923	93505756	94246319	160	4	rs62266110;rs73156375;rs147336480;rs71324800	1.63539e-24	1.87929e-07	NA	PROS1;STX19;DHFRL1			TRUE
79	107	3:98857073:A:G	rs9880373	chr3	98857073	98809291	98896242	1	1	rs9880373	9.80531e-10	5.68021e-11	0.0195512	OR5H3P;WWP1P1;ST3GAL6-AS1;RP11-779P15.1;RP11-779P15.2;AC055723.1			TRUE
80	108	3:104667530:A:T	rs12374161	chr3	104667530	104646815	104824542	376	6	rs12374161;rs1436336;rs11915534;rs13319705;rs35112442;rs2654247	7.84043e-26	6.87469e-12	2.95676e-10	ALCAM	31676860;32193296;32963231;32665545	cortical surface measures	FALSE
81	110	3:114925815:C:T	rs730899	chr3	114925815	114686884	115144685	31	1	rs730899	8.51878e-11	8.05921e-09	2.51201e-05	GRAMD1C;KIAA1407;DRD3;ZBTB20;GAP43	32665545	cortical surface measures	FALSE
82	112	3:124883086:A:C	rs587926	chr3	124883086	124860540	124892842	44	3	rs587926;rs1398759;rs10804569	1.41822e-16	1.25906e-11	5.35144e-10	MUC13;SLC12A8;ROPN1B	32665545	cortical surface measures	FALSE
83	114	3:133466374:A:G	rs4428180	chr3	133466374	133462807	133490334	5	2	rs4428180;rs6794370	4.92473e-18	9.17582e-10	0.351015	TF;RP11-404G16.2			TRUE
84	116	3:138696439:C:T	rs9809852	chr3	138696439	138691912	138823398	54	3	rs9809852;rs10935297;rs2625077	8.88845e-15	5.5243e-16	8.89759e-08	NME9	32665545	cortical surface measures	FALSE
85	118	3:147106319:C:T	rs2279829	chr3	147106319	146269735	147328796	255	20	rs57946797;rs62275413;rs7639019;rs62275346;rs35716200;rs6783487;rs4681358;rs1500866;rs7635829;rs7632016;rs3852000;rs62273796;rs2279829;rs73004638;rs7614043;rs11914998;rs924762;rs73004700;rs9839103;rs4417835	6.69494e-76	7.56823e-39	4.12349e-23	ZIC4;ZIC1	31676860;32193296;32963231;32665545	cortical surface measures;subcortical volumes	FALSE
86	120	3:150112972:A:G	rs1450335	chr3	150112972	150110936	150189488	29	1	rs1450335	1.08994e-11	0.00207484	0.090935	AC117395.1;SERP1	32665545	cortical surface measures	FALSE
87	121	3:153958876:A:C	rs187357	chr3	153958876	153778760	154088411	185	1	rs187357	3.51357e-09	2.07823e-05	0.0790771	ARHGEF26			TRUE
88	122	3:168749090:C:G	rs71627236	chr3	168749090	168694670	168969370	58	2	rs71627236;rs77683650	1.26043e-10	6.6265e-07	0.00541842	MECOM;ACTRT3			TRUE
89	123	3:177322867:C:T	rs6766914	chr3	177322867	177271340	177345126	161	7	rs6766914;rs1466846;rs7613181;rs112558670;rs552757;rs4857714;rs4857613	5.61745e-39	1.06827e-22	6.97469e-05	TBL1XR1-AS1	31676860;32193296;32963231;32665545	cortical surface measures	FALSE
90	125	3:190653006:A:G	rs13060370	chr3	190653006	190591418	190678743	215	4	rs7616662;rs12488471;rs13060370;rs12497975	5.26056e-64	8.50626e-34	1.29385e-10	RP11-268E23.2;RP11-95L3.2;CCT6P4;GMNC	31676860;31666681;32193296;32963231;32665545	cortical surface measures;white matter microstructure;subcortical volumes	FALSE
91	129	4:4762383:C:G	rs2172442	chr4	4762383	4753207	4905782	66	7	rs2172442;rs1039904;rs10033073;rs1533095;rs9997185;rs2968669;rs4464513	2.41596e-30	1.13513e-13	3.32313e-07	MSX1	31676860;32665545	cortical surface measures;subcortical volumes	FALSE
92	130	4:7861145:C:T	rs58273475	chr4	7861145	7844754	7939008	87	2	rs58273475;rs17770321	9.51972e-12	2.06059e-06	2.04457e-06	CCDC96;TADA2B;GRPEL1;AFAP1	32665545	cortical surface measures;subcortical volumes	FALSE
93	132	4:20121121:A:G	rs13150272	chr4	20121121	20088468	20242943	230	4	rs13150272;rs997397;rs1165317;rs6842483	3.73402e-18	7.18509e-05	2.48054e-06	SLIT2	32665545	cortical surface measures	FALSE
94	133	4:38634757:A:G	rs35771878	chr4	38634757	38577660	38716721	31	1	rs35771878	4.28703e-11	3.03119e-14	0.00212641	AC021860.1	31676860;32665545	cortical surface measures;subcortical volumes	FALSE
95	135	4:53741175:C:T	rs59649036	chr4	53741175	53664039	53757835	108	2	rs59649036;rs3811781	6.43798e-17	2.29976e-14	9.39359e-09	USP46	32193296;32665545	cortical surface measures	FALSE
96	136	4:57780307:A:G	rs781661	chr4	57780307	57709860	57907587	276	8	rs781661;rs1315006;rs12650737;rs58444440;rs10024730;rs2002153;rs68119427;rs4865165	9.51764e-20	2.64958e-13	0.00123992	REST;NOA1;POLR2B			TRUE
97	137	4:73278952:A:C	rs10938018	chr4	73278952	73256772	73554072	256	2	rs10938018;rs17775434	5.23283e-10	9.27007e-05	2.88322e-05	ADAMTS3	32665545	cortical surface measures	FALSE
98	140	4:98064535:C:T	rs4699304	chr4	98064535	98013963	98278379	385	6	rs4699304;rs199602286;rs1462756;rs6837640;rs28606593;rs7655573	9.41193e-20	3.70247e-07	5.47192e-07	STPG2			TRUE
99	141	4:103188709:C:T	rs13107325	chr4	103188709	102702364	103388441	177	10	rs13107325;rs34333163;rs230489;rs17199964;rs13119516;rs34592089;rs13101632;rs6855246;rs35166705;rs13114343	7.09625e-74	1.83193e-46	1.65169e-12	DDIT4L;SLC39A8;NFKB1;UBE2D3;CISD2;SLC9B1;SLC9B2;BDH2;CENPE	31676860;32665545;30305740	cortical surface measures;All imaging measures;subcortical volumes	FALSE
100	143	4:145599908:A:G	rs2131354	chr4	145599908	145227879	146096470	362	10	rs17019370;rs13141641;rs1489765;rs2131354;rs55817790;rs7696840;rs6853856;rs813139;rs11727676;rs116125427	2.61518e-19	6.37452e-07	0.005733	FREM3	31676860;32193296;32665545	cortical surface measures	FALSE
101	145	4:147556902:A:G	rs56066451	chr4	147556902	147472232	147556902	6	1	rs56066451	5.25818e-13	1.2084e-05	6.30159e-06	RP11-6L6.7;POU4F2			TRUE
102	146	4:149453546:A:T	rs2358394	chr4	149453546	149404430	149461969	53	1	rs2358394	2.95672e-14	6.37455e-08	0.014234		32665545	cortical surface measures	FALSE
103	147	4:157654134:A:T	rs78397893	chr4	157654134	157611157	157815887	93	1	rs78397893	8.77122e-11	1.24681e-06	0.0327589	PDGFC;GLRB	32665545	cortical surface measures	FALSE
104	149	4:187384018:C:T	rs62348889	chr4	187384018	187366649	187390722	116	2	rs62348889;rs11730440	2.44623e-38	3.30434e-21	1.14662e-11	RP11-215A19.2	32665545	cortical surface measures;subcortical volumes	FALSE
105	155	5:60352583:C:T	rs72759215	chr5	60352583	59797702	60843706	673	12	rs140950438;rs80168913;rs75885473;rs72759215;rs62366190;rs256377;rs4132385;rs35386;rs10939855;rs897672;rs4700393;rs4490539	2.24855e-32	5.51474e-15	2.90594e-08	DEPDC1B;ELOVL7;ERCC8;NDUFAF2	31676860;32193296;32963231;32665545	cortical surface measures	FALSE
106	156	5:64953081:C:T	rs11737962	chr5	64953081	64779214	65006234	80	1	rs11737962	2.77892e-10	1.73958e-06	0.0395722	TRAPPC13;CTC-534A2.2;SGTB	31676860;32665545	cortical surface measures;subcortical volumes	FALSE
107	157	5:66097674:C:G	rs72761251	chr5	66097674	66024969	66179049	56	1	rs72761251	1.55638e-11	0.000278344	4.41522e-05	SREK1	32193296;31666681;32963231;32665545	cortical surface measures;white matter microstructure;subcortical volumes	FALSE
108	158	5:67483732:C:T	rs6449957	chr5	67483732	67412319	67529191	152	3	rs6449957;rs11740594;rs921791	8.33233e-15	5.64539e-09	0.0186163	CTD-2187J20.1;RP11-434D9.1;RP11-357D18.1;AC079467.1;RP11-83M16.2;RP11-83M16.3;RP11-83M16.4;RP11-404L6.2;PIK3R1;CTD-2306M10.1			TRUE
109	159	5:76061099:C:G	rs17568753	chr5	76061099	75996909	76073447	7	1	rs17568753	3.63713e-11	0.00128037	0.00874788	IQGAP2;F2RL1;AGGF1;ZBED3			TRUE
110	160	5:81865645:A:T	rs2385882	chr5	81865645	81719522	81988220	192	8	rs2385882;rs2385887;rs13182993;rs13176223;rs35326447;rs6872917;rs35314484;rs6452475	1.77435e-26	6.98536e-24	4.40587e-10	RPS23	31666681;32665545	white matter microstructure;cortical surface measures	FALSE
111	161	5:82860025:G:T	rs10052710	chr5	82860025	82810884	82935601	52	8	rs309588;rs309587;rs34953090;rs35430475;rs115912456;rs2445874;rs309591;rs10052710	1.17858e-24	1.19816e-15	1.69356e-15	RPS23	32358547;31666681;32193296;32963231;32665545	white matter microstructure;cortical surface measures;subcortical volumes	FALSE
112	164	5:91902326:C:T	rs10039860	chr5	91902326	91870172	92213757	14	2	rs10039860;rs888814	8.63886e-13	8.22551e-06	1.92589e-06	ANKRD32	32193296;32963231;32665545	cortical surface measures	FALSE
113	165	5:92797166:C:T	rs115877304	chr5	92797166	92683607	93571190	523	12	rs115877304;rs62369942;rs6868481;rs369272402;rs140597060;rs61429325;rs10036024;rs73135321;rs10064431;rs17374152;rs56111638;rs7735435	4.04469e-30	2.32933e-18	6.79478e-05	FAM172A;ANKRD32	31676860;32193296;32963231;32665545	cortical surface measures	FALSE
114	166	5:94065205:C:T	rs10061737	chr5	94065205	93902848	94190819	59	1	rs10061737	2.15697e-10	5.77909e-05	0.000162215	ANKRD32	32665545	cortical surface measures	FALSE
115	169	5:121518309:A:G	rs9112	chr5	121518309	121518309	121518309	1	1	rs9112	1.12309e-15	8.68492e-05	0.831705	ZNF474;CTD-2544H17.1	31676860	cortical surface measures	FALSE
116	169	5:122755476:C:T	rs7706501	chr5	122755476	122039115	123051626	350	7	rs6869268;rs426500;rs1685201;rs77097530;rs7706501;rs984169;rs4516848	2.21602e-16	2.04964e-07	0.0010937	CEP120;CSNK1G3	32665545	cortical surface measures	FALSE
117	170	5:127790071:A:G	rs3792873	chr5	127790071	127607934	128014834	448	3	rs3792873;rs981411;rs4418144	4.49534e-13	2.70448e-05	0.00129281	FBN2;SLC27A6	32665545	cortical surface measures	FALSE
118	171	5:128734008:C:G	rs12187568	chr5	128734008	128734008	129102550	200	5	rs12187568;rs72785091;rs62398980;rs13164401;rs11749004	5.38116e-39	2.58706e-29	8.51881e-13	ADAMTS19	32193296;32963231;32665545	cortical surface measures	FALSE
119	173	5:131573529:A:G	rs2089855	chr5	131573529	131062407	131731326	126	2	rs2089855;rs247008	1.00527e-13	1.42946e-11	8.64208e-06	RAPGEF6	31676860;32665545	cortical surface measures	FALSE
120	175	5:139065988:G:T	rs9687282	chr5	139065988	139037130	139086651	47	1	rs9687282	1.23166e-11	3.19162e-06	0.144682	DNAJC18;CXXC5			TRUE
121	177	5:148663992:A:C	rs352358	chr5	148663992	148663072	148664771	6	1	rs352358	7.46161e-14	3.1785e-08	1.61326e-05	AFAP1L1	31676860	cortical surface measures	FALSE
122	179	5:158364449:A:G	rs72643433	chr5	158364449	158253271	158446223	57	4	rs72643433;rs13188498;rs55700843;rs9313794	1.04554e-13	5.20447e-06	0.00235237	EBF1			TRUE
123	180	5:171128464:C:T	rs6555969	chr5	171128464	171086603	171174351	36	5	rs33376;rs26410;rs6555969;rs171718;rs7734319	1.35892e-25	4.38647e-16	2.97713e-10	FGF18			TRUE
124	182	5:179034260:A:G	rs4701140	chr5	179034260	178978012	179079104	37	2	rs4701140;rs61408162	2.32424e-10	1.51444e-08	0.00393127	RUFY1			TRUE
125	184	6:859468:A:G	rs3799323	chr6	859468	843620	882605	27	1	rs3799323	5.5182e-13	5.23309e-09	0.0156294	DUSP22;AL033381.1;FOXQ1;FOXF2	31676860	cortical surface measures	FALSE
126	186	6:7131436:A:G	rs11243145	chr6	7131436	7075822	7168474	22	2	rs11243145;rs17603736	8.39529e-14	9.47787e-06	2.44911e-06	RREB1	32193296;32665545	cortical surface measures	FALSE
127	188	6:7736417:C:G	rs199205	chr6	7736417	7736417	7736417	1	1	rs199205	5.65635e-10	0.000174184	0.00520186	BMP6			TRUE
128	189	6:8730954:G:T	rs72831708	chr6	8730954	8182469	8792565	671	9	rs489658;rs72831708;rs4478454;rs9406121;rs113810999;rs1770819;rs9766180;rs2104117;rs11243266	8.30938e-65	4.66225e-22	1.76969e-10	SLC35B3;TFAP2A	31676860	cortical surface measures	FALSE
129	191	6:24308896:A:G	rs4712818	chr6	24308896	24180812	24315743	52	1	rs4712818	3.70146e-09	2.46988e-05	0.47318	NRSN1;DCDC2			TRUE
130	192	6:26093141:A:G	rs1800562	chr6	26093141	25182925	29612325	1656	47	rs2281073;rs9467550;rs13212936;rs1800562;rs9467545;rs78833965;rs2032444;rs17598658;rs9467711;rs9467714;rs9379850;rs9379855;rs71557358;rs9348739;rs6940638;rs34388707;rs215011;rs9295661;rs35436081;rs7749823;rs9379832;rs3999543;rs9348704;rs9379830;rs13196692;rs200991;rs200965;rs68141011;rs17312661;rs35454259;rs16897515;rs4947336;rs34388845;rs1233578;rs1233595;rs67662386;rs3132379;rs3116836;rs9257703…	8.72274e-27	1.91197e-22	0.00191534	C6orf62;HIST1H2BA;SLC17A3;HIST1H3A;HIST1H4B;HIST1H3C;HIST1H1C;HIST1H4C;HIST1H2BD;HIST1H4D;HIST1H2BG;HIST1H3E;HIST1H4F;HIST1H4H;BTN3A2;BTN2A2;BTN3A1;BTN3A3;BTN2A1;ABT1;ZNF322;HIST1H2AG;HIST1H2BK;PRSS16;ZNF391;ZNF184;HIST1H2BL;HIST1H2BM;HIST1H4J;HIST1H2AK;HIST1H4L;ZSCAN16;ZKSCAN8;ZSCAN9;NKAPL;PGBD1;ZSCAN31;ZKSCAN3;ZSCAN12;SCAND3;C6orf100;ZNF311;OR5V1;DCDC2	31676860;32358547;31666681;32665545	cortical surface measures;white matter microstructure;subcortical volumes	FALSE
131	193	6:35009578:C:G	rs2820224	chr6	35009578	34579651	35107682	81	5	rs2820224;rs6457800;rs2064254;rs847852;rs2820232	4.09111e-23	3.62488e-12	8.0243e-06	C6orf106;SNRPC;UHRF1BP1;TAF11;ANKS1A;TCP11	31666681;32665545	white matter microstructure;cortical surface measures;subcortical volumes	FALSE
132	194	6:39526867:A:G	rs1520	chr6	39526867	39409237	39635886	163	8	rs1520;rs9471130;rs725841;rs115029956;rs2466406;rs10947828;rs2026670;rs4714257	5.05948e-33	2.07202e-24	3.45194e-08	KIF6;DAAM2;MOCS1	32665545	cortical surface measures	FALSE
133	195	6:43828582:C:T	rs4711751	chr6	43828582	43804103	43829941	46	4	rs4711751;rs9472134;rs7765815;rs6458355	2.24524e-24	4.64567e-13	6.60911e-10	C6orf223	32665545	cortical surface measures	FALSE
134	196	6:44816181:A:C	rs13206526	chr6	44816181	44440781	45398157	1110	9	rs4714791;rs13206526;rs13199289;rs13211006;rs2396380;rs6938592;rs227840;rs200182269;rs6924185	3.62298e-24	2.59786e-07	2.13453e-05	SUPT3H	31666681	white matter microstructure	FALSE
135	197	6:51576410:A:T	rs2025747	chr6	51576410	51572515	51665796	86	1	rs2025747	6.25175e-16	1.49399e-06	0.000276423	TFAP2D;TFAP2B;PAQR8	31676860	cortical surface measures	FALSE
136	198	6:56112343:C:G	rs2745367	chr6	56112343	56105973	56149855	9	1	rs2745367	2.51706e-16	7.21327e-10	0.443889	COL21A1	31676860	cortical surface measures	FALSE
137	199	6:92002653:A:G	rs9345125	chr6	92002653	91942077	92014849	84	3	rs9345125;rs2144366;rs9345117	5.71077e-31	5.69871e-22	3.90128e-14	RPL5P19;U3	31676860;32193296;32963231;32665545	cortical surface measures	FALSE
138	200	6:92849774:C:T	rs7773056	chr6	92849774	92763718	92904059	82	1	rs7773056	6.90075e-10	5.36597e-06	0.00184421	RP11-127B16.1			TRUE
139	202	6:98582900:A:G	rs12206087	chr6	98582900	98547979	98693636	43	3	rs12206087;rs17814604;rs6931604	6.17858e-22	1.20657e-17	2.84478e-08	RP11-436D23.1;EIF4EBP2P3;RP11-67P15.1	32665545	cortical surface measures	FALSE
140	205	6:126685827:C:G	rs2027299	chr6	126685827	125985540	127369230	543	14	rs3966775;rs9401850;rs6919947;rs2226158;rs1268069;rs1268792;rs9398785;rs9401858;rs2027299;rs11759026;rs56217912;rs4427021;rs9372836;rs185867463	2.95498e-48	1.10208e-30	1.64289e-17	HDDC2;HEY2;NCOA7;RSPO3	31676860;32193296;32963231;32665545	cortical surface measures;subcortical volumes	FALSE
141	206	6:131897278:C:T	rs2781668	chr6	131897278	131897278	131973932	30	1	rs2781668	4.01085e-09	0.0313128	0.0143436	EPB41L2;MED23;ENPP3			TRUE
142	207	6:133315804:C:T	rs271170	chr6	133315804	133315804	133670193	95	4	rs271170;rs498079;rs10485232;rs56256859	6.73751e-13	1.57856e-05	0.102005	EYA4;TCF21			TRUE
143	208	6:138866268:C:T	rs9376354	chr6	138866268	138824591	138979521	69	5	rs9376354;rs9389593;rs9402979;rs11154981;rs4243454	6.15681e-30	7.95847e-20	1.551e-14	IL20RA;PBOV1;RP3-422G23.4;HEBP2;CCDC28A;ECT2L;ABRACL;HECA;TXLNB;CITED2	32193296;32963231;32665545	cortical surface measures	FALSE
144	209	6:140099836:A:G	rs7751292	chr6	140099836	140091162	140149893	20	1	rs7751292	3.32576e-09	0.000456421	NA	CITED2			TRUE
145	211	6:149896676:C:G	rs4870144	chr6	149896676	149874899	150185509	395	1	rs4870144	6.1865e-14	7.77269e-05	0.00302303	GINM1;KATNA1;LATS1;NUP43;PCMT1;LRP11;ULBP2;ULBP1	31636452;31676860;32665545	subcortical volumes;cortical surface measures	FALSE
146	213	6:157311505:C:T	rs6899555	chr6	157311505	157266505	157383274	88	3	rs6899555;rs4870499;rs62422641	1.31569e-15	1.6485e-06	0.000340801	TFB1M;ARID1B;TMEM242			TRUE
147	215	6:170179698:C:T	rs6918960	chr6	170179698	170152991	170235066	28	1	rs6918960	7.70432e-10	0.00458626	0.0614046	ERMARD			TRUE
148	217	7:2864706:A:C	rs1713919	chr7	2864706	2752152	2912928	182	2	rs1713919;rs1713920	1.29729e-15	4.65804e-10	0.000363411	GNA12	31676860;31666681;32665545	cortical surface measures;white matter microstructure;subcortical volumes	FALSE
149	220	7:18915559:C:G	rs10237366	chr7	18915559	18866844	19029423	103	5	rs10237366;rs7811991;rs17350397;rs3852256;rs2526640	8.28962e-40	2.64372e-13	2.21586e-08	TWIST1	32193296;32963231;32665545	cortical surface measures	FALSE
150	221	7:19613774:A:G	rs10242068	chr7	19613774	19528238	19654476	338	10	rs10242068;rs10224067;rs4570042;rs2390150;rs67763469;rs12700055;rs4719563;rs56322714;rs6972245;rs13238033	2.36666e-98	1.59464e-55	4.43879e-22	FERD3L	31676860;32193296;32665545	cortical surface measures;subcortical volumes	FALSE
151	222	7:33264150:C:G	rs12534242	chr7	33264150	33166801	33537125	53	2	rs12534242;rs62451190	2.86426e-23	2.68706e-20	NA	KBTBD2;BBS9;BMPER	32665545	cortical surface measures	FALSE
152	224	7:42015480:A:C	rs4724085	chr7	42015480	42003500	42030686	22	1	rs4724085	9.79906e-10	0.00174521	0.0841444	GLI3;C7orf25			TRUE
153	226	7:72973854:A:C	rs13244614	chr7	72973854	72856430	73042614	56	1	rs13244614	1.68373e-10	0.00188299	0.167579	POM121;STX1A			TRUE
154	227	7:81418596:G:T	rs10252734	chr7	81418596	81411028	81418596	2	1	rs10252734	1.82402e-10	2.65695e-05	0.00573573		31666681	white matter microstructure	FALSE
155	228	7:84630516:C:T	rs2286184	chr7	84630516	83631376	84700633	1159	15	rs13228833;rs10488271;rs12707605;rs12707607;rs9649072;rs1534566;rs6468008;rs1014498;rs4131767;rs4344031;rs12154812;rs2286184;rs11971107;rs12707668;rs11984418	5.23653e-32	1.99987e-19	1.81414e-10	SEMA3D	31676860;31666681;32665545	cortical surface measures;white matter microstructure;subcortical volumes	FALSE
156	229	7:96215152:C:T	rs4278101	chr7	96215152	96076343	96375057	310	14	rs4278101;rs68189065;rs10240328;rs62470368;rs4729277;rs10808101;rs1524926;rs2724046;rs10250692;rs7793261;rs73224503;rs6943323;rs4360228;rs62471406	2.6541e-82	4.28332e-54	NA	DYNC1I1;SLC25A13;SHFM1;DLX6;DLX5	32193296;32963231;32665545	cortical surface measures	FALSE
157	230	7:99656927:A:G	rs12705070	chr7	99656927	99570586	99828851	108	1	rs12705070	2.99002e-09	0.00044002	0.000103007	AZGP1;ZKSCAN1;ZSCAN21;MCM7;AP4M1;TAF6;CNPY4;MBLAC1;LAMTOR4;GPC2;STAG3;GATS;PILRB;PILRA;MEPCE	32665545	cortical surface measures	FALSE
158	231	7:101046325:C:G	rs6969765	chr7	101046325	100937051	101095216	240	6	rs6969765;rs12532276;rs12112627;rs10228674;rs4729703;rs34487048	6.71619e-19	1.42859e-08	0.000446451	MOGAT3;RABL5;SH2B2;ORAI2;LRCH4;FBXO24;PCOLCE;ACHE;MUC17;VGF;PLOD3;ZNHIT1;FIS1	32665545	cortical surface measures	FALSE
159	232	7:103356062:C:T	rs12705149	chr7	103356062	103231009	103453099	132	10	rs12705149;rs17359845;rs637872;rs2299379;rs10487166;rs541768;rs1541329;rs1705107;rs60851159;rs39334	3.15068e-32	2.46363e-13	1.05986e-09	ARMC10;ORC5	31676860	cortical surface measures	FALSE
160	233	7:114143651:A:T	rs9649368	chr7	114143651	114012911	114267996	71	1	rs9649368	7.43464e-10	8.31557e-13	1.18824e-05	FOXP2;MDFIC	32665545	cortical surface measures	FALSE
161	234	7:114965505:A:C	rs7779234	chr7	114965505	114940068	115117353	154	2	rs7779234;rs10808179	2.78256e-10	0.00175574	0.00683994	FOXP2;MDFIC			TRUE
162	235	7:115853503:A:C	rs2402056	chr7	115853503	115847524	115853503	10	1	rs2402056	4.793e-10	8.97729e-05	0.000285848	CAV1			TRUE
163	236	7:120873078:C:T	rs1534016	chr7	120873078	120703929	120952582	291	9	rs1534016;rs75327147;rs798914;rs798906;rs798903;rs6961083;rs2968349;rs10240772;rs35789132	6.71939e-20	2.74752e-16	0.292612	CPED1	31666681;32665545	white matter microstructure;subcortical volumes;cortical surface measures	FALSE
164	237	7:129663496:C:T	rs11556924	chr7	129663496	129663496	129685597	2	1	rs11556924	2.80356e-09	5.53467e-05	0.000879641	KLF14			TRUE
165	239	7:150805272:A:G	rs10952302	chr7	150805272	150787830	150809164	25	1	rs10952302	7.53945e-10	2.62262e-05	0.129559	ASIC3;FASTK			TRUE
166	240	7:151498679:C:T	rs4128399	chr7	151498679	151492565	151504498	9	4	rs4128399;rs13224758;rs12703159;rs34698098	1.17073e-41	9.48542e-25	0.000159211	KMT2C;WDR86	31676860;32665545	cortical surface measures;subcortical volumes	FALSE
167	242	8:6318792:A:G	rs74951487	chr8	6318792	6266183	6385618	279	2	rs74951487;rs13250387	3.5162e-13	1.17339e-06	NA	MCPH1;ANGPT2;AGPAT5			TRUE
168	243	8:9085295:A:T	rs2929451	chr8	9085295	7632319	12199830	3229	150	rs2929451;rs4841110;rs55635741;rs7843880;rs10102807;rs2126266;rs375963312;rs67915375;rs11781008;rs330081;rs330071;rs35614264;rs6990912;rs898797;rs9693857;rs17730481;rs35353426;rs10100760;rs7830939;rs4075359;rs35169606;rs4840441;rs35241117;rs13282752;rs4841254;rs483916;rs10095135;rs7816333;rs67743015;rs2409619;rs1605576;rs525018;rs670044;rs12545826;rs2062333;rs34990153;rs4841286;rs28630503;rs19760…	8.92306e-32	2.97308e-19	6.72159e-07	CLDN23;ERI1;PPP1R3B;TNKS;MSRA;RP1L1;SOX7;PINX1;XKR6;MTMR9;SLC35G5;C8orf12;FAM167A;BLK;C8orf49;NEIL2;RP11-297N6.4;CTSB;RP11-481A20.11;FAM86B1	31666681;32193296;32665545	white matter microstructure;cortical surface measures;subcortical volumes	FALSE
169	244	8:23104195:G:T	rs2294123	chr8	23104195	23096594	23110503	12	1	rs2294123	4.54251e-11	0.000364332	0.000254702	TNFRSF10D;CHMP7;STC1	32665545	cortical surface measures	FALSE
170	245	8:26476721:A:G	rs403185	chr8	26476721	26361499	26505451	185	6	rs403185;rs749936;rs12548421;rs68019818;rs5029306;rs13260473	1.26179e-14	2.02793e-08	7.08781e-06	PNMA2;DPYSL2	32665545	cortical surface measures;subcortical volumes	FALSE
171	250	8:74016005:C:T	rs7461912	chr8	74016005	73997147	74018191	53	1	rs7461912	4.38664e-10	0.000430924	0.0109994	SBSPON			TRUE
172	252	8:78174888:C:G	rs62517013	chr8	78174888	78026317	78180278	119	1	rs62517013	7.83705e-11	9.93143e-05	NA	RP11-706J10.2;LINC01109;LINC01111;AC105242.1	31676860;32665545	cortical surface measures	FALSE
173	253	8:88763923:A:G	rs7844015	chr8	88763923	88602399	88784385	64	1	rs7844015	3.74634e-09	3.10763e-08	0.122985	DCAF4L2;MMP16			TRUE
174	254	8:101680292:A:G	rs1693560	chr8	101680292	101673265	101685694	23	1	rs1693560	1.0328e-11	2.70022e-15	0.00258276	ANKRD46;SNX31;PABPC1	32665545	subcortical volumes;cortical surface measures	FALSE
175	256	8:108393959:A:G	rs1654723	chr8	108393959	108393683	108533382	84	5	rs1654723;rs10108418;rs1433191;rs1283674;rs1433172	9.66994e-31	2.01337e-13	1.24449e-08	ANGPT1	32665545	cortical surface measures	FALSE
176	257	8:108930548:A:G	rs622634	chr8	108930548	108847459	109009951	97	1	rs622634	6.77088e-27	1.9725e-14	0.000906033	RSPO2	32665545	cortical surface measures;subcortical volumes	FALSE
177	258	8:110642894:C:G	rs6982034	chr8	110642894	110620866	110648272	38	1	rs6982034	2.97866e-10	5.00352e-09	0.000806032	RP11-422N16.3			TRUE
178	260	8:119071408:C:G	rs11562814	chr8	119071408	118898839	119071743	154	2	rs11562814;rs11781153	1.951e-10	0.0064241	0.165381	EXT1;MED30;SAMD12;TAF2			TRUE
179	261	8:119963547:A:G	rs10955915	chr8	119963547	119886923	120063542	159	2	rs10955915;rs4424296	1.00624e-17	3.63487e-12	0.000538804	TNFRSF11B;NOV	31666681	white matter microstructure	FALSE
180	261	8:120596023:A:G	rs10283100	chr8	120596023	120392313	120710339	232	9	rs57333327;rs17192692;rs4871352;rs12544233;rs17194431;rs1374101;rs10283100;rs71571620;rs2082587	1.18249e-21	1.94385e-11	6.46594e-05	DSCC1;TNFRSF11B;NOV	31676860;32193296;32963231;32665545	cortical surface measures	FALSE
181	263	8:129950844:C:T	rs7017252	chr8	129950844	129824861	129994834	73	3	rs7017252;rs59067049;rs13249571	7.37107e-12	6.59203e-05	0.0201249	MYC	32665545	cortical surface measures	FALSE
182	265	8:134167181:C:T	rs76880201	chr8	134167181	134095066	134188778	41	1	rs76880201	4.75804e-10	0.00451086	0.0226916	LRRC6;TMEM71;SLA;NDRG1	32665545	cortical surface measures	FALSE
183	266	8:145002283:A:G	rs11993233	chr8	145002283	144973183	145086428	146	1	rs11993233	1.45008e-12	1.1958e-06	0.0754238	PLEC;GPT;MFSD3	31666681;32665545	white matter microstructure;cortical surface measures;subcortical volumes	FALSE
184	267	9:979640:A:G	rs279885	chr9	979640	963418	988817	20	2	rs279885;rs279910	6.26295e-12	7.64143e-05	0.138612	DMRT3			TRUE
185	269	9:13934704:G:T	rs34764349	chr9	13934704	13921441	13959282	32	1	rs34764349	3.97323e-09	4.21156e-11	0.0241595	RP11-536O18.2;RP11-280O24.3;RP11-120J1.1			TRUE
186	270	9:16681993:C:G	rs3904778	chr9	16681993	16680138	16710121	49	1	rs3904778	1.38256e-10	1.24428e-08	7.56195e-05	C9orf92;BNC2			TRUE
187	274	9:76232858:C:T	rs17602898	chr9	76232858	76232858	76381590	4	1	rs17602898	2.99267e-09	0.00943869	0.0990137	RP11-171A24.2			TRUE
188	277	9:92219921:A:C	rs3138499	chr9	92219921	92178472	92230747	37	1	rs3138499	7.91504e-11	6.09206e-07	0.139158	GADD45G	32665545	cortical surface measures	FALSE
189	278	9:96078065:G:T	rs10992703	chr9	96078065	95929195	96381916	209	2	rs10992703;rs1055710	3.08667e-12	9.70644e-06	NA	C9orf129;FAM120AOS;HIATL1	31666681;32665545	white matter microstructure;cortical surface measures;subcortical volumes	FALSE
190	279	9:98262833:A:G	rs28629854	chr9	98262833	98137552	98526672	214	7	rs28629854;rs28536742;rs75655735;rs28485160;rs28831479;rs10512249;rs700965	2.87946e-31	5.46122e-14	2.17839e-09	FANCC;PTCH1	31666681;32193296;32665545	white matter microstructure;cortical surface measures;subcortical volumes	FALSE
191	280	9:98932749:A:G	rs7862977	chr9	98932749	98927543	98935333	13	1	rs7862977	1.86743e-09	0.000407069	0.0637864	HIATL1;PTCH1			TRUE
192	281	9:101633298:A:G	rs7855317	chr9	101633298	101594665	101672659	81	3	rs7855317;rs4576476;rs112419811	8.99757e-25	4.55263e-11	8.35625e-08	TRIM14;COL15A1;TGFBR1;MSANTD3	31676860;32665545	cortical surface measures	FALSE
193	282	9:109571457:A:G	rs7027172	chr9	109571457	109526479	109664447	4	1	rs7027172	2.90611e-09	1.15384e-05	0.25581	RP11-508N12.4	32665545	cortical surface measures	FALSE
194	284	9:113677241:A:G	rs72748148	chr9	113677241	113648136	113739301	62	1	rs72748148	1.36657e-10	1.9677e-09	0.00134222	PTGR1	32963231;32665545	cortical surface measures;subcortical volumes	FALSE
195	285	9:119065043:C:T	rs35565319	chr9	119065043	118918479	119401227	140	7	rs446783;rs418382;rs35565319;rs7030607;rs6478241;rs34278882;rs10983203	2.32813e-33	4.02986e-21	5.60374e-10	PAPPA;TRIM32	31676860;31636452;32665545	cortical surface measures;subcortical volumes	FALSE
196	287	9:126335211:C:T	rs28661002	chr9	126335211	126306184	126451743	89	3	rs28661002;rs10818842;rs77278438	3.93908e-13	3.40164e-07	1.69469e-07	LHX2	32665545	cortical surface measures	FALSE
197	289	9:129863168:A:G	rs11795066	chr9	129863168	129677052	129954223	160	1	rs11795066	2.20336e-09	0.0566403	0.0308949	RALGPS1;ANGPTL2;GARNL3			TRUE
198	291	9:136149830:A:G	rs532436	chr9	136149830	136132908	136155000	46	3	rs532436;rs9411377;rs550057	3.67698e-13	7.86089e-09	0.000955275	SURF1			TRUE
199	292	10:7622009:A:G	rs41298373	chr10	7622009	7622009	7622009	1	1	rs41298373	2.26757e-12	7.88018e-07	0.0171135	ITIH5	32665545	cortical surface measures	FALSE
200	293	10:9215488:A:G	rs1149951	chr10	9215488	9040700	9215488	71	2	rs1149951;rs1149912	8.32381e-11	1.20504e-05	0.0124492		31676860;32665545	cortical surface measures	FALSE
201	294	10:18243703:A:G	rs690759	chr10	18243703	17966561	18263055	47	4	rs10508552;rs10430577;rs690759;rs4747336	4.03958e-28	2.1952e-12	0.028415	TRDMT1;MRC1L1;MRC1;SLC39A12	32665545	subcortical volumes	FALSE
202	295	10:21774886:A:T	rs35336290	chr10	21774886	21764469	22288132	185	4	rs35336290;rs1243188;rs10828265;rs11012721	1.40779e-25	1.89497e-14	8.30934e-05	CASC10;SKIDA1;MLLT10	31676860;31666681;32193296;32665545	cortical surface measures;white matter microstructure;subcortical volumes	FALSE
203	298	10:28965773:C:G	rs3758365	chr10	28965773	28937075	28971818	24	1	rs3758365	3.21838e-10	0.000137412	0.032246	BAMBI;LYZL1			TRUE
204	299	10:31129883:A:G	rs947099	chr10	31129883	31113978	31129883	6	1	rs947099	3.52038e-17	1.06597e-12	1.93463e-07	ZEB1	32665545	cortical surface measures	FALSE
205	300	10:33468014:C:T	rs2506141	chr10	33468014	33464952	33602046	11	2	rs2506141;rs11595164	1.13768e-12	1.30789e-06	7.61955e-07	NRP1	32665545	cortical surface measures	FALSE
206	301	10:34885870:A:G	rs7080914	chr10	34885870	34705559	34955387	217	2	rs7080914;rs1657226	1.58788e-10	0.0002473	0.00110586	FZD8;NRP1			TRUE
207	302	10:48442894:A:G	rs17537178	chr10	48442894	48434995	48450392	12	1	rs17537178	1.9081e-10	5.98303e-06	0.000675793	NPY4R;ZNF488;GDF10			TRUE
208	304	10:50309849:A:G	rs72785044	chr10	50309849	50210710	50425088	215	6	rs72785044;rs13088;rs17774028;rs2943252;rs2250257;rs4445564	9.94776e-25	9.89437e-13	2.86398e-06	ARHGAP22;WDFY4;VSTM4;FAM170B;C10orf71	32665545	cortical surface measures	FALSE
209	306	10:76180335:C:T	rs11001034	chr10	76180335	75825922	76421216	116	2	rs11001034;rs12356357	3.8387e-10	0.0338903	0.0212715	VCL;AP3M1;ADK			TRUE
210	307	10:90206538:C:T	rs10736354	chr10	90206538	90136806	90264140	85	1	rs10736354	2.93485e-10	1.80668e-07	NA	ATAD1;KLLN;PTEN;RNLS;LIPJ			TRUE
211	308	10:94963391:A:G	rs72815193	chr10	94963391	94874110	95007493	137	5	rs72815193;rs7070948;rs4918429;rs72815155;rs6583865	7.43367e-18	4.63861e-09	0.000182783	CYP26A1;FRA10AC1			TRUE
212	309	10:96014622:C:G	rs10786156	chr10	96014622	96009182	96040394	14	1	rs10786156	5.70489e-12	3.79348e-10	0.19501	SLC35G1;PLCE1;NOC3L			TRUE
213	310	10:99097191:A:G	rs4917766	chr10	99097191	98958738	99099397	158	3	rs4917766;rs10882874;rs701814	3.55365e-15	0.000510541	0.0339444	FRAT1;FRAT2;RRP12	32665545	subcortical volumes	FALSE
214	312	10:104236929:C:T	rs61873704	chr10	104236929	104222963	105059896	412	5	rs61873704;rs11591571;rs7923675;rs11191548;rs79780963	1.64501e-16	8.13295e-12	5.33821e-06	PSD;TMEM180;ACTR1A;SUFU;ARL3;SFXN2;C10orf32;AS3MT;CNNM2;NT5C2;INA;CALHM2	31676860;31666681;32193296;32665545	cortical surface measures;white matter microstructure;subcortical volumes	FALSE
215	313	10:105595430:C:G	rs10883922	chr10	105595430	105595430	105671248	31	1	rs10883922	7.56882e-11	3.05329e-08	0.000344027	OBFC1;GSTO1;GSTO2;CALHM2	31676860;31666681;32665545	cortical surface measures;white matter microstructure	FALSE
216	314	10:118689195:C:T	rs719012	chr10	118689195	118606810	118896767	162	6	rs719012;rs11197866;rs751231;rs1023549;rs9420215;rs61872990	4.41613e-26	1.65042e-21	6.27451e-18	ENO4;VAX1	31676860;31666681;32963231;32193296;32665545	cortical surface measures;white matter microstructure;subcortical volumes	FALSE
217	315	10:119262090:A:G	rs740739	chr10	119262090	119257454	119317033	66	4	rs740739;rs10787774;rs7089333;rs242973	3.77126e-15	1.92611e-07	0.193127	RAB11FIP2;FAM204A;CACUL1;KIAA1598			TRUE
218	316	10:126431281:C:G	rs10901814	chr10	126431281	126302936	126564695	168	8	rs10901814;rs10901821;rs11245390;rs2559508;rs12359711;rs3740536;rs2061071;rs4962683	1.20966e-51	1.21528e-25	3.66222e-16	FAM53B;METTL10	31676860;32193296;32665545	cortical surface measures;subcortical volumes	FALSE
219	318	10:130842249:A:G	rs10829556	chr10	130842249	130842249	130842249	1	1	rs10829556	1.53887e-10	1.7671e-05	0.178894	EBF3			TRUE
220	321	11:1486406:C:T	rs12578009	chr11	1486406	1473882	1645885	168	2	rs12578009;rs1881502	2.74696e-09	0.00222865	0.17923	AP006621.5;MOB2;DUSP8;KRTAP5-2;KRTAP5-4;KRTAP5-5	31676860;31666681;32665545	cortical surface measures;white matter microstructure;subcortical volumes	FALSE
221	322	11:2176852:C:G	rs11602347	chr11	2176852	2176852	2176852	1	1	rs11602347	3.2551e-12	2.89873e-08	0.0183671	KRTAP5-4;KRTAP5-5			TRUE
222	324	11:10473889:C:T	rs11042811	chr11	10473889	10458596	10699750	51	2	rs11042811;rs4910165	3.15749e-14	1.53339e-10	0.000265348	AMPD3	31676860;31666681	cortical surface measures;white matter microstructure	FALSE
223	325	11:14386145:A:G	rs4517475	chr11	14386145	14264979	14431709	48	1	rs4517475	1.08461e-10	0.000684163	0.00466577	RRAS2;COPB1	32665545	cortical surface measures	FALSE
224	326	11:17003732:C:G	rs6486332	chr11	17003732	17000970	17036466	79	1	rs6486332	6.54389e-11	4.09707e-07	3.4e-05	PLEKHA7;RNU6-585P;RP11-466H18.1;RP1-239B22.5			TRUE
225	327	11:19460196:A:G	rs4757810	chr11	19460196	19433860	19472139	20	1	rs4757810	1.01943e-12	2.98746e-07	0.00575687	RP11-583F24.3;NAV2-AS5;NAV2-AS4;NAV2			TRUE
226	328	11:20129311:A:G	rs35891966	chr11	20129311	19868377	20129311	20	2	rs372896863;rs35891966	2.73549e-16	6.5455e-07	0.0197071	HTATIP2;PRMT3	31666681;32665545	white matter microstructure;cortical surface measures	FALSE
227	330	11:31315886:C:T	rs2985140	chr11	31315886	30798255	31791099	286	3	rs2985140;rs1223121;rs535845	4.41113e-10	4.72819e-06	0.193932	DNAJC24	32963231;32193296;32665545	cortical surface measures	FALSE
228	331	11:32956492:C:T	rs62618693	chr11	32956492	32623621	32956492	8	1	rs62618693	2.2594e-10	2.69338e-08	0.0195612	DEPDC7;WT1			TRUE
229	332	11:44330610:C:T	rs66716358	chr11	44330610	44297929	44343675	36	3	rs66716358;rs3845266;rs4755241	1.375e-17	1.52669e-07	3.60525e-05	CD82	32665545	subcortical volumes;cortical surface measures	FALSE
230	332	11:44636833:A:G	rs2303865	chr11	44636833	44619040	44636833	7	1	rs2303865	2.8218e-09	0.00086228	0.265453	CD82	31666681	white matter microstructure	FALSE
231	333	11:47662932:C:T	rs7120548	chr11	47662932	46692870	47943419	161	3	rs3136512;rs7108427;rs7120548	2.23478e-11	5.69497e-09	0.000777409	ARHGAP1;F2;LRP4;ARFGAP2;PACSIN3;DDB2;ACP2;NR1H3;MADD;SLC39A13;NDUFS3;FAM180B;MTCH2	31676860;32665545	cortical surface measures;subcortical volumes	FALSE
232	334	11:61564299:G:T	rs4246215	chr11	61564299	61542006	61624181	53	1	rs4246215	9.55946e-10	6.28222e-08	0.00374805	TMEM258;FADS2;FADS3	32665545	cortical surface measures;subcortical volumes	FALSE
233	335	11:65392695:C:T	rs1205259	chr11	65392695	65211979	65488982	135	2	rs1205259;rs1152619	1.63439e-09	0.0357035	0.00698317	VPS51;SYVN1;DPF2;AP000769.1;KCNK7;MAP3K11;PCNXL3;RNASEH2C;AP5B1;OVOL1;SNX32;FIBP;CST6			TRUE
234	336	11:91961400:A:G	rs58034533	chr11	91961400	91947709	91972758	24	1	rs58034533	1.11334e-14	0.0112649	0.00677168	FAT3			TRUE
235	337	11:92453759:C:T	rs1791571	chr11	92453759	92267693	92625457	134	3	rs1791571;rs1458318;rs10765567	9.39727e-22	4.13215e-16	3.49764e-06	FAT3	31676860;32193296;32665545	cortical surface measures;subcortical volumes	FALSE
236	338	11:95308854:A:T	rs11021221	chr11	95308854	95274265	95672960	207	2	rs11021221;rs12787911	1.83247e-13	1.20675e-07	0.00105193	PIWIL4;FUT4;CWC15;KDM4D;KDM4E;ENDOD1;SESN3;FAM76B;CEP57;MTMR2;MAML2;CCDC82;JRKL			TRUE
237	340	11:110951050:A:G	rs321406	chr11	110951050	110855214	111083785	213	10	rs10891215;rs321406;rs10891224;rs73003518;rs4635115;rs34077344;rs12794347;rs61900578;rs949279;rs1607232	3.13822e-33	1.02534e-22	1.79284e-11	RDX;ARHGAP20;CRYAB	31676860;32193296;32963231;32665545	cortical surface measures;subcortical volumes	FALSE
238	342	11:118478330:A:G	rs7125115	chr11	118478330	118478330	118679412	20	1	rs7125115	2.78015e-09	0.0261331	0.34234	DDX6			TRUE
239	345	11:130278210:C:T	rs3740888	chr11	130278210	130260673	130702454	134	8	rs3740888;rs7120276;rs10894198;rs2291347;rs4937514;rs11222085;rs4937532;rs1078020	9.57801e-41	1.62873e-36	0.00190219	ADAMTS8;SNX19	31676860;32665545	cortical surface measures	FALSE
240	346	12:5317850:C:T	rs181288	chr12	5317850	5284122	5539134	24	3	rs181288;rs12580214;rs73039941	1.6802e-11	2.27062e-06	0.10285	AKAP3;NDUFA9;CD27;MRPL51;NCAPD2;NTF3	32193296;32665545	cortical surface measures	FALSE
241	347	12:5913167:C:T	rs3782656	chr12	5913167	5883770	5936265	67	4	rs3782656;rs12366788;rs2192191;rs735393	4.1169e-21	1.85282e-10	5.55225e-10	ANO2;TNFRSF1A;NTF3	31676860;32665545	cortical surface measures	FALSE
242	351	12:24232279:A:C	rs10842270	chr12	24232279	24155995	24267891	29	1	rs10842270	4.69694e-14	2.76918e-05	9.70664e-08	RP11-449P1.1;MIR920;RP11-444D3.1;RP11-778H2.1;LINC00477;KNOP1P1;RP11-615I16.1;RP11-625L16.1;RN7SL38P	32665545	cortical surface measures	FALSE
243	352	12:28305937:A:C	rs11049376	chr12	28305937	28193582	28741743	935	20	rs1904385;rs11049345;rs1824919;rs11049364;rs35230625;rs1002863;rs2348417;rs926150;rs11049367;rs11049512;rs17434556;rs7970221;rs11049376;rs12307612;rs10843213;rs11049303;rs11049323;rs11049327;rs722885;rs1479488	2.23754e-39	9.66885e-27	2.12276e-09	PTHLH;CCDC91	31676860;32665545	cortical surface measures;subcortical volumes	FALSE
244	353	12:32532499:A:T	rs6488050	chr12	32532499	32455355	32592984	155	3	rs6488050;rs261899;rs6488044	4.68261e-14	1.26565e-06	0.000499682	FAM60A;METTL20;KIAA1551;BICD1;FGD4;DNM1L;YARS2;PKP2	32665545	subcortical volumes	FALSE
245	355	12:43614545:A:G	rs10880440	chr12	43614545	43585559	43684266	162	1	rs10880440	5.44272e-12	4.82281e-09	0.000104971	PRICKLE1	32665545	cortical surface measures	FALSE
246	356	12:49509262:A:G	rs7958241	chr12	49509262	49484494	49603147	106	1	rs7958241	3.82483e-09	6.88598e-13	0.00520478	FKBP11;RHEBL1;LMBR1L;TUBA1B;TUBA1A;TUBA1C	32665545	cortical surface measures	FALSE
247	357	12:53814853:C:T	rs2683524	chr12	53814853	53730525	54072180	113	1	rs2683524	4.73318e-12	2.71077e-05	0.0439387	SP1;PRR13;TARBP2;ATF7;ATP5G2			TRUE
248	358	12:65905126:C:T	rs79487293	chr12	65905126	65706289	65915317	185	8	rs10784447;rs7316273;rs61921502;rs10878287;rs7978301;rs11175735;rs79487293;rs17178006	1.37415e-34	2.40894e-18	2.01786e-10	WIF1;LEMD3;MSRB3	31676860;25607358;32963231;32193296;32665545	cortical surface measures;subcortical volumes	FALSE
249	359	12:78241285:A:G	rs1123680	chr12	78241285	77881925	78394450	279	10	rs711108;rs11105883;rs695982;rs7964760;rs1123680;rs770159;rs1270775;rs17817862;rs10506762;rs10859443	2.24359e-27	1.35396e-09	4.88953e-08	NAV3	32193296;32665545	cortical surface measures	FALSE
250	360	12:80033612:C:T	rs12424773	chr12	80033612	79760388	80114680	193	5	rs12424773;rs1405494;rs12813856;rs11525613;rs10861997	2.05601e-34	4.33962e-37	NA	PAWR;PPP1R12A;OTOGL;SYT1	32193296;32665545	cortical surface measures	FALSE
251	361	12:85576492:A:G	rs11609649	chr12	85576492	85410841	85757448	187	3	rs1702365;rs2404773;rs11609649	1.98208e-18	4.39158e-08	1.68255e-06	TMTC2;SLC6A15;RASSF9;NTS;C12orf50;C12orf29	32665545	cortical surface measures	FALSE
252	363	12:95564940:A:G	rs7136350	chr12	95564940	95522289	95709315	39	1	rs7136350	3.64516e-09	2.59922e-07	0.0832802	USP44	32665545	cortical surface measures	FALSE
253	364	12:95985612:A:C	rs2098554	chr12	95985612	95975038	96001445	29	1	rs2098554	1.10981e-09	1.07229e-06	0.172396	USP44			TRUE
254	365	12:102698950:A:G	rs1949554	chr12	102698950	102324872	102924964	211	2	rs11111090;rs1949554	2.07188e-12	5.0929e-15	9.06875e-10	PARPBP	31676860;31636452;32963231;32665545	cortical surface measures;subcortical volumes	FALSE
255	366	12:106476805:C:T	rs12146713	chr12	106476805	106365661	106510413	143	7	rs2217685;rs73192197;rs12146713;rs4964439;rs12369969;rs1427793;rs3741884	4.26312e-96	5.2685e-57	1.43629e-15	APPL2;C12orf75;NUAK1	31676860;31666681;32665545	cortical surface measures;white matter microstructure;subcortical volumes	FALSE
256	367	12:107068387:C:T	rs10778499	chr12	107068387	106991545	107285751	142	2	rs10778499;rs12372133	4.77396e-15	0.0178482	0.125563	C12orf23	31676860;31636452;32665545	cortical surface measures;subcortical volumes	FALSE
257	368	12:109057809:A:C	rs4964731	chr12	109057809	109029333	109260895	69	1	rs4964731	3.01609e-09	0.000132908	0.000491814	ISCU;CORO1C	32665545	cortical surface measures	FALSE
258	370	12:111884608:C:T	rs3184504	chr12	111884608	111708458	112985328	520	7	rs3184504;rs593226;rs4766897;rs7959696;rs1265564;rs7978923;rs4766460	1.32473e-25	1.27699e-12	2.04367e-06	ARPC3;FAM109A;ALDH2;MAPKAPK5;TMEM116;NAA25;HECTD4	31666681	white matter microstructure	FALSE
259	372	12:123643420:C:T	rs2695481	chr12	123643420	123447928	123913433	353	3	rs2695481;rs7296418;rs1716162	4.74841e-12	4.46362e-07	0.111738	MLXIP;ZCCHC8;DENR;CCDC62;ABCB9;OGFOD2;ARL6IP4;PITPNM2;MPHOSPH9;C12orf65;CDK2AP1;SETD8;SNRNP35;RILPL1	31676860;32665545	cortical surface measures	FALSE
260	374	13:23000862:C:T	rs77673898	chr13	23000862	22980146	23007223	16	2	rs77673898;rs2321231	3.93673e-11	6.77236e-06	0.000313291		32665545	cortical surface measures	FALSE
261	375	13:47202798:A:G	rs8000003	chr13	47202798	47062093	47323718	275	13	rs8000003;rs9534450;rs41284185;rs1324007;rs4942570;rs9562677;rs9567718;rs842392;rs9595526;rs1216985;rs7319949;rs7330493;rs1570621	1.75516e-36	5.28243e-19	NA	LRCH1	32665545	cortical surface measures	FALSE
262	376	13:80192906:A:G	rs9545158	chr13	80192906	80168720	80193729	21	1	rs9545158	5.28026e-11	1.80772e-09	2.12856e-11	RBM26;NDFIP2;SPRY2	32963231;32193296;32665545	cortical surface measures	FALSE
263	377	13:81323318:C:T	rs9545547	chr13	81323318	81204099	81468042	102	1	rs9545547	5.08577e-10	1.46252e-05	5.46521e-08	RNU6-61P	31676860;32665545	cortical surface measures	FALSE
264	379	13:100936906:G:T	rs7981883	chr13	100936906	100788585	101045359	114	6	rs7981883;rs55781196;rs36006722;rs2254579;rs9300592;rs681561	6.99586e-13	1.98623e-12	0.000121062	ZIC5;PCCA			TRUE
265	380	13:103908464:G:T	rs2806338	chr13	103908464	103903069	103968050	43	1	rs2806338	1.44777e-19	0.000269792	6.52863e-05				TRUE
266	382	13:107639540:C:T	rs4335661	chr13	107639540	107587529	107677080	89	1	rs4335661	2.45002e-11	0.00217459	0.0179419	EFNB2;ARGLU1			TRUE
267	384	14:29235537:C:G	rs12888467	chr14	29235537	29235537	29236148	1	1	rs12888467	2.98345e-11	0.000122974	0.0128153	C14orf23			TRUE
268	385	14:29702590:G:T	rs12887636	chr14	29702590	29680331	29702590	6	1	rs12887636	5.00414e-11	0.0218675	0.00257571	C14orf23	32665545	cortical surface measures	FALSE
269	386	14:31376798:C:T	rs35422372	chr14	31376798	31361742	31504601	43	2	rs35422372;rs8022032	3.20213e-17	2.04025e-10	4.08268e-12	STRN3	31666681;32665545	white matter microstructure;cortical surface measures;subcortical volumes	FALSE
270	388	14:53942788:A:G	rs17126556	chr14	53942788	53902415	53996341	104	4	rs17126556;rs1343920;rs61987600;rs72675733	5.05165e-28	4.07574e-09	4.74668e-05		31676860;32665545	cortical surface measures	FALSE
271	389	14:54422767:G:T	rs762643	chr14	54422767	54410919	54435054	21	3	rs762643;rs7159662;rs12893484	4.42692e-13	3.80714e-05	5.17861e-06	BMP4	32665545	cortical surface measures	FALSE
272	391	14:57617154:C:T	rs117332043	chr14	57617154	57482739	57623935	35	4	rs117332043;rs76684157;rs113763356;rs7144018	2.20938e-33	9.42416e-11	1.5099e-07	TMEM260;RP11-1085N6.3;OTX2;AL391152.1			TRUE
273	392	14:59074136:A:C	rs160459	chr14	59074136	58672189	59095285	49	7	rs160459;rs61976265;rs160468;rs71414193;rs6573206;rs55667396;rs10145711	2.44051e-73	7.51736e-50	1.58868e-25	TIMM9;C14orf37;ACTR10;DAAM1	32193296;32963231;32665545	cortical surface measures	FALSE
274	393	14:59628609:C:T	rs74826997	chr14	59628609	59449138	60033892	786	25	rs74826997;rs2053299;rs1252914;rs55760851;rs1252992;rs8016570;rs77645702;rs2757117;rs61984497;rs10130826;rs61984538;rs111530002;rs75666025;rs78601235;rs55643369;rs4258526;rs76119478;rs11158250;rs1252916;rs10145834;rs35600444;rs1253144;rs55863633;rs1262135;rs10148446	2.26656e-67	7.77863e-41	5.75914e-30	C14orf37;ACTR10;DAAM1	31676860;32193296;32963231;32665545	cortical surface measures	FALSE
275	395	14:69274950:C:T	rs1547050	chr14	69274950	68974410	69314059	116	7	rs71423317;rs1547050;rs4899263;rs34407978;rs61985039;rs36132266;rs4899258	5.32028e-33	6.28212e-18	6.66465e-07	ZFP36L1;DCAF5;ERH;SLC39A9			TRUE
276	397	14:91890213:A:T	rs529889896	chr14	91890213	91847234	92099719	261	5	rs529889896;rs1704704;rs1704614;rs41395446;rs1742546	5.59819e-30	3.88231e-13	NA	CCDC88C;TRIP11;ATXN3	31676860;31666681;32665545	cortical surface measures;white matter microstructure;subcortical volumes	FALSE
277	398	14:92432308:A:G	rs1040617	chr14	92432308	92413987	92559678	74	1	rs1040617	7.37028e-10	0.00203266	0.00662689	TRIP11;ATXN3			TRUE
278	399	14:93118229:C:T	rs117068593	chr14	93118229	93069980	93118229	31	1	rs117068593	5.03193e-10	1.58368e-05	0.11409	RIN3	32665545	subcortical volumes;cortical surface measures	FALSE
279	400	14:99733954:C:T	rs1405238	chr14	99733954	99733954	99750520	9	1	rs1405238	1.2205e-09	1.03509e-11	5.86067e-05	VRK1	32665545	cortical surface measures	FALSE
280	401	14:100374475:A:G	rs3783327	chr14	100374475	100275360	100387242	108	6	rs12896749;rs12884017;rs1191097;rs3783327;rs10150279;rs10150220	7.77795e-22	3.5333e-16	1.37263e-07	CYP46A1;EML1	32665545	cortical surface measures;subcortical volumes	FALSE
281	403	14:105648963:A:T	rs11160839	chr14	105648963	105609335	105648963	46	1	rs11160839	1.14286e-11	1.90412e-08	0.0371672	PACS2	32665545	cortical surface measures	FALSE
282	404	15:39635124:C:T	rs1440802	chr15	39635124	38707856	40025544	555	25	rs2929686;rs4924300;rs67904742;rs8026370;rs11637989;rs7182405;rs746265;rs12909502;rs62002285;rs17621729;rs12591944;rs77470370;rs10851383;rs16968876;rs7181250;rs1440802;rs978740;rs34680120;rs1822105;rs117193619;rs11639470;rs10152999;rs62002339;rs62005276;rs2412412	7.00679e-270	3.19839e-150	4.18094e-87	C15orf53;C15orf54;THBS1;EIF2AK4;C15orf56	31676860;32193296;32963231;32665545;30305740	cortical surface measures;All imaging measures	FALSE
283	406	15:56229547:A:G	rs906811	chr15	56229547	55962861	56321602	90	2	rs4774220;rs906811	2.23541e-09	1.39217e-07	9.02056e-06	PRTG	23471985;32665545	connectivity;cortical surface measures	FALSE
284	407	15:58318757:C:T	rs12914414	chr15	58318757	58188859	58438535	298	12	rs12914414;rs12914590;rs34556514;rs4646571;rs8030766;rs8035107;rs12911610;rs12148652;rs1966755;rs1816777;rs76801888;rs4646628	1.71681e-42	5.6937e-20	9.70148e-11	RNF111	31676860;31666681;32665545	cortical surface measures;white matter microstructure;subcortical volumes	FALSE
285	409	15:68023809:C:T	rs12050481	chr15	68023809	67848128	68080886	32	1	rs12050481	6.53787e-10	1.47805e-06	0.217425	C15orf61;SKOR1			TRUE
286	411	15:70680485:A:G	rs7173557	chr15	70680485	70671695	70729793	37	1	rs7173557	9.1201e-12	6.45626e-06	0.00732939	TLE3	32665545	cortical surface measures	FALSE
287	415	15:87987851:C:G	rs1036810	chr15	87987851	87910115	88026584	79	1	rs1036810	1.85311e-15	1.82154e-06	2.47695e-05	NTRK3	31666681;32665545	white matter microstructure;cortical surface measures	FALSE
288	416	15:91426560:A:G	rs4702	chr15	91426560	91403674	91439417	29	3	rs4702;rs1573643;rs6226	7.31006e-17	6.55692e-19	1.37118e-08	FES	32665545	cortical surface measures	FALSE
289	417	16:2155819:A:C	rs28610092	chr16	2155819	2132731	2200184	64	2	rs28610092;rs11861948	7.30657e-10	5.02987e-07	0.000267538	SLC9A3R2;NTHL1;TSC2			TRUE
290	418	16:4337509:G:T	rs72766532	chr16	4337509	4292002	4353432	52	2	rs72766532;rs804172	7.80642e-16	9.96656e-09	1.22893e-05	ZNF174	32665545	cortical surface measures	FALSE
291	420	16:29995803:A:C	rs4787488	chr16	29995803	29923510	30118345	99	1	rs4787488	4.04634e-09	3.63551e-06	0.138714	SPN;QPRT;SEZ6L2;ASPHD1;TAOK2;INO80E;DOC2A;FAM57B;PPP4C;GDPD3;MAPK3	32665545	subcortical volumes	FALSE
292	421	16:51446384:C:T	rs11641011	chr16	51446384	51442679	51558545	31	2	rs11641011;rs11646208	1.81298e-16	4.30341e-16	0.00947098	SALL1	32358547;31666681;32665545;32963231	white matter hyperintensities;white matter microstructure;cortical surface measures	FALSE
293	422	16:65063629:A:G	rs1520229	chr16	65063629	64935280	65134457	213	1	rs1520229	4.96803e-15	3.65584e-09	0.0811373	CDH11	32193296	cortical surface measures	FALSE
294	423	16:69128053:A:G	rs9926320	chr16	69128053	68947060	69267209	49	2	rs9926320;rs112424563	1.86814e-11	1.47622e-06	0.000639893	HAS3;CIRH1A;SNTB2;RP11-343C2.11;PDF;RP11-343C2.7	32665545	cortical surface measures	FALSE
295	424	16:70653468:A:G	rs12599595	chr16	70653468	70639655	70692762	131	3	rs12599595;rs2168608;rs12596070	1.11914e-11	1.14911e-07	NA	EXOSC6;COG4;SF3B3;FLJ00418	32665545	cortical surface measures;subcortical volumes	FALSE
296	426	16:77320605:A:G	rs12921392	chr16	77320605	77287208	77348433	47	3	rs12921392;rs11649209;rs6564419	4.05785e-21	1.16656e-11	4.57928e-05	MON1B;SYCE1L;ADAMTS18	32665545	cortical surface measures	FALSE
297	428	16:86609302:C:T	rs7199751	chr16	86609302	86598603	86609658	12	1	rs7199751	2.57361e-10	0.0011621	0.539994	MTHFSD;FOXC2;FOXL1;C16orf95			TRUE
298	429	16:87225264:C:T	rs4843226	chr16	87225264	87184095	87352184	138	17	rs12051384;rs4843226;rs4240791;rs1108048;rs35427507;rs10863183;rs62056161;rs9940970;rs62056167;rs75675526;rs28731464;rs28758462;rs8050099;rs13335937;rs11641115;rs11864791;rs1966575	6.05481e-136	3.27647e-70	2.91222e-30	RP11-178L8.4;MAP1LC3B;ZCCHC14;MTHFSD;FOXC2;FOXL1;C16orf95	31676860;32358547;32193296;31666681;32963231;32665545	cortical surface measures;white matter hyperintensities;white matter microstructure;subcortical volumes	FALSE
299	430	16:89933007:A:G	rs72813426	chr16	89933007	89220880	90172754	600	16	rs72813426;rs4785736;rs11641631;rs4785741;rs1558151;rs12596146;rs200955819;rs111398992;rs145053134;rs76839250;rs117306165;rs4785621;rs77651727;rs117990130;rs74613454;rs115440213	7.74297e-27	5.7371e-16	9.88578e-14	CDH15;CHMP1A;SPATA33;CDK10;RP11-368I7.4;VPS9D1;ZNF276;FANCA;SPIRE2;TCF25;TUBB3;TUBB3;DEF8;CENPBD1;DBNDD1;GAS8	32358547;31666681;32665545	white matter microstructure;cortical surface measures	FALSE
300	432	17:2107090:C:T	rs17761723	chr17	2107090	1940232	2564267	420	17	rs17761723;rs75980353;rs216175;rs12941836;rs12945198;rs8081273;rs1131600;rs1048483;rs3744274;rs4790874;rs6503293;rs11650922;rs2873195;rs10852923;rs2126202;rs7213756;rs7219015	4.78083e-26	3.47136e-17	2.31779e-07	INPP5K;DPH1;HIC1;TSR1;MNT	32665545	cortical surface measures	FALSE
301	434	17:9142846:C:G	rs56235417	chr17	9142846	8141779	10080411	58	6	rs56235417;rs117971919;rs17743659;rs9894832;rs4791821;rs117462365	1.29902e-23	4.68469e-17	6.34789e-05	LSMD1;CTC1;RPL26;NDEL1	31666681;32665545	white matter microstructure;cortical surface measures	FALSE
302	435	17:13039792:A:T	rs764191	chr17	13039792	13039467	13096917	23	2	rs764191;rs9908920	5.11066e-16	3.16879e-10	0.000380939	CDRT15	32665545	cortical surface measures	FALSE
303	437	17:19837679:A:G	rs860335	chr17	19837679	19799698	19911649	51	1	rs860335	3.08361e-14	1.14945e-07	8.79154e-09	SLC5A10;B9D1;MAPK7;SLC47A1;ULK2;AKAP10;SPECC1;USP22;C17orf103	31676860;32665545	cortical surface measures	FALSE
304	438	17:27955761:A:G	rs3809789	chr17	27955761	27893015	28553639	421	6	rs3809789;rs2289629;rs3110493;rs60967688;rs3110491;rs72624990	5.55431e-29	1.20812e-16	1.27763e-05	SEZ6;ABHD15;GIT1;CORO6;SSH2;EFCAB5;NSRP1;GOSR1	31676860;32193296;31666681;32665545	cortical surface measures;white matter microstructure;subcortical volumes	FALSE
305	439	17:35259093:G:T	rs8064679	chr17	35259093	35243500	35266724	38	7	rs78777685;rs4795165;rs7218928;rs58249358;rs11263814;rs8064679;rs6607353	2.58988e-34	2.34496e-25	3.56887e-10	CCL3L3	31676860	cortical surface measures	FALSE
306	440	17:37716771:C:G	rs4795384	chr17	37716771	37389409	37824339	294	2	rs4795384;rs4795388	3.94878e-14	2.26751e-08	1.34582e-07	MIEN1;ORMDL3			TRUE
307	442	17:40706273:A:C	rs676387	chr17	40706273	40571284	40824834	36	1	rs676387	9.4531e-20	2.27628e-17	0.0230876	HSD17B1;PSMC3IP;FAM134C;TUBG1;TUBG2;CNTNAP1			TRUE
308	444	17:44318663:A:G	rs2696591	chr17	44318663	43101281	45811354	3438	59	rs55938136;17:44259690_T_G;rs2458203;rs2532345;rs17692129;rs17698176;rs886348;rs3933653;rs11570470;rs117560908;rs1526123;rs8068589;rs2664008;rs81189;rs242947;rs1158660;rs60128610;rs3785880;rs8076152;rs242562;rs10514889;rs754593;rs6503453;rs2471738;rs2435201;rs117754181;rs7225002;17:44224272_G_A;rs2696591;rs199470;rs199500;rs1563304;rs34724124;rs117642368;rs62064594;rs61572747;rs1230077;rs7218394;…	8.22623e-96	2.8208e-63	7.44434e-14	DBF4B;CCDC103;NMT1;ACBD4;HEXIM1;HEXIM2;FMNL1;SPATA32;ARHGAP27;PLEKHM1;CRHR1;SPPL2C;MAPT;STH;KANSL1;ARL17B;LRRC37A;WNT3;C17orf58	31676860;32358547;31666681;32193296;25607358;32963231;32665545	cortical surface measures;white matter microstructure;white matter hyperintensities;subcortical volumes	FALSE
309	445	17:47439302:A:G	rs112502960	chr17	47439302	47320418	47461433	79	1	rs112502960	2.65745e-11	0.000105075	NA	GNGT2;PHOSPHO1;ZNF652;RP11-81K2.1;NXPH3;SPOP	32665545	cortical surface measures	FALSE
310	446	17:55364492:G:T	rs6503805	chr17	55364492	55360585	55430101	18	1	rs6503805	4.09276e-10	0.00807895	NA	AKAP1;VEZF1			TRUE
311	447	17:57730189:A:G	rs8069123	chr17	57730189	57596164	57776597	83	1	rs8069123	1.12858e-09	6.93023e-05	0.0399352	RPS6KB1			TRUE
312	449	17:63914750:A:G	rs1420791	chr17	63914750	63903119	64229138	64	1	rs1420791	3.03184e-12	5.91135e-11	2.7876e-07	AXIN2;PRKCA;CACNG1	32193296;32665545	cortical surface measures	FALSE
313	450	17:65989961:C:G	rs7502307	chr17	65989961	65771016	66612272	377	7	rs7502307;rs62084690;rs28580652;rs182991502;rs11650220;rs11867618;rs77706698	1.28393e-26	9.56559e-17	NA	KPNA2;C17orf58	31666681;32665545	white matter microstructure;cortical surface measures;subcortical volumes	FALSE
314	451	17:68075324:C:T	rs12940346	chr17	68075324	68054190	68101111	6	1	rs12940346	3.40555e-14	7.06847e-12	0.00229226	KCNJ16			TRUE
315	452	17:69125157:C:G	rs6501443	chr17	69125157	69104938	69242932	236	2	rs6501443;rs1107305	3.17797e-18	4.42629e-15	0.00231765	AC007461.1;SOX9			TRUE
316	454	18:8799828:C:T	rs568267	chr18	8799828	8788967	8809445	36	2	rs568267;rs569735	7.54627e-10	8.53885e-05	7.90214e-05	SOGA2			TRUE
317	456	18:40299425:A:G	rs606140	chr18	40299425	40197660	40320317	222	3	rs606140;rs592278;rs72899469	5.69824e-38	1.90299e-29	2.2265e-10	SYT4	31666681;32665545	white matter microstructure;subcortical volumes;cortical surface measures	FALSE
318	457	18:42444241:A:G	rs654269	chr18	42444241	42419436	42469848	25	1	rs654269	1.99673e-09	7.10365e-05	0.286932	SETBP1			TRUE
319	458	18:49437082:C:T	rs2219926	chr18	49437082	49384374	49459622	22	1	rs2219926	6.73766e-10	1.93497e-05	2.69629e-05				TRUE
320	460	18:57386391:A:G	rs870472	chr18	57386391	57378836	57404979	19	1	rs870472	1.03999e-14	9.05676e-07	0.00044727	SEC11C			TRUE
321	465	19:13109955:C:T	rs73006822	chr19	13109955	13109763	13212199	6	2	rs73006822;rs17639568	3.30446e-16	5.45902e-06	2.37954e-07	GCDH;SYCE2;GADD45GIP1;DAND5;NFIX;RTBDN;MAST1;STX10;IER2;CCDC130	31676860;32193296;32963231;32665545	cortical surface measures	FALSE
322	466	19:13934296:A:G	rs76549352	chr19	13934296	13886994	13941022	3	1	rs76549352	7.09544e-10	0.000535987	0.189243	MRI1;C19orf53;AC008686.1;ZSWIM4;NANOS3;C19orf57;CC2D1A;PODNL1;DCAF15;hsa-mir-1199;ASF1B;DDX39A;RTBDN;MAST1;STX10;IER2;CCDC130	32665545	cortical surface measures	FALSE
323	468	19:18545341:A:C	rs10442	chr19	18545341	18449238	18637194	93	2	rs12459368;rs10442	1.83667e-10	1.60321e-09	1.80773e-07	LRRC25;ELL;UBA52	31666681	white matter microstructure	FALSE
324	469	19:19484295:A:G	rs2905432	chr19	19484295	19358672	19657632	145	1	rs2905432	7.69313e-11	1.51988e-06	0.0222749	TM6SF2;MAU2;GATAD2A;TSSK6;YJEFN3;CILP2;ZNF14;UBA52	32665545	cortical surface measures;subcortical volumes	FALSE
325	470	19:32207820:A:T	rs2043294	chr19	32207820	32200518	32208909	4	1	rs2043294	5.32846e-17	7.28899e-12	3.13916e-08	CTC-400I9.1;AC011525.4;CTC-360P9.1;CTC-360P9.5;AC011456.1;AC011518.1;AC011518.2;RNA5SP472	32665545	cortical surface measures	FALSE
326	472	19:36231646:C:T	rs2242523	chr19	36231646	36143992	36253317	38	3	rs2242523;rs23595;rs23595	2.08516e-11	5.52515e-05	0.00157201	COX6B1;KMT2B;C19orf55	31666681;32665545	white matter microstructure;cortical surface measures;subcortical volumes	FALSE
327	473	19:39143289:A:G	rs13344413	chr19	39143289	39128520	39250337	61	1	rs13344413	6.48603e-11	7.54456e-08	0.00273338	CAPN12;LGALS7	31666681;32665545	white matter microstructure;subcortical volumes;cortical surface measures	FALSE
328	474	19:45411941:C:T	rs429358	chr19	45411941	45392254	45424351	13	1	rs429358	9.46011e-13	1.85886e-08	0.137526	TOMM40;CTB-129P6.11;CLPTM1;CLASRP;TRAPPC6A;BLOC1S3;AC005779.2	32358547	white matter hyperintensities	FALSE
329	475	20:6589373:A:C	rs2145278	chr20	6589373	6466644	6626075	104	2	rs2145278;rs1407034	3.03724e-11	4.78153e-08	0.00993022	TMX4			TRUE
330	476	20:7118592:C:T	rs6054764	chr20	7118592	7095113	7202161	95	3	rs6054764;rs6117656;rs2013619	7.95387e-23	2.86306e-14	8.38121e-09	RP11-19D2.2;RP5-988G17.1;RP5-836E8.1			TRUE
331	477	20:10649761:C:T	rs6077868	chr20	10649761	10647679	10652709	5	1	rs6077868	1.14101e-13	6.91236e-09	6.4117e-06	ANKEF1;MKKS;SLX4IP;JAG1;C20orf187	31666681;32665545	white matter microstructure;subcortical volumes;cortical surface measures	FALSE
332	478	20:11340250:A:G	rs13043539	chr20	11340250	11260097	11363591	41	1	rs13043539	2.20799e-12	2.79417e-08	0.000460959	LAMP5;ANKEF1;MKKS;SLX4IP;JAG1;C20orf187			TRUE
333	479	20:14836706:C:T	rs6079582	chr20	14836706	14696882	14913496	113	4	rs6079582;rs4814324;rs204113;rs7352992	1.05613e-29	1.73872e-18	4.6189e-08	SNRPB2;OTOR;MACROD2;FLRT3			TRUE
334	480	20:15768237:A:G	rs10460644	chr20	15768237	15739184	15801600	39	1	rs10460644	2.18652e-14	1.51643e-09	1.38841e-06	MACROD2;FLRT3	32665545	subcortical volumes	FALSE
335	481	20:22223640:A:G	rs6106481	chr20	22223640	22100199	22305823	89	1	rs6106481	9.95357e-10	0.0167292	0.00149343	PAX1			TRUE
336	483	20:31161755:C:T	rs6119904	chr20	31161755	31093514	31187504	59	1	rs6119904	5.73857e-10	0.104131	0.941257	COMMD7			TRUE
337	484	20:34023962:A:G	rs224333	chr20	34023962	33799280	34604980	416	3	rs224333;rs6060586;rs7280	2.41329e-16	1.03553e-12	1.13319e-07	ACSS2;GSS;EDEM2;PROCR;EIF6;GDF5OS;GDF5;CEP250;ERGIC3;CPNE1;RP1-309K20.6;RBM12;NFS1;PHF20;SCAND1	31676860;32665545	cortical surface measures;subcortical volumes	FALSE
338	485	20:36842883:A:G	rs6127466	chr20	36842883	36816105	36849088	37	3	rs6127466;rs760998;rs4809986	2.367e-28	1.26968e-10	2.76058e-07	MANBAL;NNAT;KIAA1755	32665545	cortical surface measures	FALSE
339	486	20:39832628:C:T	rs17265513	chr20	39832628	39620847	40251912	299	3	rs17265513;rs6124341;rs8117435	1.60157e-11	5.34277e-09	0.856629	PLCG1;LPIN3;CHD6	32665545	cortical surface measures	FALSE
340	488	20:52448936:C:G	rs6097618	chr20	52448936	52412489	52471667	72	2	rs6097618;rs6022757	2.52374e-19	1.17004e-14	4.16476e-10	ZNF217	31676860;32193296;32963231;32665545	cortical surface measures	FALSE
341	489	20:55528415:C:T	rs72626592	chr20	55528415	55509980	55533146	4	1	rs72626592	3.44255e-09	0.00846916	0.1661	TFAP2C			TRUE
342	490	20:60823950:C:T	rs2380128	chr20	60823950	60804539	60885142	76	1	rs2380128	1.2758e-09	0.0111951	0.000929647	TAF4;PSMA7;HRH3;OSBPL2			TRUE
343	492	21:34182722:C:T	rs8129488	chr21	34182722	34144545	34183587	57	1	rs8129488	2.83529e-09	0.00334356	NA	MIS18A;EVA1C;SYNJ1;C21orf49;OLIG2;IFNGR2;TMEM50B;DNAJC28;GART;SON			TRUE
344	493	21:39885023:A:C	rs11088432	chr21	39885023	39881848	39908935	22	1	rs11088432	1.2122e-09	5.97198e-05	0.416528	PSMG1			TRUE
345	496	22:28038356:A:G	rs134016	chr22	28038356	28027704	28039203	10	1	rs134016	3.8662e-14	3.4847e-06	0.00492155	RP5-1172A22.1			TRUE
346	497	22:30404547:A:C	rs41155	chr22	30404547	30124450	30591169	132	1	rs41155	7.27576e-10	2.24126e-05	0.0168956	CABP7;MTMR3;MTFP1	32665545	subcortical volumes	FALSE
347	499	22:37470604:A:G	rs2072860	chr22	37470604	37445668	37470604	8	1	rs2072860	1.06842e-10	5.70791e-06	0.0404416	TST;MPST			TRUE
348	500	22:38138379:C:G	rs4396807	chr22	38138379	38103545	38500126	242	4	rs4396807;rs4254591;rs139902;rs742396	5.53329e-20	7.49455e-11	0.00173937	PDXP;LGALS1;NOL12;TRIOBP;H1F0;GCAT;GALR3;MICALL1;C22orf23;SOX10;PICK1;SLC16A8;PLA2G6;CSNK1E;TST;MPST	31676860;31666681;32665545	cortical surface measures;white matter microstructure	FALSE
349	501	22:40550769:C:T	rs4821928	chr22	40550769	40540762	40720963	139	1	rs4821928	3.25126e-09	8.70139e-08	NA	TNRC6B;ADSL			TRUE
350	503	22:50665863:C:T	rs142384028	chr22	50665863	50519868	50746131	9	2	rs142384028;rs79966207	5.11093e-10	7.93186e-11	3.88117e-06	TTLL8;DENND6B;PPP6R2;SBF1;ADM2;MIOX;CPT1B	31676860	cortical surface measures	FALSE
