# Supplementary material for: Multivariate genome-wide association study on tissue-sensitive diffusion metrics highlights pathways that shape the human brain
Source: Nat Commun. 2022 May 3;13:2423. doi: 10.1038/s41467-022-30110-3 (PMC9065144; doi:10.1038/s41467-022-30110-3)
Supplement: Supplementary file 7 — Supplementary Data 4 [file 41467_2022_30110_MOESM7_ESM.xlsx]

## Sheet: Supplementary_Data_4_NF_sumstat
Metrics_Locus_ID	GenomicLocus	uniqID	rsID	chr	pos	start	end	nGWASSNPs	nIndSigSNPs	IndSigSNPs	UKB_discovery_P	UKB_replication_P	ABCD_replication_P	mapped_genes	PUBMEDID	measures	novel_loci
1	3	1:2798712:C:T	rs4373707	chr1	2798712	2791891	2804278	18	1	rs4373707	1.47186e-21	9.4547e-17	0.0852055	PEX10	31676860;32665545	cortical surface measures	FALSE
2	5	1:17311190:A:G	rs9435734	chr1	17311190	17284498	17410364	118	2	rs9435734;rs10788650	9.84299e-13	9.0723e-06	3.52045e-06	NBPF1;MFAP2	32193296;32665545	cortical surface measures;subcortical volumes	FALSE
3	6	1:19973920:A:G	rs2854108	chr1	19973920	19820158	19973920	52	1	rs2854108	5.61565e-11	1.6494e-09	0.000929717	NBL1	32665545	cortical surface measures	FALSE
4	7	1:21091338:A:T	rs12133972	chr1	21091338	21045726	21536910	345	1	rs12133972	2.75144e-09	0.0243977	0.599909	KIF17;SH2D5;HP1BP3	31666681	white matter microstructure	FALSE
5	11	1:43764165:C:G	rs3120124	chr1	43764165	43760070	44145130	121	2	rs3120124;rs11577403	1.90127e-09	2.62705e-05	0.73299	TMEM125;TIE1;CDC20;ELOVL1;MED8;ARTN	31676860;31666681;32665545	cortical surface measures;white matter microstructure	FALSE
6	12	1:46253011:C:T	rs6690386	chr1	46253011	46041100	46603348	485	1	rs6690386	4.1309e-09	6.18602e-05	0.0262623	AKR1A1;TMEM69;PIK3R3;LURAP1;NSUN4	31666681;32665545	white matter microstructure;subcortical volumes;cortical surface measures	FALSE
7	13	1:47980916:G:T	rs6658111	chr1	47980916	47659445	48001930	457	22	rs6701381;rs6588196;rs56270164;rs1337526;rs10158498;rs12143164;rs7523969;rs515146;rs6658111;rs72688340;rs17103383;rs113277347;rs7544109;rs6658496;rs61784776;rs11586975;rs1572546;rs571281;rs12724124;rs11211538;rs12070809;rs56034078	2.22887e-212	8.49939e-119	7.29934e-18	PDZK1IP1;TAL1;NSUN4	31676860;32963231;32665545	cortical surface measures;subcortical volumes	FALSE
8	15	1:53713549:A:G	rs11206127	chr1	53713549	53656293	53752640	85	5	rs11206127;rs10788954;rs12035926;rs35316080;rs6692897	2.65779e-24	1.76877e-13	8.58897e-08	C1orf123	31676860;32665545	cortical surface measures	FALSE
9	16	1:61839973:C:T	rs1884368	chr1	61839973	61839973	61839973	1	1	rs1884368	2.01272e-09	0.0618014	0.978074	NFIA			TRUE
10	17	1:64231078:C:T	rs34400982	chr1	64231078	64184765	64237559	87	1	rs34400982	4.00101e-09	5.39956e-08	NA	PGM1	32193296;32665545	cortical surface measures	FALSE
11	18	1:64643277:C:T	rs7527017	chr1	64643277	64617327	64657706	35	1	rs7527017	3.84918e-12	0.000267686	0.0216645	ITGB3BP;PGM1			TRUE
12	19	1:65329100:C:T	rs2780902	chr1	65329100	65188498	65347041	48	1	rs2780902	3.28114e-12	0.000536235	0.077578	RAVER2			TRUE
13	22	1:93939870:A:G	rs11164938	chr1	93939870	93866169	94007922	31	1	rs11164938	1.53085e-10	3.74542e-06	0.0451991	TMED5;CCDC18;DR1;FNBP1L;BCAR3;GCLM			TRUE
14	23	1:103353900:A:T	rs11164632	chr1	103353900	103210619	103399207	87	1	rs11164632	1.82615e-14	4.4648e-08	0.138446	RNPC3			TRUE
15	25	1:113196896:A:G	rs3790598	chr1	113196896	113055023	113246506	60	1	rs3790598	9.00052e-13	1.01381e-10	1.45429e-05	WNT2B;ST7L;MOV10	32193296;31676860;32963231;32665545	cortical surface measures	FALSE
16	26	1:119535334:A:T	rs10923715	chr1	119535334	119484849	119641620	44	1	rs10923715	8.06429e-14	1.27445e-05	0.0271427	SPAG17;WARS2;ADAM30	32665545	cortical surface measures	FALSE
17	27	1:149906413:C:T	rs11205303	chr1	149906413	149892872	149995265	3	1	rs11205303	1.24908e-09	2.31084e-05	0.954836	TARS2;ECM1			TRUE
18	27	1:150510660:C:T	rs6693567	chr1	150510660	150250636	150956128	545	8	rs6693567;rs9728540;rs1260399;rs198325;rs1971378;rs12402939;rs34593358;rs2925739	1.38878e-12	4.42935e-11	0.035046	PLEKHO1;MRPS21;ADAMTSL4;ADAMTSL4-AS1;MCL1;GOLPH3L;CTSS;CTSK;ARNT;CERS2;FAM63A;TARS2;ECM1	32665545	cortical surface measures	FALSE
19	28	1:153773240:A:C	rs12133923	chr1	153773240	153755451	154227119	293	4	rs12133923;rs10796956;rs12568280;rs7532982	1.1671e-21	8.85085e-06	0.599601	SNAPIN;SLC27A3;GATAD2B;CRTC2;CREB3L4;RPS27;NUP210L;HAX1;PMVK;PYGO2	31676860;32665545	cortical surface measures;subcortical volumes	FALSE
20	29	1:155175089:C:T	rs72704117	chr1	155175089	154848581	156190363	552	21	rs11589479;rs4745;rs760077;rs12122800;rs72704117;rs11580040;rs111360475;rs72708217;rs12081057;rs11264434;rs72702251;rs72702269;rs1611774;rs12034326;rs11264369;rs11264388;rs644853;rs12037177;rs11264422;rs7517412;rs72708294	3.96972e-20	1.94316e-10	0.00435791	DCST2;DCST1;ADAM15;EFNA3;EFNA1;SLC50A1;MUC1;THBS3;GBA;FAM189B;SCAMP3;HCN3;FDPS;MSTO1;YY1AP1;DAP3;RIT1;ARHGEF2;SSR2;UBQLN4;LAMTOR2;RAB25;LMNA;SEMA4A;HAX1;PMVK;PYGO2	31676860;32665545	cortical surface measures;subcortical volumes	FALSE
21	33	1:180905694:C:T	rs3795503	chr1	180905694	180903388	181016774	48	3	rs3795503;rs1044595;rs12727543	1.83095e-21	1.05539e-09	5.73576e-06	KIAA1614;MR1	31676860;31666681;32665545	cortical surface measures;white matter microstructure;subcortical volumes	FALSE
22	37	1:205724302:A:G	rs823121	chr1	205724302	205646278	205799987	51	2	rs823121;rs823114	1.96549e-17	3.64108e-06	6.25753e-06	NUCKS1;SLC41A1;PM20D1;SLC26A9	32665545	subcortical volumes;cortical surface measures	FALSE
23	40	1:215139887:A:T	rs1452628	chr1	215139887	215134041	215816854	161	10	rs1452628;rs507072;rs17023977;rs12403837;rs2841622;rs2601645;rs58723789;rs181023052;rs12143189;rs12134208	9.36178e-80	1.92771e-36	0.68769	CENPF;KCNK2	31676860;32963231;32665545	cortical surface measures	FALSE
24	42	1:231897207:C:T	rs17749164	chr1	231897207	231897207	231897207	1	1	rs17749164	5.25404e-11	6.31943e-16	2.28764e-10	TSNAX-DISC1;DISC1			TRUE
25	43	2:16430349:C:T	rs72772496	chr2	16430349	16430349	16430349	1	1	rs72772496	1.85552e-14	1.23555e-07	1.37206e-05	AC008271.1;MYCN	31676860;32665545	cortical surface measures	FALSE
26	44	2:18702074:A:G	rs7579323	chr2	18702074	18699768	18729244	16	3	rs7579323;rs12465787;rs11675029	1.29374e-27	2.45849e-11	0.000188362	RDH14;OSR1	32665545	cortical surface measures	FALSE
27	47	2:27179963:C:T	rs10191551	chr2	27179963	27029134	27374009	275	5	rs10191551;rs13391244;rs7575465;rs11121;rs527267	9.43438e-22	3.75373e-18	1.55741e-11	SLC35F6;DPYSL5;MAPRE3;KHK;CGREF1;PREB	32193296;32665545	cortical surface measures;subcortical volumes	FALSE
28	48	2:37141495:C:T	rs7588378	chr2	37141495	37047906	37277241	121	7	rs7588378;rs58370258;rs11674811;rs62132519;rs13386673;rs4670629;rs112844988	2.8876e-32	4.32907e-14	6.75027e-05	CRIM1;QPCT	31676860;32193296;31666681;32665545	cortical surface measures;white matter microstructure;subcortical volumes	FALSE
29	50	2:42282829:A:C	rs11902166	chr2	42282829	42216386	42306205	137	3	rs11902166;rs4952399;rs13028125	3.27075e-14	0.0491518	0.0199474	PKDCC	32665545	cortical surface measures	FALSE
30	54	2:48285113:C:T	rs60758951	chr2	48285113	48178775	48324044	27	1	rs60758951	4.01964e-10	8.90295e-10	6.87886e-05	PPP1R21	32193296;32963231;32665545	cortical surface measures	FALSE
31	55	2:54615325:C:T	rs79272390	chr2	54615325	54615325	54969379	186	3	rs79272390;rs45487791;rs4374410	1.7249e-12	1.13658e-07	0.00329376	TSPYL6;SPTBN1	32193296;32665545	cortical surface measures	FALSE
32	56	2:56128091:A:C	rs7596872	chr2	56128091	55556990	56257941	164	8	rs3791676;rs13019797;rs11894650;rs7596872;rs11693755;rs186034766;rs76387685;rs17278616	2.47476e-30	3.1045e-12	0.0282401	PNPT1	32358547	white matter hyperintensities	FALSE
33	58	2:60630898:G:T	rs67560546	chr2	60630898	60603602	60707941	99	2	rs67560546;rs2022098	1.56512e-17	5.15955e-12	NA	VRK2;BCL11A;C2orf74	32665545	cortical surface measures	FALSE
34	59	2:65970775:C:T	rs2287282	chr2	65970775	65937041	65999623	77	4	rs2287282;rs11126056;rs10203155;rs1549022	2.23051e-49	4.47956e-29	0.00151293	MEIS1	31676860;32193296;32665545	cortical surface measures	FALSE
35	60	2:71958480:C:T	rs2900976	chr2	71958480	71941150	71995202	43	2	rs2900976;rs749314	2.56498e-11	5.27457e-10	0.000263565	AC007040.3;AC007040.1	31666681	white matter microstructure	FALSE
36	64	2:105473698:G:T	rs732278	chr2	105473698	105473698	105496803	10	1	rs732278	1.3253e-10	2.53522e-08	0.000138806	MRPS9	32665545	cortical surface measures	FALSE
37	68	2:145783282:A:G	rs2246363	chr2	145783282	145634153	145910404	42	4	rs2246363;rs4508546;rs1438898;rs17408036	2.28044e-17	6.52234e-15	0.000113831	GTDC1	32665545	cortical surface measures	FALSE
38	72	2:188028317:A:G	rs62172472	chr2	188028317	188003118	188381367	335	3	rs62172472;rs36146505;rs3771076	7.893e-21	1.18026e-20	0.00023142	ZSWIM2;CALCRL	32358547;31666681;32193296;32665545	white matter hyperintensities;white matter microstructure;cortical surface measures;subcortical volumes	FALSE
39	74	2:198187903:C:T	rs1560277	chr2	198187903	198146381	198816662	303	1	rs1560277	6.18014e-10	3.98302e-06	0.56786	SF3B1;RFTN2	32665545	cortical surface measures	FALSE
40	75	2:200449911:A:G	rs4675692	chr2	200449911	199908378	200575788	214	3	rs4675692;rs2198034;rs62178718	2.21891e-13	9.29418e-13	0.00428186	FTCDNL1;KCTD18;SATB2	32665545	cortical surface measures	FALSE
41	76	2:203745885:C:T	rs6725887	chr2	203745885	203639395	204196618	283	1	rs6725887	6.93256e-11	0.00012222	0.852836	FAM117B;ICA1L	32358547;31666681;32665545	white matter hyperintensities;white matter microstructure;cortical surface measures	FALSE
42	82	2:218578641:C:T	rs62182092	chr2	218578641	218511592	218616633	77	1	rs62182092	6.59324e-10	0.000748404	0.0617195	RPL37A;IGFBP2;IGFBP5;TNP1;AC007557.1;DIRC3;CXCR2;C2orf62			TRUE
43	85	2:232054514:A:G	rs7565313	chr2	232054514	231918203	232143440	103	1	rs7565313	6.96115e-16	3.39198e-08	0.518945	C2orf72;PSMD1;HTR2B;ARMC9	31666681	white matter microstructure	FALSE
44	87	2:239647672:A:G	rs74563367	chr2	239647672	239647672	239681279	12	2	rs74563367;rs114187327	7.08434e-18	2.73852e-07	0.00361215	ASB1			TRUE
45	88	3:13833084:C:T	rs11128657	chr3	13833084	13818385	13837286	21	3	rs11128657;rs4591488;rs934447	2.4098e-19	1.55602e-12	0.000458911	IQSEC1;WNT7A	31666681	white matter microstructure	FALSE
46	91	3:45765132:G:T	rs73058498	chr3	45765132	45432423	45814094	10	1	rs73058498	3.1952e-14	1.00211e-15	3.84955e-05	ZNF660;ZNF197;ZDHHC3;EXOSC7;TMEM158;LIMD1;SACM1L;LZTFL1;FYCO1;LTF;LRRC2	32665545	cortical surface measures	FALSE
47	92	3:49075513:A:T	rs6446218	chr3	49075513	48478088	50552866	860	10	rs6446218;rs13099075;rs3774799;rs4858819;rs11715177;rs6808104;rs4974078;rs2280406;rs3774751;rs11710277	2.16858e-18	1.11872e-11	0.000378867	CDC25A;ZNF589;CCDC51;TMA7;ATRIP;TREX1;SHISA5;PFKFB4;UCN2;COL7A1;SLC26A6;NCKIPSD;IP6K2;PRKAR2A;ARIH2;P4HTM;WDR6;DALRD3;NDUFAF3;QRICH1;CCDC71;KLHDC8B;CCDC36;RP11-3B7.1;C3orf62;USP4;GPX1;TCTA;AMT;NICN1;DAG1;BSN;MST1;RNF123;GMPPB;FAM212A;UBA7;CAMKV;MST1R;RBM6;SEMA3F;GNAI2;HYAL3;NAT6;HEMK1;MAPKAPK3;RASSF1;PPM1M	31666681;32665545	white matter microstructure;subcortical volumes;cortical surface measures	FALSE
48	94	3:52558008:C:T	rs13303	chr3	52558008	52217088	52847601	85	2	rs13303;rs648514	1.21902e-12	3.67547e-08	0.0198287	POC1A;WDR82;GLYCTK;DNAH1;SEMA3G;NISCH;NT5DC2;GNL3;GLT8D1;ITIH4;RP5-966M1.6;RASSF1;PPM1M	32665545	cortical surface measures;subcortical volumes	FALSE
49	95	3:55550689:C:T	rs73075483	chr3	55550689	55480045	55560144	33	2	rs73075483;rs73075443	2.12387e-19	0.00119355	3.58057e-08	WNT5A;ERC2	32665545	cortical surface measures;subcortical volumes	FALSE
50	96	3:57934652:C:T	rs268774	chr3	57934652	57706503	57953782	27	1	rs268774	2.55999e-09	1.36334e-06	0.356691	PDE12;ARF4;FLNB			TRUE
51	99	3:66047214:A:G	rs28449471	chr3	66047214	66026965	66072238	60	3	rs28449471;rs28607082;rs28557048	2.67483e-18	2.68758e-09	0.000174952	LRIG1	32665545	cortical surface measures	FALSE
52	101	3:70933568:C:T	rs2687203	chr3	70933568	70897294	70987642	72	1	rs2687203	1.62325e-09	0.0196341	0.00979268				TRUE
53	102	3:71563561:C:T	rs57929572	chr3	71563561	71481192	71611630	100	1	rs57929572	2.10673e-20	1.84387e-07	0.0201409	FOXP1	31676860;32193296;32665545	cortical surface measures	FALSE
54	105	3:89530057:A:C	rs7650184	chr3	89530057	89273019	90503193	574	11	rs7650184;rs1979837;rs6793538;rs112604674;rs7637642;rs56328245;rs2198947;rs2137487;rs34468928;rs6551410;rs7616322	3.59238e-46	5.7291e-34	6.30302e-20	EPHA3	31676860;32665545	cortical surface measures;subcortical volumes	FALSE
55	107	3:98857073:A:G	rs9880373	chr3	98857073	98809291	98896242	1	1	rs9880373	7.01822e-10	1.90295e-09	0.0222364	OR5H3P;WWP1P1;ST3GAL6-AS1;RP11-779P15.1;RP11-779P15.2;AC055723.1			TRUE
56	108	3:104721473:A:G	rs74283894	chr3	104721473	104646815	104824542	315	4	rs74283894;rs35112442;rs1436336;rs13327531	6.63434e-19	5.15877e-13	NA	ALCAM	31676860;32193296;32963231;32665545	cortical surface measures	FALSE
57	109	3:113172110:C:T	rs13091945	chr3	113172110	113010303	113309149	85	1	rs13091945	1.93329e-10	0.00147392	0.0247264	CD200;WDR52;SPICE1;SIDT1			TRUE
58	111	3:124510211:A:G	rs3821538	chr3	124510211	124439567	124545750	145	1	rs3821538	6.86026e-14	0.0002237	0.00860217	ITGB5			TRUE
59	112	3:124882278:C:T	rs816329	chr3	124882278	124867634	124892656	27	1	rs816329	3.83386e-15	4.48839e-08	0.00176632	MUC13;SLC12A8;ROPN1B	32665545	cortical surface measures	FALSE
60	113	3:132445904:A:C	rs77761150	chr3	132445904	132186187	132447137	45	2	rs77761150;rs572076167	2.11657e-11	0.00257329	0.686983	UBA5	31666681;32665545	white matter microstructure;cortical surface measures	FALSE
61	115	3:135943509:A:G	rs9839838	chr3	135943509	135781940	136656593	309	2	rs9839838;rs6785225	2.10707e-10	0.0012913	NA	PCCB;SLC35G2			TRUE
62	117	3:139004333:A:G	rs62270785	chr3	139004333	139004333	139029676	2	1	rs62270785	4.58596e-10	0.00125411	0.0645138	MRPS22			TRUE
63	118	3:146370310:A:T	rs57946797	chr3	146370310	146338648	146574127	100	3	rs57946797;rs12633109;rs9817437	1.20059e-14	5.38245e-16	0.0689622	ZIC1	31676860	cortical surface measures	FALSE
64	118	3:147106319:C:T	rs2279829	chr3	147106319	147020326	147268599	215	17	rs2133939;rs62275346;rs6783487;rs4681358;rs1500866;rs7635829;rs34185023;rs1503729;rs4133406;rs2279829;rs78473387;rs12107172;rs16859457;rs924762;rs9839103;rs4417835;rs4376004	1.91583e-59	4.55006e-25	2.52468e-11	ZIC4;ZIC1	31676860;32193296;32963231;32665545	cortical surface measures;subcortical volumes	FALSE
65	123	3:177321475:A:G	rs11716881	chr3	177321475	177271932	177345126	159	6	rs11716881;rs1466846;rs11714105;rs552305;rs4857714;rs4857613	1.42049e-28	3.68546e-17	0.0070599	TBL1XR1-AS1	31676860;32193296;32963231;32665545	cortical surface measures	FALSE
66	124	3:183349010:G:T	rs11711420	chr3	183349010	183349010	183407065	179	1	rs11711420	8.56425e-11	2.09874e-07	0.0974616	MCCC1;KLHL24;YEATS2;MAP6D1;PSMD2;FAM131A	32358547	white matter hyperintensities	FALSE
67	125	3:190652830:C:T	rs34859790	chr3	190652830	190591315	190678743	230	6	rs7616662;rs61634624;rs12488471;rs34859790;rs13096714;rs12497975	3.55861e-63	5.23249e-30	7.35459e-10	RP11-268E23.2;RP11-95L3.2;CCT6P4;GMNC	31676860;31666681;32193296;32963231;32665545	cortical surface measures;white matter microstructure;subcortical volumes	FALSE
68	126	3:193515781:C:G	rs687610	chr3	193515781	193515520	193520975	9	1	rs687610	4.50902e-11	1.5399e-07	0.0116919	HES1			TRUE
69	127	3:194499772:C:T	rs4677744	chr3	194499772	194468413	194502841	49	2	rs4677744;rs4677742	2.80734e-14	1.72506e-05	0.0818574	FAM43A			TRUE
70	128	4:1002448:C:G	rs6812278	chr4	1002448	1001742	1017235	6	1	rs6812278	6.16532e-11	1.56862e-12	0.0101711	SLC26A1;RNF212;UVSSA;CRIPAK	32193296	cortical surface measures	FALSE
71	129	4:4762383:C:G	rs2172442	chr4	4762383	4414290	4905782	78	7	rs7682270;rs2172442;rs1039905;rs10033073;rs9997185;rs4473606;rs2968669	1.69876e-22	1.59977e-10	2.25174e-06	STX18;MSX1	31676860;32665545	cortical surface measures;subcortical volumes	FALSE
72	130	4:7908295:C:G	rs6850654	chr4	7908295	7844754	7939008	110	4	rs6850654;rs4696794;rs55861300;rs28552075	2.64039e-15	2.05937e-09	0.000130737	CCDC96;TADA2B;GRPEL1;AFAP1	32665545	cortical surface measures;subcortical volumes	FALSE
73	133	4:38634757:A:G	rs35771878	chr4	38634757	38577660	38716721	44	2	rs35771878;rs11947292	2.76055e-15	2.02751e-08	0.200932	AC021860.1	31676860;32665545	cortical surface measures;subcortical volumes	FALSE
74	136	4:57773330:C:T	rs3806746	chr4	57773330	57700901	57916815	287	12	rs3806746;rs13146782;rs1718888;rs10023088;rs1518585;rs7688676;rs13129862;rs58444440;rs10024730;rs2002153;rs68119427;rs4865165	2.78394e-22	3.84792e-17	0.00481857	REST;NOA1;POLR2B			TRUE
75	139	4:95000394:A:G	rs28876091	chr4	95000394	94993387	95146135	251	2	rs28876091;rs11729256	6.60744e-12	0.178884	0.310244	HPGDS	32665545	cortical surface measures	FALSE
76	141	4:103188709:C:T	rs13107325	chr4	103188709	102702364	103387161	31	5	rs13107325;rs34333163;rs17199964;rs34592089;rs6855246	3.50199e-45	1.35392e-16	0.00109542	DDIT4L;SLC39A8;NFKB1;UBE2D3;CISD2;SLC9B1;SLC9B2;BDH2	31676860;32665545;30305740	cortical surface measures;All imaging measures;subcortical volumes	FALSE
77	142	4:124148082:G:T	rs303132	chr4	124148082	124044515	124276701	177	1	rs303132	2.32528e-09	2.54389e-07	NA	NUDT6;SPATA5;SPRY1			TRUE
78	143	4:145653694:C:T	rs6827641	chr4	145653694	145227879	146177538	395	13	rs6827753;rs6817273;rs11724319;rs1489765;rs2353397;rs4835180;rs6827641;rs6853856;rs11724589;rs6537326;rs56095409;rs75686861;rs116125427	2.65856e-17	8.08708e-06	0.05286	FREM3	31676860;32193296;32665545	cortical surface measures	FALSE
79	144	4:146937467:C:T	rs6857075	chr4	146937467	146877947	146977979	23	1	rs6857075	1.84563e-09	0.0328705	0.00404507	LSM6			TRUE
80	146	4:149413705:A:G	rs56952879	chr4	149413705	149404430	149461969	53	1	rs56952879	4.54673e-14	9.0772e-08	NA		32665545	cortical surface measures	FALSE
81	148	4:185125306:G:T	rs13130545	chr4	185125306	185122890	185131886	18	1	rs13130545	4.01272e-09	0.00155895	0.000386541	ENPP6			TRUE
82	149	4:187384018:C:T	rs62348889	chr4	187384018	187366649	187390722	116	2	rs62348889;rs11730440	4.03216e-37	7.95613e-19	2.15163e-09	RP11-215A19.2	32665545	cortical surface measures;subcortical volumes	FALSE
83	150	5:2321033:A:G	rs6876226	chr5	2321033	2309391	2331716	32	1	rs6876226	7.37049e-10	0.0096093	0.799595				TRUE
84	152	5:35266894:A:G	rs10461952	chr5	35266894	35249009	35305153	29	1	rs10461952	2.42795e-12	0.000145656	0.0623086	SPEF2			TRUE
85	153	5:39816835:C:T	rs980306	chr5	39816835	39743954	40051508	168	1	rs980306	1.37315e-09	0.185896	0.803067	PTGER4;TTC33			TRUE
86	155	5:60358708:A:G	rs12653132	chr5	60358708	59805730	60549110	463	6	rs140950438;rs7712931;rs12653132;rs6893752;rs12518656;rs10057395	6.05295e-22	2.85331e-13	1.40002e-05	DEPDC1B;ELOVL7;ERCC8;NDUFAF2	31676860;32193296;32963231;32665545	cortical surface measures	FALSE
87	159	5:75996909:A:G	rs34592828	chr5	75996909	75996909	76073447	7	1	rs34592828	9.11967e-12	1.73297e-06	0.0597955	IQGAP2;F2RL1;AGGF1;ZBED3			TRUE
88	160	5:81735287:A:G	rs2108693	chr5	81735287	81719522	81900820	143	4	rs2108693;rs1847059;rs2385882;rs2385887	3.96179e-14	4.27034e-06	0.0178715	TMEM167A;XRCC4	31666681;32665545	white matter microstructure;cortical surface measures	FALSE
89	161	5:82860025:G:T	rs10052710	chr5	82860025	82332861	82948216	443	14	rs6452507;rs28360285;rs13160511;rs4558964;rs309596;rs309587;rs3931702;rs34953090;rs201342663;rs17284573;rs160183;rs309556;rs10052710;rs160280	2.12469e-41	1.50438e-17	3.41899e-12	TMEM167A;XRCC4	31676860;32358547;31666681;32193296;32963231;32665545	cortical surface measures;white matter microstructure;subcortical volumes	FALSE
90	163	5:91029327:A:G	rs1692435	chr5	91029327	90901337	91073986	45	1	rs1692435	3.08473e-09	0.000430452	0.0457584	KIAA0825;ANKRD32	32665545	cortical surface measures	FALSE
91	164	5:92186059:C:T	rs888812	chr5	92186059	92182752	92213757	10	2	rs888812;rs1117022	1.28305e-11	3.07813e-05	0.058966	NR2F1;KIAA0825;ANKRD32	32193296;32963231;32665545	cortical surface measures	FALSE
92	165	5:92953248:C:T	rs61429325	chr5	92953248	92683607	93571190	509	10	rs7442779;rs151134227;rs62369942;rs10866759;rs140083818;rs114514659;rs61429325;rs35107028;rs73135313;rs10064431	1.81867e-20	6.10571e-16	0.0149098	FAM172A	31676860;32193296;32963231;32665545	cortical surface measures	FALSE
93	169	5:121518309:A:G	rs9112	chr5	121518309	121518309	121518309	1	1	rs9112	2.112e-10	1.0813e-07	0.0708335	ZNF474;CTD-2544H17.1	31676860	cortical surface measures	FALSE
94	169	5:122684564:C:G	rs4836533	chr5	122684564	122039115	123135286	637	28	rs6869268;rs76354206;rs189190;rs335142;rs335175;rs335170;rs335204;rs335178;rs458287;rs1685201;rs335212;rs7702622;rs11954944;rs12658966;rs72789810;rs12522139;rs4466161;rs7708207;rs386484;rs77097530;rs34909326;rs13163506;rs675443;rs1428393;rs4836533;rs890928;rs57408535;rs34837495	1.28972e-27	8.19058e-12	3.77954e-05	CEP120;CSNK1G3	32665545	cortical surface measures	FALSE
95	170	5:127723425:C:T	rs78728472	chr5	127723425	127589221	128014388	285	1	rs78728472	3.23025e-10	7.5079e-06	0.24597	FBN2;SLC27A6;KIAA1024L	32665545	cortical surface measures	FALSE
96	171	5:128734008:C:G	rs12187568	chr5	128734008	128734008	128734008	1	1	rs12187568	3.08892e-24	1.43338e-15	2.66053e-08		32963231	cortical surface measures	FALSE
97	173	5:131575338:A:G	rs12521097	chr5	131575338	131336105	131717050	88	1	rs12521097	6.32617e-13	3.07482e-08	0.139362	CDC42SE2;RAPGEF6;CTC-432M15.3;FNIP1;ACSL6;P4HA2;PDLIM4;SLC22A5;C5orf56;IRF1;IL13;SOWAHA;SHROOM1	31676860;32665545	cortical surface measures	FALSE
98	177	5:148663992:A:C	rs352358	chr5	148663992	148663072	148664771	6	1	rs352358	2.72871e-09	5.95459e-09	0.00319523	AFAP1L1	31676860	cortical surface measures	FALSE
99	180	5:171128464:C:T	rs6555969	chr5	171128464	171127549	171166685	7	1	rs6555969	1.28658e-16	1.08889e-13	0.000156257				TRUE
100	183	6:793962:A:T	rs4960311	chr6	793962	792837	800496	18	1	rs4960311	3.48274e-11	1.64228e-06	0.00414635	FOXQ1;FOXF2			TRUE
101	185	6:1364866:C:T	rs76110445	chr6	1364866	1364471	1379353	34	1	rs76110445	2.26217e-11	3.49652e-07	0.164502	IRF4;FOXF2			TRUE
102	188	6:7898147:A:G	rs73719371	chr6	7898147	7830141	7909334	70	2	rs267207;rs73719371	1.2694e-09	4.03505e-05	0.023454	BMP6;TXNDC5	31636452;31676860	subcortical volumes;cortical surface measures	FALSE
103	189	6:8730954:G:T	rs72831708	chr6	8730954	8183881	8792565	287	6	rs533632;rs72831708;rs11243252;rs2104117;rs11243266;rs2987575	1.05757e-59	9.0455e-27	3.45894e-21	SLC35B3;TFAP2A	31676860	cortical surface measures	FALSE
104	190	6:12483980:A:G	rs9369375	chr6	12483980	12483980	12514969	18	1	rs9369375	1.48553e-10	0.0375683	0.560946	EDN1			TRUE
105	191	6:24276253:A:G	rs807698	chr6	24276253	24180812	24315743	56	2	rs807698;rs9460980	6.10781e-13	6.18418e-05	0.00365345	NRSN1;DCDC2;KAAG1			TRUE
106	192	6:27521096:C:T	rs35848276	chr6	27521096	25371369	29612325	1022	18	rs144861591;rs806794;rs72843784;rs9379897;rs35789010;rs1954598;rs1417998;rs9467711;rs35848276;rs9468186;rs9393908;rs7752448;rs408623;rs3095268;rs1742741;rs9257190;rs3132379;rs3116836	1.29234e-18	3.02587e-08	0.0118505	HIST1H4B;HIST1H3C;HIST1H1C;HIST1H4C;HIST1H3E;HIST1H4H;BTN3A2;BTN2A2;BTN3A3;BTN2A1;HIST1H2BK;PRSS16;ZNF391;ZNF184;HIST1H2BL;HIST1H4J;HIST1H2AK;HIST1H4L;ZSCAN16;ZKSCAN8;ZSCAN9;PGBD1;ZSCAN31;ZKSCAN3;ZSCAN12;C6orf100;OR5V1;DCDC2;KAAG1	31676860;32358547;31666681;32665545	cortical surface measures;white matter microstructure;subcortical volumes	FALSE
107	193	6:35009578:C:G	rs2820224	chr6	35009578	34579651	35133074	93	7	rs2820224;rs2762340;rs6457800;rs11758962;rs847852;rs2820232;rs13205738	8.21604e-34	4.23443e-12	9.94734e-06	C6orf106;SNRPC;UHRF1BP1;TAF11;ANKS1A;TCP11	31666681;32665545	white matter microstructure;cortical surface measures;subcortical volumes	FALSE
108	194	6:39526867:A:G	rs1520	chr6	39526867	39409237	39800974	169	7	rs1520;rs9471130;rs725841;rs2466406;rs55860200;rs4714257;rs4317402	6.054e-23	1.79884e-20	5.01081e-05	KIF6;DAAM2;MOCS1	32665545	cortical surface measures	FALSE
109	195	6:43817837:C:T	rs1536304	chr6	43817837	43805296	43828582	11	1	rs1536304	2.0818e-13	8.80649e-09	1.26191e-06	C6orf223	32665545	cortical surface measures	FALSE
110	196	6:44800015:C:T	rs542444	chr6	44800015	44440781	45398157	1160	15	rs2281690;rs542444;rs3799973;rs1285033;rs9395069;rs73735344;rs1680901;rs630958;rs227836;rs6933373;rs1338907;rs72664274;rs9369530;rs12205860;rs12199167	4.96297e-21	7.23169e-07	0.000406437	SUPT3H	31666681	white matter microstructure	FALSE
111	198	6:56112343:C:G	rs2745367	chr6	56112343	56105973	56149855	9	1	rs2745367	1.7931e-09	3.24228e-11	0.0245011	COL21A1	31676860	cortical surface measures	FALSE
112	199	6:92007599:A:T	rs2207617	chr6	92007599	91870804	92016259	95	5	rs2207617;rs2144366;rs113693746;rs4543334;rs9345117	1.59924e-32	2.04556e-17	5.93041e-09	RPL5P19;U3	31676860;32193296;32963231;32665545	cortical surface measures	FALSE
113	202	6:98565211:C:T	rs1487445	chr6	98565211	98547979	98751680	123	3	rs1487445;rs17814604;rs9320989	3.60856e-19	9.82873e-13	2.22513e-07	RP11-436D23.1;EIF4EBP2P3;RP11-67P15.1	32665545	cortical surface measures	FALSE
114	205	6:126067655:A:C	rs3966775	chr6	126067655	125991507	126179111	90	4	rs3966775;rs4895800;rs1268069;rs1268792	7.41032e-21	1.41411e-14	3.23381e-06	HDDC2	32193296;32665545	cortical surface measures;subcortical volumes	FALSE
115	205	6:126767600:C:T	rs1361108	chr6	126767600	126623947	127369230	286	7	rs1361108;rs11759026;rs4427021;rs35848181;rs9718230;rs12191982;rs74580701	5.52724e-39	5.35789e-22	3.18735e-10	RSPO3	31676860;32193296;32963231;32665545	cortical surface measures;subcortical volumes	FALSE
116	207	6:133571272:A:G	rs519332	chr6	133571272	133315804	133662694	291	3	rs3756871;rs519332;rs3012466	6.11284e-11	3.9426e-13	0.00040288	VNN2;EYA4;TCF21			TRUE
117	208	6:138866268:C:T	rs9376354	chr6	138866268	138824591	138979521	65	4	rs9376354;rs111809728;rs11154981;rs6919935	7.94417e-22	1.55116e-11	0.000165482	IL20RA;PBOV1;RP3-422G23.4;HEBP2;CCDC28A;ECT2L;ABRACL;HECA;TXLNB;CITED2	32193296;32963231;32665545	cortical surface measures	FALSE
118	210	6:148535313:A:C	rs7769624	chr6	148535313	148514301	148538085	7	2	rs7769624;rs9497965	8.4326e-13	0.000103704	3.90335e-05	SAMD5;SASH1			TRUE
119	211	6:149909933:C:T	rs9322189	chr6	149909933	149874899	150185509	395	1	rs9322189	2.57176e-12	0.00280696	0.0727521	GINM1;KATNA1;LATS1;NUP43;LRP11;ULBP2;PCMT1;ULBP1	31636452;31676860;32665545	subcortical volumes;cortical surface measures	FALSE
120	212	6:151016058:C:G	rs275350	chr6	151016058	151015996	151041352	32	2	rs275350;rs2279629	2.62379e-18	1.07195e-13	0.00895802	PCMT1;ULBP1	32358547;31666681	white matter hyperintensities;white matter microstructure	FALSE
121	213	6:157331430:G:T	rs75489726	chr6	157331430	157271739	157383274	80	1	rs75489726	1.22032e-11	5.88157e-06	NA	TFB1M;ARID1B;TMEM242			TRUE
122	214	6:169500186:A:G	rs62435803	chr6	169500186	169276167	169555989	71	2	rs10945320;rs62435803	2.07413e-13	1.44614e-07	0.0333179	RP1-39J2.1;RP11-417E7.1;XXyac-YX65C7_A.2;LINC00242	31676860	cortical surface measures	FALSE
123	216	6:170545279:A:G	rs3012434	chr6	170545279	170545279	170545507	2	1	rs3012434	3.44832e-09	0.000230371	0.703285	TCTE3;ERMARD;FAM120B	31676860;32665545	cortical surface measures	FALSE
124	217	7:2760935:C:T	rs798548	chr7	2760935	2745766	2912928	262	13	rs798548;rs7805092;rs208346;rs7777484;rs7790322;rs757787;rs2527693;rs1183079;rs7798875;rs7803527;rs10950842;rs4719648;rs798561	6.22295e-51	5.12147e-12	6.83853e-10	AMZ1;GNA12	31676860;31666681;32665545	cortical surface measures;white matter microstructure;subcortical volumes	FALSE
125	219	7:15610696:C:T	rs6951635	chr7	15610696	15607231	15633802	18	1	rs6951635	4.90732e-11	6.40066e-07	0.00755835	AGMO	31676860	cortical surface measures	FALSE
126	220	7:18899163:C:T	rs67248060	chr7	18899163	18866844	18933411	85	4	rs67248060;rs7811991;rs17350355;rs957958	3.90667e-35	9.71175e-15	1.85055e-05	TWIST1	32193296;32963231;32665545	cortical surface measures	FALSE
127	221	7:19620872:A:G	rs10278512	chr7	19620872	19528238	19654201	337	7	rs10278512;rs2390151;rs67763469;rs12700055;rs4719563;rs62446652;rs2892936	1.34979e-65	4.86073e-44	6.07962e-15	FERD3L	31676860;32193296;32665545	cortical surface measures;subcortical volumes	FALSE
128	222	7:33269089:C:G	rs7785463	chr7	33269089	33192837	33344749	34	1	rs7785463	3.799e-09	2.3883e-09	0.247557	KBTBD2;BBS9;BMPER	32665545	cortical surface measures	FALSE
129	223	7:38105033:G:T	rs1717725	chr7	38105033	38049092	38154542	43	1	rs1717725	8.12844e-10	0.00138766	0.759361	EPDR1			TRUE
130	228	7:84630516:C:T	rs2286184	chr7	84630516	83996352	84700633	623	7	rs12707676;rs2286185;rs6468008;rs10246488;rs2286184;rs201077158;rs62474494	3.43484e-14	7.12824e-09	0.000125561	SEMA3D	31676860	cortical surface measures	FALSE
131	229	7:96219460:A:G	rs7788173	chr7	96219460	96116813	96349297	207	6	rs7788173;rs62470368;rs6957134;rs10250692;rs62471379;rs147588997	1.16801e-42	5.09695e-31	2.51911e-11	DYNC1I1;SLC25A13;DLX6;DLX5	32193296;32963231;32665545	cortical surface measures	FALSE
132	231	7:101046325:C:G	rs6969765	chr7	101046325	100989201	101095216	234	5	rs6969765;rs4727491;rs12534721;rs4729703;rs34487048	1.5485e-20	3.3754e-07	0.0043488	LRCH4;FBXO24;PCOLCE;ACHE;MUC17;MOGAT3;PLOD3;ZNHIT1;FIS1;RABL5;SH2B2;ORAI2	32665545	cortical surface measures	FALSE
133	232	7:103356062:C:T	rs12705149	chr7	103356062	103326246	103415482	66	5	rs12705149;rs62482639;rs2299377;rs10487166;rs1705107	3.87386e-22	6.74039e-14	2.52438e-09	RELN	31676860	cortical surface measures	FALSE
134	236	7:120873438:A:G	rs6965195	chr7	120873438	120703929	120920169	266	8	rs6965195;rs75327147;rs798914;rs2536150;rs798903;rs1861000;rs10240772;rs35789132	1.965e-38	7.51375e-15	0.00304429	CPED1	31666681;32665545	white matter microstructure;subcortical volumes;cortical surface measures	FALSE
135	238	7:134403741:C:T	rs2347709	chr7	134403741	134380092	134466725	143	5	rs2347709;rs10155941;rs983620;rs1968701;rs6973339	3.71368e-19	3.57821e-07	0.690719	BPGM;CALD1;AGBL3;C7orf49;AC083862.1;TMEM140;WDR91			TRUE
136	240	7:151498679:C:T	rs4128399	chr7	151498679	151492565	151505698	13	6	rs4128399;rs13224758;rs12703159;rs62478244;rs34698098;rs4726096	2.12178e-59	3.89188e-37	2.36057e-05	WDR86;KMT2C	31676860;32665545	cortical surface measures;subcortical volumes	FALSE
137	242	8:6317999:A:G	rs7001056	chr8	6317999	6265909	6385618	302	2	rs7001056;rs3020214	8.32815e-12	4.1429e-09	5.64395e-06	MCPH1;ANGPT2;AGPAT5			TRUE
138	243	8:9085295:A:T	rs2929451	chr8	9085295	8088230	12199830	3115	124	rs2929451;rs55635741;rs7843880;rs10102807;rs329988;rs36111783;rs17658270;rs35614264;rs11774915;rs898797;rs9693857;rs34070637;rs10100760;rs4075359;rs35169606;rs10107396;rs35241117;rs10095135;rs1126091;rs7816333;rs1605577;rs525018;rs12545826;rs35013996;rs6983332;rs7004130;rs2945232;rs4840913;rs6992091;rs17149723;rs2976931;rs2945870;rs1971412;rs2979239;rs2976843;rs2980763;rs2921064;rs2976908;rs45000…	1.35338e-33	1.72334e-15	0.00478974	CLDN23;ERI1;PPP1R3B;TNKS;MSRA;RP1L1;SOX7;PINX1;XKR6;MTMR9;SLC35G5;C8orf12;FAM167A;BLK;C8orf49;NEIL2;RP11-297N6.4;CTSB;RP11-481A20.11;FAM86B1	31666681;32193296;32665545	white matter microstructure;cortical surface measures;subcortical volumes	FALSE
139	246	8:42352161:A:G	rs4641053	chr8	42352161	42351176	42457590	146	1	rs4641053	1.00298e-10	0.000212088	0.0831439	SLC20A2;SMIM19	31676860;32665545	cortical surface measures;subcortical volumes	FALSE
140	251	8:74281152:C:T	rs10112386	chr8	74281152	74276843	74281152	3	1	rs10112386	2.14364e-09	8.75882e-06	0.295192				TRUE
141	252	8:78065956:A:C	rs1377249	chr8	78065956	78022017	78180278	132	1	rs1377249	9.85397e-11	0.00402392	0.476429	RP11-706J10.2;LINC01109;LINC01111;AC105242.1	31676860;32665545	cortical surface measures	FALSE
142	254	8:101679411:A:G	rs2978102	chr8	101679411	101673265	101685694	23	1	rs2978102	7.32003e-16	1.93867e-10	0.112797	ANKRD46;SNX31;PABPC1	32665545	subcortical volumes;cortical surface measures	FALSE
143	256	8:108393959:A:G	rs1654723	chr8	108393959	108393683	108533382	84	5	rs1654723;rs200295163;rs10955455;rs1283674;rs4734973	2.57252e-30	2.19009e-15	1.19162e-07	ANGPT1	32665545	cortical surface measures	FALSE
144	257	8:108942904:A:C	rs491126	chr8	108942904	108847459	109244742	473	8	rs491126;rs648010;rs55840555;rs684814;rs16877097;rs2514841;rs4735017;rs4734169	7.83942e-64	6.15833e-38	1.78182e-18	RSPO2;EMC2	32665545	cortical surface measures;subcortical volumes	FALSE
145	258	8:110628433:C:G	rs2844249	chr8	110628433	110620866	110648272	38	1	rs2844249	5.59162e-12	1.76804e-07	0.183974	RP11-422N16.3			TRUE
146	261	8:120596023:A:G	rs10283100	chr8	120596023	119822573	120710339	685	23	rs13264791;rs1586274;rs4295687;rs2468171;rs2087998;rs2055101;rs1385500;rs7839059;rs6996275;rs140402473;rs17192692;rs55642283;rs10283100;rs71571620;rs35592623;rs2249015;rs1374099;rs10107636;rs1026594;rs2970412;rs200044772;rs12544233;rs6984417	5.19268e-38	1.40044e-11	2.44365e-06	TNFRSF11B;NOV;TAF2;DSCC1	31676860;32193296;31666681;32963231;32665545	cortical surface measures;white matter microstructure;subcortical volumes	FALSE
147	262	8:122263892:C:T	rs2656113	chr8	122263892	122143582	122273788	48	2	rs2656113;rs10109711	3.26043e-09	0.000233822	0.268817	RP11-94A24.1			TRUE
148	266	8:144993377:A:G	rs6992333	chr8	144993377	144973183	145086428	142	1	rs6992333	2.44964e-10	6.40649e-09	0.632839	PLEC;GPT;MFSD3	31666681;32665545	white matter microstructure;cortical surface measures;subcortical volumes	FALSE
149	268	9:3927108:A:G	rs789006	chr9	3927108	3925604	3932283	4	1	rs789006	9.52267e-10	0.490997	0.0450575	RFX3;GLIS3			TRUE
150	269	9:13975942:C:T	rs13302409	chr9	13975942	13975942	13976285	2	1	rs13302409	1.13426e-09	6.55393e-06	0.0118135				TRUE
151	270	9:16696626:C:T	rs10733316	chr9	16696626	16680138	16710121	49	1	rs10733316	3.57285e-09	4.6652e-06	0.00435319	C9orf92;BNC2			TRUE
152	273	9:32424353:C:G	rs3814521	chr9	32424353	32417244	32424893	6	1	rs3814521	2.55543e-09	0.00320703	0.924312	ACO1;DDX58;GVQW1			TRUE
153	278	9:96169298:C:T	rs10992723	chr9	96169298	95924240	96196166	39	2	rs10992723;rs10821083	3.10922e-09	0.0131024	0.125879	WNK2;FAM120AOS;FAM120A	32665545	cortical surface measures;subcortical volumes	FALSE
154	279	9:98260514:A:G	rs28457763	chr9	98260514	98137552	98523740	212	6	rs28457763;rs28536742;rs28485160;rs28411363;rs10512249;rs75926563	3.70862e-26	2.29123e-07	2.78113e-05	FANCC;PTCH1	31666681;32193296;32665545	white matter microstructure;cortical surface measures;subcortical volumes	FALSE
155	281	9:101639827:G:T	rs7023465	chr9	101639827	101594665	101672659	72	2	rs7023465;rs4576476	3.14693e-16	1.56361e-07	0.00154228	TRIM14;COL15A1;TGFBR1;MSANTD3	31676860;32665545	cortical surface measures	FALSE
156	283	9:110394834:G:T	rs73653613	chr9	110394834	110394583	110430408	18	2	rs73653613;rs4979218	1.80112e-13	2.45424e-12	0.000266781	RP11-220D10.1			TRUE
157	284	9:113677241:A:G	rs72748148	chr9	113677241	113584517	114161623	306	19	rs12555590;rs10817101;rs72758687;rs10980598;rs567334;rs72748148;rs1854055;rs72748157;rs2766997;rs11526379;rs10817124;rs10980680;rs10759481;rs10817103;rs6477794;rs2418130;rs78371528;rs72607186;rs75443456	8.66264e-47	2.55084e-16	3.03778e-05	SVEP1;LPAR1;PTGR1	32665545;32963231	cortical surface measures;subcortical volumes	FALSE
158	285	9:119061396:A:G	rs72754248	chr9	119061396	118918479	119258583	64	5	rs449807;rs72754248;rs4836726;rs34278882;rs1040851	3.08569e-24	1.116e-22	3.15019e-10	TRIM32	31676860;31636452;32665545	cortical surface measures;subcortical volumes	FALSE
159	294	10:18226707:C:T	rs10430577	chr10	18226707	18226707	18252380	10	1	rs10430577	2.03038e-12	1.35459e-08	0.271806	MRC1L1;MRC1;SLC39A12			TRUE
160	295	10:21821918:A:T	rs12251016	chr10	21821918	21728206	22288132	192	6	rs12251016;rs10828264;rs10764328;rs10709026;rs11012721;rs11012722	3.02583e-29	2.0742e-17	0.000440754	CASC10;SKIDA1;MLLT10	31676860;31666681;32193296;32665545	cortical surface measures;white matter microstructure;subcortical volumes	FALSE
161	296	10:25054210:A:G	rs4570483	chr10	25054210	25015618	25071512	102	1	rs4570483	1.89066e-09	5.61166e-06	0.0601337	ARHGAP21	31666681	white matter microstructure	FALSE
162	299	10:31117358:A:G	rs11008282	chr10	31117358	31113978	31386822	25	2	rs11008282;rs793088	1.94225e-22	7.28905e-13	8.09625e-07	ZNF438;ZEB1	32665545	cortical surface measures	FALSE
163	304	10:50312322:A:T	rs12246766	chr10	50312322	50210710	50425088	215	6	rs12246766;rs17774028;rs2943252;rs2250349;rs4445564;rs72785044	1.92583e-25	6.87419e-12	5.62419e-06	ARHGAP22;WDFY4;VSTM4;FAM170B;C10orf71	32665545	cortical surface measures	FALSE
164	308	10:94950713:A:G	rs17108260	chr10	94950713	94874110	94965772	106	3	rs17108260;rs4918429;rs72815155	4.08919e-13	1.83363e-08	0.00365119	CYP26A1			TRUE
165	309	10:96014622:C:G	rs10786156	chr10	96014622	96009182	96069405	23	1	rs10786156	1.76712e-11	9.6088e-10	0.00336402	SLC35G1;PLCE1;NOC3L;CYP2C8			TRUE
166	312	10:104337945:A:G	rs12357886	chr10	104337945	104222963	104479875	286	3	rs12357886;rs11591571;rs1056740	1.16601e-11	0.000304008	NA	PSD;TMEM180;ACTR1A;SUFU;ARL3;SFXN2;C10orf32;AS3MT	31666681;32193296;32665545	white matter microstructure;cortical surface measures;subcortical volumes	FALSE
167	313	10:105599770:G:T	rs11191822	chr10	105599770	105595430	105671248	32	1	rs11191822	1.64179e-13	1.14897e-07	0.000120931	OBFC1;GSTO1;GSTO2	31676860;31666681;32665545	cortical surface measures;white matter microstructure	FALSE
168	314	10:118693862:A:G	rs11598817	chr10	118693862	118607228	118842256	75	4	rs11598817;rs11197866;rs9421248;rs61872990	1.02291e-18	8.67938e-11	1.47626e-06	ENO4;VAX1	31676860;31666681;32963231;32193296;32665545	cortical surface measures;white matter microstructure;subcortical volumes	FALSE
169	315	10:119262633:C:G	rs758570	chr10	119262633	119257454	119317033	64	4	rs758570;rs10886091;rs242984;rs740739	5.19684e-13	9.32489e-05	0.421924	RAB11FIP2;FAM204A;CACUL1;KIAA1598			TRUE
170	316	10:126431281:C:G	rs10901814	chr10	126431281	126302936	126564695	107	4	rs10901814;rs2629544;rs2061071;rs2293064	1.13213e-27	2.56684e-20	2.32386e-14	FAM53B;METTL10	31676860;32193296;32665545	cortical surface measures;subcortical volumes	FALSE
171	317	10:126851174:C:T	rs6597884	chr10	126851174	126828084	126862256	12	1	rs6597884	5.23665e-10	0.346253	0.0246078	METTL10	32665545	cortical surface measures;subcortical volumes	FALSE
172	322	11:2176852:C:G	rs11602347	chr11	2176852	2167850	2184336	16	3	rs11602347;rs3842755;rs3741211	5.53414e-17	1.73999e-07	1.05532e-07	CHID1;KRTAP5-3;KRTAP5-4;KRTAP5-5;KRTAP5-6;TNNI2;INS-IGF2			TRUE
173	324	11:10478228:C:T	rs2071020	chr11	10478228	10464659	10699750	57	2	rs2071020;rs7940646	2.6208e-12	2.78457e-11	0.0360773	AMPD3;MRVI1	31676860;31666681	cortical surface measures;white matter microstructure	FALSE
174	327	11:19448613:A:G	rs7483968	chr11	19448613	19433860	19472139	20	1	rs7483968	2.85671e-09	5.87337e-09	0.654983	RP11-583F24.3;NAV2;NAV2-AS5;NAV2-AS4			TRUE
175	329	11:27311814:A:G	rs7479309	chr11	27311814	27265644	27338712	108	1	rs7479309	7.02625e-10	0.000155421	0.0112991	RP11-1L12.3			TRUE
176	332	11:44636547:A:G	rs7935166	chr11	44636547	44314372	44636833	41	5	rs66716358;rs10838262;rs117431224;rs139282252;rs7935166	1.83656e-21	2.46976e-06	6.6876e-11	CD82	31676860;31666681;32665545	cortical surface measures;white matter microstructure;subcortical volumes	FALSE
177	337	11:92449944:C:G	rs1792368	chr11	92449944	92317858	92558342	70	1	rs1792368	2.18814e-09	6.62229e-06	0.00880229	DISC1FP1;NDUFB11P1;FAT3;RP11-675M1.2;snoU13;RP11-203F8.1	32193296;32665545	cortical surface measures	FALSE
178	338	11:95738350:A:G	rs648086	chr11	95738350	95274265	95752835	212	3	rs11021233;rs12146644;rs648086	3.29915e-11	5.55429e-06	0.00498266	PIWIL4;FUT4;CWC15;KDM4D;KDM4E;ENDOD1;SESN3;FAM76B;CEP57;MTMR2;MAML2;CCDC82;JRKL			TRUE
179	340	11:110949618:C:T	rs321404	chr11	110949618	110945055	111083785	189	8	rs321404;rs536579;rs4635115;rs61900578;rs1607232;rs34077344;rs59614433;rs949279	8.85464e-28	5.75031e-22	2.97057e-06	RDX;ARHGAP20;CRYAB	31676860;32193296;32963231;32665545	cortical surface measures;subcortical volumes	FALSE
180	342	11:118955679:C:T	rs589925	chr11	118955679	118901262	118961231	29	1	rs589925	1.2463e-09	0.029485	NA	HMBS			TRUE
181	344	11:128333503:C:T	rs2230004	chr11	128333503	128310346	128339806	4	2	rs2230004;rs34516251	1.27808e-09	1.9916e-08	0.216055	ETS1;RP11-1007G5.2;RP11-264E20.2;RP11-264E20.1			TRUE
182	345	11:130282078:C:T	rs2875238	chr11	130282078	130260673	130297957	37	6	rs2875238;rs10894197;rs2291347;rs6590459;rs11606448;rs4937514	7.53474e-38	3.42739e-26	0.024448	ADAMTS8;SNX19	31676860;32665545	cortical surface measures	FALSE
183	345	11:130702192:G:T	rs4937576	chr11	130702192	130701504	130702454	4	1	rs4937576	1.65086e-09	2.5374e-05	0.102368	SNX19			TRUE
184	347	12:5916350:A:G	rs2277403	chr12	5916350	5894444	5929732	21	1	rs2277403	1.47745e-10	6.13028e-09	5.62117e-06	NTF3	31676860;32665545	cortical surface measures	FALSE
185	349	12:20820794:C:T	rs4362189	chr12	20820794	20803549	20859984	54	1	rs4362189	5.75506e-10	0.000317244	0.126697	SLCO1C1;RECQL			TRUE
186	351	12:24247582:A:G	rs11047256	chr12	24247582	24164363	24267891	29	1	rs11047256	2.01838e-12	0.000872724	0.000247432	RP11-449P1.1;MIR920;RP11-444D3.1;RP11-778H2.1;LINC00477;KNOP1P1;RP11-615I16.1;RP11-625L16.1;RN7SL38P	32665545	cortical surface measures	FALSE
187	352	12:28239325:A:G	rs10843091	chr12	28239325	28045848	28741743	987	27	rs11049301;rs11049317;rs10843088;rs926150;rs191178627;rs34317346;rs258390;rs11049254;rs61915983;rs10843091;rs7316732;rs10843141;rs10843213;rs11049305;rs10843084;rs11049327;rs722885;rs11049329;rs2078016;rs10843148;rs17434556;rs6487686;rs2137073;rs7970221;rs7971974;rs11049367;rs10843115	6.79158e-31	9.57172e-18	1.01448e-05	PTHLH;CCDC91	31676860;32665545	cortical surface measures;subcortical volumes	FALSE
188	357	12:53813424:A:C	rs10876451	chr12	53813424	53730525	54072180	116	1	rs10876451	3.0006e-14	0.000399275	0.0705032	SP1;PRR13;TARBP2;ATF7;ATP5G2			TRUE
189	358	12:65905126:C:T	rs79487293	chr12	65905126	65718299	65915317	180	8	rs10784447;rs11175756;rs61921502;rs10878288;rs7978301;rs2218069;rs79487293;rs17178006	1.38449e-28	1.10264e-16	8.31953e-06	WIF1;LEMD3;MSRB3	31676860;25607358;32963231;32193296;32665545	cortical surface measures;subcortical volumes	FALSE
190	359	12:78241285:A:G	rs1123680	chr12	78241285	78197063	78332711	30	4	rs1123680;rs770159;rs1270775;rs10506762	1.29116e-18	4.36916e-09	0.00116765	NAV3	32193296;32665545	cortical surface measures	FALSE
191	360	12:80033613:C:T	rs12424774	chr12	80033613	79760388	80114680	209	5	rs12424774;rs1245770;rs12813856;rs79699624;rs6539467	3.11846e-31	4.22707e-34	NA	SYT1;PAWR;PPP1R12A;OTOGL	32193296;32665545	cortical surface measures	FALSE
192	362	12:93976636:A:G	rs7310389	chr12	93976636	93962959	93997982	36	1	rs7310389	4.60922e-10	1.01718e-08	0.747508	MRPL42;SOCS2			TRUE
193	363	12:95577884:C:T	rs4128507	chr12	95577884	95522289	95709315	39	1	rs4128507	2.96761e-10	4.95151e-06	0.0829041	RP11-1105G2.3;FGD6;VEZT;NR2C1;METAP2;USP44	32665545	cortical surface measures	FALSE
194	365	12:102751205:A:C	rs78360407	chr12	102751205	102524505	102828079	6	1	rs78360407	1.63971e-09	0.0170146	0.52786	RP11-552I14.1	31676860	cortical surface measures	FALSE
195	366	12:106476805:C:T	rs12146713	chr12	106476805	106365661	106510413	143	7	rs2436623;rs73192197;rs12146713;rs4964439;rs12369969;rs1427793;rs3741884	3.53033e-106	8.48772e-57	5.75605e-18	APPL2;C12orf75;NUAK1	31676860;31666681;32665545	cortical surface measures;white matter microstructure;subcortical volumes	FALSE
196	367	12:107100912:A:G	rs4964189	chr12	107100912	106991545	107291383	145	2	rs4964189;rs10778507	1.25644e-10	0.00053074	0.0395652	C12orf23	31676860;31636452;32665545	cortical surface measures;subcortical volumes	FALSE
197	370	12:112007756:C:T	rs653178	chr12	112007756	111708458	112906415	216	5	rs653178;rs1265564;rs4766460;rs11065898;rs648997	1.68205e-19	5.58508e-13	8.32085e-05	ALDH2;MAPKAPK5;TMEM116;NAA25;HECTD4	31666681	white matter microstructure	FALSE
198	372	12:123614813:C:G	rs2510885	chr12	123614813	123447928	123913433	304	2	rs2510885;rs1716162	1.24394e-11	2.23234e-06	0.559911	MLXIP;ZCCHC8;DENR;CCDC62;ABCB9;OGFOD2;ARL6IP4;PITPNM2;MPHOSPH9;C12orf65;CDK2AP1;SETD8;SNRNP35;RILPL1	31676860;32665545	cortical surface measures	FALSE
199	373	12:133688707:C:T	rs11147235	chr12	133688707	133688707	133781163	4	1	rs11147235	2.92936e-09	4.98956e-06	0.0301211	ZNF84;ZNF268			TRUE
200	374	13:22979247:A:G	rs2202729	chr13	22979247	22977789	22979247	3	1	rs2202729	1.85648e-09	0.000236381	0.127779		32665545	subcortical volumes	FALSE
201	375	13:47208947:G:T	rs7318773	chr13	47208947	47067841	47247637	121	2	rs7318773;rs1570621	1.32862e-15	1.76826e-07	0.00249584	LRCH1	32665545	cortical surface measures	FALSE
202	378	13:99635611:A:G	rs17785077	chr13	99635611	99635611	99762453	9	1	rs17785077	1.72522e-09	0.00342613	0.100586	UBAC2	31666681	white matter microstructure	FALSE
203	379	13:100936906:G:T	rs7981883	chr13	100936906	100788585	101005420	89	1	rs7981883	4.94476e-10	6.88018e-08	0.00406782	ZIC5			TRUE
204	380	13:103928007:A:T	rs1529276	chr13	103928007	103902872	103968050	86	3	rs1529276;rs2699319;rs2806337	8.82222e-27	5.30271e-10	1.15281e-05	TEX30			TRUE
205	381	13:104750929:A:G	rs713607	chr13	104750929	104661007	104755303	63	2	rs713607;rs74682038	2.18104e-17	0.0348546	0.0449926	ARGLU1			TRUE
206	388	14:53942788:A:G	rs17126556	chr14	53942788	53902415	53996110	103	3	rs17126556;rs2251294;rs72675733	2.12471e-21	8.06863e-06	0.000805328		31676860;32665545	cortical surface measures	FALSE
207	389	14:54422399:C:G	rs2738265	chr14	54422399	54410919	54435054	21	3	rs2738265;rs7159662;rs12893484	1.27001e-14	0.000386815	0.0560702	BMP4	32665545	cortical surface measures	FALSE
208	390	14:54835546:A:G	rs4901508	chr14	54835546	54812453	54849125	48	1	rs4901508	3.30795e-11	2.11619e-05	0.0156567	BMP4			TRUE
209	391	14:57617154:C:T	rs117332043	chr14	57617154	57482739	57709152	116	8	rs117332043;rs74884273;rs1892220;rs76684157;rs2346214;rs113763356;rs7144018;rs74053198	1.17643e-57	4.67923e-13	9.69345e-16	TMEM260;EXOC5;AP5M1			TRUE
210	392	14:59074136:A:C	rs160459	chr14	59074136	58664909	59095285	103	4	rs6573193;rs10145711;rs160459;rs160468	7.79831e-33	5.74956e-28	8.9025e-13	ACTR10;DAAM1	32193296;32963231;32665545	cortical surface measures	FALSE
211	393	14:59628609:C:T	rs74826997	chr14	59628609	59449138	60034073	921	28	rs74826997;rs1252914;rs55760851;rs1252992;rs8016570;rs77652087;rs2757117;rs61984497;rs17834014;rs10130826;rs10142337;rs558686696;rs17255213;rs78601235;rs55643369;rs4258526;rs76119478;rs11158250;rs4127824;rs7145453;rs8009877;rs12891642;rs7144252;rs8660;rs2149048;rs4898984;rs28713540;rs10083442	5.08791e-70	9.00265e-31	3.25288e-24	ACTR10;DAAM1	31676860;32193296;32963231;32665545	cortical surface measures	FALSE
212	394	14:61186263:A:G	rs17834412	chr14	61186263	61160190	61353995	8	1	rs17834412	3.02484e-09	0.00270007	0.0224086	SLC38A6			TRUE
213	395	14:69274950:C:T	rs1547050	chr14	69274950	68877529	69307621	167	9	rs71423317;rs111554012;rs61986943;rs1547050;rs168962;rs7147515;rs34407978;rs12887372;rs36132266	7.20207e-29	1.18173e-13	6.43301e-06	ZFP36L1;DCAF5;ERH;SLC39A9			TRUE
214	397	14:91871672:G:T	rs7146002	chr14	91871672	91852649	92057960	124	2	rs7146002;rs1285850	3.728e-15	3.78886e-11	1.04044e-05	CCDC88C	31676860;31666681;32665545	cortical surface measures;white matter microstructure;subcortical volumes	FALSE
215	401	14:100371876:C:T	rs28811568	chr14	100371876	100275360	100383963	48	2	rs4905899;rs28811568	4.06993e-10	1.11408e-09	4.23737e-05	EML1	32665545	cortical surface measures;subcortical volumes	FALSE
216	404	15:39633904:A:G	rs2033939	chr15	39633904	39355716	39790908	295	18	rs12372998;rs7182405;rs746265;rs12909502;rs16968739;rs17621729;rs72722978;rs77470370;rs10851383;rs9652437;rs16968876;rs2033939;rs1822105;rs117193619;rs978740;rs34680120;rs17622532;rs62005276	1.08757e-206	9.20442e-127	4.65509e-59	THBS1;C15orf56	31676860;32193296;32963231;32665545;30305740	cortical surface measures;All imaging measures	FALSE
217	407	15:58308254:A:C	rs2642632	chr15	58308254	58188859	58438535	297	11	rs2642632;rs12915693;rs11071364;rs4646571;rs2453280;rs8035107;rs12909201;rs12148652;rs7498008;rs76801888;rs4646616	6.2113e-43	1.33412e-19	4.5036e-08	RNF111	31676860;31666681;32665545	cortical surface measures;white matter microstructure;subcortical volumes	FALSE
218	408	15:61951110:C:T	rs4775426	chr15	61951110	61936356	61958660	18	1	rs4775426	1.56957e-09	1.80785e-05	0.0488463	CTD-2501E16.2;CYCSP38;RP11-39M21.1;RP11-39M21.2;RP11-507B12.1;RP11-162I7.1;AC018618.1;RP11-16B9.1			TRUE
219	411	15:70702756:C:T	rs8023640	chr15	70702756	70671695	70729793	37	1	rs8023640	1.53336e-09	0.00224527	0.00924041	TLE3	32665545	cortical surface measures	FALSE
220	412	15:71621562:C:T	rs11856837	chr15	71621562	71600469	71628859	10	1	rs11856837	2.30635e-09	0.00289266	0.00149853	THSD4	32665545	cortical surface measures	FALSE
221	414	15:85693016:A:G	rs2342118	chr15	85693016	85529772	85722892	135	2	rs2342118;rs11073955	6.01787e-14	4.2191e-12	4.66076e-05	SEC11A	32665545	subcortical volumes	FALSE
222	415	15:87987851:C:G	rs1036810	chr15	87987851	87910115	88026584	79	1	rs1036810	9.87868e-11	0.000104693	0.0607772	NTRK3	31666681;32665545	white matter microstructure;cortical surface measures	FALSE
223	416	15:91428589:G:T	rs7183988	chr15	91428589	91412850	91429042	9	1	rs7183988	3.60347e-09	6.19618e-07	0.00332972	FURIN;FES;RCCD1	32665545	cortical surface measures	FALSE
224	417	16:2162887:A:G	rs2369068	chr16	2162887	2145181	2200184	22	1	rs2369068	5.44874e-10	0.000200919	0.00541854	SLC9A3R2;NTHL1			TRUE
225	418	16:4339684:A:T	rs2387280	chr16	4339684	4208633	4400274	52	2	rs2387280;rs9921192	1.36701e-12	6.26909e-07	0.0666292	ZNF174	32665545	cortical surface measures	FALSE
226	421	16:51442679:C:T	rs1948948	chr16	51442679	51324936	51558545	90	9	rs1948948;rs6499196;rs1895029;rs1420993;rs10852513;rs11647185;rs10521240;rs7187736;rs12708943	7.59136e-62	1.22915e-33	6.10137e-06	SALL1	32358547;31666681;32665545;32963231	white matter hyperintensities;white matter microstructure;cortical surface measures	FALSE
227	422	16:65072278:C:T	rs1520230	chr16	65072278	64935280	65134457	225	2	rs1520230;rs35153	1.3737e-11	2.35494e-06	0.0583957	CDH11	32193296	cortical surface measures	FALSE
228	424	16:70692574:A:G	rs1973090	chr16	70692574	70639655	70692762	131	3	rs1973090;rs12599595;rs2168608	5.41048e-12	1.68118e-08	0.158791	EXOSC6;COG4;SF3B3;FLJ00418	32665545	cortical surface measures;subcortical volumes	FALSE
229	426	16:77320605:A:G	rs12921392	chr16	77320605	77290099	77327965	11	1	rs12921392	2.61272e-09	3.87997e-13	4.0575e-06	MON1B;SYCE1L;ADAMTS18	32665545	cortical surface measures	FALSE
230	427	16:79167945:A:G	rs1424110	chr16	79167945	79157216	79168070	17	1	rs1424110	5.68893e-10	0.000254013	0.000885845	WWOX;RPS3P7;RP11-319G9.3;RP11-556H2.4;RP11-556H2.3;RP11-556H2.2			TRUE
231	428	16:86609302:C:T	rs7199751	chr16	86609302	86598603	86621393	29	4	rs7199751;rs57525774;rs72800624;rs4843165	1.12533e-16	4.42889e-06	0.0690383	MTHFSD			TRUE
232	429	16:87227046:G:T	rs12920553	chr16	87227046	87184095	87352184	154	21	rs12051384;rs12920553;rs4240790;rs12928520;rs62650864;rs35427507;rs11640181;rs8054379;rs4843231;rs75675526;rs8061521;rs28758462;rs8050099;rs61284811;rs13335937;rs11641115;rs11864791;rs1966575;rs4843586;rs74038417;rs9940109	1.54901e-152	2.11949e-92	3.05206e-31	MTHFSD	31676860;32358547;32193296;31666681;32963231;32665545	cortical surface measures;white matter hyperintensities;white matter microstructure;subcortical volumes	FALSE
233	430	16:89940536:A:G	rs13333742	chr16	89940536	89787968	89995790	327	5	rs13333742;rs151302653;rs12596146;rs55911767;rs72813426	7.52466e-15	0.00217022	0.108785	VPS9D1;ZNF276;FANCA;SPIRE2;TCF25;TUBB3;CENPBD1;GAS8	32358547;31666681;32665545	white matter microstructure;cortical surface measures	FALSE
234	432	17:2194874:C:G	rs12941836	chr17	2194874	1927141	2225971	448	18	rs1131600;rs10852923;rs75980353;rs12450118;rs4790310;rs8067305;rs8069947;rs10459917;rs11650922;rs2873195;rs12939002;rs12941836;rs12945198;rs8068508;rs62068035;rs2126202;rs7213756;rs9896317	2.16079e-24	1.51608e-17	1.05686e-06	INPP5K;DPH1;HIC1;TSR1	32665545	cortical surface measures	FALSE
235	433	17:7448573:A:G	rs62059800	chr17	7448573	7438864	7568327	38	1	rs62059800	3.6497e-09	0.000121573	0.0138184	ELP5;NLGN2;FGF11;CHRNB1;POLR2A;SOX15;SHBG;DNAH2	32665545	cortical surface measures;subcortical volumes	FALSE
236	434	17:9143864:A:G	rs1107361	chr17	9143864	9137688	9155926	24	1	rs1107361	6.12774e-13	2.57837e-12	0.00377745	NTN1;RP11-85B7.2;STX8	31666681	white matter microstructure	FALSE
237	435	17:13039792:A:T	rs764191	chr17	13039792	13039467	13047713	9	1	rs764191	1.64148e-10	1.85087e-05	0.319753	CDRT15	32665545	cortical surface measures	FALSE
238	437	17:19881587:C:T	rs6587206	chr17	19881587	19797869	20260482	195	2	rs6587206;rs2108981	1.29351e-11	4.90968e-07	5.23158e-05	MAPK7;SPECC1;LGALS9B	31676860;32665545	cortical surface measures	FALSE
239	438	17:27976597:A:G	rs3110494	chr17	27976597	27893015	28553639	420	6	rs3110494;rs56397640;rs2020939;rs72624990;rs7220401;rs2289629	3.41446e-24	4.83768e-12	0.00176604	SEZ6;ABHD15;GIT1;CORO6;SSH2;EFCAB5;NSRP1;GOSR1	31676860;32193296;31666681;32665545	cortical surface measures;white matter microstructure;subcortical volumes	FALSE
240	439	17:35259093:G:T	rs8064679	chr17	35259093	35229377	35266724	34	6	rs78777685;rs8070356;rs13380817;rs11263814;rs8064679;rs13380816	1.68684e-32	5.75147e-27	6.99793e-18	CCL3L3;LHX1;AATF	31676860	cortical surface measures	FALSE
241	444	17:43688042:C:G	rs62066084	chr17	43688042	43101281	45675925	3441	46	rs7213273;rs3744760;rs11653796;rs551880601;rs62066084;rs3843738;rs1623865;rs1526123;rs9303521;rs7225384;rs12938031;rs34186148;rs173365;rs7221167;rs7210728;rs3785879;rs1467967;rs8078967;rs242557;rs9896485;rs754593;rs6503453;rs2435200;rs7225002;17:44262950_G_A;rs2458203;rs2532345;rs62064595;rs61572747;rs142925250;rs28665346;rs62065454;rs55938136;17:44259690_T_G;rs17692129;rs17698176;rs11570470;rs80…	4.45446e-57	8.92383e-37	1.96055e-06	DBF4B;CCDC103;NMT1;ACBD4;HEXIM1;HEXIM2;FMNL1;SPATA32;ARHGAP27;PLEKHM1;CRHR1;SPPL2C;MAPT;STH;KANSL1;ARL17B;LRRC37A;WNT3;C17orf58	31676860;32358547;31666681;32193296;25607358;32963231;32665545	cortical surface measures;white matter microstructure;white matter hyperintensities;subcortical volumes	FALSE
242	447	17:57933609:A:G	rs1292044	chr17	57933609	57801597	58046076	67	1	rs1292044	4.47391e-11	3.77304e-08	0.055868	GDPD1;CLTC;RPS6KB1;RP11-178C3.1;RNFT1;USP32;PPM1D	32665545	subcortical volumes	FALSE
243	448	17:62991897:A:C	rs12937231	chr17	62991897	62968339	63048009	106	1	rs12937231	3.54546e-11	9.73329e-07	NA	C17orf72;GNA13	31666681;32665545	white matter microstructure;cortical surface measures;subcortical volumes	FALSE
244	449	17:63914750:A:G	rs1420791	chr17	63914750	63903119	64229138	64	1	rs1420791	1.9143e-09	1.01833e-09	0.00732295	AXIN2;PRKCA;CACNG1	32193296;32665545	cortical surface measures	FALSE
245	450	17:65990500:A:C	rs56305452	chr17	65990500	65776315	66129992	340	6	rs56305452;rs62084690;rs75544834;rs35531639;rs77706698;rs75772932	2.14173e-22	1.49688e-07	1.60399e-07	KPNA2;C17orf58	31666681;32665545	white matter microstructure;cortical surface measures;subcortical volumes	FALSE
246	451	17:68059706:C:G	rs78074080	chr17	68059706	68054190	68101111	6	1	rs78074080	2.22763e-11	1.71514e-13	NA	KCNJ16			TRUE
247	452	17:69127020:A:C	rs8074021	chr17	69127020	69104938	69242932	149	1	rs8074021	5.77006e-11	2.64285e-07	NA	AC007461.1;SOX9			TRUE
248	455	18:19483942:A:G	rs12964162	chr18	19483942	19294492	19484180	33	1	rs12964162	1.93023e-09	7.49953e-08	0.0213345	ESCO1;ABHD3;MIB1	32665545	cortical surface measures	FALSE
249	456	18:40318077:A:G	rs13313639	chr18	40318077	40199690	40318634	208	1	rs13313639	8.71775e-10	2.44662e-07	3.0945e-05	SYT4	31666681;32665545	white matter microstructure;subcortical volumes;cortical surface measures	FALSE
250	460	18:57386391:A:G	rs870472	chr18	57386391	57378836	57404979	19	1	rs870472	1.67953e-11	6.11124e-07	0.0231569	SEC11C			TRUE
251	462	18:73017428:C:G	rs4891263	chr18	73017428	73006280	73050743	28	1	rs4891263	4.96719e-11	3.62585e-06	0.0653501	TSHZ1			TRUE
252	464	19:4061544:C:T	rs10415135	chr19	4061544	4045518	4083916	21	1	rs10415135	1.72334e-09	4.02056e-05	0.216383	MFSD12			TRUE
253	465	19:13165884:C:T	rs73006837	chr19	13165884	13109763	13165884	3	1	rs73006837	7.41146e-13	0.00308652	0.100242	GADD45GIP1;NFIX;STX10;IER2;CCDC130	31676860;32193296;32963231;32665545	cortical surface measures	FALSE
254	467	19:18020447:A:G	rs78990594	chr19	18020447	17985967	18042945	52	3	rs78990594;rs112499516;rs112685984	2.28628e-24	1.18197e-11	0.00424382	PGLS;FAM129C;SLC5A5;KCNN1;ARRDC2;MPV17L2;UPF1			TRUE
255	470	19:32200518:G:T	rs11669334	chr19	32200518	32200518	32208909	4	1	rs11669334	3.40952e-09	0.00108113	0.00361932	CTC-400I9.1;AC011525.4;CTC-360P9.1;CTC-360P9.5;AC011456.1;AC011518.1;AC011518.2;RNA5SP472	32665545	cortical surface measures	FALSE
256	473	19:39150235:A:G	rs10415219	chr19	39150235	39132275	39250337	63	1	rs10415219	5.79867e-15	1.40989e-07	0.336505	CAPN12;LGALS7	31666681;32665545	white matter microstructure;subcortical volumes;cortical surface measures	FALSE
257	474	19:45411941:C:T	rs429358	chr19	45411941	45392254	45424351	13	1	rs429358	7.69724e-15	1.71126e-12	0.011758	TOMM40;CTB-129P6.11;CLPTM1;CLASRP;TRAPPC6A;BLOC1S3;AC005779.2	32358547	white matter hyperintensities	FALSE
258	475	20:6609610:G:T	rs200744777	chr20	6609610	6586910	6637234	26	1	rs200744777	4.40895e-10	3.1977e-10	NA				TRUE
259	476	20:7118592:C:T	rs6054764	chr20	7118592	7095113	7198501	78	1	rs6054764	1.28371e-11	7.78757e-12	4.85025e-08	RP11-19D2.2;RP5-988G17.1;RP5-836E8.1			TRUE
260	477	20:10649761:C:T	rs6077868	chr20	10649761	10647679	10652709	5	1	rs6077868	2.38459e-11	6.45944e-05	0.00881889	ANKEF1;MKKS;SLX4IP;JAG1;C20orf187	31666681;32665545	white matter microstructure;subcortical volumes;cortical surface measures	FALSE
261	478	20:11285932:A:G	rs6108906	chr20	11285932	11260097	11363591	41	1	rs6108906	1.41228e-11	1.46584e-06	0.00573366	LAMP5;ANKEF1;MKKS;SLX4IP;JAG1;C20orf187			TRUE
262	479	20:14827620:A:G	rs2024899	chr20	14827620	14696882	14841737	65	3	rs2024899;rs4814324;rs7352992	2.95887e-22	8.07997e-18	6.36204e-09	MACROD2;FLRT3;OTOR			TRUE
263	481	20:22212754:A:G	rs4815099	chr20	22212754	22091220	22277868	104	1	rs4815099	1.01563e-10	0.00891927	0.15415	PAX1			TRUE
264	482	20:25208272:C:T	rs3746337	chr20	25208272	25178119	25602328	385	1	rs3746337	1.36672e-11	1.49707e-05	0.314677	VSX1;ENTPD6;PYGB;ABHD12;NINL;FAM182B	31676860;32665545	cortical surface measures;subcortical volumes	FALSE
265	484	20:34025983:A:G	rs143383	chr20	34025983	33887955	34026138	138	1	rs143383	2.55031e-15	4.76876e-14	3.63144e-05	GDF5;CEP250	31676860;32665545	cortical surface measures;subcortical volumes	FALSE
266	485	20:36835420:C:T	rs2345386	chr20	36835420	36828890	36849088	30	2	rs2345386;rs760998	1.80832e-20	1.52809e-11	0.000149556	MANBAL;NNAT;KIAA1755	32665545	cortical surface measures	FALSE
267	486	20:40188916:C:T	rs6102466	chr20	40188916	39620847	40269840	373	5	rs6102466;rs17265513;rs6029592;rs4810318;rs4142393	3.58375e-16	6.09258e-11	0.168878	PLCG1;LPIN3;CHD6	32665545	cortical surface measures	FALSE
268	488	20:52448936:C:G	rs6097618	chr20	52448936	52425620	52471667	31	1	rs6097618	3.47372e-09	7.54726e-07	0.00533579	ZNF217	31676860;32193296;32963231;32665545	cortical surface measures	FALSE
269	492	21:34156409:G:T	rs9978685	chr21	34156409	34144545	34183587	57	1	rs9978685	2.52988e-09	0.00679062	0.548864	MIS18A;EVA1C;SYNJ1;C21orf49;OLIG2;IFNGR2;TMEM50B;DNAJC28;GART;SON			TRUE
270	496	22:28038356:A:G	rs134016	chr22	28038356	28027704	28039203	10	1	rs134016	2.86976e-09	1.93338e-07	0.153217	RP5-1172A22.1			TRUE
271	497	22:30669883:A:G	rs6006426	chr22	30669883	30667277	30669883	2	1	rs6006426	1.8322e-09	1.98664e-05	0.000847281	AP1B1	31666681	white matter microstructure	FALSE
272	500	22:38138379:C:G	rs4396807	chr22	38138379	38103545	38500126	218	4	rs4396807;rs5756825;rs8138029;rs2018980	5.14729e-18	2.04792e-09	0.000472559	PDXP;LGALS1;NOL12;TRIOBP;H1F0;GCAT;GALR3;MICALL1;C22orf23;SOX10;PICK1;SLC16A8;PLA2G6;CSNK1E	31676860;31666681;32665545	cortical surface measures;white matter microstructure	FALSE
273	502	22:45978388:A:G	rs3788657	chr22	45978388	45696695	46257355	92	3	rs6006984;rs3788657;rs5765672	9.15102e-13	4.73457e-06	5.65934e-06	WNT7B	32665545	subcortical volumes	FALSE
