# Supplementary material for: Multivariate genome-wide association study on tissue-sensitive diffusion metrics highlights pathways that shape the human brain
Source: Nat Commun. 2022 May 3;13:2423. doi: 10.1038/s41467-022-30110-3 (PMC9065144; doi:10.1038/s41467-022-30110-3)
Supplement: Supplementary file 8 — Supplementary Data 5 [file 41467_2022_30110_MOESM8_ESM.xlsx]

## Sheet: Supplementary_Data_5_N0_regiona
GenomicLocus	rsID	chr	pos	ROI_1	Z_1	ROI_2	Z_2	ROI_3	Z_3	ROI_4	Z_4	ROI_5	Z_5
1	rs2490561	1	2023504	Right-Uncinate-Fasciculus	3.84886	Right-Pallidum	2.92123	Left-Pyramidal-Tract	2.91885	Right-Pyramidal-Tract	2.81784	Right-Thalamus	2.80275
2	rs4373707	1	2798712	ctx-lh-caudalmiddlefrontal	2.9647	Right-Cerebellum-White-Matter	2.90765	ctx-lh-parsopercularis	2.56606	3rd-Ventricle	2.34449	Right-Caudate	2.31907
3	rs6702060	1	8607024	Right-front-Sup-Corticostriate	3.29262	Right-Pyramidal-Tract	3.29064	Right-Sup-Corticostriate	3.07415	ctx-lh-insula	3.02859	Left-par-Sup-Corticostriate	2.81973
4	rs6657613	1	17328200	Right-Ant-Thalamic-Radiations	3.16104	Left-Striatal-Inf-Frontal	2.80428	Right-Striatal-Inf-Frontal	2.68619	Right-Accumbens-area	2.52943	ctx-rh-medialorbitofrontal	2.52817
5	rs12408663	1	19968058	ctx-rh-insula	3.76756	Right-Cerebellum-Cortex	3.75859	ctx-lh-rostralanteriorcingulate	2.91437	ctx-rh-paracentral	2.51489	ctx-lh-pericalcarine	2.4933
6	rs12133972	1	21091338	ctx-lh-insula	3.09583	ctx-lh-inferiorparietal	3.0572	ctx-rh-insula	3.05227	Right-Inf-Long-Fasciulus	2.71865	ctx-rh-bankssts	2.41551
7	rs61776287	1	22274061	Right-Cerebellum-White-Matter	3.95137	4th-Ventricle	3.16086	Right-par-Sup-Long-Fasciculus	2.77161	Right-Sup-Long-Fasciculus	2.70979	Right-temp-Sup-Long-Fasciculus	2.55081
8	rs12139776	1	23410140	Right-Fornix	3.77584	Left-Fornix	2.84245	Right-Thalamus	2.09794	Right-Lateral-Ventricle	2.05148	ctx-rh-lateralorbitofrontal	1.97523
9	rs3768321	1	40035928	4th-Ventricle	4.0393	Left-Amygdala	2.74452	Right-cing-Cingulum	2.69212	5th-Ventricle	2.5013	Right-phipp-Cingulum	2.41862
10	rs3120047	1	43764084	Right-Sup-Long-Fasciculus	3.64611	Right-temp-Sup-Long-Fasciculus	3.31491	Right-par-Sup-Long-Fasciculus	3.20831	Left-Thalamus	3.07928	Left-phipp-Cingulum	3.03485
11	rs785485	1	46574424	Right-Sup-Corticostriate	3.34225	ctx-lh-fusiform	2.92321	Right-par-Sup-Corticostriate	2.88697	Right-front-Sup-Corticostriate	2.81642	Left-Hippocampus	2.69041
12	rs6658111	1	47980916	Right-Cerebellum-Cortex	5.3244	ctx-rh-superiortemporal	4.85742	ctx-lh-superiortemporal	4.34783	Right-Amygdala	4.09625	ctx-rh-parstriangularis	3.84792
13	rs2487824	1	51462439	ctx-lh-pericalcarine	3.20758	ctx-rh-isthmuscingulate	3.06929	Left-Hippocampus	2.89779	Right-Thalamus	2.81351	Right-Inf-Frontal-Sup-Frontal	2.70786
14	rs3737983	1	53716416	ctx-rh-lingual	3.89308	Right-Striatal-Inf-Frontal	3.62336	ctx-rh-rostralmiddlefrontal	3.42505	Left-Striatal-Inf-Frontal	3.2477	CC_Posterior	2.94692
15	rs1884368	1	61839973	Left-front-Sup-Corticostriate	3.70461	Left-Sup-Corticostriate	3.25072	ctx-lh-postcentral	2.66311	Right-Striatal-Inf-Frontal	2.56181	Right-temp-Sup-Long-Fasciculus	2.50523
16	rs34400982	1	64231078	ctx-lh-precentral	2.97374	ctx-rh-parahippocampal	2.57823	ctx-rh-cuneus	2.32669	ctx-rh-temporalpole	2.24109	Left-VentralDC	2.16141
17	rs12080955	1	64650628	ctx-lh-superiorparietal	2.70239	ctx-rh-paracentral	2.37699	ctx-lh-posteriorcingulate	2.29049	ctx-lh-fusiform	2.21966	Right-Inf-Frontal-Sup-Frontal	2.09824
18	rs2780885	1	65331372	Left-temp-Sup-Long-Fasciculus	4.53897	Left-Amygdala	4.51884	Left-Sup-Long-Fasciculus	4.46013	Right-Amygdala	4.33128	Right-front-Sup-Corticostriate	4.32282
19	rs3790941	1	82315273	Left-Inf-Frontal-Sup-Frontal	2.91565	ctx-lh-paracentral	2.76593	Left-Inf-Long-Fasciulus	2.53561	3rd-Ventricle	2.28518	Right-Cerebellum-Cortex	2.27089
20	rs34561661	1	85777250	ctx-rh-transversetemporal	3.18855	Right-Cerebellum-White-Matter	2.59266	Left-Sup-Long-Fasciculus	2.48872	Left-temp-Sup-Long-Fasciculus	2.33603	ctx-lh-lateralorbitofrontal	2.32033
21	rs3767967	1	94002233	Brain-Stem	3.0619	Forceps-Major	3.05317	ctx-lh-insula	2.93862	4th-Ventricle	2.7669	ctx-lh-inferiorparietal	2.52194
22	rs11576308	1	103370977	ctx-lh-supramarginal	2.36464	ctx-lh-isthmuscingulate	2.31598	ctx-lh-precentral	2.29647	Optic-Chiasm	2.16224	Left-Cerebellum-White-Matter	2.15174
23	rs2360636	1	110606564	ctx-rh-posteriorcingulate	3.09521	Right-Pyramidal-Tract	2.46566	ctx-rh-parsopercularis	2.33154	ctx-rh-rostralmiddlefrontal	2.24631	ctx-lh-caudalmiddlefrontal	2.23729
24	rs3790598	1	113196896	ctx-lh-precuneus	3.20494	Left-Inf-Long-Fasciulus	3.02353	Left-par-Sup-Long-Fasciculus	2.99064	ctx-rh-rostralanteriorcingulate	2.949	Left-Amygdala	2.89408
25	rs10923715	1	119535334	Left-Uncinate-Fasciculus	2.91747	Left-Sup-Long-Fasciculus	2.55773	ctx-lh-posteriorcingulate	2.53325	Left-temp-Sup-Long-Fasciculus	2.46741	Right-VentralDC	2.2785
26	rs11205303	1	149906413	ctx-lh-temporalpole	3.48174	Right-VentralDC	2.52225	ctx-lh-rostralanteriorcingulate	2.33975	ctx-lh-precuneus	2.33089	Left-Pyramidal-Tract	2.28833
27	rs9426935	1	153769400	4th-Ventricle	2.91852	ctx-lh-frontalpole	2.75353	Brain-Stem	2.61373	ctx-rh-bankssts	2.52796	Left-front-Sup-Corticostriate	2.43552
28	rs72704117	1	155175089	ctx-rh-parsorbitalis	3.19867	ctx-lh-precentral	2.94804	Right-Ant-Thalamic-Radiations	2.8249	ctx-lh-parahippocampal	2.6706	ctx-rh-entorhinal	2.65139
29	rs3795736	1	156612932	ctx-rh-superiorfrontal	4.22152	ctx-lh-inferiorparietal	3.92735	ctx-lh-inferiortemporal	3.52447	Right-Inf-Lat-Vent	3.28899	ctx-lh-pericalcarine	3.25453
30	rs35039375	1	171516863	Left-phipp-Cingulum	3.46156	ctx-lh-fusiform	3.00222	ctx-rh-inferiortemporal	2.73996	ctx-lh-precentral	2.55928	ctx-lh-rostralanteriorcingulate	2.45551
31	rs4495657	1	180949131	Left-Caudate	6.06876	Left-Putamen	3.47006	Left-Uncinate-Fasciculus	3.18902	Forceps-Minor	3.05565	Left-par-Sup-Long-Fasciculus	2.95971
32	rs112883537	1	197579127	CC_Anterior	3.87893	CC_Mid_Anterior	3.74156	Right-front-Sup-Corticostriate	3.73701	CC_Central	3.42313	Right-Inf-Long-Fasciulus	3.02154
33	rs67602696	1	201012937	Left-Cerebellum-Cortex	4.12896	Left-Inf-Fronto-Occ-Fasciculus	3.44861	ctx-lh-lateralorbitofrontal	3.24713	Left-VentralDC	3.00003	Left-Ant-Thalamic-Radiations	2.80657
34	rs113817010	1	205104581	Right-Thalamus	3.10871	ctx-lh-posteriorcingulate	2.95142	Forceps-Major	2.8615	Right-VentralDC	2.74194	ctx-lh-inferiorparietal	2.65009
35	rs823074	1	205774839	Left-Pyramidal-Tract	4.97923	Left-front-Sup-Corticostriate	3.31076	Left-Cerebellum-White-Matter	3.16301	ctx-rh-parahippocampal	3.05577	Right-Cerebellum-White-Matter	3.05014
36	rs74821401	1	208041366	Right-Cerebellum-Cortex	3.07332	Left-Cerebellum-Cortex	2.48968	Right-Accumbens-area	2.48605	Right-Inf-Lat-Vent	2.48432	ctx-rh-parsorbitalis	2.43262
37	rs1664241	1	208437023	Left-Inf-Fronto-Occ-Fasciculus	3.56835	CC_Mid_Anterior	3.06112	Right-Pyramidal-Tract	3.02785	Left-Cerebellum-White-Matter	2.89624	Right-Inf-Fronto-Occ-Fasciculus	2.68779
38	rs1452628	1	215139887	ctx-lh-paracentral	6.92845	ctx-rh-paracentral	4.96072	Left-Inf-Frontal-Sup-Frontal	4.67944	ctx-rh-posteriorcingulate	4.40385	ctx-rh-precuneus	4.23617
39	rs17749164	1	231897207	ctx-lh-entorhinal	2.75714	Left-Striatal-Inf-Frontal	2.69457	Left-Amygdala	2.58824	Left-cing-Cingulum	2.5853	Left-Inf-Fronto-Occ-Fasciculus	2.26088
40	rs72772496	2	16430349	ctx-lh-frontalpole	4.51276	CC_Posterior	2.88112	Right-Inf-Fronto-Occ-Fasciculus	2.67854	ctx-lh-bankssts	2.55753	4th-Ventricle	2.40994
41	rs7579323	2	18702074	3rd-Ventricle	3.12751	ctx-rh-superiorfrontal	3.07785	ctx-rh-lateraloccipital	3.0671	Left-Fornix	3.03069	ctx-rh-precentral	2.80519
42	rs851340	2	19369285	Right-Inf-Long-Fasciulus	3.13528	Left-choroid-plexus	3.09145	ctx-rh-parahippocampal	2.92093	ctx-rh-middletemporal	2.89756	ctx-lh-parahippocampal	2.87839
43	rs72796106	2	23901362	Left-Inf-Frontal-Sup-Frontal	3.65684	Right-Ant-Thalamic-Radiations	3.4709	Right-Fornix	2.69761	ctx-lh-fusiform	2.65633	CC_Mid_Posterior	2.64511
44	rs4665930	2	27173520	Right-Fornix	3.79579	Left-phipp-Cingulum	3.71148	CC_Central	3.09494	Right-choroid-plexus	3.0741	ctx-rh-rostralanteriorcingulate	3.02311
45	rs1861435	2	37075013	Right-temp-Sup-Long-Fasciculus	3.6175	Right-Sup-Long-Fasciculus	3.3522	ctx-lh-transversetemporal	3.22507	CC_Mid_Anterior	3.16377	Left-phipp-Cingulum	2.91798
46	rs6706731	2	37700263	ctx-lh-lingual	2.6584	ctx-rh-rostralmiddlefrontal	2.42987	Right-Cerebellum-White-Matter	2.39422	ctx-lh-rostralmiddlefrontal	2.18948	ctx-rh-medialorbitofrontal	2.14524
47	rs11902166	2	42282829	ctx-rh-superiortemporal	2.94124	ctx-lh-isthmuscingulate	2.71103	Right-Pallidum	2.59526	ctx-rh-transversetemporal	2.5911	ctx-lh-caudalmiddlefrontal	2.53402
48	rs77552263	2	43786818	ctx-lh-rostralmiddlefrontal	3.62785	CC_Mid_Posterior	2.85448	Forceps-Major	2.8135	Right-Lateral-Ventricle	2.81309	CC_Central	2.7505
49	rs13386862	2	45156324	ctx-lh-postcentral	2.78762	Left-Pallidum	2.34282	Right-Cerebellum-White-Matter	2.26892	Right-Putamen	2.22445	ctx-rh-superiorfrontal	2.18651
50	rs17396357	2	48252311	Left-par-Sup-Long-Fasciculus	3.96495	ctx-rh-bankssts	3.5171	ctx-rh-paracentral	2.64615	Left-Sup-Long-Fasciculus	2.5046	ctx-rh-superiorfrontal	2.38136
51	rs79272390	2	54615325	Left-Pyramidal-Tract	2.75594	ctx-rh-lateraloccipital	2.66573	Right-par-Sup-Long-Fasciculus	2.61283	Right-Sup-Long-Fasciculus	2.33099	ctx-rh-supramarginal	2.26694
52	rs7596872	2	56128091	Left-Inf-Frontal-Sup-Frontal	3.86602	ctx-rh-temporalpole	3.10921	3rd-Ventricle	3.00285	ctx-rh-superiorfrontal	2.61516	Right-Fornix	2.34112
53	rs2139053	2	58156539	Left-par-Sup-Corticostriate	3.23266	Right-Pyramidal-Tract	3.11767	ctx-lh-superiortemporal	3.11015	CC_Posterior	2.98415	Left-Sup-Corticostriate	2.91097
54	rs12997266	2	60649143	Forceps-Minor	3.8158	Left-Sup-Corticostriate	3.05123	Left-front-Sup-Corticostriate	3.00741	ctx-rh-medialorbitofrontal	2.7913	Optic-Chiasm	2.78011
55	rs2287282	2	65970775	ctx-lh-parsopercularis	4.28773	Right-choroid-plexus	2.82921	ctx-rh-parsorbitalis	2.71825	CC_Mid_Anterior	2.44851	Right-Uncinate-Fasciculus	2.4139
56	rs2217222	2	71955772	ctx-rh-lingual	3.51882	Right-Cerebellum-Cortex	3.3154	ctx-lh-insula	2.82937	ctx-lh-lingual	2.64759	Right-Pyramidal-Tract	2.54233
57	rs71337705	2	72741734	Right-Uncinate-Fasciculus	2.80672	ctx-lh-fusiform	2.45613	5th-Ventricle	2.44632	ctx-rh-lingual	2.36588	Right-Pallidum	2.32285
58	rs11680549	2	88926348	ctx-rh-isthmuscingulate	3.59606	Left-Cerebellum-White-Matter	3.43816	Brain-Stem	3.42892	ctx-lh-parstriangularis	3.05216	Optic-Chiasm	3.04814
59	rs78783493	2	97668945	Right-Inf-Long-Fasciulus	3.71547	ctx-rh-temporalpole	3.52243	Right-Inf-Fronto-Occ-Fasciculus	3.44734	ctx-lh-caudalanteriorcingulate	3.27653	Left-Inf-Long-Fasciulus	2.95051
60	rs1159966	2	105481492	ctx-rh-fusiform	3.46915	Right-Hippocampus	3.39509	ctx-lh-fusiform	3.29643	ctx-lh-posteriorcingulate	3.15585	ctx-rh-parahippocampal	3.12683
61	rs11692600	2	119046519	ctx-rh-lingual	3.25648	ctx-lh-frontalpole	2.7485	CC_Posterior	2.56771	ctx-rh-postcentral	2.34219	ctx-rh-medialorbitofrontal	2.11146
62	rs55944332	2	145726621	Right-Cerebellum-White-Matter	7.15367	ctx-lh-rostralmiddlefrontal	4.23507	Left-Cerebellum-White-Matter	4.09626	CC_Anterior	3.90116	Left-phipp-Cingulum	3.14508
63	rs12617656	2	162851147	Brain-Stem	3.39873	Left-Hippocampus	3.31241	Right-Cerebellum-Cortex	2.96333	ctx-lh-rostralmiddlefrontal	2.87154	ctx-rh-pericalcarine	2.64365
64	rs35298203	2	175321173	Forceps-Minor	3.84128	ctx-lh-precuneus	3.80492	Left-Pallidum	3.37731	Left-Striatal-Inf-Frontal	2.83776	ctx-lh-middletemporal	2.777
65	rs10931288	2	188265543	Right-VentralDC	3.28662	ctx-lh-entorhinal	2.70525	ctx-rh-parsorbitalis	2.65121	ctx-lh-frontalpole	2.53108	Left-Cerebellum-White-Matter	2.46457
66	rs73980165	2	190011206	Right-Pallidum	5.14247	Left-Pallidum	4.4153	Left-Putamen	3.53914	ctx-rh-rostralmiddlefrontal	3.21159	ctx-rh-inferiorparietal	3.08603
67	rs6723768	2	198474218	ctx-lh-isthmuscingulate	3.59675	Left-phipp-Cingulum	3.35409	ctx-rh-precentral	3.1696	Right-Caudate	3.04578	Left-Cerebellum-Cortex	2.76043
68	rs17528188	2	200440820	ctx-rh-supramarginal	3.50834	ctx-rh-parahippocampal	2.95152	ctx-lh-supramarginal	2.93439	ctx-rh-parsopercularis	2.75041	ctx-lh-superiorfrontal	2.72063
69	rs185726277	2	203904305	Right-Cerebellum-White-Matter	3.75271	Right-Putamen	3.66843	ctx-lh-superiortemporal	3.19796	Left-Putamen	3.1881	Left-Pallidum	2.75146
70	rs1268864	2	208061275	ctx-rh-superiortemporal	3.27072	Left-Pallidum	2.86012	Right-Cerebellum-Cortex	2.6638	ctx-rh-frontalpole	2.42016	Left-Pyramidal-Tract	2.3617
71	rs34923683	2	216245694	ctx-rh-parsorbitalis	3.1233	CC_Anterior	2.69507	CC_Mid_Anterior	2.66321	ctx-lh-precuneus	2.5423	Left-Caudate	2.31588
72	rs60603116	2	217431561	CC_Anterior	3.25976	ctx-lh-cuneus	3.17307	ctx-lh-lateralorbitofrontal	2.82472	ctx-lh-pericalcarine	2.65285	ctx-rh-lateralorbitofrontal	2.44135
73	rs7578471	2	217750506	Right-Cerebellum-Cortex	2.81332	Left-Cerebellum-Cortex	2.76805	Right-Sup-Corticostriate	2.65273	ctx-rh-lingual	2.64106	ctx-rh-cuneus	2.34038
74	rs1430130	2	218608763	Left-Uncinate-Fasciculus	3.92883	Right-Uncinate-Fasciculus	3.35806	Right-Striatal-Inf-Frontal	3.22827	Left-Cerebellum-White-Matter	3.04991	Right-cing-Cingulum	2.56606
75	rs12694684	2	226754597	ctx-rh-fusiform	3.17112	Right-Inf-Long-Fasciulus	2.9721	ctx-lh-lateraloccipital	2.91125	ctx-rh-supramarginal	2.64717	ctx-rh-middletemporal	2.54847
76	rs55748426	2	232054897	Left-Putamen	4.78713	Right-Striatal-Inf-Frontal	4.6131	Left-Striatal-Inf-Frontal	4.02654	Left-Inf-Long-Fasciulus	3.57776	Right-Putamen	3.53116
77	rs74563367	2	239647672	ctx-lh-postcentral	3.97552	ctx-lh-precentral	3.08028	Left-Amygdala	2.93674	Right-front-Sup-Corticostriate	2.64841	ctx-rh-entorhinal	2.55726
78	rs4685022	3	13832611	Left-Inf-Frontal-Sup-Frontal	4.58577	Forceps-Minor	4.22635	Left-VentralDC	4.14203	Left-Pallidum	3.70808	Right-Striatal-Inf-Frontal	3.04517
79	rs67851870	3	17554860	Right-Sup-Long-Fasciculus	3.50767	ctx-lh-inferiorparietal	3.37984	Right-temp-Sup-Long-Fasciculus	3.15962	Right-par-Sup-Long-Fasciculus	2.60127	Left-Inf-Long-Fasciulus	2.52193
80	rs13079368	3	39512551	Right-Pallidum	5.63169	Left-Putamen	4.78976	Left-cing-Cingulum	4.29979	Left-phipp-Cingulum	3.691	Right-Putamen	3.51645
81	rs17279437	3	45814094	Right-Pyramidal-Tract	3.63854	ctx-lh-parahippocampal	3.49848	ctx-lh-parstriangularis	3.14645	Brain-Stem	2.89774	Left-phipp-Cingulum	2.70047
82	rs6446218	3	49075513	ctx-rh-posteriorcingulate	3.06903	ctx-lh-posteriorcingulate	3.01467	Left-VentralDC	2.81829	ctx-rh-precentral	2.78205	Left-Thalamus	2.58709
83	rs9839484	3	51163964	Left-Ant-Thalamic-Radiations	2.88247	Right-Hippocampus	2.81994	Right-Striatal-Inf-Frontal	2.61656	Right-Inf-Lat-Vent	2.43774	ctx-lh-superiorparietal	2.37271
84	rs66782572	3	52567617	CC_Mid_Anterior	3.38348	Right-Inf-Lat-Vent	3.37387	Left-Amygdala	3.15345	ctx-rh-isthmuscingulate	3.0158	ctx-lh-paracentral	2.86731
85	rs73075492	3	55553805	ctx-rh-lateralorbitofrontal	3.06356	Left-Hippocampus	2.62903	ctx-lh-rostralmiddlefrontal	2.61474	ctx-lh-pericalcarine	2.52265	ctx-rh-parahippocampal	2.50869
86	rs268774	3	57934652	ctx-rh-insula	4.15031	ctx-lh-caudalmiddlefrontal	3.30828	ctx-rh-inferiorparietal	2.73171	Right-Fornix	2.71656	Right-Cerebellum-Cortex	2.46816
87	rs4681851	3	58395891	Right-VentralDC	3.51269	ctx-rh-rostralmiddlefrontal	3.21808	ctx-rh-parstriangularis	3.06782	ctx-lh-lateraloccipital	2.81063	ctx-lh-superiortemporal	2.39301
88	rs28646228	3	66045086	ctx-lh-bankssts	3.17126	ctx-rh-rostralmiddlefrontal	2.91281	ctx-lh-posteriorcingulate	2.85238	Left-cing-Cingulum	2.70116	Left-Pyramidal-Tract	2.49416
89	rs6779258	3	71549639	ctx-lh-precuneus	3.6425	Forceps-Minor	3.43246	ctx-rh-insula	3.30333	CC_Central	2.65802	ctx-rh-paracentral	2.57946
90	rs35160210	3	77235081	ctx-rh-bankssts	2.8934	ctx-lh-inferiorparietal	2.88824	ctx-rh-posteriorcingulate	2.82888	3rd-Ventricle	2.60971	ctx-lh-superiorparietal	2.50548
91	rs35124509	3	89521693	Right-Sup-Long-Fasciculus	4.42988	Right-temp-Sup-Long-Fasciculus	4.38244	ctx-rh-inferiorparietal	3.65466	Right-par-Sup-Long-Fasciculus	3.34468	Right-Sup-Corticostriate	3.28316
92	rs62266110	3	90113055	Right-Uncinate-Fasciculus	3.12301	Left-Fornix	2.39474	Left-Inf-Lat-Vent	2.38947	Right-Striatal-Inf-Frontal	2.32003	ctx-lh-superiorparietal	2.25707
93	rs9880373	3	98857073	ctx-rh-lingual	3.15269	ctx-lh-cuneus	2.83956	ctx-rh-medialorbitofrontal	2.83396	ctx-lh-middletemporal	2.77863	4th-Ventricle	2.61238
94	rs74283894	3	104721473	ctx-lh-fusiform	3.83395	ctx-rh-inferiortemporal	3.73106	Right-Striatal-Inf-Frontal	3.3124	ctx-rh-parstriangularis	3.0071	ctx-rh-fusiform	2.63163
95	rs13091945	3	113172110	Right-Inf-Frontal-Sup-Frontal	3.18708	ctx-rh-lingual	2.83804	ctx-rh-entorhinal	2.69525	ctx-rh-pericalcarine	2.58079	Right-Striatal-Inf-Frontal	2.54167
96	rs6438253	3	115115932	CC_Anterior	3.60399	Left-Inf-Fronto-Occ-Fasciculus	3.02303	ctx-lh-insula	3.01405	Left-Uncinate-Fasciculus	2.8257	Left-Cerebellum-Cortex	2.56536
97	rs3772832	3	124515876	Right-Inf-Long-Fasciulus	3.83172	Right-VentralDC	2.80022	Left-Sup-Long-Fasciculus	2.78646	Left-temp-Sup-Long-Fasciculus	2.75512	Right-cing-Cingulum	2.69753
98	rs816329	3	124882278	ctx-lh-caudalmiddlefrontal	3.50688	Right-Thalamus	3.27921	Right-Cerebellum-Cortex	3.13369	Left-Cerebellum-Cortex	2.8218	ctx-rh-bankssts	2.66342
99	rs77761150	3	132445904	ctx-lh-inferiortemporal	3.42574	ctx-lh-bankssts	2.81164	Left-Pyramidal-Tract	2.44548	Right-Inf-Frontal-Sup-Frontal	2.43894	ctx-lh-medialorbitofrontal	2.41064
100	rs4428180	3	133466374	Right-VentralDC	7.26445	Left-VentralDC	4.93031	Left-Pallidum	4.01949	Right-Pallidum	3.89205	Right-Ant-Thalamic-Radiations	3.67322
101	rs9809852	3	138696439	Right-choroid-plexus	3.11692	ctx-lh-superiortemporal	3.1161	Right-Ant-Thalamic-Radiations	3.00643	ctx-rh-isthmuscingulate	2.97498	ctx-rh-precentral	2.88319
102	rs2279829	3	147106319	ctx-lh-precentral	6.0611	ctx-rh-precentral	3.83959	ctx-lh-cuneus	3.80279	Right-Striatal-Inf-Frontal	3.24777	ctx-lh-parstriangularis	3.06552
103	rs6772643	3	148620128	ctx-rh-inferiortemporal	2.77544	ctx-lh-supramarginal	2.68941	ctx-rh-entorhinal	2.02467	Right-temp-Sup-Long-Fasciculus	2.00919	ctx-rh-middletemporal	1.97572
104	rs4857714	3	177310445	ctx-lh-parsorbitalis	4.12033	Right-Cerebellum-Cortex	3.64255	ctx-lh-parstriangularis	3.53308	Left-Striatal-Inf-Frontal	3.49792	ctx-rh-parstriangularis	3.41
105	rs11711420	3	183349010	Forceps-Minor	4.10598	Left-Caudate	4.05981	Right-Ant-Thalamic-Radiations	3.44599	Right-Accumbens-area	3.04814	Right-Inf-Fronto-Occ-Fasciculus	2.88382
106	rs200690866	3	190670370	Left-Inf-Lat-Vent	6.9361	Left-Fornix	5.70054	Left-choroid-plexus	5.41543	Right-choroid-plexus	5.23197	Right-Fornix	5.20461
107	rs687610	3	193515781	Right-Inf-Frontal-Sup-Frontal	2.86453	Left-Pyramidal-Tract	2.80485	Right-cing-Cingulum	2.78579	Left-Cerebellum-Cortex	2.68179	ctx-rh-posteriorcingulate	2.45392
108	rs6777925	3	194472606	Right-Inf-Fronto-Occ-Fasciculus	3.43611	ctx-lh-paracentral	2.71446	ctx-lh-cuneus	2.32761	Right-VentralDC	2.28426	ctx-lh-lingual	2.17929
109	rs6812278	4	1002448	Right-Amygdala	2.4945	ctx-rh-caudalanteriorcingulate	2.40484	Left-Pallidum	2.33973	Right-Inf-Lat-Vent	2.28537	Right-Sup-Corticostriate	2.25332
110	rs2172442	4	4762383	ctx-lh-transversetemporal	3.14353	ctx-rh-caudalanteriorcingulate	2.97474	Left-Pallidum	2.65299	Left-front-Sup-Corticostriate	2.5744	Left-Sup-Corticostriate	2.38022
111	rs58273475	4	7861145	CC_Posterior	3.23235	Right-Inf-Frontal-Sup-Frontal	2.74947	Left-temp-Sup-Long-Fasciculus	2.63625	Right-temp-Sup-Long-Fasciculus	2.55545	ctx-lh-superiorfrontal	2.41084
112	rs1134634	4	15603069	Left-Thalamus	4.51852	Right-Thalamus	3.41025	ctx-rh-caudalanteriorcingulate	3.28103	Left-choroid-plexus	3.19252	Right-VentralDC	2.88733
113	rs6846397	4	20135510	Left-Hippocampus	4.00895	ctx-rh-parahippocampal	3.72446	ctx-rh-rostralmiddlefrontal	3.6319	Left-Sup-Long-Fasciculus	3.50134	Left-temp-Sup-Long-Fasciculus	3.47327
114	rs35771878	4	38634757	Forceps-Minor	5.65536	CC_Anterior	5.22975	Left-Accumbens-area	4.91375	ctx-rh-rostralanteriorcingulate	4.0122	Right-Accumbens-area	3.64666
115	rs11936070	4	41328561	ctx-rh-superiortemporal	2.86333	ctx-rh-caudalmiddlefrontal	2.78493	ctx-rh-fusiform	2.52123	ctx-rh-transversetemporal	2.46448	Left-cing-Cingulum	2.4024
116	rs11538878	4	53728524	ctx-rh-pericalcarine	3.07389	ctx-lh-transversetemporal	2.96147	ctx-rh-posteriorcingulate	2.8597	ctx-lh-inferiorparietal	2.28735	Left-temp-Sup-Long-Fasciculus	2.22499
117	rs2140147	4	57792682	Right-Caudate	3.25977	ctx-lh-parsopercularis	2.85228	ctx-lh-precuneus	2.77983	Right-Cerebellum-Cortex	2.75342	ctx-rh-caudalmiddlefrontal	2.75276
118	rs10938018	4	73278952	ctx-lh-postcentral	3.33725	ctx-rh-medialorbitofrontal	2.75768	ctx-rh-inferiorparietal	2.6783	ctx-rh-parsopercularis	2.62063	Left-Sup-Long-Fasciculus	2.57698
119	rs1481012	4	89039082	Right-Putamen	3.41414	ctx-lh-supramarginal	2.63727	ctx-rh-medialorbitofrontal	2.52656	ctx-rh-parstriangularis	2.47018	ctx-lh-rostralanteriorcingulate	2.45885
120	rs11943926	4	95136512	Right-VentralDC	3.56032	Right-temp-Sup-Long-Fasciculus	3.27861	Left-Inf-Frontal-Sup-Frontal	3.12603	Left-VentralDC	2.78629	Right-Sup-Long-Fasciculus	2.65033
121	rs67309520	4	98043151	Left-Inf-Long-Fasciulus	2.77225	ctx-lh-medialorbitofrontal	2.72158	Left-phipp-Cingulum	2.35569	Right-Inf-Fronto-Occ-Fasciculus	2.318	Right-Striatal-Inf-Frontal	2.30456
122	rs13107325	4	103188709	Left-Accumbens-area	9.40993	Left-VentralDC	9.12631	Right-Accumbens-area	7.72953	Right-VentralDC	7.22163	Right-Pallidum	6.47796
123	rs4833885	4	124184632	Left-cing-Cingulum	2.43567	ctx-rh-postcentral	2.38328	ctx-rh-fusiform	2.28346	Right-par-Sup-Long-Fasciculus	2.27788	ctx-lh-parsorbitalis	2.22346
124	rs1389029	4	145638178	CC_Mid_Anterior	3.71849	ctx-lh-lingual	2.80538	ctx-lh-inferiortemporal	2.66051	ctx-lh-rostralmiddlefrontal	2.28566	Right-Inf-Lat-Vent	2.19676
125	rs1559881	4	146911832	Right-Pallidum	3.78063	ctx-lh-paracentral	3.05765	Left-Lateral-Ventricle	2.98405	Right-Inf-Fronto-Occ-Fasciculus	2.94379	Left-Ant-Thalamic-Radiations	2.90779
126	rs72731840	4	147535490	Left-Cerebellum-White-Matter	3.1112	ctx-lh-superiortemporal	2.75842	CC_Anterior	2.61823	ctx-rh-insula	2.58863	ctx-rh-postcentral	2.26802
127	rs9995540	4	149448680	Forceps-Major	4.23157	CC_Posterior	3.66101	ctx-lh-paracentral	3.21089	ctx-rh-isthmuscingulate	2.91536	CC_Mid_Anterior	2.58973
128	rs62348889	4	187384018	ctx-lh-bankssts	4.87319	ctx-rh-fusiform	3.6296	Right-par-Sup-Long-Fasciculus	3.03043	Forceps-Major	2.8524	Forceps-Minor	2.79967
129	rs58808503	5	31913006	Right-Cerebellum-White-Matter	3.45289	ctx-rh-superiorparietal	2.9896	Left-Cerebellum-Cortex	2.85374	Left-Pyramidal-Tract	2.77996	ctx-lh-posteriorcingulate	2.59908
130	rs10036221	5	35249009	Left-Fornix	2.89683	Right-Inf-Lat-Vent	2.82205	Left-Sup-Corticostriate	2.64375	CC_Mid_Anterior	2.48358	ctx-rh-supramarginal	2.4326
131	rs252914	5	56198150	Left-Cerebellum-White-Matter	5.38016	Right-Cerebellum-White-Matter	3.42378	ctx-lh-supramarginal	3.40207	Right-Cerebellum-Cortex	2.8067	Right-Thalamus	2.61332
132	rs12653132	5	60358708	Forceps-Major	4.58084	ctx-lh-pericalcarine	3.67365	ctx-lh-entorhinal	3.10688	ctx-lh-insula	2.89098	Left-Inf-Long-Fasciulus	2.72873
133	rs56328685	5	66106140	Forceps-Minor	4.87901	CC_Anterior	4.04231	CC_Mid_Anterior	3.95209	ctx-rh-posteriorcingulate	3.73977	CC_Central	3.52422
134	rs6449956	5	67483070	ctx-rh-medialorbitofrontal	3.15485	ctx-rh-entorhinal	2.5387	Right-Cerebellum-White-Matter	2.21838	Left-Ant-Thalamic-Radiations	2.0864	Right-Inf-Frontal-Sup-Frontal	2.03915
135	rs34592828	5	75996909	Left-choroid-plexus	4.28086	Right-temp-Sup-Long-Fasciculus	3.07709	ctx-rh-bankssts	2.58379	Left-Inf-Long-Fasciulus	2.52163	Left-Fornix	2.48493
136	rs55803832	5	81920587	Left-Cerebellum-Cortex	13.2405	Right-Cerebellum-Cortex	10.9471	Left-Cerebellum-White-Matter	3.9798	ctx-lh-postcentral	2.87079	Brain-Stem	2.85005
137	rs12653308	5	82858828	Right-Hippocampus	14.4484	Left-Hippocampus	14.1008	Forceps-Minor	9.55785	Left-Inf-Fronto-Occ-Fasciculus	9.01349	Right-Amygdala	8.48359
138	rs62380364	5	88107337	ctx-rh-superiorfrontal	3.6365	ctx-lh-fusiform	3.51993	Right-Amygdala	3.10944	Right-Striatal-Inf-Frontal	2.99399	Left-VentralDC	2.80731
139	rs9885387	5	90919419	ctx-rh-caudalmiddlefrontal	2.74671	ctx-lh-precentral	2.69453	ctx-rh-supramarginal	2.63828	Right-front-Sup-Corticostriate	2.63702	Right-Uncinate-Fasciculus	2.51281
140	rs888812	5	92186059	Left-cing-Cingulum	5.00106	Right-cing-Cingulum	4.49093	ctx-rh-posteriorcingulate	3.84135	4th-Ventricle	3.13509	ctx-lh-posteriorcingulate	2.97716
141	rs115877304	5	92797166	Left-Hippocampus	2.54641	Left-cing-Cingulum	2.47219	ctx-rh-parstriangularis	2.41788	Left-Inf-Fronto-Occ-Fasciculus	2.41257	Right-front-Sup-Corticostriate	2.38971
142	rs6891545	5	93987532	ctx-rh-caudalmiddlefrontal	3.06566	ctx-lh-entorhinal	3.06301	Right-Inf-Long-Fasciulus	2.87258	Right-Hippocampus	2.8167	Right-Inf-Fronto-Occ-Fasciculus	2.72248
143	rs1158574	5	106547771	ctx-rh-caudalmiddlefrontal	3.19344	ctx-lh-caudalmiddlefrontal	3.08543	ctx-lh-parsopercularis	2.88809	ctx-rh-pericalcarine	2.57876	Optic-Chiasm	2.51985
144	rs12719225	5	116574175	Left-Sup-Corticostriate	3.80892	Left-par-Sup-Corticostriate	3.7913	ctx-lh-precuneus	3.41916	Left-front-Sup-Corticostriate	3.11658	ctx-rh-caudalmiddlefrontal	2.28769
145	rs28891214	5	122690889	CC_Anterior	3.01897	ctx-rh-parsopercularis	2.85712	Right-phipp-Cingulum	2.79788	ctx-lh-superiortemporal	2.78247	ctx-rh-parsorbitalis	2.73186
146	rs78728472	5	127723425	ctx-lh-entorhinal	3.09768	Right-front-Sup-Corticostriate	2.87246	Left-Striatal-Inf-Frontal	2.62095	ctx-lh-parstriangularis	2.56	Right-Sup-Corticostriate	2.51285
147	rs12187568	5	128734008	ctx-lh-parsopercularis	3.63654	Right-par-Sup-Long-Fasciculus	3.59221	ctx-rh-parsopercularis	3.30505	Left-par-Sup-Long-Fasciculus	3.1389	Right-Sup-Long-Fasciculus	2.91654
148	rs9918267	5	128918456	Right-Sup-Corticostriate	4.0385	Right-par-Sup-Corticostriate	3.47201	ctx-rh-entorhinal	2.86334	Right-front-Sup-Corticostriate	2.83574	ctx-lh-fusiform	2.76109
149	rs2089855	5	131573529	ctx-rh-pericalcarine	3.22867	ctx-lh-pericalcarine	2.91576	Left-Accumbens-area	2.66856	Right-Pyramidal-Tract	2.64894	Left-Uncinate-Fasciculus	2.4936
150	rs329120	5	133861756	Left-Cerebellum-White-Matter	4.25749	Left-Thalamus	3.8028	ctx-rh-insula	3.38796	Left-temp-Sup-Long-Fasciculus	3.24512	ctx-lh-rostralanteriorcingulate	3.22987
151	rs682164	5	139058589	Left-Amygdala	3.55355	Right-Amygdala	3.5456	ctx-lh-isthmuscingulate	2.86982	ctx-rh-bankssts	2.29693	Right-phipp-Cingulum	2.18585
152	rs4912704	5	139551592	Left-temp-Sup-Long-Fasciculus	4.32956	ctx-lh-lingual	4.21227	ctx-lh-parstriangularis	4.12347	Left-Sup-Long-Fasciculus	3.66955	ctx-lh-parsopercularis	3.27725
153	rs352358	5	148663992	ctx-rh-posteriorcingulate	3.3782	ctx-lh-caudalmiddlefrontal	2.73162	Right-Inf-Lat-Vent	2.57272	Right-Lateral-Ventricle	2.39497	CC_Posterior	2.31909
154	rs62377945	5	151208004	ctx-lh-parsorbitalis	2.70418	ctx-lh-insula	2.5517	ctx-rh-precentral	2.44816	ctx-lh-parahippocampal	2.35016	ctx-rh-caudalanteriorcingulate	2.34528
155	rs6555969	5	171128464	ctx-rh-fusiform	3.05586	ctx-lh-inferiorparietal	2.75576	ctx-rh-bankssts	2.65218	ctx-lh-frontalpole	2.46871	ctx-rh-rostralanteriorcingulate	2.39518
156	rs2909707	5	173851524	Left-Cerebellum-White-Matter	6.01038	Right-Cerebellum-White-Matter	5.01981	Right-Cerebellum-Cortex	3.49522	Left-Cerebellum-Cortex	3.02252	ctx-rh-lateraloccipital	2.69616
157	rs4701140	5	179034260	Right-Inf-Long-Fasciulus	3.37437	Left-Caudate	2.47743	ctx-rh-parsopercularis	2.40492	Left-Lateral-Ventricle	2.30371	Right-Inf-Lat-Vent	2.23859
158	rs884126	6	870244	Right-Accumbens-area	3.47463	4th-Ventricle	2.51285	Left-choroid-plexus	2.3921	ctx-lh-parstriangularis	2.36835	Left-Pyramidal-Tract	2.33797
159	rs6597256	6	7208007	ctx-lh-medialorbitofrontal	3.34999	ctx-lh-bankssts	3.26357	Brain-Stem	2.99768	ctx-lh-rostralmiddlefrontal	2.61868	ctx-rh-medialorbitofrontal	2.30294
160	rs72829238	6	7892575	ctx-lh-caudalmiddlefrontal	3.34347	Left-temp-Sup-Long-Fasciculus	2.97643	CC_Central	2.77224	Left-Sup-Long-Fasciculus	2.77121	ctx-rh-caudalanteriorcingulate	2.56526
161	rs72831708	6	8730954	4th-Ventricle	3.99584	ctx-rh-superiorparietal	2.81222	ctx-lh-lateralorbitofrontal	2.66861	Right-front-Sup-Corticostriate	2.65002	Right-Cerebellum-White-Matter	2.44971
162	rs9369375	6	12483980	ctx-lh-parahippocampal	2.68035	ctx-rh-rostralanteriorcingulate	2.48725	Left-Fornix	2.20898	Right-Inf-Frontal-Sup-Frontal	2.16793	ctx-rh-cuneus	2.1652
163	rs2023463	6	29352297	Right-Inf-Fronto-Occ-Fasciculus	3.52132	Right-Inf-Frontal-Sup-Frontal	3.50385	ctx-lh-superiortemporal	3.33297	Right-front-Sup-Corticostriate	3.2737	ctx-rh-pericalcarine	3.25756
164	rs2820224	6	35009578	ctx-lh-paracentral	4.35208	ctx-rh-paracentral	3.04164	CC_Mid_Posterior	3.03665	ctx-lh-precuneus	2.67876	ctx-rh-precuneus	2.39197
165	rs1520	6	39526867	ctx-rh-frontalpole	3.24254	ctx-rh-rostralmiddlefrontal	3.16997	ctx-lh-pericalcarine	2.90389	ctx-lh-frontalpole	2.79986	ctx-lh-lingual	2.76819
166	rs4711751	6	43828582	Right-Fornix	4.1472	3rd-Ventricle	3.70024	Left-Ant-Thalamic-Radiations	3.36882	ctx-rh-rostralmiddlefrontal	3.32509	ctx-rh-superiortemporal	3.22365
167	rs542444	6	44800015	ctx-lh-postcentral	2.97907	ctx-rh-precentral	2.67917	ctx-rh-postcentral	2.43511	ctx-rh-cuneus	2.22673	ctx-rh-isthmuscingulate	2.19267
168	rs9367447	6	51574933	ctx-rh-superiorfrontal	3.36089	ctx-lh-transversetemporal	3.07406	Right-Inf-Frontal-Sup-Frontal	2.63948	ctx-rh-medialorbitofrontal	2.60216	Right-Pallidum	2.43448
169	rs2745367	6	56112343	Right-Fornix	2.93997	Right-Accumbens-area	2.70044	ctx-lh-inferiorparietal	2.67663	Right-Uncinate-Fasciculus	2.6654	Left-Thalamus	2.47685
170	rs2207617	6	92007599	Right-Ant-Thalamic-Radiations	3.13651	Left-Ant-Thalamic-Radiations	2.86484	ctx-rh-entorhinal	2.37033	ctx-lh-superiortemporal	2.29122	ctx-rh-lateraloccipital	2.26316
171	rs2787948	6	94799797	CC_Posterior	3.055	ctx-rh-lateralorbitofrontal	2.40108	ctx-lh-supramarginal	2.20188	ctx-lh-rostralanteriorcingulate	2.13854	Right-Fornix	2.0643
172	rs201168005	6	98584713	ctx-lh-caudalmiddlefrontal	3.60705	Right-Putamen	2.35055	Forceps-Major	2.20066	ctx-lh-fusiform	2.09067	Left-Accumbens-area	2.03519
173	rs35904163	6	99291642	Left-Cerebellum-Cortex	5.91803	Right-Cerebellum-Cortex	3.86618	Left-phipp-Cingulum	2.78063	ctx-lh-pericalcarine	2.67114	ctx-lh-caudalanteriorcingulate	2.60376
174	rs9398171	6	108983527	Right-Accumbens-area	4.81309	Left-VentralDC	3.55226	ctx-lh-rostralmiddlefrontal	3.54934	ctx-lh-pericalcarine	3.20191	Left-Caudate	3.10423
175	rs1361108	6	126767600	Left-Ant-Thalamic-Radiations	3.58304	Right-Ant-Thalamic-Radiations	3.06595	ctx-lh-lateralorbitofrontal	2.92537	Right-Accumbens-area	2.87515	Left-Pyramidal-Tract	2.63422
176	rs498079	6	133562456	ctx-lh-caudalmiddlefrontal	3.42075	ctx-rh-parahippocampal	3.26462	ctx-rh-caudalmiddlefrontal	3.25182	ctx-lh-parahippocampal	2.93147	ctx-lh-superiortemporal	2.8477
177	rs9376354	6	138866268	ctx-rh-paracentral	2.86868	ctx-lh-superiortemporal	2.58751	ctx-lh-paracentral	2.54759	Left-Cerebellum-White-Matter	2.51801	CC_Posterior	2.36731
178	rs7769624	6	148535313	3rd-Ventricle	2.69726	ctx-rh-paracentral	2.31994	Left-Cerebellum-White-Matter	2.23768	4th-Ventricle	2.16014	Right-Caudate	1.85866
179	rs199587866	6	150107586	Right-Hippocampus	5.45102	3rd-Ventricle	4.13462	Right-Inf-Lat-Vent	4.10339	Right-Fornix	3.86693	Left-Hippocampus	3.19672
180	rs12192990	6	151021978	Left-Thalamus	3.61725	Right-Thalamus	3.37887	CC_Mid_Posterior	3.13845	Right-Pallidum	3.13635	Right-Ant-Thalamic-Radiations	3.08854
181	rs10872737	6	157323379	ctx-rh-isthmuscingulate	3.49065	ctx-rh-cuneus	3.1159	ctx-rh-superiorparietal	2.54147	Right-Accumbens-area	2.53928	Left-Accumbens-area	2.52844
182	rs6915990	6	169508876	ctx-rh-temporalpole	3.10006	CC_Posterior	2.95373	Right-Pallidum	2.44928	ctx-rh-superiortemporal	2.40458	ctx-lh-medialorbitofrontal	2.37683
183	rs3012434	6	170545279	ctx-lh-medialorbitofrontal	3.4957	ctx-lh-pericalcarine	3.29715	Right-VentralDC	3.06717	Right-par-Sup-Long-Fasciculus	2.97971	ctx-lh-insula	2.69741
184	rs798486	7	2803037	Brain-Stem	3.47416	Left-cing-Cingulum	3.10604	Left-Pyramidal-Tract	2.40945	ctx-rh-lateralorbitofrontal	2.35143	Right-Cerebellum-Cortex	2.34867
185	rs7797805	7	4879380	Left-Cerebellum-Cortex	3.33101	ctx-lh-superiortemporal	3.10972	ctx-lh-parstriangularis	2.90494	ctx-lh-entorhinal	2.68978	ctx-lh-parahippocampal	2.6094
186	rs6951635	7	15610696	ctx-rh-inferiortemporal	4.15555	ctx-lh-isthmuscingulate	3.0547	ctx-rh-fusiform	2.68177	Right-Inf-Long-Fasciulus	2.6387	Left-Inf-Lat-Vent	2.50877
187	rs6951745	7	18911957	ctx-lh-parahippocampal	4.58893	Left-Inf-Long-Fasciulus	4.55966	ctx-lh-medialorbitofrontal	4.36451	Forceps-Major	4.16735	Left-Inf-Frontal-Sup-Frontal	3.54279
188	rs11767221	7	19609643	Left-par-Sup-Corticostriate	4.04955	Forceps-Major	3.75406	ctx-rh-lingual	3.74784	Right-Uncinate-Fasciculus	3.68396	ctx-lh-rostralanteriorcingulate	3.56018
189	rs12534242	7	33264150	ctx-rh-bankssts	4.37299	Left-Ant-Thalamic-Radiations	2.82165	Right-temp-Sup-Long-Fasciculus	2.74864	ctx-lh-superiortemporal	2.69652	Right-Uncinate-Fasciculus	2.60682
190	rs10278768	7	38073921	ctx-lh-frontalpole	2.81366	ctx-lh-parahippocampal	2.80279	ctx-lh-precentral	2.76794	ctx-rh-parsorbitalis	2.74741	ctx-lh-postcentral	2.63304
191	rs74504435	7	54949256	Right-Cerebellum-White-Matter	5.97657	ctx-lh-inferiortemporal	5.19546	Left-Cerebellum-White-Matter	4.35348	Right-cing-Cingulum	4.26302	Left-temp-Sup-Long-Fasciculus	4.25147
192	rs62466287	7	72966354	Right-Putamen	3.58042	Right-Lateral-Ventricle	3.34948	Right-choroid-plexus	3.26116	ctx-rh-caudalanteriorcingulate	3.18564	ctx-lh-posteriorcingulate	3.13489
193	rs10252734	7	81418596	Right-Inf-Long-Fasciulus	3.03996	Left-Lateral-Ventricle	2.67534	Right-Inf-Fronto-Occ-Fasciculus	2.61805	Left-Inf-Long-Fasciulus	2.55946	ctx-rh-inferiorparietal	2.4384
194	rs2286184	7	84630516	ctx-lh-temporalpole	2.81833	4th-Ventricle	2.79739	Right-Striatal-Inf-Frontal	2.6774	ctx-rh-inferiorparietal	2.5879	Left-Pyramidal-Tract	2.30616
195	rs7788173	7	96219460	ctx-rh-parstriangularis	4.03815	ctx-rh-precentral	3.42657	Right-temp-Sup-Long-Fasciculus	3.25414	ctx-rh-parsorbitalis	2.98106	Left-front-Sup-Corticostriate	2.74737
196	rs6979218	7	99893148	Left-Sup-Corticostriate	4.13188	Left-par-Sup-Corticostriate	4.00614	ctx-lh-lateraloccipital	3.52719	Left-front-Sup-Corticostriate	3.44818	Right-Inf-Frontal-Sup-Frontal	3.08599
197	rs6969765	7	101046325	CC_Posterior	3.58377	Right-Inf-Frontal-Sup-Frontal	2.7498	Left-Cerebellum-Cortex	2.62063	Right-Inf-Long-Fasciulus	2.54735	Left-Uncinate-Fasciculus	2.44641
198	rs12705150	7	103356275	ctx-rh-posteriorcingulate	2.29582	ctx-rh-superiortemporal	2.19727	ctx-rh-superiorparietal	2.11718	Left-Thalamus	2.11168	Right-Cerebellum-White-Matter	2.09194
199	rs1840661	7	114352682	Left-Striatal-Inf-Frontal	4.34184	Right-Striatal-Inf-Frontal	3.46405	ctx-lh-parsorbitalis	2.40769	ctx-rh-rostralanteriorcingulate	2.39336	Left-cing-Cingulum	2.35827
200	rs59369558	7	115029650	Left-Pyramidal-Tract	3.6334	Left-Cerebellum-Cortex	3.15312	Left-Pallidum	3.13327	Right-Pyramidal-Tract	3.02299	ctx-rh-parahippocampal	2.76043
201	rs6965195	7	120873438	ctx-rh-middletemporal	4.01786	ctx-lh-parahippocampal	3.60023	ctx-lh-entorhinal	3.24564	ctx-lh-middletemporal	3.00275	Left-Inf-Fronto-Occ-Fasciculus	2.78625
202	rs2347709	7	134403741	ctx-rh-rostralmiddlefrontal	3.2629	Right-Pallidum	3.15289	Right-Inf-Lat-Vent	3.09555	ctx-rh-pericalcarine	2.54936	ctx-rh-insula	2.46386
203	rs4128399	7	151498679	Right-Cerebellum-Cortex	3.85145	ctx-rh-precentral	3.65209	ctx-lh-fusiform	3.08766	Right-front-Sup-Corticostriate	3.08142	ctx-rh-frontalpole	2.91852
204	rs2242	8	455360	Right-Inf-Long-Fasciulus	2.84834	ctx-rh-lateraloccipital	2.58979	ctx-lh-parsopercularis	2.46927	ctx-lh-rostralmiddlefrontal	2.46151	Right-Inf-Fronto-Occ-Fasciculus	2.20557
205	rs2916716	8	6357235	ctx-lh-lateralorbitofrontal	2.69691	CC_Mid_Anterior	2.69033	Left-Hippocampus	2.66817	ctx-rh-superiorfrontal	2.58463	Left-Inf-Long-Fasciulus	2.32302
206	rs2929451	8	9085295	ctx-lh-insula	5.79685	ctx-rh-insula	3.948	ctx-rh-fusiform	3.454	ctx-lh-inferiorparietal	3.44126	ctx-rh-lingual	3.19676
207	rs7834325	8	26461360	Right-Striatal-Inf-Frontal	4.05665	Right-temp-Sup-Long-Fasciculus	2.90766	Right-Ant-Thalamic-Radiations	2.9019	CC_Posterior	2.77287	Right-Sup-Long-Fasciculus	2.62462
208	rs6471795	8	60564143	Forceps-Major	3.55007	ctx-rh-postcentral	2.61612	Forceps-Minor	2.60373	ctx-rh-medialorbitofrontal	2.52539	ctx-lh-lateralorbitofrontal	2.50282
209	rs4237042	8	61785874	ctx-lh-temporalpole	2.5589	ctx-rh-insula	2.41278	ctx-rh-superiorparietal	2.4006	ctx-lh-insula	2.31788	Left-Pallidum	2.31086
210	rs28815246	8	72498984	ctx-rh-parsopercularis	3.70011	ctx-rh-precentral	2.59398	ctx-lh-posteriorcingulate	2.49796	ctx-rh-isthmuscingulate	2.48055	ctx-rh-caudalanteriorcingulate	2.32919
211	rs10112386	8	74281152	ctx-rh-temporalpole	3.03423	Right-temp-Sup-Long-Fasciculus	2.32621	Right-Hippocampus	2.28443	Right-Inf-Long-Fasciulus	2.28382	ctx-rh-isthmuscingulate	2.10163
212	rs7463360	8	78144445	ctx-rh-entorhinal	3.04979	ctx-rh-parsopercularis	2.68726	Right-Sup-Long-Fasciculus	2.67419	Right-temp-Sup-Long-Fasciculus	2.67235	ctx-lh-precentral	2.50266
213	rs1693571	8	101678349	Right-Pallidum	6.56115	Left-VentralDC	5.28875	Left-Pallidum	5.02275	Right-cing-Cingulum	4.95102	Left-cing-Cingulum	4.79388
214	rs10103573	8	104236925	CC_Posterior	3.76989	Left-Putamen	2.88	ctx-lh-frontalpole	2.26179	ctx-lh-middletemporal	2.25549	Left-Uncinate-Fasciculus	2.04069
215	rs1283690	8	108414618	ctx-rh-superiorparietal	3.38702	Right-Ant-Thalamic-Radiations	3.10446	ctx-lh-pericalcarine	2.98812	Left-Pyramidal-Tract	2.98621	ctx-lh-superiorfrontal	2.92267
216	rs491126	8	108942904	ctx-rh-caudalmiddlefrontal	4.69912	ctx-lh-pericalcarine	3.68636	Right-cing-Cingulum	3.60697	Left-par-Sup-Long-Fasciculus	3.03954	Left-Sup-Long-Fasciculus	2.87811
217	rs2844242	8	110625757	Left-Cerebellum-Cortex	3.57382	ctx-rh-rostralmiddlefrontal	3.30665	Right-Cerebellum-Cortex	2.958	ctx-rh-cuneus	2.62768	ctx-lh-superiorparietal	2.61914
218	rs2737219	8	116635688	Right-Hippocampus	4.80893	Left-Hippocampus	4.20498	ctx-rh-pericalcarine	3.33475	CC_Posterior	3.27741	ctx-lh-middletemporal	3.27393
219	rs56748438	8	118921167	ctx-lh-middletemporal	2.84237	Left-phipp-Cingulum	2.78518	Left-Cerebellum-Cortex	2.54321	Right-Cerebellum-Cortex	2.46025	ctx-lh-parahippocampal	2.40079
220	rs13264791	8	120013090	Right-front-Sup-Corticostriate	3.80139	Right-Inf-Frontal-Sup-Frontal	3.56778	ctx-lh-temporalpole	3.0849	ctx-lh-caudalanteriorcingulate	2.44558	Left-Striatal-Inf-Frontal	2.40651
221	rs7017252	8	129950844	ctx-rh-superiorfrontal	3.66813	Left-Uncinate-Fasciculus	3.63101	ctx-rh-lingual	2.52869	ctx-lh-pericalcarine	2.51521	ctx-rh-transversetemporal	2.34733
222	rs55705857	8	130645692	Left-Cerebellum-White-Matter	6.09537	Forceps-Minor	5.90164	Right-Cerebellum-White-Matter	5.63892	Right-Inf-Fronto-Occ-Fasciculus	4.31894	Left-Inf-Long-Fasciulus	3.51972
223	rs11777239	8	145031265	Left-Thalamus	5.63966	Brain-Stem	5.4084	Forceps-Minor	5.32998	Right-Thalamus	3.85282	CC_Central	3.80596
224	rs13286204	9	13937849	CC_Posterior	3.3053	Right-Inf-Long-Fasciulus	2.77023	Right-Inf-Fronto-Occ-Fasciculus	2.67675	ctx-rh-lingual	2.66837	ctx-rh-cuneus	2.30585
225	rs3904778	9	16681993	ctx-rh-temporalpole	2.58959	Right-phipp-Cingulum	2.53455	ctx-rh-lingual	2.53345	ctx-rh-fusiform	2.42794	Brain-Stem	2.37334
226	rs465423	9	19210177	Left-Putamen	2.80348	Left-VentralDC	2.51024	ctx-lh-superiorparietal	2.37449	Right-VentralDC	2.2337	Right-Fornix	2.17219
227	rs1360589	9	22045317	CC_Anterior	6.29195	ctx-rh-supramarginal	4.12213	ctx-rh-inferiorparietal	3.9736	ctx-lh-superiortemporal	3.97006	ctx-rh-rostralanteriorcingulate	3.79478
228	rs3814521	9	32424900	ctx-lh-paracentral	2.97728	ctx-rh-rostralmiddlefrontal	2.77088	ctx-lh-rostralanteriorcingulate	2.69646	Left-Cerebellum-White-Matter	2.51929	Right-phipp-Cingulum	2.50245
229	rs1411667	9	85107628	ctx-lh-lateraloccipital	2.72065	CC_Anterior	2.66339	ctx-rh-parstriangularis	2.63216	ctx-lh-inferiortemporal	2.57935	Right-Cerebellum-White-Matter	2.56407
230	rs72750620	9	88973941	ctx-rh-postcentral	3.51309	Right-Thalamus	3.0879	ctx-lh-bankssts	2.98454	ctx-rh-paracentral	2.73683	3rd-Ventricle	2.50551
231	rs10992723	9	96169298	Right-par-Sup-Corticostriate	2.87142	CC_Central	2.67394	Right-Caudate	2.51316	Right-Pyramidal-Tract	2.47164	Right-Cerebellum-Cortex	2.38886
232	rs10512248	9	98259703	CC_Posterior	4.39419	ctx-rh-precuneus	3.45486	ctx-lh-inferiortemporal	3.07384	ctx-rh-superiortemporal	2.87541	ctx-rh-fusiform	2.76721
233	rs9785234	9	98930250	ctx-rh-parsorbitalis	3.29376	Forceps-Minor	2.52893	Right-Ant-Thalamic-Radiations	2.45922	ctx-rh-entorhinal	2.25306	Left-Hippocampus	2.19807
234	rs7023465	9	101639827	ctx-rh-bankssts	3.47969	ctx-lh-inferiortemporal	3.19283	Left-Inf-Frontal-Sup-Frontal	3.04862	Left-par-Sup-Long-Fasciculus	2.82074	ctx-lh-parsopercularis	2.81546
235	rs7864185	9	110397107	Left-Fornix	3.58488	Right-Striatal-Inf-Frontal	3.01825	ctx-rh-rostralmiddlefrontal	2.64333	Left-Lateral-Ventricle	2.49168	Right-Amygdala	2.44784
236	rs4556147	9	113651161	Right-front-Sup-Corticostriate	3.89378	Left-Pallidum	3.57797	Right-Sup-Corticostriate	3.07347	ctx-rh-medialorbitofrontal	2.70409	ctx-rh-insula	2.52935
237	rs72754248	9	119061396	ctx-lh-transversetemporal	3.32075	ctx-rh-caudalanteriorcingulate	3.08489	ctx-rh-lingual	2.97465	ctx-lh-caudalanteriorcingulate	2.79631	ctx-lh-lingual	2.76948
238	rs12343516	9	123603469	Left-Cerebellum-Cortex	3.03793	Right-Amygdala	2.66307	ctx-lh-bankssts	2.58306	ctx-lh-superiortemporal	2.45567	ctx-lh-fusiform	2.44783
239	rs359578	9	127983226	Right-Pallidum	2.56604	ctx-lh-postcentral	2.4996	Brain-Stem	2.47852	ctx-lh-precentral	2.33796	ctx-rh-insula	2.29897
240	rs2050465	9	133915854	Right-temp-Sup-Long-Fasciculus	3.43172	Left-Cerebellum-Cortex	3.36386	ctx-lh-temporalpole	3.23483	Left-Striatal-Inf-Frontal	3.08112	ctx-rh-parahippocampal	2.99609
241	rs687621	9	136137065	ctx-lh-parsorbitalis	4.08182	Left-Inf-Lat-Vent	2.71026	Right-Amygdala	2.6798	ctx-lh-postcentral	2.52419	Left-Amygdala	2.47238
242	rs41298373	10	7622009	ctx-lh-bankssts	3.61739	Right-phipp-Cingulum	2.9519	ctx-lh-caudalmiddlefrontal	2.6462	ctx-lh-cuneus	2.39132	ctx-rh-paracentral	2.26649
243	rs1149911	10	9068164	ctx-lh-insula	3.14337	ctx-rh-superiortemporal	2.79042	ctx-rh-inferiortemporal	2.63217	ctx-rh-lateralorbitofrontal	2.59656	CC_Posterior	2.51583
244	rs10430577	10	18226707	Right-Putamen	7.19762	Right-Caudate	5.46403	Left-Pallidum	5.12209	Left-Caudate	4.99206	Right-Pallidum	3.67864
245	rs564819152	10	21820650	ctx-rh-supramarginal	4.7267	Right-Ant-Thalamic-Radiations	3.71185	Right-Sup-Corticostriate	3.32699	Right-par-Sup-Corticostriate	3.08903	ctx-lh-supramarginal	2.98185
246	rs4749001	10	25338445	CC_Central	4.10045	Right-temp-Sup-Long-Fasciculus	3.5314	CC_Mid_Posterior	3.51035	Right-Sup-Long-Fasciculus	3.31169	ctx-rh-frontalpole	3.23441
247	rs11008282	10	31117358	ctx-rh-lateraloccipital	3.14768	ctx-lh-paracentral	3.00555	Left-Lateral-Ventricle	2.77114	ctx-rh-paracentral	2.65988	ctx-lh-lingual	2.48228
248	rs2506141	10	33468014	Left-Accumbens-area	3.09855	ctx-lh-lateralorbitofrontal	3.09049	ctx-lh-rostralanteriorcingulate	3.02986	ctx-lh-paracentral	2.94555	ctx-lh-parsorbitalis	2.76088
249	rs9421745	10	48485194	ctx-lh-caudalmiddlefrontal	3.09447	Right-Pallidum	2.64293	ctx-lh-superiortemporal	2.24893	Left-cing-Cingulum	2.0988	CC_Mid_Posterior	1.98937
250	rs13088	10	50315893	CC_Posterior	4.39438	ctx-lh-superiorparietal	3.81328	Left-Cerebellum-White-Matter	3.47547	Right-Inf-Frontal-Sup-Frontal	2.92624	ctx-rh-paracentral	2.56583
251	rs10822020	10	52734495	Left-choroid-plexus	2.69128	CC_Posterior	2.53895	Right-Accumbens-area	2.4837	ctx-lh-lateraloccipital	2.33335	Right-temp-Sup-Long-Fasciculus	2.30306
252	rs7920484	10	94949808	ctx-rh-postcentral	2.84354	Left-Cerebellum-White-Matter	2.64729	Right-Cerebellum-White-Matter	2.4541	Right-Inf-Lat-Vent	2.37152	ctx-lh-bankssts	2.14737
253	rs2274224	10	96039597	ctx-lh-insula	3.71676	ctx-rh-insula	2.84428	Left-Putamen	2.55333	Left-Ant-Thalamic-Radiations	2.53233	ctx-rh-entorhinal	2.48392
254	rs1983864	10	100017453	Left-Uncinate-Fasciculus	3.13705	ctx-rh-lateraloccipital	3.0046	Left-Amygdala	2.97587	ctx-lh-cuneus	2.77977	Right-Pyramidal-Tract	2.38443
255	rs1056740	10	104236552	ctx-rh-middletemporal	3.5196	Left-Putamen	3.49796	Left-front-Sup-Corticostriate	3.34687	ctx-rh-entorhinal	2.9715	CC_Central	2.8237
256	rs11191836	10	105627444	ctx-lh-insula	3.54932	CC_Anterior	3.46484	ctx-rh-insula	2.94213	Right-Amygdala	2.74072	Left-Inf-Frontal-Sup-Frontal	2.70138
257	rs719012	10	118689195	Left-Inf-Long-Fasciulus	5.01058	Right-Inf-Fronto-Occ-Fasciculus	4.52419	Left-par-Sup-Corticostriate	3.95157	Left-Inf-Fronto-Occ-Fasciculus	3.93592	Right-Ant-Thalamic-Radiations	3.48141
258	rs10787774	10	119262900	ctx-rh-parahippocampal	3.91517	CC_Posterior	3.66912	ctx-lh-rostralmiddlefrontal	3.55299	ctx-rh-inferiortemporal	2.97248	Left-Pallidum	2.47423
259	rs2280450	10	126436279	ctx-lh-cuneus	2.54234	ctx-lh-transversetemporal	2.48418	Left-Pallidum	2.36667	CC_Anterior	2.35254	Right-Lateral-Ventricle	2.25048
260	rs6597884	10	126851174	Left-cing-Cingulum	3.67627	Right-cing-Cingulum	2.89974	ctx-lh-rostralanteriorcingulate	2.65181	ctx-rh-bankssts	2.63489	Right-Sup-Corticostriate	2.45867
261	rs10829556	10	130842249	Left-Pallidum	3.09627	4th-Ventricle	2.42367	ctx-rh-temporalpole	2.39633	ctx-rh-entorhinal	2.20773	Left-Thalamus	2.01654
262	rs4750760	10	131440318	ctx-lh-temporalpole	2.97102	ctx-rh-supramarginal	2.97018	ctx-rh-frontalpole	2.49566	ctx-rh-pericalcarine	2.47772	Left-Cerebellum-White-Matter	2.43166
263	rs7124615	11	186604	Right-Accumbens-area	9.74908	Left-Accumbens-area	9.28419	Left-Inf-Fronto-Occ-Fasciculus	6.37172	Forceps-Minor	5.76441	Left-Hippocampus	5.55729
264	rs10835060	11	1488143	Left-Thalamus	3.50934	Left-Ant-Thalamic-Radiations	3.33365	ctx-rh-parsopercularis	2.98784	4th-Ventricle	2.91738	Right-Ant-Thalamic-Radiations	2.79118
265	rs11602347	11	2176852	Forceps-Major	3.80379	Left-par-Sup-Long-Fasciculus	3.33279	Left-Amygdala	2.80868	Left-Sup-Long-Fasciculus	2.70787	Right-Hippocampus	2.55969
266	rs2653591	11	8853625	Left-Lateral-Ventricle	2.98398	ctx-lh-insula	2.7942	Left-Cerebellum-Cortex	2.7837	Left-Fornix	2.73687	Left-cing-Cingulum	2.33798
267	rs11042811	11	10473889	Left-Pyramidal-Tract	5.86371	Right-Pyramidal-Tract	5.6703	Left-Ant-Thalamic-Radiations	4.16694	Right-par-Sup-Corticostriate	3.88062	Left-VentralDC	3.87289
268	rs7483968	11	19448613	Right-Inf-Long-Fasciulus	3.91792	Right-Inf-Fronto-Occ-Fasciculus	3.32419	Left-par-Sup-Long-Fasciculus	3.13076	Left-Sup-Long-Fasciculus	3.11489	Left-temp-Sup-Long-Fasciculus	2.99856
269	rs35891966	11	20129311	Right-par-Sup-Corticostriate	4.09094	Right-Sup-Corticostriate	3.81222	Right-Cerebellum-White-Matter	3.14014	ctx-lh-transversetemporal	3.09281	ctx-lh-fusiform	2.99573
270	rs10835155	11	27317812	ctx-rh-lateralorbitofrontal	3.26749	Left-cing-Cingulum	2.42634	ctx-rh-parahippocampal	2.32319	ctx-lh-rostralmiddlefrontal	2.06202	ctx-rh-caudalmiddlefrontal	1.98038
271	rs535845	11	30839228	Left-choroid-plexus	2.83929	ctx-rh-caudalanteriorcingulate	2.70617	ctx-lh-inferiortemporal	2.56429	ctx-lh-pericalcarine	2.52094	Right-phipp-Cingulum	2.442
272	rs62618693	11	32956492	Right-choroid-plexus	3.33737	Right-cing-Cingulum	2.99052	Right-Lateral-Ventricle	2.79398	ctx-rh-transversetemporal	2.76692	CC_Central	2.75605
273	rs2303865	11	44636833	Left-Uncinate-Fasciculus	4.33758	Forceps-Minor	4.17051	Right-Uncinate-Fasciculus	3.441	Right-Inf-Long-Fasciulus	3.21118	Left-front-Sup-Corticostriate	3.09744
274	rs11039244	11	47466442	CC_Anterior	5.20009	Forceps-Minor	3.57753	CC_Mid_Anterior	3.47184	ctx-lh-parahippocampal	3.03846	Right-phipp-Cingulum	3.02856
275	rs6591679	11	61762457	Left-Thalamus	5.29037	Right-Pallidum	4.34142	Right-Thalamus	4.23186	Left-VentralDC	3.41304	Left-Fornix	3.30632
276	rs12789028	11	65326154	Right-par-Sup-Long-Fasciculus	3.47073	Left-par-Sup-Long-Fasciculus	3.44034	Left-Sup-Long-Fasciculus	2.97916	Right-Sup-Long-Fasciculus	2.84659	Left-par-Sup-Corticostriate	2.83418
277	rs11019881	11	91970350	Left-Sup-Long-Fasciculus	3.60957	Left-temp-Sup-Long-Fasciculus	3.35052	CC_Mid_Posterior	3.18188	Left-par-Sup-Long-Fasciculus	3.11033	Forceps-Major	3.07265
278	rs1792368	11	92449944	Left-par-Sup-Corticostriate	3.7524	Left-Sup-Corticostriate	3.65273	Left-Inf-Lat-Vent	3.35901	Right-Sup-Corticostriate	3.28873	Right-par-Sup-Corticostriate	3.01627
279	rs7107785	11	95747337	ctx-rh-supramarginal	2.70834	ctx-rh-parahippocampal	2.64271	ctx-rh-superiortemporal	2.60361	ctx-rh-parstriangularis	2.58343	Left-Caudate	2.3681
280	rs55945680	11	110622849	ctx-rh-pericalcarine	2.81289	ctx-rh-isthmuscingulate	2.44036	ctx-lh-inferiorparietal	2.40458	3rd-Ventricle	2.30929	ctx-rh-frontalpole	2.2994
281	rs321404	11	110949618	CC_Posterior	4.07681	ctx-lh-fusiform	3.78924	ctx-lh-inferiortemporal	3.59277	Forceps-Major	3.54324	Left-Ant-Thalamic-Radiations	3.49317
282	rs648044	11	114030799	ctx-lh-lateraloccipital	3.58103	Right-Thalamus	3.3252	ctx-rh-precuneus	3.25799	Left-cing-Cingulum	2.87906	Right-cing-Cingulum	2.838
283	rs549893	11	118959732	Right-Amygdala	4.03275	Left-Thalamus	3.62263	Forceps-Minor	2.97857	ctx-rh-rostralanteriorcingulate	2.40828	ctx-rh-superiorparietal	2.34188
284	rs58073046	11	120248493	CC_Mid_Posterior	3.55724	CC_Mid_Anterior	3.37607	Left-VentralDC	3.36971	Right-VentralDC	3.33912	CC_Anterior	2.82894
285	rs2875238	11	130282078	Left-Amygdala	2.56228	Right-Inf-Long-Fasciulus	2.36452	Right-Fornix	2.3412	Right-Inf-Fronto-Occ-Fasciculus	2.17268	CC_Posterior	2.1468
286	rs7311862	12	5917193	Left-par-Sup-Corticostriate	3.8188	Right-temp-Sup-Long-Fasciculus	3.19945	ctx-lh-supramarginal	3.0208	Right-par-Sup-Corticostriate	2.7884	ctx-rh-postcentral	2.73572
287	rs941233	12	19993676	ctx-rh-inferiortemporal	2.9445	ctx-rh-rostralanteriorcingulate	2.85722	Left-Accumbens-area	2.55961	Right-Accumbens-area	2.51686	ctx-lh-superiortemporal	2.43608
288	rs4362189	12	20820794	ctx-lh-superiorparietal	3.97859	Right-Ant-Thalamic-Radiations	3.03353	Left-Ant-Thalamic-Radiations	2.77137	Right-Caudate	2.6692	Left-Caudate	2.56858
289	rs10841789	12	21467666	Left-Cerebellum-White-Matter	3.68459	Right-Cerebellum-White-Matter	3.64867	ctx-rh-parstriangularis	3.10468	ctx-rh-fusiform	2.93651	ctx-rh-parsopercularis	2.27697
290	rs11047256	12	24247582	ctx-lh-isthmuscingulate	3.40303	Left-Inf-Fronto-Occ-Fasciculus	2.65478	ctx-rh-paracentral	2.54712	ctx-lh-parsorbitalis	2.543	Left-Pyramidal-Tract	2.51905
291	rs10843091	12	28239325	Left-Inf-Lat-Vent	4.12987	Left-Fornix	3.55457	ctx-lh-insula	3.31114	Right-Fornix	3.15604	ctx-lh-postcentral	2.70284
292	rs79438899	12	41258423	Left-Cerebellum-Cortex	7.96007	Right-Cerebellum-Cortex	7.43094	ctx-lh-superiortemporal	2.71221	ctx-rh-rostralmiddlefrontal	2.61814	ctx-rh-precentral	2.60407
293	rs10785421	12	43600069	ctx-rh-paracentral	3.62949	ctx-lh-posteriorcingulate	2.67718	ctx-lh-rostralmiddlefrontal	2.58223	Right-VentralDC	2.56855	Left-par-Sup-Corticostriate	2.50535
294	rs12372079	12	53826359	ctx-lh-precuneus	3.70819	Right-Caudate	3.49279	Right-Lateral-Ventricle	3.42957	5th-Ventricle	3.23154	Right-Accumbens-area	3.09847
295	rs79487293	12	65905126	ctx-rh-parahippocampal	3.13033	Optic-Chiasm	3.05763	ctx-rh-superiorparietal	2.98059	Right-Pallidum	2.9787	ctx-rh-transversetemporal	2.82047
296	rs1123680	12	78241285	ctx-lh-parahippocampal	2.93517	Left-cing-Cingulum	2.70544	Left-choroid-plexus	2.6512	Right-Pyramidal-Tract	2.52441	ctx-lh-fusiform	2.51101
297	rs4842266	12	79951566	Right-Uncinate-Fasciculus	3.68111	Right-Inf-Fronto-Occ-Fasciculus	3.4448	CC_Posterior	3.12174	Left-Inf-Fronto-Occ-Fasciculus	2.9637	Right-Pyramidal-Tract	2.86823
298	rs11609649	12	85576492	Left-VentralDC	2.91706	Left-phipp-Cingulum	2.89495	Forceps-Minor	2.82626	ctx-rh-parsopercularis	2.62626	Right-Inf-Fronto-Occ-Fasciculus	2.61584
299	rs10777531	12	93988384	ctx-lh-lingual	3.69209	ctx-lh-cuneus	3.1347	ctx-lh-posteriorcingulate	2.64192	Left-Ant-Thalamic-Radiations	2.5301	Left-Putamen	2.48665
300	rs7136350	12	95564940	ctx-rh-precuneus	3.42995	Left-Ant-Thalamic-Radiations	3.1392	Left-cing-Cingulum	2.62017	ctx-lh-superiorparietal	2.55094	ctx-rh-parsopercularis	2.38027
301	rs11111090	12	102326461	ctx-rh-parstriangularis	2.51151	Left-Cerebellum-White-Matter	2.37187	Right-Cerebellum-White-Matter	2.05716	ctx-lh-fusiform	1.94971	ctx-lh-entorhinal	1.87263
302	rs12146713	12	106476805	ctx-rh-insula	4.2644	CC_Central	4.18098	ctx-rh-inferiorparietal	3.84111	ctx-rh-rostralmiddlefrontal	3.38448	ctx-lh-superiorfrontal	3.31038
303	rs7975576	12	107132501	Left-Inf-Long-Fasciulus	5.3565	Left-Cerebellum-White-Matter	4.58204	Left-Inf-Lat-Vent	3.68915	ctx-rh-isthmuscingulate	3.42976	ctx-lh-lingual	3.19946
304	rs2111211	12	109039869	Right-Sup-Long-Fasciculus	4.15248	Right-par-Sup-Long-Fasciculus	3.99381	Right-temp-Sup-Long-Fasciculus	3.2476	CC_Mid_Posterior	3.19309	ctx-rh-superiortemporal	3.05212
305	rs1543896	12	109920071	Right-Pallidum	3.01292	Brain-Stem	2.8754	Left-Pallidum	2.69905	ctx-lh-insula	2.54552	ctx-rh-superiortemporal	2.53504
306	rs597808	12	111973358	ctx-lh-rostralmiddlefrontal	3.84554	ctx-rh-rostralmiddlefrontal	3.81354	Right-Striatal-Inf-Frontal	3.78548	ctx-lh-medialorbitofrontal	3.71263	Right-front-Sup-Corticostriate	3.62955
307	rs9739560	12	118461574	Right-Cerebellum-White-Matter	7.19599	Left-Cerebellum-White-Matter	7.0321	Left-Inf-Long-Fasciulus	5.5843	Left-cing-Cingulum	4.7498	Right-Inf-Long-Fasciulus	4.63439
308	rs1619561	12	123620268	CC_Mid_Anterior	3.54227	ctx-lh-rostralanteriorcingulate	3.38974	Right-Hippocampus	3.25597	ctx-rh-lateraloccipital	3.13195	ctx-rh-rostralanteriorcingulate	2.94858
309	rs11147235	12	133688707	ctx-lh-lateralorbitofrontal	3.73651	Forceps-Major	3.13523	ctx-rh-cuneus	2.53219	ctx-lh-superiorparietal	2.50761	ctx-lh-superiorfrontal	2.35435
310	rs76894892	13	22994580	CC_Mid_Anterior	4.88431	Left-cing-Cingulum	3.91871	ctx-rh-frontalpole	3.77875	ctx-lh-posteriorcingulate	3.02985	Left-Inf-Fronto-Occ-Fasciculus	3.01844
311	rs4942558	13	47206582	CC_Posterior	4.0701	Right-Pyramidal-Tract	3.07207	Right-Inf-Fronto-Occ-Fasciculus	3.06305	Left-Lateral-Ventricle	2.95454	Left-choroid-plexus	2.91685
312	rs1932197	13	80183353	Left-cing-Cingulum	3.62025	Right-Fornix	3.60871	ctx-rh-cuneus	3.59917	ctx-lh-parstriangularis	2.84978	ctx-lh-cuneus	2.75455
313	rs9531104	13	81260150	ctx-lh-pericalcarine	2.61939	ctx-lh-rostralanteriorcingulate	2.20472	ctx-rh-lateraloccipital	2.11912	ctx-rh-rostralanteriorcingulate	1.95461	ctx-lh-posteriorcingulate	1.90273
314	rs72651859	13	99639173	Right-Cerebellum-White-Matter	3.34244	ctx-lh-transversetemporal	2.81082	CC_Anterior	2.69746	ctx-lh-superiorparietal	2.56475	Left-Caudate	2.20381
315	rs7981883	13	100936906	ctx-rh-insula	3.49585	ctx-lh-lateraloccipital	2.95495	CC_Posterior	2.86353	Optic-Chiasm	2.69393	ctx-lh-lingual	2.61035
316	rs2699315	13	103940450	ctx-rh-parahippocampal	3.21202	ctx-lh-pericalcarine	2.70986	4th-Ventricle	2.39365	ctx-lh-parahippocampal	2.33657	Brain-Stem	2.07567
317	rs713607	13	104750929	ctx-rh-frontalpole	2.19111	Right-Cerebellum-White-Matter	2.16189	ctx-rh-insula	1.95119	Left-Pyramidal-Tract	1.92079	ctx-rh-parahippocampal	1.87316
318	rs9521141	13	109707827	Left-temp-Sup-Long-Fasciculus	4.34815	Left-Sup-Long-Fasciculus	4.34553	Left-VentralDC	3.59932	Left-Inf-Fronto-Occ-Fasciculus	3.55466	Right-Fornix	3.52687
319	rs12888467	14	29235537	Right-Accumbens-area	4.66298	Left-Accumbens-area	4.08667	ctx-rh-caudalanteriorcingulate	3.07461	Forceps-Major	2.90323	Right-Inf-Frontal-Sup-Frontal	2.85756
320	rs10872846	14	31371437	3rd-Ventricle	3.176	ctx-lh-lingual	2.90071	ctx-lh-precentral	2.68702	Right-Sup-Corticostriate	2.54681	ctx-rh-insula	2.42016
321	rs72681869	14	50655357	Left-Lateral-Ventricle	3.02302	Right-temp-Sup-Long-Fasciculus	2.91157	Left-Fornix	2.5408	Left-temp-Sup-Long-Fasciculus	2.54077	Left-Sup-Long-Fasciculus	2.45753
322	rs4901427	14	53964998	Left-Uncinate-Fasciculus	2.82075	ctx-lh-superiortemporal	2.79242	Right-Lateral-Ventricle	2.77305	ctx-rh-medialorbitofrontal	2.50486	Forceps-Major	2.4652
323	rs2761887	14	54425052	ctx-lh-paracentral	3.21659	ctx-lh-inferiortemporal	2.87845	4th-Ventricle	2.40102	ctx-lh-rostralmiddlefrontal	2.25884	Right-choroid-plexus	2.23124
324	rs4901508	14	54835546	CC_Posterior	4.02521	ctx-lh-lateraloccipital	3.50801	Left-Cerebellum-White-Matter	3.17357	ctx-rh-caudalanteriorcingulate	2.97901	ctx-rh-posteriorcingulate	2.63215
325	rs117332043	14	57617154	CC_Anterior	2.53973	ctx-rh-temporalpole	2.4237	4th-Ventricle	2.38254	ctx-rh-postcentral	2.22994	Left-VentralDC	2.17325
326	rs160459	14	59074136	ctx-rh-pericalcarine	3.73221	ctx-rh-superiortemporal	3.64683	ctx-lh-lingual	3.39441	ctx-rh-fusiform	3.26492	ctx-lh-precentral	3.08122
327	rs74826997	14	59628609	ctx-rh-cuneus	4.08765	ctx-lh-pericalcarine	4.04754	ctx-rh-pericalcarine	3.13139	CC_Posterior	2.50035	Left-Lateral-Ventricle	2.48183
328	rs1955698	14	61029936	ctx-rh-superiorfrontal	3.35927	Left-par-Sup-Corticostriate	3.20447	ctx-rh-transversetemporal	2.74129	ctx-lh-precuneus	2.69445	Left-Sup-Corticostriate	2.60864
329	rs1547050	14	69274950	Forceps-Major	3.11744	CC_Posterior	3.06676	ctx-rh-lateraloccipital	2.87382	ctx-lh-paracentral	2.5179	ctx-rh-parahippocampal	2.35031
330	rs4899536	14	75316614	Left-Pyramidal-Tract	5.87003	Left-VentralDC	4.67962	Right-VentralDC	4.61487	Forceps-Minor	4.09691	Left-Putamen	3.89194
331	rs7146002	14	91871672	Right-Caudate	3.48304	Right-Accumbens-area	3.47234	ctx-rh-insula	2.99344	Right-Sup-Corticostriate	2.68167	Right-Thalamus	2.65525
332	rs72699866	14	93114787	ctx-lh-lateraloccipital	3.91925	Right-Fornix	3.75	ctx-lh-lingual	3.54434	Left-Cerebellum-Cortex	3.44721	ctx-lh-parahippocampal	3.07943
333	rs7146019	14	99734984	Forceps-Minor	3.62517	Left-Uncinate-Fasciculus	2.80617	ctx-rh-superiorparietal	2.54362	ctx-rh-parsopercularis	2.5253	ctx-rh-fusiform	2.39302
334	rs12896749	14	100279492	Right-Inf-Frontal-Sup-Frontal	3.77388	ctx-rh-bankssts	3.4879	Right-Accumbens-area	3.40349	Left-Inf-Frontal-Sup-Frontal	2.79724	ctx-rh-paracentral	2.60825
335	rs12891589	14	104223212	ctx-lh-inferiortemporal	3.48013	Left-VentralDC	2.80873	ctx-rh-paracentral	2.77143	Left-Cerebellum-White-Matter	2.67797	Left-Ant-Thalamic-Radiations	2.59742
336	rs2033939	15	39633904	Right-par-Sup-Corticostriate	4.70267	Right-Pyramidal-Tract	4.2974	Right-Sup-Corticostriate	4.23953	Right-par-Sup-Long-Fasciculus	3.81618	ctx-lh-caudalmiddlefrontal	3.78001
337	rs10519174	15	48734624	Left-Putamen	3.80108	Left-Sup-Corticostriate	3.76175	Left-front-Sup-Corticostriate	3.3523	ctx-rh-middletemporal	3.19559	ctx-lh-transversetemporal	3.13377
338	rs4774220	15	55962861	Left-Inf-Long-Fasciulus	3.53764	Left-Amygdala	2.7201	Right-Inf-Long-Fasciulus	2.61672	ctx-rh-transversetemporal	2.52437	ctx-rh-lingual	2.33444
339	rs3784264	15	58250246	Right-Cerebellum-Cortex	4.60288	Left-Cerebellum-Cortex	2.94164	ctx-rh-cuneus	2.89138	Brain-Stem	2.8488	Optic-Chiasm	2.48204
340	rs28735117	15	67933892	Right-choroid-plexus	2.70471	ctx-lh-postcentral	2.61304	Left-Cerebellum-Cortex	2.52426	Right-Inf-Lat-Vent	2.30428	ctx-rh-paracentral	2.17225
341	rs2306022	15	68628163	ctx-lh-isthmuscingulate	2.62822	ctx-rh-lingual	2.52925	ctx-lh-superiorfrontal	2.50515	ctx-lh-frontalpole	2.32593	Right-cing-Cingulum	2.30743
342	rs8023640	15	70702756	Forceps-Major	3.87765	ctx-rh-lateraloccipital	3.39662	ctx-rh-medialorbitofrontal	3.21265	ctx-rh-inferiortemporal	3.16044	ctx-rh-fusiform	2.73718
343	rs1441358	15	71612514	ctx-rh-precentral	3.7748	Right-Fornix	3.58257	CC_Posterior	2.61416	ctx-rh-postcentral	2.46806	Right-Hippocampus	2.43955
344	rs4842926	15	84608488	CC_Anterior	2.35773	Right-Inf-Frontal-Sup-Frontal	2.21311	ctx-lh-paracentral	2.17897	Forceps-Major	2.07434	Right-Putamen	2.07102
345	rs2342118	15	85693016	ctx-rh-superiorfrontal	2.91437	Right-front-Sup-Corticostriate	2.71381	Right-Sup-Corticostriate	2.6595	ctx-lh-superiorparietal	2.63903	ctx-lh-pericalcarine	2.57614
346	rs1036810	15	87987851	CC_Central	4.2581	Left-par-Sup-Corticostriate	3.88234	CC_Anterior	3.25576	CC_Mid_Anterior	3.16294	CC_Mid_Posterior	2.49752
347	rs7177338	15	91428636	ctx-rh-precentral	3.8245	Right-Cerebellum-White-Matter	3.46179	ctx-lh-isthmuscingulate	3.13497	ctx-rh-bankssts	3.03094	ctx-rh-parstriangularis	2.99611
348	rs9935526	16	2159996	ctx-rh-cuneus	3.19617	ctx-lh-medialorbitofrontal	3.02994	CC_Anterior	3.02554	Right-Thalamus	3.01998	Left-par-Sup-Long-Fasciculus	2.89495
349	rs72766534	16	4338359	ctx-lh-parsorbitalis	3.95203	Left-Cerebellum-Cortex	3.92279	ctx-lh-entorhinal	3.61507	ctx-rh-superiorfrontal	3.33743	ctx-lh-inferiorparietal	3.23351
350	rs36113933	16	24837905	ctx-rh-medialorbitofrontal	3.31379	ctx-lh-parahippocampal	3.17634	Right-Cerebellum-Cortex	3.11519	Forceps-Major	3.02887	ctx-rh-inferiorparietal	2.57322
351	rs3809627	16	30103160	ctx-lh-lingual	3.93102	ctx-lh-fusiform	3.25122	ctx-rh-postcentral	2.92189	Left-Ant-Thalamic-Radiations	2.90102	ctx-rh-superiorfrontal	2.6132
352	rs1948948	16	51442679	Left-Cerebellum-Cortex	3.77787	Left-Accumbens-area	3.70409	ctx-lh-isthmuscingulate	3.475	ctx-lh-superiorparietal	3.35301	CC_Mid_Posterior	3.09196
353	rs35146	16	64983881	Left-par-Sup-Long-Fasciculus	3.504	ctx-lh-posteriorcingulate	3.32274	Left-Sup-Long-Fasciculus	2.55484	CC_Posterior	2.51498	ctx-lh-pericalcarine	2.39127
354	rs9926320	16	69128053	4th-Ventricle	2.82033	CC_Mid_Anterior	2.616	ctx-lh-frontalpole	2.61096	ctx-rh-precentral	2.51501	ctx-lh-caudalmiddlefrontal	2.36454
355	rs11865702	16	70681298	Right-choroid-plexus	6.324	Right-Fornix	6.15679	Left-Fornix	6.11737	Right-Hippocampus	5.90186	Left-Hippocampus	5.46993
356	rs739414	16	73097956	Right-Ant-Thalamic-Radiations	4.22916	Left-Ant-Thalamic-Radiations	3.69127	Left-Lateral-Ventricle	3.54852	Left-choroid-plexus	3.24253	Right-VentralDC	3.17414
357	rs1424110	16	79167945	ctx-lh-inferiorparietal	2.89177	Left-Cerebellum-Cortex	2.78581	ctx-lh-parsopercularis	2.75948	ctx-rh-precentral	2.4804	Right-par-Sup-Corticostriate	2.20898
358	rs61676736	16	86598603	ctx-rh-superiorparietal	3.5779	Right-Putamen	3.39234	ctx-rh-caudalmiddlefrontal	3.14117	ctx-rh-insula	2.79692	ctx-lh-lingual	2.69394
359	rs4843226	16	87225264	ctx-rh-middletemporal	5.79028	ctx-lh-cuneus	5.76509	ctx-rh-lingual	4.32433	ctx-rh-parstriangularis	3.79001	ctx-rh-cuneus	3.5481
360	rs111398992	16	89992613	Left-front-Sup-Corticostriate	4.02806	ctx-lh-superiorparietal	3.96176	ctx-rh-postcentral	3.50285	Right-par-Sup-Corticostriate	3.18887	ctx-lh-fusiform	3.05456
361	rs2663345	17	925764	Right-temp-Sup-Long-Fasciculus	3.32049	Left-temp-Sup-Long-Fasciculus	2.98816	Right-Sup-Long-Fasciculus	2.92846	Left-Sup-Long-Fasciculus	2.81731	ctx-rh-lateraloccipital	2.53541
362	rs12941836	17	2194874	ctx-lh-superiortemporal	3.60265	Right-Sup-Long-Fasciculus	3.16019	Left-Pyramidal-Tract	2.90127	ctx-lh-lateralorbitofrontal	2.84558	ctx-lh-bankssts	2.83996
363	rs56078345	17	7394341	Left-Pallidum	3.69862	Right-par-Sup-Corticostriate	3.19719	Right-Pallidum	3.01654	ctx-lh-precuneus	2.68024	5th-Ventricle	2.46989
364	rs56235417	17	9142846	Right-par-Sup-Corticostriate	3.60036	Left-Amygdala	3.00541	Right-Amygdala	2.72178	3rd-Ventricle	2.58004	Left-Thalamus	2.50125
365	rs7210118	17	13047713	Brain-Stem	3.70518	Right-Inf-Frontal-Sup-Frontal	3.18556	ctx-lh-superiorparietal	2.99235	Right-Inf-Fronto-Occ-Fasciculus	2.97615	Left-cing-Cingulum	2.95945
366	rs12936037	17	17777245	Left-Striatal-Inf-Frontal	3.01252	Right-Putamen	2.7286	Right-Striatal-Inf-Frontal	2.64292	Left-Pyramidal-Tract	2.58913	Right-Caudate	2.46924
367	rs7222403	17	19879164	ctx-rh-precentral	3.00975	Right-Hippocampus	2.9619	Right-Inf-Fronto-Occ-Fasciculus	2.87611	ctx-rh-medialorbitofrontal	2.81993	Left-cing-Cingulum	2.77584
368	rs3760456	17	27948844	Left-Inf-Frontal-Sup-Frontal	4.16961	ctx-rh-inferiorparietal	3.56766	Left-front-Sup-Corticostriate	3.35959	ctx-lh-inferiorparietal	3.19428	ctx-lh-lateralorbitofrontal	3.18385
369	rs8074144	17	35258114	Right-Cerebellum-Cortex	3.76011	Left-Cerebellum-Cortex	3.37974	Right-Cerebellum-White-Matter	2.84373	Right-Thalamus	2.78338	ctx-rh-lingual	2.48648
370	rs7219014	17	37624790	Left-VentralDC	3.71656	Right-cing-Cingulum	3.26576	Left-front-Sup-Corticostriate	2.97223	Right-Thalamus	2.72887	Left-Pyramidal-Tract	2.67525
371	rs117827273	17	38279036	Left-Inf-Lat-Vent	3.74206	Left-Hippocampus	3.27361	Left-Striatal-Inf-Frontal	2.70486	ctx-lh-isthmuscingulate	2.57226	ctx-rh-postcentral	2.57039
372	rs676387	17	40706273	Left-Putamen	4.35569	Right-Putamen	4.16654	ctx-lh-rostralanteriorcingulate	3.2942	Right-Inf-Frontal-Sup-Frontal	2.96773	ctx-rh-rostralanteriorcingulate	2.86693
373	rs4793221	17	41396505	Right-Inf-Long-Fasciulus	3.39276	Left-phipp-Cingulum	3.1829	ctx-rh-fusiform	2.97543	Right-Inf-Fronto-Occ-Fasciculus	2.68166	ctx-rh-rostralanteriorcingulate	2.67417
374	rs4471723	17	44205690	Right-cing-Cingulum	6.09588	ctx-lh-precuneus	5.87576	ctx-rh-posteriorcingulate	5.04374	ctx-rh-parsopercularis	5.01099	ctx-rh-isthmuscingulate	4.95853
375	rs16948048	17	47440466	Left-par-Sup-Long-Fasciculus	3.35645	Right-par-Sup-Corticostriate	2.9186	Left-cing-Cingulum	2.63793	Right-Sup-Corticostriate	2.58439	ctx-rh-caudalanteriorcingulate	2.47441
376	rs1534307	17	55391068	ctx-rh-parstriangularis	3.90963	Right-Inf-Lat-Vent	2.79314	Right-Cerebellum-Cortex	2.57963	Right-Cerebellum-White-Matter	2.20882	Right-phipp-Cingulum	2.15552
377	rs4968401	17	58040730	Right-Cerebellum-Cortex	3.94888	Right-par-Sup-Long-Fasciculus	2.75712	Right-Sup-Long-Fasciculus	2.6773	ctx-rh-precentral	2.6085	ctx-lh-parahippocampal	2.56071
378	rs1969178	17	62984671	CC_Mid_Posterior	5.33678	Right-Inf-Long-Fasciulus	4.03768	CC_Central	3.76701	CC_Posterior	3.29127	Left-Inf-Fronto-Occ-Fasciculus	3.02902
379	rs11652557	17	63912574	Right-par-Sup-Long-Fasciculus	3.7854	ctx-lh-inferiortemporal	2.8941	Right-Sup-Long-Fasciculus	2.88111	Left-Pyramidal-Tract	2.75622	ctx-rh-pericalcarine	2.71534
380	rs56305452	17	65990500	Right-par-Sup-Long-Fasciculus	5.25931	Right-Sup-Long-Fasciculus	4.86003	Right-Uncinate-Fasciculus	4.01933	Right-temp-Sup-Long-Fasciculus	3.71624	Forceps-Major	3.63909
381	rs78074080	17	68059706	ctx-lh-frontalpole	3.60349	ctx-rh-superiortemporal	3.37562	Left-Cerebellum-White-Matter	3.13714	Right-Sup-Corticostriate	3.10443	ctx-rh-superiorfrontal	2.9853
382	rs9904099	17	69232488	Right-Amygdala	3.03064	Right-Inf-Lat-Vent	2.76862	Left-choroid-plexus	2.58207	ctx-rh-postcentral	2.50952	Forceps-Major	2.31347
383	rs7214628	17	73882148	ctx-lh-pericalcarine	3.06601	Right-Putamen	3.05733	Left-par-Sup-Long-Fasciculus	3.05109	Left-Inf-Lat-Vent	3.03188	Right-Thalamus	2.8212
384	rs12964162	18	19483942	ctx-rh-precentral	2.51296	ctx-rh-lateralorbitofrontal	2.46517	ctx-rh-transversetemporal	2.4448	ctx-lh-lateraloccipital	2.25819	ctx-lh-paracentral	2.22702
385	rs3861288	18	40281222	Forceps-Major	5.14525	CC_Posterior	3.36026	ctx-rh-middletemporal	2.98663	Left-Striatal-Inf-Frontal	2.83088	Right-Cerebellum-White-Matter	2.80333
386	rs34704381	18	53375677	ctx-lh-postcentral	3.38338	ctx-rh-caudalmiddlefrontal	2.72269	ctx-rh-superiortemporal	2.69434	Right-Inf-Fronto-Occ-Fasciculus	2.68551	Right-Striatal-Inf-Frontal	2.68321
387	rs1791316	18	57386303	CC_Posterior	4.66446	ctx-rh-lingual	2.90828	Right-Lateral-Ventricle	2.56079	ctx-lh-parahippocampal	2.39875	ctx-lh-inferiorparietal	2.37257
388	rs11877925	18	60896694	Left-Pallidum	2.46967	Left-Inf-Long-Fasciulus	2.27103	ctx-rh-inferiortemporal	2.25838	CC_Anterior	2.24546	ctx-lh-parstriangularis	2.11157
389	rs4891263	18	73017428	ctx-lh-paracentral	3.17931	ctx-lh-inferiorparietal	2.15713	Right-Cerebellum-White-Matter	2.14975	Left-VentralDC	1.9808	Right-choroid-plexus	1.92719
390	rs12457073	18	74512366	Right-Cerebellum-White-Matter	3.76977	Left-Cerebellum-White-Matter	3.4813	Right-VentralDC	2.70881	CC_Mid_Posterior	2.66321	Left-Pyramidal-Tract	2.49054
391	rs10415135	19	4061544	Left-Putamen	3.92186	Left-Inf-Frontal-Sup-Frontal	3.46422	ctx-lh-precuneus	2.7549	Right-Cerebellum-Cortex	2.72909	Right-Pallidum	2.62346
392	rs73006822	19	13109955	ctx-lh-lingual	3.65385	ctx-lh-rostralmiddlefrontal	3.51826	ctx-rh-rostralmiddlefrontal	3.45022	ctx-rh-isthmuscingulate	2.62724	ctx-rh-lateralorbitofrontal	2.57223
393	rs78990594	19	18020447	ctx-lh-parsopercularis	4.6399	ctx-rh-superiortemporal	3.88552	ctx-lh-paracentral	3.13757	4th-Ventricle	2.88703	Forceps-Major	2.566
394	rs12459368	19	18459377	Right-par-Sup-Long-Fasciculus	4.39099	Right-Sup-Long-Fasciculus	3.89232	Right-temp-Sup-Long-Fasciculus	2.68348	CC_Anterior	2.59877	Right-Caudate	2.52271
395	rs6511032	19	19471683	ctx-rh-superiorfrontal	3.65383	Right-Cerebellum-Cortex	3.52126	Left-choroid-plexus	2.87908	Left-par-Sup-Long-Fasciculus	2.66747	ctx-lh-superiorfrontal	2.6308
396	rs11669334	19	32200518	ctx-lh-superiorparietal	4.88534	ctx-rh-isthmuscingulate	3.80338	Left-phipp-Cingulum	3.39909	Right-par-Sup-Long-Fasciculus	3.09667	ctx-rh-superiortemporal	2.9909
397	rs10416265	19	33605300	3rd-Ventricle	6.47106	Left-Sup-Corticostriate	3.06417	4th-Ventricle	3.0174	Left-front-Sup-Corticostriate	2.86368	Right-Hippocampus	2.84943
398	rs2242523	19	36231646	CC_Posterior	4.09035	Right-VentralDC	3.94174	Left-VentralDC	3.83062	Left-Pyramidal-Tract	3.80886	ctx-lh-rostralanteriorcingulate	3.35912
399	rs7254100	19	39173486	Right-Cerebellum-White-Matter	3.9926	ctx-lh-transversetemporal	3.45336	Left-front-Sup-Corticostriate	3.17499	Right-Inf-Frontal-Sup-Frontal	3.03581	Left-Pyramidal-Tract	2.86364
400	rs429358	19	45411941	Right-Amygdala	5.22506	Forceps-Major	4.97537	Left-Amygdala	4.43029	Left-Fornix	4.14742	Right-Caudate	3.9821
401	rs6117359	20	6592422	ctx-lh-caudalanteriorcingulate	3.22253	ctx-lh-entorhinal	3.07344	Right-Striatal-Inf-Frontal	2.8394	ctx-lh-rostralanteriorcingulate	2.57885	ctx-rh-entorhinal	2.357
402	rs2326896	20	7119491	Left-Inf-Long-Fasciulus	3.09962	ctx-lh-parahippocampal	2.56756	Left-temp-Sup-Long-Fasciculus	2.55485	Left-Sup-Long-Fasciculus	2.44894	ctx-lh-temporalpole	2.40143
403	rs77272398	20	10742932	ctx-rh-lateraloccipital	2.48374	ctx-lh-middletemporal	2.30597	Optic-Chiasm	2.2279	ctx-lh-postcentral	2.21961	4th-Ventricle	2.09036
404	rs6033095	20	11282036	ctx-lh-rostralmiddlefrontal	3.06557	CC_Posterior	2.96237	ctx-lh-caudalanteriorcingulate	2.85742	ctx-rh-parsorbitalis	2.58098	ctx-rh-medialorbitofrontal	2.10367
405	rs2024900	20	14827827	ctx-lh-insula	2.55888	ctx-rh-isthmuscingulate	2.50808	Left-Cerebellum-White-Matter	2.43723	Right-Cerebellum-White-Matter	2.40292	ctx-rh-supramarginal	2.39703
406	rs2041422	20	15788138	Left-cing-Cingulum	2.87412	Left-Inf-Frontal-Sup-Frontal	2.86659	Left-choroid-plexus	2.76368	Left-Cerebellum-White-Matter	2.69117	Left-front-Sup-Corticostriate	2.68964
407	rs6137571	20	22174768	Optic-Chiasm	3.93223	ctx-lh-supramarginal	3.31718	Left-phipp-Cingulum	3.0713	ctx-lh-parahippocampal	2.6404	ctx-lh-frontalpole	2.51442
408	rs911529	20	31146939	Left-Cerebellum-White-Matter	4.06817	Right-Striatal-Inf-Frontal	4.03906	Right-Ant-Thalamic-Radiations	3.48489	ctx-lh-parahippocampal	3.2323	Left-VentralDC	3.18432
409	rs224333	20	34023962	Left-par-Sup-Long-Fasciculus	3.15178	Right-phipp-Cingulum	3.05136	Right-Lateral-Ventricle	2.98028	Left-Lateral-Ventricle	2.9408	Left-phipp-Cingulum	2.93608
410	rs6127466	20	36842883	ctx-lh-paracentral	4.15229	Left-Pyramidal-Tract	3.16363	ctx-rh-parsopercularis	2.80211	Left-par-Sup-Long-Fasciculus	2.74615	Left-cing-Cingulum	2.73598
411	rs8117435	20	40243662	ctx-rh-insula	3.66174	ctx-lh-insula	2.78819	ctx-rh-frontalpole	2.42453	ctx-lh-bankssts	2.34719	ctx-lh-transversetemporal	2.21537
412	rs35971376	20	47721708	ctx-rh-lateraloccipital	3.90732	ctx-rh-posteriorcingulate	2.74886	Right-Lateral-Ventricle	2.68442	Left-Pallidum	2.61978	ctx-rh-caudalmiddlefrontal	2.56135
413	rs6097618	20	52448936	ctx-lh-pericalcarine	3.11253	Right-Uncinate-Fasciculus	2.42629	ctx-lh-middletemporal	2.41182	ctx-lh-lateraloccipital	2.39398	Left-par-Sup-Corticostriate	2.27183
414	rs6062264	20	61154871	Forceps-Major	3.20768	ctx-rh-lateraloccipital	3.07433	ctx-lh-lateraloccipital	3.07317	Left-cing-Cingulum	2.99487	Left-Inf-Lat-Vent	2.93979
415	rs2833959	21	34169318	ctx-rh-parsorbitalis	3.37557	ctx-lh-parsopercularis	2.8318	ctx-lh-bankssts	2.70057	ctx-lh-paracentral	2.69545	ctx-lh-inferiortemporal	2.60372
416	rs750559	22	18324564	Left-Ant-Thalamic-Radiations	2.59853	Left-Striatal-Inf-Frontal	2.39183	ctx-lh-inferiortemporal	2.3383	ctx-rh-transversetemporal	2.25498	ctx-lh-parsorbitalis	2.17933
417	rs1978060	22	19749525	Left-Putamen	2.85444	Left-par-Sup-Long-Fasciculus	2.5336	Left-Thalamus	2.43828	Right-Cerebellum-Cortex	2.31169	ctx-rh-lingual	2.04646
418	rs134016	22	28038356	ctx-rh-parsopercularis	3.04701	Right-Cerebellum-Cortex	2.81004	Right-cing-Cingulum	2.76901	ctx-rh-posteriorcingulate	2.53982	ctx-rh-superiortemporal	2.44182
419	rs2267158	22	30950360	Left-cing-Cingulum	4.92946	Forceps-Minor	4.46751	Right-cing-Cingulum	4.34189	Left-Pallidum	3.48746	Right-Inf-Frontal-Sup-Frontal	3.39451
420	rs131205	22	31719315	ctx-lh-superiorfrontal	4.21349	Left-Inf-Frontal-Sup-Frontal	4.03611	CC_Anterior	3.36306	CC_Mid_Posterior	3.16313	CC_Central	3.16214
421	rs855791	22	37462936	Right-Thalamus	3.66625	Left-Thalamus	3.31804	Left-Fornix	3.20835	Right-Lateral-Ventricle	3.00413	Right-Fornix	2.66216
422	rs4396807	22	38138379	ctx-rh-parstriangularis	3.70439	ctx-lh-insula	3.07322	ctx-rh-insula	2.77049	ctx-lh-bankssts	2.75177	ctx-lh-superiorparietal	2.68261
423	rs8138866	22	45716397	Left-phipp-Cingulum	2.99337	ctx-lh-precuneus	2.55617	CC_Central	2.2626	Left-Putamen	2.2529	Right-Sup-Long-Fasciculus	2.22702
