# Supplementary material for: Multivariate genome-wide association study on tissue-sensitive diffusion metrics highlights pathways that shape the human brain
Source: Nat Commun. 2022 May 3;13:2423. doi: 10.1038/s41467-022-30110-3 (PMC9065144; doi:10.1038/s41467-022-30110-3)
Supplement: Supplementary file 9 — Supplementary Data 6 [file 41467_2022_30110_MOESM9_ESM.xlsx]

## Sheet: Supplementary_Data_6_ND_regiona
GenomicLocus	rsID	chr	pos	ROI_1	Z_1	ROI_2	Z_2	ROI_3	Z_3	ROI_4	Z_4	ROI_5	Z_5
1	rs115173026	1	955597	Left-Caudate	2.70017	Forceps-Major	2.3194	ctx-lh-paracentral	2.27653	Right-Putamen	2.23016	Right-Caudate	2.17908
2	rs12131450	1	2792115	ctx-lh-pericalcarine	4.2343	ctx-rh-cuneus	3.60602	Left-Inf-Fronto-Occ-Fasciculus	3.09937	ctx-lh-cuneus	2.98775	Right-Inf-Long-Fasciulus	2.78747
3	rs9435672	1	17342659	Left-Putamen	3.65101	CC_Central	2.76787	Left-Striatal-Inf-Frontal	2.58642	Left-Inf-Fronto-Occ-Fasciculus	2.57671	ctx-lh-temporalpole	2.54606
4	rs2854108	1	19973920	Left-Ant-Thalamic-Radiations	2.86767	Right-cing-Cingulum	2.85351	ctx-lh-pericalcarine	2.71723	Right-Ant-Thalamic-Radiations	2.6451	ctx-rh-posteriorcingulate	2.55239
5	rs12407731	1	21254789	ctx-lh-rostralanteriorcingulate	3.85978	Right-Lateral-Ventricle	3.78977	Left-Caudate	2.96442	Right-Cerebellum-Cortex	2.86971	Right-Thalamus	2.82393
6	rs12131384	1	22247498	ctx-lh-insula	3.36264	Left-Putamen	3.28895	Right-Putamen	3.07965	Right-Cerebellum-Cortex	2.82666	ctx-rh-insula	2.81111
7	rs2806570	1	23527005	ctx-rh-isthmuscingulate	3.11905	ctx-rh-transversetemporal	2.59206	ctx-rh-superiortemporal	2.56267	ctx-rh-middletemporal	2.49547	Left-VentralDC	2.47943
8	rs67916282	1	39602755	ctx-rh-supramarginal	3.47235	Forceps-Major	2.43253	4th-Ventricle	2.21505	Right-Inf-Frontal-Sup-Frontal	2.20842	Right-Amygdala	2.1937
9	rs2782657	1	43929988	ctx-rh-superiortemporal	2.71663	ctx-lh-middletemporal	2.68114	ctx-lh-lateralorbitofrontal	2.41274	4th-Ventricle	2.24648	ctx-rh-caudalmiddlefrontal	2.2065
10	rs10789472	1	46247886	ctx-lh-supramarginal	3.8083	Left-Putamen	3.63603	Right-Cerebellum-Cortex	3.58997	ctx-lh-caudalanteriorcingulate	3.24321	Left-front-Sup-Corticostriate	2.62147
11	rs6658111	1	47980916	Left-Thalamus	5.16287	Right-Thalamus	4.68727	ctx-rh-lingual	4.31697	Left-Pyramidal-Tract	3.89529	Left-Accumbens-area	3.82496
12	rs5174	1	53712727	Left-Thalamus	3.45251	Right-Thalamus	3.16042	Left-par-Sup-Corticostriate	2.95125	ctx-lh-rostralanteriorcingulate	2.39713	Left-Hippocampus	2.18225
13	rs1701531	1	64217388	Right-Thalamus	3.17705	Right-Caudate	2.32615	ctx-rh-inferiorparietal	2.30603	ctx-lh-rostralmiddlefrontal	2.16938	Right-Striatal-Inf-Frontal	2.05202
14	rs7527017	1	64643277	ctx-lh-bankssts	2.95647	Right-Ant-Thalamic-Radiations	2.63257	CC_Anterior	2.61714	Right-Cerebellum-White-Matter	2.48852	Left-phipp-Cingulum	2.34896
15	rs7546702	1	93948374	Left-cing-Cingulum	3.05761	Right-Amygdala	2.86269	ctx-lh-supramarginal	2.49424	CC_Anterior	2.47576	ctx-rh-inferiortemporal	2.31288
16	rs11164632	1	103353900	ctx-lh-caudalanteriorcingulate	3.32461	ctx-lh-superiorfrontal	2.60389	ctx-rh-precuneus	2.4159	ctx-lh-posteriorcingulate	2.3446	ctx-lh-insula	2.25594
17	rs598158	1	110634013	ctx-lh-parahippocampal	2.73616	ctx-rh-parsorbitalis	2.60141	Left-Inf-Frontal-Sup-Frontal	1.88353	Left-Inf-Fronto-Occ-Fasciculus	1.77775	ctx-rh-caudalanteriorcingulate	1.73891
18	rs3790598	1	113196896	ctx-lh-posteriorcingulate	2.84408	Left-Striatal-Inf-Frontal	2.44797	Left-Hippocampus	2.34181	ctx-lh-paracentral	2.22797	Right-Sup-Corticostriate	2.05731
19	rs10923723	1	119544002	ctx-lh-supramarginal	2.91857	Left-Lateral-Ventricle	2.27286	Left-Uncinate-Fasciculus	2.2632	Right-Amygdala	2.21214	ctx-lh-caudalmiddlefrontal	2.20707
20	rs6693567	1	150510660	Left-Lateral-Ventricle	3.65929	ctx-lh-frontalpole	3.63524	ctx-rh-rostralanteriorcingulate	3.40169	ctx-rh-posteriorcingulate	3.38642	Left-Pallidum	3.3351
21	rs72694220	1	153788211	Left-Fornix	3.69496	ctx-rh-pericalcarine	3.59134	CC_Posterior	3.56739	Left-Inf-Lat-Vent	3.37155	ctx-lh-pericalcarine	3.11134
22	rs11589479	1	155033308	Left-phipp-Cingulum	4.54548	Right-phipp-Cingulum	4.34354	Left-Caudate	3.71684	ctx-rh-entorhinal	3.37447	Right-Hippocampus	3.26943
23	rs11265403	1	160414093	ctx-rh-lateraloccipital	2.79669	Left-Caudate	2.75954	Left-Inf-Long-Fasciulus	2.30428	ctx-rh-medialorbitofrontal	2.2178	ctx-rh-insula	2.02613
24	rs35041900	1	171451621	Forceps-Major	2.94715	ctx-lh-paracentral	2.68938	ctx-lh-pericalcarine	2.62994	ctx-rh-pericalcarine	2.616	Right-Sup-Long-Fasciculus	2.43245
25	rs7553330	1	180956015	Right-Lateral-Ventricle	4.53216	5th-Ventricle	4.10163	Left-Lateral-Ventricle	3.85866	Left-Fornix	3.80374	Left-Cerebellum-White-Matter	3.25987
26	rs11800139	1	197810521	Right-front-Sup-Corticostriate	4.62646	Right-Ant-Thalamic-Radiations	4.00597	Right-temp-Sup-Long-Fasciculus	3.52462	Right-Striatal-Inf-Frontal	3.10741	Right-Sup-Long-Fasciculus	3.04181
27	rs823095	1	205679239	ctx-rh-parahippocampal	3.41381	ctx-rh-caudalanteriorcingulate	2.78872	ctx-rh-parstriangularis	2.70719	ctx-rh-fusiform	2.66166	ctx-rh-supramarginal	2.6499
28	rs1781030	1	208424205	CC_Mid_Anterior	3.22727	ctx-lh-rostralmiddlefrontal	2.76898	Left-Hippocampus	2.68675	Right-Sup-Corticostriate	2.62689	Left-Ant-Thalamic-Radiations	2.42718
29	rs1452628	1	215139887	ctx-rh-superiorparietal	5.99892	ctx-lh-precentral	5.24232	ctx-lh-postcentral	4.7145	ctx-rh-postcentral	4.62889	ctx-rh-precuneus	4.43348
30	rs2378008	1	218945564	Left-Inf-Lat-Vent	2.75448	ctx-rh-inferiorparietal	2.71559	Right-Cerebellum-Cortex	2.68941	Right-par-Sup-Long-Fasciculus	2.28941	ctx-rh-cuneus	2.25503
31	rs17749164	1	231897207	ctx-rh-lateralorbitofrontal	3.19434	Right-Striatal-Inf-Frontal	2.69933	ctx-rh-parsopercularis	2.54015	Left-par-Sup-Long-Fasciculus	2.25579	ctx-lh-parstriangularis	2.15464
32	rs72772496	2	16430349	Left-Pallidum	3.56835	ctx-lh-rostralmiddlefrontal	3.08462	Left-Hippocampus	2.67268	Right-Striatal-Inf-Frontal	2.54515	Left-Inf-Frontal-Sup-Frontal	2.2713
33	rs7579323	2	18702074	ctx-rh-frontalpole	3.65845	Right-Striatal-Inf-Frontal	3.13532	ctx-lh-lateralorbitofrontal	3.12064	ctx-lh-superiorfrontal	2.93202	CC_Mid_Posterior	2.60386
34	rs6713979	2	23899876	Right-Fornix	2.92142	Left-Cerebellum-White-Matter	2.63433	Forceps-Minor	2.61837	Brain-Stem	2.54269	Left-VentralDC	2.38669
35	rs11126784	2	27169842	Left-front-Sup-Corticostriate	4.46785	Left-Sup-Corticostriate	4.28441	Left-Cerebellum-Cortex	4.15643	Right-Fornix	4.14041	Left-Pyramidal-Tract	3.9006
36	rs1861435	2	37075013	ctx-rh-paracentral	3.06108	ctx-lh-lateraloccipital	2.85798	ctx-rh-parstriangularis	2.63334	Left-Pallidum	2.52751	Left-Hippocampus	2.52421
37	rs11902166	2	42282829	ctx-rh-cuneus	2.7141	ctx-lh-superiorfrontal	2.59831	ctx-lh-superiorparietal	2.56185	Right-phipp-Cingulum	2.50703	ctx-rh-superiorfrontal	2.4318
38	rs113542380	2	43464818	Right-Amygdala	3.01262	CC_Mid_Posterior	2.68289	ctx-lh-superiorfrontal	2.64451	CC_Central	2.61099	Right-front-Sup-Corticostriate	2.5126
39	rs3914639	2	45401803	Left-front-Sup-Corticostriate	2.73371	Left-Putamen	2.27457	Right-par-Sup-Long-Fasciculus	2.22965	ctx-lh-cuneus	2.18833	ctx-rh-rostralmiddlefrontal	2.09462
40	rs7563432	2	48281138	Right-temp-Sup-Long-Fasciculus	2.81483	ctx-lh-inferiortemporal	2.76891	ctx-lh-parsopercularis	2.58364	ctx-lh-transversetemporal	2.51864	ctx-lh-superiorfrontal	2.46514
41	rs79272390	2	54615325	ctx-lh-parstriangularis	3.12941	ctx-rh-parsorbitalis	2.94473	Right-Inf-Frontal-Sup-Frontal	2.4074	Right-Lateral-Ventricle	2.37148	Left-Accumbens-area	2.25615
42	rs2717068	2	58094873	ctx-lh-lingual	4.30026	Right-temp-Sup-Long-Fasciculus	3.0295	ctx-rh-inferiorparietal	2.71763	Right-cing-Cingulum	2.68287	Right-Ant-Thalamic-Radiations	2.52978
43	rs12997266	2	60649143	ctx-rh-caudalmiddlefrontal	3.43509	ctx-rh-rostralanteriorcingulate	3.03848	ctx-rh-insula	2.6929	Left-Inf-Lat-Vent	2.6533	ctx-lh-entorhinal	2.50753
44	rs56213130	2	65974663	Left-Inf-Frontal-Sup-Frontal	4.74673	ctx-lh-parsopercularis	4.28164	Left-Striatal-Inf-Frontal	4.09041	ctx-rh-parstriangularis	3.64453	Right-Inf-Frontal-Sup-Frontal	3.38952
45	rs6760396	2	71954468	ctx-lh-fusiform	2.90156	CC_Posterior	2.76335	Right-Lateral-Ventricle	2.68576	ctx-lh-parahippocampal	2.4217	Left-Cerebellum-Cortex	2.29837
46	rs956039	2	98416848	Left-Cerebellum-Cortex	2.75057	ctx-rh-superiorfrontal	2.49805	ctx-rh-superiortemporal	2.30928	Left-Caudate	2.14209	Right-Ant-Thalamic-Radiations	2.01372
47	rs1451533	2	105466005	ctx-lh-fusiform	3.60961	Left-Fornix	3.02465	Right-Amygdala	2.86118	ctx-rh-parsorbitalis	2.85443	Left-phipp-Cingulum	2.6128
48	rs1025379	2	109932346	ctx-rh-cuneus	3.27943	Left-Inf-Fronto-Occ-Fasciculus	3.13424	Left-Inf-Long-Fasciulus	2.85354	Right-Caudate	2.80813	Left-cing-Cingulum	2.43626
49	rs6728237	2	119045109	Left-Cerebellum-White-Matter	3.51258	Right-choroid-plexus	2.79431	ctx-lh-inferiorparietal	2.57927	ctx-lh-bankssts	2.26165	Left-Thalamus	2.21324
50	rs7595258	2	134256134	ctx-rh-superiorfrontal	3.23377	CC_Mid_Anterior	3.15295	Right-Amygdala	3.13092	Brain-Stem	3.02351	Left-Inf-Fronto-Occ-Fasciculus	3.00644
51	rs55944332	2	145726621	CC_Posterior	2.79762	Right-phipp-Cingulum	2.72991	ctx-lh-rostralmiddlefrontal	2.56337	ctx-lh-isthmuscingulate	2.45628	ctx-lh-supramarginal	2.23246
52	rs7609463	2	149999124	Forceps-Minor	2.95883	Left-Cerebellum-Cortex	2.73939	Left-Inf-Long-Fasciulus	2.69655	Right-Cerebellum-White-Matter	2.51299	ctx-rh-parahippocampal	2.47221
53	rs1014444	2	162868858	ctx-lh-inferiortemporal	2.87372	CC_Anterior	2.74781	Right-Inf-Long-Fasciulus	2.56651	ctx-lh-cuneus	2.30068	Left-Cerebellum-White-Matter	2.28635
54	rs62172376	2	188289174	Forceps-Minor	3.2366	ctx-lh-posteriorcingulate	3.14472	CC_Anterior	3.10241	ctx-rh-parahippocampal	2.94358	Right-VentralDC	2.85205
55	rs113403036	2	190327469	Left-Pallidum	5.35006	Right-Pallidum	4.54816	Left-VentralDC	4.52574	ctx-lh-inferiortemporal	3.1664	5th-Ventricle	2.61606
56	rs7572123	2	198769637	ctx-rh-parstriangularis	3.68518	Left-Inf-Lat-Vent	3.4641	Right-Fornix	3.03862	Left-Lateral-Ventricle	3.00459	Brain-Stem	2.7914
57	rs4675692	2	200449911	Left-Amygdala	3.53293	Right-Inf-Long-Fasciulus	3.26756	ctx-rh-cuneus	3.03602	Right-Inf-Frontal-Sup-Frontal	2.44565	Left-Hippocampus	2.36773
58	rs13416670	2	204285774	Right-front-Sup-Corticostriate	4.40803	Left-Ant-Thalamic-Radiations	4.16876	Right-Sup-Corticostriate	3.31059	Left-Inf-Frontal-Sup-Frontal	3.15479	Right-Pyramidal-Tract	2.76161
59	rs2191910	2	210571012	Left-Sup-Corticostriate	4.5886	Left-front-Sup-Corticostriate	4.31061	Left-par-Sup-Corticostriate	3.13322	Right-Sup-Corticostriate	2.71117	ctx-rh-pericalcarine	2.70282
60	rs60603116	2	217431561	Forceps-Minor	4.74043	ctx-lh-rostralmiddlefrontal	3.5015	ctx-rh-pericalcarine	2.90513	Right-front-Sup-Corticostriate	2.84334	Optic-Chiasm	2.78936
61	rs17312759	2	222755728	ctx-rh-middletemporal	3.24311	Right-VentralDC	2.4905	Left-Amygdala	2.28972	Left-VentralDC	2.2525	Right-Amygdala	2.12908
62	rs13012716	2	237707921	Right-Uncinate-Fasciculus	4.05478	Left-Uncinate-Fasciculus	3.89688	ctx-rh-middletemporal	2.90546	ctx-rh-inferiortemporal	2.81866	ctx-rh-parahippocampal	2.81472
63	rs74563367	2	239647672	ctx-lh-entorhinal	4.05874	ctx-rh-middletemporal	3.89384	Left-Cerebellum-Cortex	3.09825	ctx-rh-inferiortemporal	2.80608	ctx-rh-entorhinal	2.71887
64	rs67851870	3	17554860	Left-Uncinate-Fasciculus	3.05868	Right-Cerebellum-White-Matter	2.5203	Right-Uncinate-Fasciculus	2.4347	ctx-rh-fusiform	2.34933	ctx-lh-superiorfrontal	2.29881
65	rs28810495	3	39510655	Forceps-Minor	4.23819	Right-Inf-Long-Fasciulus	4.15194	Left-Uncinate-Fasciculus	3.87638	Left-Striatal-Inf-Frontal	3.49193	Left-Putamen	3.44116
66	rs73058498	3	45765132	ctx-lh-parstriangularis	3.43386	ctx-rh-superiorparietal	3.28019	ctx-lh-postcentral	3.02709	ctx-lh-pericalcarine	2.97492	ctx-rh-isthmuscingulate	2.88645
67	rs7428387	3	48928232	ctx-rh-isthmuscingulate	3.9654	ctx-rh-inferiortemporal	3.03813	ctx-rh-middletemporal	2.98731	Left-Inf-Frontal-Sup-Frontal	2.90496	ctx-lh-isthmuscingulate	2.7975
68	rs10933	3	52719816	Left-Fornix	3.92269	ctx-lh-middletemporal	2.95604	ctx-rh-posteriorcingulate	2.8767	Right-Inf-Frontal-Sup-Frontal	2.74983	Right-Inf-Lat-Vent	2.49209
69	rs73075492	3	55553805	ctx-lh-transversetemporal	3.29324	ctx-rh-parsorbitalis	2.86287	Right-Cerebellum-White-Matter	2.81807	Left-Hippocampus	2.74857	Right-Hippocampus	2.56143
70	rs268774	3	57934652	Right-temp-Sup-Long-Fasciculus	3.28502	ctx-rh-caudalmiddlefrontal	3.1774	Left-Pallidum	3.0834	ctx-lh-superiorparietal	3.06851	Right-Sup-Long-Fasciculus	2.87793
71	rs9311903	3	64621137	Left-Hippocampus	3.60873	ctx-rh-inferiortemporal	3.43374	Left-front-Sup-Corticostriate	2.93578	Left-Amygdala	2.59496	Left-Sup-Corticostriate	2.53541
72	rs28646177	3	66045377	ctx-rh-rostralmiddlefrontal	3.50427	Forceps-Minor	3.42143	ctx-rh-bankssts	3.04367	ctx-lh-parahippocampal	2.85699	ctx-rh-superiorfrontal	2.73527
73	rs60519727	3	69461264	Right-Caudate	3.33737	ctx-rh-lateralorbitofrontal	2.94725	ctx-rh-parstriangularis	2.93198	Left-Inf-Frontal-Sup-Frontal	2.68143	ctx-rh-parsopercularis	2.64307
74	rs1432611	3	71569678	Left-Amygdala	3.79424	Left-Hippocampus	3.4249	ctx-rh-lingual	3.24952	Left-Striatal-Inf-Frontal	3.15697	Left-Fornix	2.99585
75	rs62249762	3	73345519	Right-par-Sup-Long-Fasciculus	3.20222	Left-par-Sup-Corticostriate	2.96688	ctx-lh-superiorparietal	2.65172	ctx-lh-pericalcarine	2.64166	Right-Lateral-Ventricle	2.56904
76	rs6419726	3	77231005	Left-Thalamus	3.42722	CC_Central	3.34224	Right-Thalamus	3.14418	Right-Ant-Thalamic-Radiations	3.06743	Left-Sup-Long-Fasciculus	3.02312
77	rs35124509	3	89521693	Left-Inf-Long-Fasciulus	4.39982	ctx-lh-middletemporal	3.53859	Right-Amygdala	3.27485	Right-Pallidum	3.27183	Right-Uncinate-Fasciculus	3.1364
78	rs62266110	3	94125347	Right-par-Sup-Corticostriate	3.10739	Right-Pallidum	3.09724	Left-Pallidum	2.51117	Left-Fornix	2.4332	Right-Sup-Corticostriate	2.41949
79	rs9880373	3	98857073	Left-VentralDC	3.10735	ctx-lh-posteriorcingulate	2.92705	Right-Thalamus	2.92294	ctx-rh-posteriorcingulate	2.48101	ctx-rh-rostralmiddlefrontal	2.36798
80	rs12374161	3	104667530	Right-Thalamus	3.33972	Left-Inf-Fronto-Occ-Fasciculus	2.49936	ctx-rh-lateraloccipital	2.29505	Left-Uncinate-Fasciculus	2.2781	Right-VentralDC	2.24325
81	rs730899	3	114925815	Brain-Stem	2.72694	Right-Inf-Frontal-Sup-Frontal	2.62833	ctx-rh-parsopercularis	2.58605	Left-Uncinate-Fasciculus	2.58147	Right-VentralDC	2.49251
82	rs587926	3	124883086	CC_Anterior	3.38771	ctx-rh-posteriorcingulate	3.00367	ctx-lh-fusiform	2.84088	ctx-rh-pericalcarine	2.80708	Left-Cerebellum-White-Matter	2.78142
83	rs4428180	3	133466374	Left-Putamen	10.3468	Right-Putamen	6.65985	Left-front-Sup-Corticostriate	3.52387	Left-Sup-Corticostriate	3.48264	Left-par-Sup-Corticostriate	3.06889
84	rs9809852	3	138696439	Optic-Chiasm	3.53474	Right-choroid-plexus	2.51883	Right-Cerebellum-White-Matter	2.45	ctx-lh-superiorfrontal	2.33854	ctx-rh-parahippocampal	2.26952
85	rs2279829	3	147106319	Right-Ant-Thalamic-Radiations	3.5218	ctx-rh-lateralorbitofrontal	2.94084	Left-par-Sup-Corticostriate	2.89561	ctx-rh-parsopercularis	2.70511	Left-Ant-Thalamic-Radiations	2.66907
86	rs1450335	3	150112972	Left-cing-Cingulum	2.79472	Right-Ant-Thalamic-Radiations	2.74187	Left-Fornix	2.69469	Left-Cerebellum-White-Matter	2.63188	Right-cing-Cingulum	2.17467
87	rs187357	3	153958876	Left-Putamen	3.90261	Right-temp-Sup-Long-Fasciculus	2.85978	ctx-lh-posteriorcingulate	2.78696	Left-phipp-Cingulum	2.65285	ctx-lh-lingual	2.6196
88	rs71627236	3	168749090	Left-Cerebellum-White-Matter	3.21818	Right-VentralDC	2.99152	Left-VentralDC	2.75063	Left-Accumbens-area	2.62953	Left-choroid-plexus	2.48069
89	rs6766914	3	177322867	Forceps-Major	3.61916	ctx-lh-parstriangularis	3.50669	Left-Pyramidal-Tract	2.86109	ctx-lh-parsorbitalis	2.82602	Right-Caudate	2.27304
90	rs13060370	3	190653006	Left-Inf-Lat-Vent	9.22564	Right-choroid-plexus	6.66459	Left-choroid-plexus	4.90985	Left-Fornix	4.5445	Right-Lateral-Ventricle	3.92562
91	rs2172442	4	4762383	Right-Hippocampus	3.83162	ctx-rh-rostralanteriorcingulate	3.13707	Brain-Stem	3.08538	Right-cing-Cingulum	2.99653	Right-phipp-Cingulum	2.6771
92	rs58273475	4	7861145	ctx-lh-postcentral	3.65391	Left-Pallidum	3.07105	ctx-lh-superiorparietal	3.03833	Right-Cerebellum-Cortex	2.86193	ctx-lh-posteriorcingulate	2.43014
93	rs13150272	4	20121121	Left-phipp-Cingulum	3.99122	ctx-lh-lateraloccipital	3.39405	Left-cing-Cingulum	3.23455	ctx-lh-caudalanteriorcingulate	3.00711	ctx-rh-precuneus	2.81723
94	rs35771878	4	38634757	Right-Putamen	5.84329	Left-Putamen	5.4521	ctx-lh-rostralanteriorcingulate	3.30228	Left-Striatal-Inf-Frontal	3.19529	Left-Sup-Corticostriate	2.73343
95	rs59649036	4	53741175	ctx-lh-supramarginal	3.16974	ctx-lh-postcentral	3.15684	ctx-lh-frontalpole	2.95664	ctx-lh-entorhinal	2.74571	Right-Pallidum	2.67587
96	rs781661	4	57780307	Left-Inf-Fronto-Occ-Fasciculus	3.17813	ctx-rh-insula	2.7712	Right-Sup-Long-Fasciculus	2.45506	Left-Hippocampus	2.22246	CC_Central	2.2182
97	rs10938018	4	73278952	Left-Accumbens-area	3.19825	ctx-lh-posteriorcingulate	2.84125	Right-Fornix	2.67156	Left-cing-Cingulum	2.44557	ctx-rh-precentral	2.38872
98	rs4699304	4	98064535	Right-Cerebellum-Cortex	3.87511	Left-Cerebellum-Cortex	3.80297	Right-VentralDC	3.34393	Left-VentralDC	2.81254	Right-Putamen	2.4766
99	rs13107325	4	103188709	Right-VentralDC	9.54819	Left-Pallidum	9.13793	Left-VentralDC	8.11786	Right-Pallidum	6.17528	CC_Mid_Posterior	4.48407
100	rs2131354	4	145599908	Left-Hippocampus	3.15843	Left-Inf-Lat-Vent	2.90198	ctx-rh-transversetemporal	2.75572	ctx-lh-parahippocampal	2.68488	Right-Inf-Lat-Vent	2.65963
101	rs56066451	4	147556902	4th-Ventricle	3.46627	Right-Thalamus	2.46253	Left-Caudate	2.36943	ctx-lh-inferiortemporal	2.32432	ctx-rh-caudalanteriorcingulate	2.26164
102	rs2358394	4	149453546	ctx-lh-parahippocampal	3.31187	Left-Accumbens-area	2.73481	Right-Lateral-Ventricle	2.6444	ctx-rh-caudalmiddlefrontal	2.64362	Right-Accumbens-area	2.20742
103	rs78397893	4	157654134	ctx-rh-supramarginal	3.52672	ctx-lh-isthmuscingulate	2.63091	CC_Mid_Posterior	2.35929	ctx-lh-rostralmiddlefrontal	2.30185	ctx-lh-paracentral	2.21808
104	rs62348889	4	187384018	ctx-lh-cuneus	3.42564	ctx-rh-cuneus	2.85916	Left-VentralDC	2.74603	Brain-Stem	2.51635	CC_Posterior	2.49625
105	rs72759215	5	60352583	ctx-lh-pericalcarine	4.69551	ctx-rh-lingual	4.04401	ctx-rh-pericalcarine	3.98144	ctx-lh-lingual	3.84107	ctx-lh-caudalmiddlefrontal	3.19631
106	rs11737962	5	64953081	Brain-Stem	7.10717	Left-Fornix	3.691	Left-Cerebellum-White-Matter	3.4562	Right-Inf-Fronto-Occ-Fasciculus	3.30925	Left-Inf-Fronto-Occ-Fasciculus	3.18222
107	rs72761251	5	66097674	Left-Fornix	3.64172	Right-Fornix	3.17427	Right-Hippocampus	3.07505	ctx-rh-caudalanteriorcingulate	2.79731	ctx-rh-precuneus	2.73111
108	rs6449957	5	67483732	ctx-rh-precentral	3.33871	ctx-lh-caudalmiddlefrontal	3.1033	ctx-rh-fusiform	2.71697	Left-Thalamus	2.62542	Left-Pallidum	2.50645
109	rs17568753	5	76061099	Left-Ant-Thalamic-Radiations	4.45465	Left-choroid-plexus	3.00167	ctx-rh-caudalanteriorcingulate	2.88113	ctx-rh-rostralanteriorcingulate	2.69943	Left-Accumbens-area	2.56675
110	rs2385882	5	81865645	Right-Pyramidal-Tract	3.75901	ctx-lh-lateralorbitofrontal	3.71592	Right-Sup-Corticostriate	3.64525	Right-par-Sup-Corticostriate	3.19595	CC_Mid_Anterior	3.08517
111	rs10052710	5	82860025	Right-Uncinate-Fasciculus	5.64139	Left-Inf-Fronto-Occ-Fasciculus	5.15752	Left-Lateral-Ventricle	5.10487	Right-Inf-Fronto-Occ-Fasciculus	4.81673	Left-Uncinate-Fasciculus	4.68438
112	rs10039860	5	91902326	ctx-rh-cuneus	3.20772	Left-Pallidum	2.90187	Right-Pyramidal-Tract	2.66607	ctx-lh-rostralmiddlefrontal	2.52003	ctx-rh-middletemporal	2.37946
113	rs115877304	5	92797166	ctx-rh-parsopercularis	3.37878	ctx-lh-lingual	3.06146	ctx-lh-bankssts	2.89954	Right-Inf-Long-Fasciulus	2.36823	Right-Striatal-Inf-Frontal	2.03743
114	rs10061737	5	94065205	ctx-rh-caudalmiddlefrontal	2.68374	ctx-lh-posteriorcingulate	2.44786	Left-Striatal-Inf-Frontal	2.28978	Left-Inf-Fronto-Occ-Fasciculus	2.28722	Brain-Stem	2.28696
115	rs9112	5	121518309	ctx-lh-rostralanteriorcingulate	3.66512	ctx-rh-lateraloccipital	3.38688	ctx-rh-rostralanteriorcingulate	3.12954	CC_Posterior	3.08899	Left-cing-Cingulum	2.94565
116	rs7706501	5	122755476	ctx-lh-frontalpole	3.37169	ctx-lh-postcentral	2.85389	Forceps-Major	2.6971	Left-choroid-plexus	2.54153	Right-Amygdala	2.45087
117	rs3792873	5	127790071	ctx-lh-caudalmiddlefrontal	2.71768	ctx-lh-rostralanteriorcingulate	2.40819	ctx-lh-frontalpole	2.40311	Right-par-Sup-Long-Fasciculus	2.37992	Left-Cerebellum-Cortex	2.34644
118	rs12187568	5	128734008	ctx-lh-parsopercularis	5.01764	Right-Sup-Long-Fasciculus	3.96899	Right-temp-Sup-Long-Fasciculus	3.80532	Right-par-Sup-Long-Fasciculus	3.43026	ctx-lh-bankssts	3.21924
119	rs2089855	5	131573529	ctx-lh-cuneus	3.11541	ctx-lh-pericalcarine	3.02142	Left-Pyramidal-Tract	2.85205	ctx-lh-superiorfrontal	2.82094	Right-Amygdala	2.79886
120	rs9687282	5	139065988	ctx-rh-parsopercularis	2.4159	ctx-rh-medialorbitofrontal	2.34984	Right-Caudate	2.15806	ctx-rh-transversetemporal	2.14169	Right-Accumbens-area	2.10688
121	rs352358	5	148663992	Right-Lateral-Ventricle	3.58601	ctx-lh-frontalpole	2.95411	ctx-rh-lingual	2.92962	ctx-lh-parsopercularis	2.5675	ctx-lh-entorhinal	2.29539
122	rs72643433	5	158364449	Left-Thalamus	3.72695	Right-Hippocampus	2.90686	ctx-rh-superiorparietal	2.70201	Optic-Chiasm	2.59754	Right-temp-Sup-Long-Fasciculus	2.50869
123	rs6555969	5	171128464	ctx-lh-parsopercularis	3.91962	ctx-rh-parsopercularis	3.86237	ctx-rh-medialorbitofrontal	3.76775	Right-Ant-Thalamic-Radiations	3.14502	ctx-rh-lateraloccipital	2.53192
124	rs4701140	5	179034260	Left-Inf-Fronto-Occ-Fasciculus	4.08099	Left-Striatal-Inf-Frontal	3.44342	Left-Putamen	3.06992	Left-front-Sup-Corticostriate	2.5794	ctx-rh-parsopercularis	2.57549
125	rs3799323	6	859468	ctx-rh-frontalpole	3.06274	ctx-lh-isthmuscingulate	2.6759	ctx-lh-inferiortemporal	2.3602	Left-Cerebellum-White-Matter	2.23155	Left-choroid-plexus	2.16336
126	rs11243145	6	7131436	ctx-lh-fusiform	3.42749	ctx-lh-lateraloccipital	2.91808	ctx-rh-fusiform	2.81629	ctx-lh-caudalmiddlefrontal	2.50331	Left-choroid-plexus	2.26625
127	rs199205	6	7736417	CC_Mid_Posterior	3.79106	ctx-rh-paracentral	3.54094	Right-Uncinate-Fasciculus	2.78144	ctx-rh-superiorfrontal	2.74715	4th-Ventricle	2.65573
128	rs72831708	6	8730954	Left-Sup-Corticostriate	3.59716	Left-par-Sup-Corticostriate	3.02518	ctx-rh-inferiorparietal	2.88512	Left-front-Sup-Corticostriate	2.73213	ctx-rh-cuneus	2.56517
129	rs4712818	6	24308896	ctx-rh-paracentral	3.20267	Left-Cerebellum-White-Matter	3.13196	ctx-rh-caudalanteriorcingulate	3.05822	Left-Lateral-Ventricle	3.05359	Right-Cerebellum-White-Matter	3.03384
130	rs1800562	6	26093141	Right-Putamen	8.51162	Left-Putamen	7.91763	Right-Cerebellum-Cortex	4.10903	Left-Cerebellum-Cortex	4.04165	Right-front-Sup-Corticostriate	3.67718
131	rs2820224	6	35009578	ctx-lh-postcentral	4.04626	ctx-rh-parsopercularis	3.20407	CC_Posterior	2.76492	ctx-lh-entorhinal	2.63799	ctx-rh-superiorparietal	2.61221
132	rs1520	6	39526867	Left-VentralDC	2.9533	ctx-rh-bankssts	2.88225	ctx-lh-middletemporal	2.83468	Right-Cerebellum-White-Matter	2.81455	ctx-rh-superiorfrontal	2.62309
133	rs4711751	6	43828582	Right-Fornix	3.39668	3rd-Ventricle	3.35356	ctx-lh-fusiform	3.24018	Left-Putamen	3.16807	Forceps-Minor	3.11571
134	rs13206526	6	44816181	ctx-lh-medialorbitofrontal	3.45611	ctx-rh-medialorbitofrontal	3.28593	ctx-rh-bankssts	2.71124	ctx-lh-inferiorparietal	2.70424	Right-Pallidum	2.5513
135	rs2025747	6	51576410	Forceps-Major	3.51134	ctx-rh-lateralorbitofrontal	3.49103	ctx-rh-superiorfrontal	3.32708	Right-Inf-Frontal-Sup-Frontal	2.79421	ctx-rh-fusiform	2.69974
136	rs2745367	6	56112343	Left-Amygdala	4.32167	Right-Amygdala	3.28415	Right-Hippocampus	3.03457	ctx-rh-insula	3.00938	ctx-lh-inferiortemporal	2.96143
137	rs9345125	6	92002653	Forceps-Minor	4.50008	Left-Ant-Thalamic-Radiations	2.62591	CC_Posterior	2.57224	ctx-rh-lateraloccipital	2.40759	ctx-lh-paracentral	2.30674
138	rs7773056	6	92849774	Right-Sup-Corticostriate	3.20893	Right-par-Sup-Corticostriate	3.15876	ctx-lh-cuneus	2.80837	Right-front-Sup-Corticostriate	2.39968	Forceps-Major	2.06144
139	rs12206087	6	98582900	ctx-rh-postcentral	2.648	Right-Lateral-Ventricle	2.29159	Right-choroid-plexus	2.21652	ctx-lh-rostralanteriorcingulate	2.15624	Right-par-Sup-Corticostriate	2.14096
140	rs2027299	6	126685827	Left-Cerebellum-Cortex	4.31492	ctx-lh-pericalcarine	4.05115	ctx-rh-supramarginal	3.13409	Left-Inf-Fronto-Occ-Fasciculus	2.78428	ctx-rh-caudalmiddlefrontal	2.59767
141	rs2781668	6	131897278	Right-par-Sup-Corticostriate	3.1234	Right-Uncinate-Fasciculus	2.78391	Optic-Chiasm	2.68679	Right-Sup-Corticostriate	2.62746	ctx-lh-caudalmiddlefrontal	2.48083
142	rs271170	6	133315804	ctx-lh-frontalpole	4.0389	ctx-rh-caudalanteriorcingulate	2.91332	Right-Ant-Thalamic-Radiations	2.46757	Left-Sup-Corticostriate	2.23413	Right-choroid-plexus	2.15768
143	rs9376354	6	138866268	Left-Sup-Long-Fasciculus	3.44631	Left-temp-Sup-Long-Fasciculus	3.14511	Left-phipp-Cingulum	3.10245	ctx-rh-paracentral	3.02106	ctx-lh-superiorparietal	2.907
144	rs7751292	6	140099836	Right-Lateral-Ventricle	3.52009	ctx-rh-precuneus	2.71089	Forceps-Minor	2.59247	ctx-rh-inferiortemporal	2.5107	CC_Posterior	2.37907
145	rs4870144	6	149896676	ctx-rh-postcentral	2.95576	ctx-lh-insula	2.82048	5th-Ventricle	2.72996	Left-Striatal-Inf-Frontal	2.71483	3rd-Ventricle	2.69656
146	rs6899555	6	157311505	Left-Pallidum	2.41822	Left-Caudate	2.35672	ctx-rh-caudalanteriorcingulate	2.08806	ctx-lh-entorhinal	2.00135	CC_Mid_Anterior	1.90801
147	rs6918960	6	170179698	ctx-lh-posteriorcingulate	2.58896	ctx-lh-pericalcarine	2.52195	Right-Hippocampus	2.25181	Right-choroid-plexus	2.19881	Left-Pallidum	2.18967
148	rs1713919	7	2864706	4th-Ventricle	3.21321	Right-Cerebellum-Cortex	2.8324	ctx-rh-caudalanteriorcingulate	2.60819	Brain-Stem	2.58809	Left-par-Sup-Long-Fasciculus	2.57216
149	rs10237366	7	18915559	ctx-rh-pericalcarine	3.76308	Left-Hippocampus	3.24417	Right-Cerebellum-Cortex	2.92511	ctx-lh-entorhinal	2.85197	ctx-lh-caudalmiddlefrontal	2.75252
150	rs10242068	7	19613774	ctx-rh-parahippocampal	4.68879	ctx-rh-entorhinal	3.98011	ctx-rh-posteriorcingulate	3.78722	ctx-rh-lateralorbitofrontal	3.77922	Left-cing-Cingulum	3.71493
151	rs12534242	7	33264150	Left-Accumbens-area	2.82775	Left-Uncinate-Fasciculus	2.74325	Left-Sup-Corticostriate	2.63409	Left-par-Sup-Corticostriate	2.48294	Right-par-Sup-Corticostriate	2.43082
152	rs4724085	7	42015480	ctx-rh-lateralorbitofrontal	2.77411	ctx-lh-frontalpole	2.75392	Left-Lateral-Ventricle	2.45345	Right-Accumbens-area	2.43402	ctx-rh-lingual	2.39329
153	rs13244614	7	72973854	Left-Putamen	9.29535	Right-Putamen	6.97565	ctx-lh-middletemporal	3.17641	Right-Cerebellum-Cortex	2.88561	Left-Inf-Fronto-Occ-Fasciculus	2.85928
154	rs10252734	7	81418596	ctx-lh-isthmuscingulate	3.55913	Right-Putamen	3.08158	Left-Lateral-Ventricle	2.95919	Right-Inf-Fronto-Occ-Fasciculus	2.94959	Right-par-Sup-Long-Fasciculus	2.75953
155	rs2286184	7	84630516	Right-Amygdala	3.82739	4th-Ventricle	2.65011	Right-phipp-Cingulum	2.64541	ctx-lh-insula	2.52314	ctx-rh-parstriangularis	2.48544
156	rs4278101	7	96215152	Left-front-Sup-Corticostriate	4.08164	Left-Inf-Frontal-Sup-Frontal	3.94934	ctx-lh-parsopercularis	3.52291	Right-Striatal-Inf-Frontal	3.50812	ctx-lh-rostralmiddlefrontal	3.25336
157	rs12705070	7	99656927	Right-Pallidum	2.88027	ctx-lh-frontalpole	2.47985	ctx-lh-precentral	2.47158	Right-Uncinate-Fasciculus	2.47102	ctx-rh-caudalmiddlefrontal	2.45757
158	rs6969765	7	101046325	ctx-lh-superiortemporal	2.86951	ctx-lh-rostralanteriorcingulate	2.72134	Right-temp-Sup-Long-Fasciculus	2.54842	ctx-rh-posteriorcingulate	2.42318	ctx-rh-caudalanteriorcingulate	2.40941
159	rs12705149	7	103356062	Right-Pyramidal-Tract	2.86322	Left-Cerebellum-Cortex	2.6638	ctx-lh-insula	2.58173	ctx-rh-inferiorparietal	2.50161	Left-par-Sup-Corticostriate	2.34078
160	rs9649368	7	114143651	ctx-lh-temporalpole	2.86396	Left-par-Sup-Long-Fasciculus	2.61232	Left-Inf-Frontal-Sup-Frontal	2.5697	ctx-rh-bankssts	2.48842	ctx-lh-frontalpole	2.45027
161	rs7779234	7	114965505	Right-Thalamus	3.88715	5th-Ventricle	3.08125	Right-Lateral-Ventricle	2.91516	Right-Cerebellum-Cortex	2.28288	ctx-lh-superiorparietal	2.21335
162	rs2402056	7	115853503	Right-front-Sup-Corticostriate	4.1787	Left-Fornix	2.9115	Right-Inf-Frontal-Sup-Frontal	2.7701	ctx-rh-caudalanteriorcingulate	2.75605	Right-Pyramidal-Tract	2.41443
163	rs1534016	7	120873078	Left-Sup-Corticostriate	3.6722	ctx-rh-pericalcarine	3.35019	Left-front-Sup-Corticostriate	3.32225	Left-par-Sup-Corticostriate	3.30526	Right-VentralDC	2.92421
164	rs11556924	7	129663496	Right-Cerebellum-White-Matter	3.52279	Right-Pyramidal-Tract	2.76077	Right-phipp-Cingulum	2.67744	Forceps-Minor	2.65852	Right-Putamen	2.4748
165	rs10952302	7	150805272	Right-front-Sup-Corticostriate	3.51365	Right-temp-Sup-Long-Fasciculus	3.49135	Right-Sup-Long-Fasciculus	2.9228	Left-Sup-Long-Fasciculus	2.78717	Left-temp-Sup-Long-Fasciculus	2.77355
166	rs4128399	7	151498679	Left-Cerebellum-Cortex	4.50614	Left-Cerebellum-White-Matter	3.82764	Left-Amygdala	3.72382	ctx-lh-postcentral	3.32652	ctx-rh-rostralmiddlefrontal	3.30975
167	rs74951487	8	6318792	ctx-lh-paracentral	3.70339	Right-Cerebellum-White-Matter	3.59864	ctx-rh-lateralorbitofrontal	3.0672	ctx-rh-superiorfrontal	2.82759	Left-Cerebellum-White-Matter	2.76431
168	rs2929451	8	9085295	Left-Caudate	3.40175	ctx-rh-superiorparietal	3.15489	Left-phipp-Cingulum	2.63591	Right-VentralDC	2.60167	Right-Cerebellum-White-Matter	2.58151
169	rs2294123	8	23104195	Right-Inf-Fronto-Occ-Fasciculus	3.1949	Left-Inf-Fronto-Occ-Fasciculus	2.99409	Left-Uncinate-Fasciculus	2.78658	ctx-rh-precentral	2.65027	ctx-lh-entorhinal	2.55656
170	rs403185	8	26476721	Right-Uncinate-Fasciculus	3.0656	Left-Inf-Frontal-Sup-Frontal	3.01148	Left-Pallidum	2.95771	Right-Caudate	2.92601	Right-Inf-Fronto-Occ-Fasciculus	2.59843
171	rs7461912	8	74016005	Left-Fornix	4.72981	Right-Cerebellum-White-Matter	3.28167	Left-Cerebellum-White-Matter	2.71613	Right-Caudate	2.69404	Right-Lateral-Ventricle	2.6869
172	rs62517013	8	78174886	Left-VentralDC	4.36121	ctx-lh-lateralorbitofrontal	3.42046	CC_Posterior	2.97961	Right-VentralDC	2.80147	ctx-lh-postcentral	2.75012
173	rs7844015	8	88763923	Left-temp-Sup-Long-Fasciculus	3.19762	Left-Sup-Long-Fasciculus	3.17614	Right-Uncinate-Fasciculus	2.9621	Left-Amygdala	2.91637	Right-VentralDC	2.39258
174	rs1693560	8	101680292	ctx-lh-rostralanteriorcingulate	5.22979	ctx-lh-precuneus	3.61114	Left-par-Sup-Long-Fasciculus	3.43275	Left-Sup-Long-Fasciculus	3.43062	Right-Inf-Long-Fasciulus	3.26024
175	rs1654723	8	108393959	ctx-rh-cuneus	4.22212	ctx-lh-cuneus	4.09803	ctx-lh-posteriorcingulate	3.19955	ctx-lh-paracentral	3.14542	ctx-lh-supramarginal	2.85128
176	rs622634	8	108930548	ctx-lh-rostralanteriorcingulate	3.88636	ctx-lh-middletemporal	2.82331	Right-Striatal-Inf-Frontal	2.70311	3rd-Ventricle	2.58184	ctx-rh-lateralorbitofrontal	2.55988
177	rs6982034	8	110642894	Left-phipp-Cingulum	4.14745	ctx-rh-parsorbitalis	3.50425	ctx-lh-supramarginal	3.32974	ctx-rh-precuneus	2.64462	ctx-rh-lateralorbitofrontal	2.61974
178	rs11562814	8	119071408	ctx-rh-parsorbitalis	3.29274	ctx-lh-parsopercularis	2.80256	ctx-lh-rostralmiddlefrontal	2.645	ctx-lh-medialorbitofrontal	2.42637	ctx-lh-lateraloccipital	2.36368
179	rs10955915	8	119963547	Left-VentralDC	3.68369	ctx-lh-medialorbitofrontal	3.59114	ctx-rh-lateralorbitofrontal	2.83051	ctx-lh-lateralorbitofrontal	2.79942	Right-Amygdala	2.74532
180	rs10283100	8	120596023	Left-choroid-plexus	3.20434	ctx-lh-superiorparietal	2.94816	ctx-rh-posteriorcingulate	2.81096	ctx-lh-caudalmiddlefrontal	2.76014	ctx-lh-posteriorcingulate	2.39053
181	rs7017252	8	129950844	ctx-rh-lingual	2.88121	ctx-rh-parstriangularis	2.59494	CC_Posterior	2.56907	Right-Pallidum	2.51986	Right-Inf-Long-Fasciulus	2.2534
182	rs76880201	8	134167181	Left-temp-Sup-Long-Fasciculus	3.25878	ctx-lh-middletemporal	3.02839	Right-par-Sup-Long-Fasciculus	2.83656	Left-Sup-Long-Fasciculus	2.79722	ctx-lh-parahippocampal	2.78446
183	rs11993233	8	145002283	Right-Thalamus	4.23353	Left-Thalamus	3.26523	Right-Inf-Long-Fasciulus	3.2462	ctx-rh-superiorfrontal	3.14686	ctx-lh-inferiorparietal	3.09249
184	rs279885	9	979640	Left-Hippocampus	3.90223	Right-choroid-plexus	3.67906	Left-choroid-plexus	2.92475	Right-Hippocampus	2.87904	Left-Lateral-Ventricle	2.58479
185	rs34764349	9	13934704	Left-Amygdala	3.03062	Left-Uncinate-Fasciculus	2.5237	Right-Inf-Fronto-Occ-Fasciculus	2.35956	ctx-lh-cuneus	2.32044	5th-Ventricle	2.13757
186	rs3904778	9	16681993	Left-Sup-Long-Fasciculus	3.88935	Left-temp-Sup-Long-Fasciculus	3.684	Left-par-Sup-Long-Fasciculus	3.09589	Left-Cerebellum-White-Matter	3.05273	Right-Cerebellum-White-Matter	2.83823
187	rs17602898	9	76232858	ctx-rh-precentral	2.28622	ctx-rh-pericalcarine	2.26573	Left-Pyramidal-Tract	2.22797	ctx-rh-postcentral	2.20277	ctx-rh-middletemporal	2.05995
188	rs3138499	9	92219921	Right-Pyramidal-Tract	3.47273	Right-Thalamus	2.60409	ctx-lh-lingual	2.58668	ctx-lh-bankssts	2.38027	ctx-lh-inferiortemporal	2.22288
189	rs10992703	9	96078065	ctx-lh-parahippocampal	4.17437	Right-Sup-Corticostriate	2.89571	Right-Pallidum	2.88367	ctx-lh-entorhinal	2.81725	Right-Cerebellum-White-Matter	2.80247
190	rs28629854	9	98262833	ctx-rh-rostralmiddlefrontal	3.18529	Left-choroid-plexus	2.63173	Right-Uncinate-Fasciculus	2.48628	ctx-rh-inferiorparietal	2.44485	Left-Striatal-Inf-Frontal	2.40658
191	rs7862977	9	98932749	CC_Posterior	3.34853	ctx-lh-transversetemporal	2.21042	ctx-rh-cuneus	2.18552	Right-Cerebellum-White-Matter	2.16286	Left-Amygdala	2.1452
192	rs7855317	9	101633298	CC_Central	3.5631	ctx-lh-parahippocampal	2.7642	CC_Mid_Anterior	2.74667	ctx-rh-superiortemporal	2.73928	Right-cing-Cingulum	2.46865
193	rs7027172	9	109571457	Right-Cerebellum-White-Matter	3.09247	ctx-rh-middletemporal	2.66329	Left-Cerebellum-White-Matter	2.50851	Brain-Stem	2.24075	ctx-lh-parahippocampal	2.23693
194	rs72748148	9	113677241	ctx-lh-precuneus	3.32022	Left-Inf-Long-Fasciulus	2.97528	Left-Pallidum	2.82597	ctx-rh-isthmuscingulate	2.79564	ctx-rh-posteriorcingulate	2.78484
195	rs35565319	9	119065043	Left-VentralDC	4.27902	Right-VentralDC	3.81892	ctx-lh-pericalcarine	3.70466	ctx-lh-parahippocampal	3.54887	5th-Ventricle	2.81842
196	rs28661002	9	126335211	ctx-rh-inferiortemporal	3.57025	Left-Cerebellum-Cortex	3.47226	Right-Uncinate-Fasciculus	3.45387	ctx-rh-fusiform	3.29613	Left-front-Sup-Corticostriate	3.0731
197	rs11795066	9	129863168	Left-Cerebellum-Cortex	3.31304	CC_Posterior	2.81439	ctx-lh-lateraloccipital	2.57805	ctx-lh-isthmuscingulate	2.54007	Right-VentralDC	2.3619
198	rs532436	9	136149830	Left-Inf-Lat-Vent	3.86238	ctx-lh-inferiortemporal	3.8418	Left-Pallidum	3.50529	ctx-lh-frontalpole	2.3932	Right-Cerebellum-Cortex	2.3795
199	rs41298373	10	7622009	Left-front-Sup-Corticostriate	3.69655	Left-Fornix	3.07557	ctx-rh-caudalanteriorcingulate	2.79248	ctx-rh-transversetemporal	2.62365	ctx-rh-superiorparietal	2.45652
200	rs1149951	10	9215488	ctx-rh-parahippocampal	2.9814	ctx-lh-isthmuscingulate	2.84214	Left-Thalamus	2.528	Left-par-Sup-Corticostriate	2.4577	ctx-lh-parahippocampal	2.40701
201	rs690759	10	18243703	Left-Putamen	11.025	Right-Putamen	8.15836	Left-Pallidum	5.56402	Right-Pallidum	4.77324	Right-Cerebellum-White-Matter	3.53725
202	rs35336290	10	21774886	ctx-lh-pericalcarine	4.0452	ctx-rh-pericalcarine	3.82809	Left-Inf-Lat-Vent	3.67054	ctx-lh-lingual	3.52815	Left-Hippocampus	3.495
203	rs3758365	10	28965773	ctx-rh-medialorbitofrontal	3.5702	Right-Cerebellum-White-Matter	3.355	Right-Thalamus	3.33124	Right-Cerebellum-Cortex	3.00667	Forceps-Minor	2.87057
204	rs947099	10	31129883	ctx-lh-temporalpole	2.93174	ctx-lh-parstriangularis	2.57235	ctx-rh-entorhinal	2.44303	Right-Inf-Frontal-Sup-Frontal	2.43063	ctx-rh-postcentral	2.34395
205	rs2506141	10	33468014	Right-Ant-Thalamic-Radiations	3.65162	Right-par-Sup-Corticostriate	3.43735	ctx-rh-parahippocampal	3.16358	Left-Ant-Thalamic-Radiations	3.06574	Right-Sup-Corticostriate	2.92668
206	rs7080914	10	34885870	Left-Sup-Corticostriate	3.53987	Right-Putamen	3.33045	Left-front-Sup-Corticostriate	3.289	ctx-rh-insula	3.18335	Right-Sup-Corticostriate	2.92349
207	rs17537178	10	48442894	ctx-lh-supramarginal	2.62399	Right-Inf-Frontal-Sup-Frontal	2.39232	Forceps-Minor	2.23289	ctx-lh-paracentral	2.22531	ctx-lh-frontalpole	2.15803
208	rs72785044	10	50309849	Left-Striatal-Inf-Frontal	3.39562	CC_Posterior	2.73109	CC_Anterior	2.72411	Left-Pallidum	2.66385	Forceps-Major	2.43513
209	rs11001034	10	76180335	Left-Fornix	3.62627	Left-choroid-plexus	3.09765	Left-Sup-Long-Fasciculus	2.79513	Left-temp-Sup-Long-Fasciculus	2.76326	Brain-Stem	2.7064
210	rs10736354	10	90206538	ctx-rh-rostralanteriorcingulate	3.15162	Left-Thalamus	2.78846	ctx-lh-superiorparietal	2.77378	Right-Pallidum	2.54792	ctx-rh-middletemporal	2.27624
211	rs72815193	10	94963391	Right-Inf-Lat-Vent	3.23516	ctx-rh-precentral	2.96605	ctx-rh-temporalpole	2.86091	Right-Cerebellum-Cortex	2.79155	Left-Cerebellum-Cortex	2.7369
212	rs10786156	10	96014622	Right-Inf-Frontal-Sup-Frontal	3.14535	Right-Cerebellum-White-Matter	2.59447	Right-Uncinate-Fasciculus	2.32719	ctx-lh-pericalcarine	2.31507	Left-Cerebellum-White-Matter	2.31476
213	rs4917766	10	99097191	Right-Putamen	3.73992	Left-Putamen	3.55826	Left-par-Sup-Corticostriate	3.43747	Right-front-Sup-Corticostriate	3.20619	Right-Sup-Corticostriate	3.1893
214	rs61873704	10	104236929	ctx-rh-medialorbitofrontal	3.26131	Right-Amygdala	2.8415	Right-Ant-Thalamic-Radiations	2.68909	Left-Putamen	2.65303	ctx-lh-bankssts	2.65063
215	rs10883922	10	105595430	Left-Accumbens-area	3.47357	Right-Accumbens-area	3.4509	ctx-lh-posteriorcingulate	2.83458	ctx-rh-cuneus	2.3457	Forceps-Major	2.10784
216	rs719012	10	118689195	Right-par-Sup-Long-Fasciculus	4.45055	Right-Sup-Long-Fasciculus	3.38716	Left-par-Sup-Long-Fasciculus	3.36306	Forceps-Minor	3.18006	Left-Ant-Thalamic-Radiations	3.11853
217	rs740739	10	119262090	ctx-lh-rostralanteriorcingulate	2.99979	Right-Inf-Long-Fasciulus	2.83622	ctx-rh-caudalanteriorcingulate	2.65841	Left-par-Sup-Corticostriate	2.6191	Right-Sup-Corticostriate	2.60726
218	rs10901814	10	126431281	Forceps-Major	3.58113	ctx-lh-lingual	3.49235	Right-Pallidum	3.38876	ctx-rh-posteriorcingulate	3.20886	Right-cing-Cingulum	3.19625
219	rs10829556	10	130842249	ctx-rh-supramarginal	2.8168	Left-cing-Cingulum	2.67631	ctx-rh-parsorbitalis	2.5809	ctx-rh-entorhinal	2.16105	ctx-lh-superiorfrontal	2.10586
220	rs12578009	11	1486406	ctx-rh-entorhinal	3.22127	ctx-lh-medialorbitofrontal	3.12209	ctx-lh-rostralanteriorcingulate	3.03388	Left-par-Sup-Long-Fasciculus	2.92557	Right-Fornix	2.86342
221	rs11602347	11	2176852	ctx-lh-superiorparietal	3.82	Right-Fornix	3.28532	Left-phipp-Cingulum	3.17984	Right-Thalamus	3.084	Left-Amygdala	2.85736
222	rs11042811	11	10473889	Right-Thalamus	5.00624	Left-Striatal-Inf-Frontal	4.18213	Left-choroid-plexus	3.80872	CC_Posterior	3.8075	Left-Caudate	3.51568
223	rs4517475	11	14386145	Right-Caudate	4.22107	Left-Caudate	3.11439	ctx-rh-postcentral	2.99398	Right-Thalamus	2.85176	ctx-lh-parsopercularis	2.1166
224	rs6486332	11	17003732	Right-phipp-Cingulum	3.42042	Right-Inf-Lat-Vent	3.41411	Left-Caudate	3.22055	ctx-lh-rostralanteriorcingulate	3.16155	ctx-rh-paracentral	2.87762
225	rs4757810	11	19460196	ctx-rh-paracentral	3.2864	Right-front-Sup-Corticostriate	3.16442	Right-temp-Sup-Long-Fasciculus	2.70242	ctx-rh-caudalmiddlefrontal	2.4244	ctx-lh-isthmuscingulate	2.39554
226	rs35891966	11	20129311	Left-front-Sup-Corticostriate	3.50279	Left-Caudate	3.00663	Left-Sup-Corticostriate	2.97534	Left-Amygdala	2.82214	Right-Caudate	2.40866
227	rs2985140	11	31315886	ctx-rh-parstriangularis	3.11996	Right-VentralDC	2.94051	Left-Fornix	2.5094	ctx-lh-isthmuscingulate	2.36872	ctx-lh-bankssts	2.27274
228	rs62618693	11	32956492	Right-choroid-plexus	3.53284	Left-Caudate	3.19842	Left-Inf-Fronto-Occ-Fasciculus	2.80378	Right-Caudate	2.66543	Right-Lateral-Ventricle	2.63527
229	rs66716358	11	44330610	CC_Posterior	3.27596	Left-Putamen	3.05007	Optic-Chiasm	2.96896	Left-VentralDC	2.6703	ctx-lh-bankssts	2.5953
230	rs2303865	11	44636833	ctx-lh-postcentral	3.82069	ctx-lh-isthmuscingulate	3.13499	Right-Putamen	2.89782	Right-Amygdala	2.85813	Right-Cerebellum-White-Matter	2.85161
231	rs7120548	11	47662932	Left-Putamen	4.4583	Left-Uncinate-Fasciculus	4.24499	Right-front-Sup-Corticostriate	3.70637	Left-par-Sup-Corticostriate	3.69465	Right-Thalamus	3.33811
232	rs4246215	11	61564299	Right-Putamen	3.11168	Right-front-Sup-Corticostriate	2.82642	Left-Lateral-Ventricle	2.7627	Left-Putamen	2.74526	Right-Sup-Corticostriate	2.73795
233	rs1205259	11	65392695	ctx-rh-parsorbitalis	3.16488	Left-Amygdala	2.75083	Left-temp-Sup-Long-Fasciculus	2.28247	ctx-rh-superiortemporal	2.25443	ctx-lh-caudalmiddlefrontal	2.23483
234	rs58034533	11	91961400	Right-temp-Sup-Long-Fasciculus	4.24769	Left-Striatal-Inf-Frontal	3.22232	Right-Sup-Long-Fasciculus	2.87248	ctx-lh-inferiortemporal	2.79747	CC_Central	2.34074
235	rs1791571	11	92453759	Left-Inf-Lat-Vent	3.37198	Left-Sup-Corticostriate	3.25769	Right-Sup-Corticostriate	3.08839	Right-Accumbens-area	2.93362	Right-front-Sup-Corticostriate	2.77239
236	rs11021221	11	95308854	Left-Amygdala	3.58156	ctx-rh-isthmuscingulate	3.09757	ctx-rh-precuneus	2.72236	Brain-Stem	2.38941	ctx-rh-temporalpole	2.35793
237	rs321406	11	110951050	ctx-rh-parahippocampal	3.41842	Left-choroid-plexus	3.0191	Right-Cerebellum-Cortex	2.96608	Right-Amygdala	2.57287	Left-phipp-Cingulum	2.50766
238	rs7125115	11	118478330	ctx-rh-superiortemporal	2.62189	Left-Lateral-Ventricle	2.54079	Right-choroid-plexus	2.261	Left-Ant-Thalamic-Radiations	2.11499	Left-phipp-Cingulum	2.09665
239	rs3740888	11	130278210	Right-VentralDC	6.59669	Left-VentralDC	5.92642	ctx-lh-insula	5.265	Right-Accumbens-area	4.58069	ctx-rh-isthmuscingulate	4.41821
240	rs181288	12	5317850	ctx-lh-inferiorparietal	2.973	ctx-rh-cuneus	2.81473	Right-Putamen	2.64491	ctx-rh-postcentral	2.42309	ctx-rh-lateraloccipital	2.31381
241	rs3782656	12	5913167	ctx-rh-postcentral	4.24107	ctx-lh-supramarginal	3.13749	Left-par-Sup-Corticostriate	2.69716	ctx-rh-transversetemporal	2.60283	ctx-lh-medialorbitofrontal	2.41284
242	rs10842270	12	24232279	Right-cing-Cingulum	2.92247	ctx-rh-rostralanteriorcingulate	2.85732	ctx-lh-transversetemporal	2.82901	ctx-rh-middletemporal	2.79558	ctx-lh-rostralanteriorcingulate	2.65982
243	rs11049376	12	28305937	Right-choroid-plexus	5.79232	ctx-rh-rostralanteriorcingulate	3.84453	ctx-lh-lingual	2.97628	ctx-lh-parsorbitalis	2.94904	ctx-rh-insula	2.7075
244	rs6488050	12	32532499	Left-Thalamus	4.27948	ctx-rh-pericalcarine	3.98558	Brain-Stem	3.92415	Right-Thalamus	3.61169	Left-par-Sup-Corticostriate	3.2846
245	rs10880440	12	43614545	Left-Amygdala	2.55174	ctx-rh-fusiform	2.5438	Left-par-Sup-Long-Fasciculus	2.51787	Right-temp-Sup-Long-Fasciculus	2.47969	Right-Sup-Long-Fasciculus	2.43098
246	rs7958241	12	49509262	Right-Sup-Corticostriate	5.30487	Right-front-Sup-Corticostriate	4.82228	Right-par-Sup-Corticostriate	4.68921	Right-Pyramidal-Tract	3.80471	Right-Inf-Frontal-Sup-Frontal	2.82164
247	rs2683524	12	53814853	Right-Lateral-Ventricle	4.26783	5th-Ventricle	3.20627	Left-Lateral-Ventricle	2.93085	ctx-lh-caudalanteriorcingulate	2.59415	Right-cing-Cingulum	2.54325
248	rs79487293	12	65905126	Right-cing-Cingulum	3.15825	ctx-lh-pericalcarine	2.85129	ctx-rh-postcentral	2.68802	ctx-rh-caudalanteriorcingulate	2.52649	ctx-rh-rostralmiddlefrontal	2.4945
249	rs1123680	12	78241285	Right-par-Sup-Long-Fasciculus	3.72131	Left-Inf-Long-Fasciulus	3.26204	Right-Thalamus	3.24125	Right-Sup-Long-Fasciculus	3.20782	Right-Pyramidal-Tract	3.11773
250	rs12424773	12	80033612	ctx-rh-rostralanteriorcingulate	3.29819	Left-Cerebellum-Cortex	2.63235	ctx-lh-rostralanteriorcingulate	2.62633	Left-Caudate	2.61006	ctx-lh-inferiorparietal	2.52816
251	rs11609649	12	85576492	Right-Striatal-Inf-Frontal	3.72382	Right-Ant-Thalamic-Radiations	2.74375	Left-Inf-Long-Fasciulus	2.61772	ctx-rh-insula	2.60244	ctx-lh-medialorbitofrontal	2.53774
252	rs7136350	12	95564940	Left-Inf-Frontal-Sup-Frontal	2.61637	ctx-lh-lingual	2.61033	Left-Cerebellum-Cortex	2.40942	CC_Mid_Posterior	2.21935	ctx-rh-cuneus	1.93286
253	rs2098554	12	95985612	Right-Cerebellum-Cortex	8.23256	Left-Cerebellum-Cortex	5.44151	Right-Cerebellum-White-Matter	3.91353	Optic-Chiasm	2.55232	ctx-lh-lateraloccipital	2.29534
254	rs1949554	12	102698950	ctx-lh-fusiform	3.68294	Right-Cerebellum-Cortex	2.78917	Left-Ant-Thalamic-Radiations	2.76121	ctx-lh-superiortemporal	2.46664	Left-Thalamus	2.45555
255	rs12146713	12	106476805	Left-Sup-Corticostriate	4.1695	Right-Caudate	4.14985	Left-front-Sup-Corticostriate	4.00656	Left-Inf-Frontal-Sup-Frontal	3.92874	Right-Inf-Frontal-Sup-Frontal	3.52415
256	rs10778499	12	107068387	Right-Striatal-Inf-Frontal	2.83747	ctx-lh-middletemporal	2.79631	ctx-rh-posteriorcingulate	2.64392	Forceps-Major	2.61175	Left-Fornix	2.55528
257	rs4964731	12	109057809	ctx-lh-parsorbitalis	2.8329	ctx-lh-postcentral	2.51067	ctx-rh-superiorfrontal	2.26625	ctx-lh-supramarginal	2.24814	ctx-rh-transversetemporal	2.20216
258	rs3184504	12	111884608	Left-Sup-Corticostriate	4.58764	Left-par-Sup-Corticostriate	4.30915	Right-front-Sup-Corticostriate	3.69763	Left-front-Sup-Corticostriate	3.26685	ctx-rh-fusiform	3.23608
259	rs2695481	12	123643420	Left-Inf-Fronto-Occ-Fasciculus	2.74943	ctx-rh-caudalmiddlefrontal	2.57819	ctx-rh-inferiortemporal	2.49731	ctx-rh-medialorbitofrontal	2.45285	ctx-rh-lingual	2.30491
260	rs77673898	13	23000862	ctx-lh-lateralorbitofrontal	4.66818	CC_Anterior	3.36515	Left-Thalamus	2.76873	ctx-rh-parsorbitalis	2.6682	Right-Thalamus	2.2523
261	rs8000003	13	47202798	Right-Thalamus	3.86783	ctx-lh-frontalpole	3.61707	Right-front-Sup-Corticostriate	3.41155	Right-Sup-Corticostriate	3.39037	Right-Pyramidal-Tract	3.30013
262	rs9545158	13	80192906	ctx-rh-pericalcarine	3.11302	ctx-lh-paracentral	2.91988	Left-Thalamus	2.85701	ctx-lh-superiortemporal	2.51616	Right-cing-Cingulum	2.4481
263	rs9545547	13	81323318	Right-Lateral-Ventricle	3.01482	ctx-lh-pericalcarine	2.9478	ctx-rh-precuneus	2.85432	Right-choroid-plexus	2.69848	ctx-lh-parsopercularis	2.59303
264	rs7981883	13	100936906	ctx-lh-bankssts	3.16474	ctx-lh-rostralanteriorcingulate	3.16397	ctx-lh-lingual	2.59498	Right-Amygdala	2.49357	ctx-rh-supramarginal	2.41875
265	rs2806338	13	103908464	Left-Cerebellum-Cortex	3.41098	Right-Cerebellum-Cortex	2.87508	4th-Ventricle	2.58674	ctx-rh-superiorparietal	2.38777	ctx-lh-postcentral	2.36737
266	rs4335661	13	107639540	ctx-rh-middletemporal	2.50912	ctx-lh-rostralmiddlefrontal	2.42893	ctx-lh-precuneus	2.41233	ctx-lh-parahippocampal	2.36741	ctx-rh-precuneus	2.33299
267	rs12888467	14	29235537	ctx-rh-frontalpole	2.76483	ctx-rh-parsopercularis	2.41333	ctx-lh-parahippocampal	2.31076	ctx-rh-entorhinal	2.27245	ctx-rh-paracentral	2.27029
268	rs12887636	14	29702590	ctx-rh-entorhinal	3.82804	ctx-lh-rostralanteriorcingulate	3.68226	Forceps-Major	2.46647	ctx-lh-parsorbitalis	2.45044	ctx-rh-paracentral	2.34064
269	rs35422372	14	31376798	ctx-lh-isthmuscingulate	3.2621	Right-phipp-Cingulum	3.1783	Left-phipp-Cingulum	3.06275	ctx-lh-precentral	2.86554	ctx-lh-insula	2.80769
270	rs17126556	14	53942788	CC_Posterior	4.94954	Left-temp-Sup-Long-Fasciculus	3.36739	ctx-lh-cuneus	3.25124	Left-choroid-plexus	3.17953	Left-Thalamus	3.14989
271	rs762643	14	54422767	Right-Inf-Long-Fasciulus	2.94514	Forceps-Minor	2.87327	ctx-lh-superiorfrontal	2.86877	Right-Caudate	2.75719	Left-Lateral-Ventricle	2.65361
272	rs117332043	14	57617154	Left-Cerebellum-Cortex	3.46412	Forceps-Major	2.96917	Right-Sup-Long-Fasciculus	2.85285	Right-par-Sup-Long-Fasciculus	2.66651	Right-Cerebellum-White-Matter	2.60872
273	rs160459	14	59074136	ctx-rh-entorhinal	5.79333	ctx-lh-lingual	3.82808	Right-Hippocampus	3.45205	Left-Hippocampus	3.44258	Right-Pyramidal-Tract	3.37677
274	rs74826997	14	59628609	ctx-rh-pericalcarine	4.8971	ctx-lh-pericalcarine	3.90465	ctx-lh-posteriorcingulate	3.32933	ctx-rh-cuneus	3.20296	Right-phipp-Cingulum	3.07609
275	rs1547050	14	69274950	ctx-rh-superiorparietal	2.69961	ctx-lh-caudalanteriorcingulate	2.61634	ctx-rh-transversetemporal	2.54358	Left-Ant-Thalamic-Radiations	2.39598	Left-phipp-Cingulum	2.37359
276	rs529889896	14	91890213	Left-Caudate	3.16535	Left-Ant-Thalamic-Radiations	3.15529	Right-Inf-Lat-Vent	2.93622	Left-Thalamus	2.70957	Left-Inf-Long-Fasciulus	2.68745
277	rs1040617	14	92432308	ctx-lh-posteriorcingulate	3.56107	Right-Sup-Long-Fasciculus	3.02077	Right-par-Sup-Long-Fasciculus	2.83718	Right-temp-Sup-Long-Fasciculus	2.49487	ctx-lh-lateraloccipital	2.47085
278	rs117068593	14	93118229	ctx-rh-isthmuscingulate	3.49501	ctx-rh-lingual	3.2045	Right-choroid-plexus	2.871	ctx-lh-posteriorcingulate	2.763	ctx-rh-entorhinal	2.65258
279	rs1405238	14	99733954	ctx-rh-lateraloccipital	3.26482	ctx-rh-parsopercularis	3.05279	Left-phipp-Cingulum	2.62003	ctx-lh-inferiortemporal	2.54284	ctx-lh-medialorbitofrontal	2.38515
280	rs3783327	14	100374475	ctx-lh-insula	3.55716	ctx-lh-parstriangularis	3.51424	ctx-rh-parsopercularis	3.36293	ctx-lh-inferiortemporal	2.85548	ctx-lh-lateralorbitofrontal	2.72858
281	rs11160839	14	105648963	ctx-lh-inferiorparietal	2.87424	Right-phipp-Cingulum	2.53351	ctx-rh-isthmuscingulate	2.45865	Left-phipp-Cingulum	2.4011	ctx-lh-pericalcarine	2.32451
282	rs1440802	15	39631771	Right-Pyramidal-Tract	6.88094	Right-par-Sup-Corticostriate	4.50474	Right-Sup-Corticostriate	4.45579	Right-temp-Sup-Long-Fasciculus	4.29351	Right-front-Sup-Corticostriate	4.03373
283	rs906811	15	56229547	Left-Sup-Corticostriate	2.77283	ctx-rh-caudalanteriorcingulate	2.73601	ctx-rh-isthmuscingulate	2.73493	Left-par-Sup-Corticostriate	2.72252	4th-Ventricle	2.71385
284	rs12914414	15	58318757	Right-VentralDC	3.96763	ctx-lh-medialorbitofrontal	3.37636	ctx-lh-parahippocampal	3.30457	ctx-rh-parahippocampal	2.98293	Left-Pyramidal-Tract	2.78755
285	rs12050481	15	68023809	4th-Ventricle	3.19129	Left-Inf-Long-Fasciulus	2.81888	ctx-rh-parstriangularis	2.47586	ctx-rh-rostralmiddlefrontal	2.42304	ctx-rh-precuneus	2.40265
286	rs7173557	15	70680485	Left-Inf-Fronto-Occ-Fasciculus	3.1476	Left-Pyramidal-Tract	2.51265	ctx-lh-posteriorcingulate	2.3013	Left-Striatal-Inf-Frontal	2.22345	ctx-rh-pericalcarine	2.20046
287	rs1036810	15	87987851	Right-Inf-Long-Fasciulus	3.01618	Left-Striatal-Inf-Frontal	2.3972	Left-Inf-Frontal-Sup-Frontal	2.37231	ctx-rh-fusiform	2.07843	Right-Putamen	2.01211
288	rs4702	15	91426560	ctx-lh-superiortemporal	3.19188	CC_Posterior	3.0346	ctx-rh-precentral	2.68782	ctx-rh-parstriangularis	2.65424	ctx-rh-pericalcarine	2.58565
289	rs28610092	16	2155819	Right-Pallidum	2.54393	Left-cing-Cingulum	2.41734	Right-Ant-Thalamic-Radiations	2.30093	Left-Inf-Lat-Vent	2.29459	ctx-lh-lateralorbitofrontal	2.15389
290	rs72766532	16	4337509	Right-par-Sup-Corticostriate	2.66626	Left-Inf-Frontal-Sup-Frontal	2.65915	ctx-lh-inferiorparietal	2.56979	ctx-lh-fusiform	2.44783	ctx-rh-superiortemporal	2.38183
291	rs4787488	16	29995803	ctx-lh-rostralanteriorcingulate	3.58405	Left-par-Sup-Corticostriate	3.46431	Left-Inf-Long-Fasciulus	2.99992	ctx-lh-pericalcarine	2.88413	Left-Cerebellum-White-Matter	2.76954
292	rs11641011	16	51446384	ctx-lh-fusiform	4.17883	ctx-rh-inferiortemporal	3.61854	Right-Thalamus	3.3235	ctx-lh-middletemporal	3.24841	ctx-rh-transversetemporal	3.06542
293	rs1520229	16	65063629	CC_Mid_Posterior	3.01746	ctx-lh-parstriangularis	2.52585	ctx-rh-rostralanteriorcingulate	2.44481	ctx-rh-parsopercularis	2.14887	Left-Striatal-Inf-Frontal	2.0486
294	rs9926320	16	69128053	CC_Mid_Anterior	3.12001	ctx-lh-inferiorparietal	2.78179	ctx-lh-entorhinal	2.75807	ctx-lh-lateralorbitofrontal	2.45746	ctx-lh-parahippocampal	2.43851
295	rs12599595	16	70653468	Right-choroid-plexus	3.99029	Left-Inf-Lat-Vent	3.92715	Left-Hippocampus	3.69329	Right-Hippocampus	3.39633	Right-Pyramidal-Tract	3.02078
296	rs12921392	16	77320605	Left-Pallidum	3.15588	Right-Inf-Lat-Vent	2.53038	CC_Central	2.43891	ctx-rh-cuneus	2.43596	ctx-rh-supramarginal	2.43246
297	rs7199751	16	86609302	Left-par-Sup-Corticostriate	3.34609	Left-Sup-Corticostriate	3.07192	ctx-rh-rostralmiddlefrontal	3.06958	ctx-lh-inferiortemporal	2.89039	CC_Posterior	2.68652
298	rs4843226	16	87225264	ctx-lh-middletemporal	5.27282	ctx-rh-middletemporal	3.91659	ctx-rh-lateraloccipital	3.70093	ctx-rh-lingual	3.47533	ctx-rh-inferiortemporal	3.41731
299	rs72813426	16	89933007	Right-Sup-Corticostriate	4.61698	Right-front-Sup-Corticostriate	4.43484	Right-par-Sup-Corticostriate	4.32823	Left-par-Sup-Corticostriate	3.55625	ctx-lh-superiorfrontal	3.46127
300	rs17761723	17	2107090	Left-Putamen	3.36375	Left-Accumbens-area	3.20422	Right-Putamen	2.87427	ctx-lh-parsorbitalis	2.76344	Right-Accumbens-area	2.67753
301	rs56235417	17	9142846	Forceps-Minor	4.40915	Right-Ant-Thalamic-Radiations	3.6565	Right-cing-Cingulum	3.46702	Left-par-Sup-Long-Fasciculus	3.19135	Left-Inf-Fronto-Occ-Fasciculus	2.67092
302	rs764191	17	13039792	Right-Thalamus	3.93474	Left-Thalamus	3.62778	Right-Fornix	3.10644	ctx-lh-supramarginal	2.69949	Right-par-Sup-Corticostriate	2.36382
303	rs860335	17	19837679	Left-Fornix	2.76374	ctx-rh-parsorbitalis	2.54453	ctx-lh-pericalcarine	2.31618	Right-Fornix	2.25926	Left-Caudate	2.23085
304	rs3809789	17	27955761	Left-Ant-Thalamic-Radiations	5.68917	ctx-rh-cuneus	4.41692	Right-Ant-Thalamic-Radiations	3.5726	Right-cing-Cingulum	3.20362	Right-Inf-Fronto-Occ-Fasciculus	3.11514
305	rs8064679	17	35259093	Right-Amygdala	3.07205	ctx-rh-fusiform	2.96559	Left-Caudate	2.67952	ctx-rh-medialorbitofrontal	2.15921	ctx-rh-postcentral	2.03104
306	rs4795384	17	37716771	Right-Inf-Fronto-Occ-Fasciculus	2.80965	Right-Fornix	2.67138	Left-Cerebellum-White-Matter	2.44117	Right-Hippocampus	2.29572	Right-Inf-Lat-Vent	2.25762
307	rs676387	17	40706273	Left-Putamen	10.6973	Right-Putamen	8.42925	Left-Striatal-Inf-Frontal	3.64706	Right-Pallidum	3.3232	Right-Thalamus	3.29546
308	rs2696591	17	44318663	Left-Ant-Thalamic-Radiations	5.82587	Right-Sup-Corticostriate	4.50887	Left-Cerebellum-Cortex	4.43158	Right-par-Sup-Corticostriate	4.12393	ctx-lh-insula	4.02531
309	rs112502960	17	47439302	Right-Pallidum	3.39456	Left-Pallidum	3.01329	Forceps-Minor	2.82812	Right-front-Sup-Corticostriate	2.70801	Right-Caudate	2.65849
310	rs6503805	17	55364492	Left-Cerebellum-White-Matter	4.0857	Left-Cerebellum-Cortex	3.6445	Right-Cerebellum-White-Matter	3.0368	ctx-rh-superiorparietal	2.81148	ctx-lh-supramarginal	2.7863
311	rs8069123	17	57730189	Left-Putamen	4.08303	ctx-rh-transversetemporal	3.74769	Right-Putamen	3.61565	ctx-lh-frontalpole	3.0928	ctx-lh-middletemporal	2.66852
312	rs1420791	17	63914750	Right-Pallidum	3.19237	Left-Striatal-Inf-Frontal	2.66836	ctx-lh-inferiortemporal	2.63712	ctx-lh-fusiform	2.60701	Right-Putamen	2.5687
313	rs7502307	17	65989961	ctx-lh-parsopercularis	3.72338	Right-temp-Sup-Long-Fasciculus	3.11002	Left-Amygdala	2.89754	Right-Sup-Long-Fasciculus	2.87336	ctx-rh-entorhinal	2.80722
314	rs12940346	17	68075324	Optic-Chiasm	3.81272	ctx-rh-fusiform	3.68122	Right-Hippocampus	3.17286	Left-front-Sup-Corticostriate	3.16638	ctx-rh-bankssts	3.01243
315	rs6501443	17	69125157	Forceps-Major	3.3252	Brain-Stem	2.73829	Right-Cerebellum-Cortex	2.65563	ctx-lh-supramarginal	2.63579	ctx-rh-inferiortemporal	2.48496
316	rs568267	18	8799828	Right-Cerebellum-White-Matter	3.21754	ctx-rh-superiortemporal	2.7314	ctx-rh-precuneus	2.56361	ctx-lh-inferiorparietal	2.25988	ctx-lh-temporalpole	2.09961
317	rs606140	18	40299425	Forceps-Major	3.06165	ctx-rh-postcentral	2.95902	ctx-lh-medialorbitofrontal	2.57034	ctx-lh-inferiortemporal	2.52186	Right-Uncinate-Fasciculus	2.4973
318	rs654269	18	42444241	ctx-rh-cuneus	2.87146	ctx-lh-isthmuscingulate	2.62807	ctx-rh-rostralmiddlefrontal	2.4928	ctx-lh-lateralorbitofrontal	2.46782	ctx-lh-postcentral	2.30063
319	rs2219926	18	49437082	4th-Ventricle	3.5115	ctx-rh-middletemporal	2.64758	CC_Mid_Anterior	2.53885	Left-Pallidum	2.18912	ctx-rh-insula	2.01904
320	rs870472	18	57386391	ctx-rh-entorhinal	3.61281	CC_Posterior	3.54746	ctx-rh-lateralorbitofrontal	3.17882	ctx-lh-frontalpole	2.86384	ctx-rh-parahippocampal	2.83987
321	rs73006822	19	13109955	Right-Sup-Long-Fasciculus	3.29997	Right-par-Sup-Long-Fasciculus	3.07318	ctx-rh-precentral	2.88451	Right-temp-Sup-Long-Fasciculus	2.86933	ctx-lh-lingual	2.66088
322	rs76549352	19	13934296	CC_Mid_Posterior	2.83099	Left-Striatal-Inf-Frontal	2.62721	Left-Putamen	2.58775	Right-VentralDC	2.57591	Left-Inf-Long-Fasciulus	2.54458
323	rs10442	19	18545341	Forceps-Minor	2.89773	Right-Caudate	2.73924	Left-Cerebellum-White-Matter	2.73692	Forceps-Major	2.72701	ctx-lh-parahippocampal	2.58532
324	rs2905432	19	19484295	Right-Ant-Thalamic-Radiations	3.43362	Right-Cerebellum-Cortex	3.05885	Right-Thalamus	3.03004	3rd-Ventricle	2.78598	ctx-lh-middletemporal	2.73425
325	rs2043294	19	32207820	ctx-rh-transversetemporal	3.9969	ctx-lh-superiorparietal	3.30867	Right-Fornix	2.52536	Left-Putamen	2.48284	Left-Fornix	2.42728
326	rs2242523	19	36231646	Right-front-Sup-Corticostriate	3.6768	Right-Sup-Corticostriate	3.5413	Right-Sup-Long-Fasciculus	3.32771	Right-temp-Sup-Long-Fasciculus	3.27927	Right-Pyramidal-Tract	3.24422
327	rs13344413	19	39143289	Left-front-Sup-Corticostriate	4.23957	Left-Inf-Frontal-Sup-Frontal	3.8408	Left-Pyramidal-Tract	3.68844	ctx-lh-superiorparietal	3.39122	Left-Sup-Corticostriate	3.31357
328	rs429358	19	45411941	Right-Inf-Long-Fasciulus	4.25454	Forceps-Major	4.18596	ctx-rh-pericalcarine	3.45513	ctx-lh-supramarginal	3.29964	ctx-lh-pericalcarine	3.20216
329	rs2145278	20	6589373	Right-temp-Sup-Long-Fasciculus	2.87274	ctx-rh-insula	2.63409	Right-Sup-Long-Fasciculus	2.55256	ctx-rh-superiorparietal	2.25982	ctx-rh-superiorfrontal	2.22666
330	rs6054764	20	7118592	ctx-lh-superiorparietal	2.88481	Left-Inf-Lat-Vent	2.8013	ctx-rh-caudalmiddlefrontal	2.69578	Left-temp-Sup-Long-Fasciculus	2.43913	ctx-lh-middletemporal	2.35809
331	rs6077868	20	10649761	CC_Mid_Posterior	4.20276	CC_Central	2.85368	Right-front-Sup-Corticostriate	2.66012	CC_Anterior	2.65681	Right-Inf-Frontal-Sup-Frontal	2.53853
332	rs13043539	20	11340250	Right-Pallidum	2.65325	ctx-lh-precentral	2.65189	ctx-rh-inferiorparietal	2.6146	Left-Amygdala	2.58768	ctx-lh-isthmuscingulate	2.40907
333	rs6079582	20	14836706	Left-Cerebellum-White-Matter	5.01163	Right-Cerebellum-White-Matter	3.90977	Right-Fornix	2.56834	Brain-Stem	2.40608	ctx-rh-posteriorcingulate	2.33193
334	rs10460644	20	15768237	Right-Ant-Thalamic-Radiations	3.54543	Left-Pallidum	3.41571	Right-Inf-Lat-Vent	2.95298	Left-Hippocampus	2.94485	Left-Caudate	2.67981
335	rs6106481	20	22223640	ctx-lh-entorhinal	3.18734	Optic-Chiasm	3.10935	Left-Uncinate-Fasciculus	3.0046	ctx-rh-entorhinal	2.92988	ctx-lh-supramarginal	2.83708
336	rs6119904	20	31161755	Brain-Stem	4.52094	Right-Putamen	3.50937	Right-Cerebellum-White-Matter	3.39407	ctx-lh-lateralorbitofrontal	2.62147	ctx-rh-insula	2.42593
337	rs224333	20	34023962	CC_Anterior	3.26986	Forceps-Minor	2.88737	Right-Lateral-Ventricle	2.67462	Left-Lateral-Ventricle	2.6369	ctx-rh-lateraloccipital	2.6253
338	rs6127466	20	36842883	Left-Fornix	2.81388	ctx-rh-caudalmiddlefrontal	2.69275	CC_Posterior	2.50129	ctx-rh-superiorparietal	2.30775	Right-Inf-Frontal-Sup-Frontal	2.30636
339	rs17265513	20	39832628	ctx-lh-rostralmiddlefrontal	3.49522	Right-Pallidum	3.26669	Right-Lateral-Ventricle	3.16716	Right-Cerebellum-Cortex	2.69609	ctx-rh-superiorfrontal	2.61298
340	rs6097618	20	52448936	ctx-lh-pericalcarine	3.8065	Left-VentralDC	3.37707	Right-Inf-Fronto-Occ-Fasciculus	3.27402	Right-Inf-Long-Fasciulus	2.50127	ctx-lh-superiorparietal	2.28079
341	rs72626592	20	55528415	ctx-lh-rostralanteriorcingulate	2.67998	Left-Inf-Long-Fasciulus	2.55086	Right-cing-Cingulum	2.55018	Right-temp-Sup-Long-Fasciculus	2.19831	ctx-rh-insula	2.09191
342	rs2380128	20	60823950	ctx-lh-caudalmiddlefrontal	2.70494	ctx-rh-superiorfrontal	2.58625	ctx-rh-middletemporal	2.48395	Left-Cerebellum-Cortex	2.47041	Right-temp-Sup-Long-Fasciculus	2.40894
343	rs8129488	21	34182722	Left-phipp-Cingulum	3.67228	Forceps-Minor	2.94723	Left-Uncinate-Fasciculus	2.61748	Right-Hippocampus	2.42728	Left-Cerebellum-White-Matter	2.41015
344	rs11088432	21	39885023	Left-Ant-Thalamic-Radiations	2.50094	Left-Cerebellum-White-Matter	2.49271	Left-Inf-Frontal-Sup-Frontal	2.43748	Left-Sup-Corticostriate	2.36878	Right-Fornix	2.33244
345	rs134016	22	28038356	ctx-rh-parahippocampal	2.351	ctx-rh-caudalmiddlefrontal	2.32755	Right-temp-Sup-Long-Fasciculus	2.2754	ctx-lh-lateralorbitofrontal	2.20877	ctx-lh-pericalcarine	2.09477
346	rs41155	22	30404547	ctx-lh-insula	3.01953	Right-Cerebellum-Cortex	2.73074	ctx-lh-inferiortemporal	2.39167	Left-Inf-Long-Fasciulus	2.19402	ctx-lh-temporalpole	2.16619
347	rs2072860	22	37470604	Right-Putamen	5.2041	Left-Putamen	5.11739	Left-Cerebellum-Cortex	3.85189	ctx-rh-entorhinal	3.12758	Right-Cerebellum-White-Matter	3.10985
348	rs4396807	22	38138379	Left-Cerebellum-Cortex	5.39888	Right-Cerebellum-Cortex	5.03963	ctx-lh-bankssts	3.44597	Left-Amygdala	2.73946	ctx-rh-middletemporal	2.59757
349	rs4821928	22	40550769	Right-Cerebellum-White-Matter	3.32631	Left-Thalamus	3.28409	Right-Thalamus	3.27169	ctx-lh-medialorbitofrontal	2.8439	ctx-rh-superiorfrontal	2.61947
350	rs142384028	22	50665863	Left-front-Sup-Corticostriate	4.64649	Left-Sup-Corticostriate	4.61363	Right-Putamen	4.35133	Right-front-Sup-Corticostriate	3.95354	CC_Posterior	3.71734
