# Supplementary material for: Multivariate genome-wide association study on tissue-sensitive diffusion metrics highlights pathways that shape the human brain
Source: Nat Commun. 2022 May 3;13:2423. doi: 10.1038/s41467-022-30110-3 (PMC9065144; doi:10.1038/s41467-022-30110-3)
Supplement: Supplementary file 10 — Supplementary Data 7 [file 41467_2022_30110_MOESM10_ESM.xlsx]

## Sheet: Supplementary_Data_7_NF_regiona
GenomicLocus	rsID	chr	pos	ROI_1	Z_1	ROI_2	Z_2	ROI_3	Z_3	ROI_4	Z_4	ROI_5	Z_5
1	rs4373707	1	2798712	ctx-rh-fusiform	2.9197	Right-Accumbens-area	2.70507	Left-Sup-Long-Fasciculus	2.64796	Left-temp-Sup-Long-Fasciculus	2.59423	Right-Caudate	2.39612
2	rs9435734	1	17311190	ctx-lh-temporalpole	3.68696	ctx-lh-parstriangularis	2.92997	ctx-rh-caudalanteriorcingulate	2.65826	ctx-rh-insula	2.62199	Left-Thalamus	2.61603
3	rs2854108	1	19973920	CC_Anterior	3.63142	Optic-Chiasm	3.47652	ctx-lh-rostralanteriorcingulate	3.30067	Right-Accumbens-area	3.25176	Left-VentralDC	2.57713
4	rs12133972	1	21091338	Right-Lateral-Ventricle	3.26869	Right-Caudate	2.839	Right-choroid-plexus	2.60236	ctx-rh-insula	2.43271	Right-Inf-Long-Fasciulus	2.36446
5	rs3120124	1	43764165	Left-Caudate	3.04712	Left-VentralDC	2.87266	ctx-lh-fusiform	2.82862	Right-Striatal-Inf-Frontal	2.66473	ctx-lh-lateralorbitofrontal	2.65691
6	rs6690386	1	46253011	CC_Central	3.35598	ctx-lh-parsorbitalis	3.24528	Left-Inf-Fronto-Occ-Fasciculus	3.15913	ctx-rh-parahippocampal	2.8739	ctx-rh-insula	2.79331
7	rs6658111	1	47980916	ctx-rh-parstriangularis	5.22617	Right-Cerebellum-Cortex	4.97124	ctx-lh-parstriangularis	4.48424	ctx-lh-inferiortemporal	4.34263	ctx-lh-precuneus	4.23827
8	rs11206127	1	53713549	ctx-rh-parahippocampal	3.57187	Right-Striatal-Inf-Frontal	3.28897	Left-Uncinate-Fasciculus	2.69047	Right-Inf-Frontal-Sup-Frontal	2.65066	ctx-rh-caudalanteriorcingulate	2.47843
9	rs1884368	1	61839973	ctx-lh-parahippocampal	3.33371	ctx-lh-parsopercularis	3.00537	Right-Uncinate-Fasciculus	2.83704	ctx-rh-parsopercularis	2.48955	ctx-rh-lateralorbitofrontal	2.04908
10	rs34400982	1	64231078	ctx-rh-transversetemporal	3.70055	ctx-rh-parahippocampal	3.28841	ctx-rh-posteriorcingulate	2.44293	Left-VentralDC	2.44109	Right-Hippocampus	2.42947
11	rs7527017	1	64643277	ctx-lh-fusiform	3.38081	Left-front-Sup-Corticostriate	2.48687	ctx-rh-superiorparietal	2.33867	CC_Anterior	2.30061	Right-Ant-Thalamic-Radiations	2.20943
12	rs2780902	1	65329100	Left-temp-Sup-Long-Fasciculus	3.38132	ctx-lh-cuneus	3.37145	Left-Inf-Long-Fasciulus	3.30787	ctx-rh-inferiortemporal	3.16053	Left-Sup-Long-Fasciculus	3.11479
13	rs11164938	1	93939870	ctx-lh-parsopercularis	2.81627	ctx-lh-precuneus	2.68034	4th-Ventricle	2.61532	ctx-rh-paracentral	2.57501	ctx-lh-inferiorparietal	2.56185
14	rs11164632	1	103353900	4th-Ventricle	2.51963	ctx-rh-superiorfrontal	2.50057	ctx-rh-lateraloccipital	2.47977	ctx-rh-parsopercularis	2.38366	Optic-Chiasm	2.26452
15	rs3790598	1	113196896	Right-Uncinate-Fasciculus	3.76247	Right-Striatal-Inf-Frontal	3.59894	Right-Cerebellum-Cortex	2.92866	ctx-rh-precuneus	2.62355	Right-Hippocampus	2.49017
16	rs10923715	1	119535334	Right-Inf-Long-Fasciulus	3.77806	Left-par-Sup-Corticostriate	3.23075	Left-Sup-Corticostriate	3.1046	ctx-rh-temporalpole	2.54404	ctx-lh-lateraloccipital	2.50157
17	rs11205303	1	149906413	ctx-lh-lingual	5.40155	ctx-lh-precuneus	4.29365	ctx-rh-lingual	3.54704	ctx-lh-rostralanteriorcingulate	2.8433	ctx-rh-isthmuscingulate	2.76719
18	rs6693567	1	150510660	CC_Anterior	3.25689	ctx-lh-pericalcarine	3.22935	ctx-rh-insula	3.15532	Left-cing-Cingulum	2.87262	ctx-lh-inferiorparietal	2.83009
19	rs12133923	1	153773240	Brain-Stem	4.56333	Right-par-Sup-Corticostriate	4.12395	Right-Sup-Corticostriate	3.9211	Right-Pallidum	3.91492	Left-Cerebellum-Cortex	3.7467
20	rs72704117	1	155175089	ctx-rh-entorhinal	3.52858	ctx-rh-rostralmiddlefrontal	3.49455	ctx-lh-precentral	2.99653	Right-Cerebellum-Cortex	2.96685	ctx-lh-rostralanteriorcingulate	2.88911
21	rs3795503	1	180905694	Left-front-Sup-Corticostriate	4.48012	Left-Sup-Corticostriate	4.12045	Right-Inf-Fronto-Occ-Fasciculus	3.68729	Right-Striatal-Inf-Frontal	3.55752	Left-Inf-Fronto-Occ-Fasciculus	3.4885
22	rs823121	1	205724302	Left-Cerebellum-Cortex	4.56392	Right-Cerebellum-White-Matter	3.81108	Left-Cerebellum-White-Matter	3.70652	Left-Pallidum	3.15377	ctx-lh-lateraloccipital	2.69159
23	rs1452628	1	215139887	ctx-lh-superiorparietal	7.45248	ctx-lh-cuneus	6.10372	ctx-rh-precentral	5.85123	ctx-lh-precuneus	5.53632	ctx-rh-pericalcarine	5.47453
24	rs17749164	1	231897207	Right-Fornix	2.41661	Right-Inf-Frontal-Sup-Frontal	2.30023	Left-par-Sup-Long-Fasciculus	2.19898	ctx-rh-inferiortemporal	2.19526	ctx-rh-entorhinal	2.10682
25	rs72772496	2	16430349	ctx-rh-fusiform	3.60852	Right-Inf-Fronto-Occ-Fasciculus	2.27346	5th-Ventricle	2.20011	Right-Amygdala	2.19717	ctx-rh-lingual	2.03151
26	rs7579323	2	18702074	ctx-rh-supramarginal	3.43436	ctx-rh-superiorfrontal	3.05358	ctx-rh-fusiform	3.02393	Left-Putamen	2.82514	Left-Lateral-Ventricle	2.79283
27	rs10191551	2	27179963	ctx-lh-caudalmiddlefrontal	3.44756	Left-phipp-Cingulum	3.12962	ctx-lh-caudalanteriorcingulate	3.11034	Left-Inf-Lat-Vent	3.01528	ctx-rh-fusiform	2.92154
28	rs7588378	2	37141495	ctx-rh-isthmuscingulate	3.66558	ctx-lh-transversetemporal	2.83394	ctx-lh-parsopercularis	2.64349	ctx-lh-isthmuscingulate	2.63674	Right-temp-Sup-Long-Fasciculus	2.63424
29	rs11902166	2	42282829	Right-Uncinate-Fasciculus	2.96499	Right-Hippocampus	2.75604	ctx-rh-isthmuscingulate	2.5121	Right-VentralDC	2.34485	ctx-lh-isthmuscingulate	2.30571
30	rs60758951	2	48285113	ctx-lh-precuneus	3.23518	ctx-rh-bankssts	3.10065	Right-temp-Sup-Long-Fasciculus	2.73802	Right-Sup-Long-Fasciculus	2.71176	Left-Amygdala	2.71012
31	rs79272390	2	54615325	ctx-rh-medialorbitofrontal	3.83856	Right-phipp-Cingulum	2.93874	Left-Inf-Lat-Vent	2.67526	ctx-lh-rostralmiddlefrontal	2.43336	ctx-lh-lateralorbitofrontal	2.40845
32	rs7596872	2	56128091	Left-Uncinate-Fasciculus	5.87306	Right-Uncinate-Fasciculus	5.05393	ctx-lh-insula	4.16518	Right-cing-Cingulum	3.87852	ctx-rh-insula	3.22625
33	rs67560546	2	60630898	ctx-lh-insula	3.73551	ctx-rh-precentral	2.88539	ctx-lh-superiortemporal	2.67852	4th-Ventricle	2.66302	ctx-rh-caudalmiddlefrontal	2.5982
34	rs2287282	2	65970775	ctx-lh-parsorbitalis	5.5119	ctx-lh-lingual	3.19704	ctx-rh-transversetemporal	2.92367	ctx-lh-fusiform	2.8738	Right-Ant-Thalamic-Radiations	2.71357
35	rs2900976	2	71958480	ctx-lh-frontalpole	3.16177	Right-Cerebellum-Cortex	2.99376	ctx-lh-lingual	2.86809	ctx-rh-lingual	2.77793	ctx-rh-superiorfrontal	2.483
36	rs732278	2	105473698	ctx-lh-temporalpole	3.04767	ctx-rh-superiortemporal	2.73822	ctx-rh-medialorbitofrontal	2.65782	ctx-lh-transversetemporal	2.53853	ctx-lh-inferiortemporal	2.47389
37	rs2246363	2	145783282	Right-Inf-Frontal-Sup-Frontal	3.89709	CC_Anterior	3.70672	ctx-rh-parsopercularis	3.14848	Right-Cerebellum-White-Matter	3.00699	Left-Cerebellum-White-Matter	2.91749
38	rs62172472	2	188028317	ctx-lh-superiorfrontal	3.8398	Right-Pallidum	3.01059	ctx-rh-paracentral	2.83424	ctx-rh-isthmuscingulate	2.81708	ctx-rh-middletemporal	2.59768
39	rs1560277	2	198187903	Left-Inf-Lat-Vent	3.00197	Left-VentralDC	2.81788	Left-Inf-Frontal-Sup-Frontal	2.72713	Left-Ant-Thalamic-Radiations	2.52269	Right-Thalamus	2.40317
40	rs4675692	2	200449911	ctx-rh-supramarginal	3.32397	Right-VentralDC	3.08151	ctx-lh-parahippocampal	2.97054	Right-par-Sup-Long-Fasciculus	2.96475	Right-Sup-Long-Fasciculus	2.91687
41	rs6725887	2	203745885	Left-Putamen	4.45473	Right-Sup-Corticostriate	3.93646	Left-front-Sup-Corticostriate	3.70163	Left-Caudate	3.68017	Right-Putamen	3.52084
42	rs62182092	2	218578641	Right-cing-Cingulum	2.94284	ctx-rh-parsorbitalis	2.7641	ctx-rh-rostralanteriorcingulate	2.55095	Right-Inf-Long-Fasciulus	2.44988	Left-Cerebellum-White-Matter	2.36782
43	rs7565313	2	232054514	Left-Putamen	4.85319	Left-Striatal-Inf-Frontal	3.80161	Right-Putamen	3.64636	Right-Striatal-Inf-Frontal	3.63432	Left-Uncinate-Fasciculus	3.60199
44	rs74563367	2	239647672	ctx-lh-entorhinal	3.81486	ctx-lh-fusiform	3.2968	ctx-lh-postcentral	3.12828	ctx-rh-inferiortemporal	2.86529	ctx-rh-superiorfrontal	2.80296
45	rs11128657	3	13833084	Forceps-Minor	4.498	Left-Inf-Frontal-Sup-Frontal	3.93313	Right-VentralDC	3.86575	ctx-rh-entorhinal	3.59067	Left-Pallidum	3.50012
46	rs73058498	3	45765132	ctx-rh-precuneus	3.9065	ctx-lh-caudalmiddlefrontal	3.80328	ctx-lh-precentral	3.5427	ctx-lh-rostralanteriorcingulate	3.42413	ctx-lh-precuneus	3.22501
47	rs6446218	3	49075513	Left-Cerebellum-Cortex	4.87615	ctx-rh-postcentral	3.8242	ctx-rh-superiortemporal	3.73223	ctx-lh-superiortemporal	3.35438	ctx-lh-transversetemporal	2.73654
48	rs13303	3	52558008	ctx-lh-insula	4.15057	Right-par-Sup-Long-Fasciculus	3.29765	ctx-lh-superiorfrontal	3.13483	Left-Inf-Fronto-Occ-Fasciculus	3.05452	ctx-lh-isthmuscingulate	3.03228
49	rs73075483	3	55550689	Left-choroid-plexus	2.81475	ctx-rh-parahippocampal	2.73981	ctx-rh-lateraloccipital	2.61098	ctx-rh-inferiorparietal	2.57638	Left-Fornix	2.50056
50	rs268774	3	57934652	ctx-rh-parsopercularis	3.45337	Left-Accumbens-area	3.29442	Right-par-Sup-Corticostriate	3.06511	Right-Sup-Corticostriate	2.90151	Right-Sup-Long-Fasciculus	2.82834
51	rs28449471	3	66047214	ctx-lh-parsorbitalis	4.40216	ctx-lh-lateralorbitofrontal	2.51534	Right-Pyramidal-Tract	2.49809	Right-cing-Cingulum	2.4905	ctx-lh-entorhinal	2.26415
52	rs2687203	3	70933568	Right-Inf-Frontal-Sup-Frontal	3.34194	Left-Inf-Fronto-Occ-Fasciculus	3.04936	Right-Inf-Lat-Vent	2.97571	Left-temp-Sup-Long-Fasciculus	2.87364	Right-temp-Sup-Long-Fasciculus	2.65667
53	rs57929572	3	71563561	Right-Fornix	5.36684	Left-Fornix	4.11765	ctx-lh-parsorbitalis	3.11346	ctx-rh-temporalpole	2.94979	ctx-lh-precuneus	2.88916
54	rs7650184	3	89530057	ctx-lh-lingual	4.84614	ctx-lh-precuneus	3.53431	ctx-lh-pericalcarine	3.19548	ctx-rh-bankssts	3.18548	ctx-rh-precuneus	3.07748
55	rs9880373	3	98857073	Left-Pyramidal-Tract	2.64832	ctx-rh-lingual	2.49366	Left-front-Sup-Corticostriate	2.22403	ctx-lh-superiortemporal	2.16103	ctx-rh-caudalmiddlefrontal	2.15
56	rs74283894	3	104721473	ctx-rh-superiorparietal	3.58769	ctx-rh-bankssts	3.05842	ctx-lh-fusiform	2.74172	ctx-rh-inferiortemporal	2.48338	Right-Uncinate-Fasciculus	2.471
57	rs13091945	3	113172110	Left-Accumbens-area	3.63343	Right-Accumbens-area	2.63941	ctx-lh-parsorbitalis	2.50826	ctx-rh-entorhinal	2.48962	Left-phipp-Cingulum	2.46653
58	rs3821538	3	124510211	Left-Sup-Long-Fasciculus	4.59241	Right-Cerebellum-Cortex	4.56698	Right-Sup-Long-Fasciculus	4.42796	Left-par-Sup-Long-Fasciculus	4.40526	Right-par-Sup-Long-Fasciculus	4.2939
59	rs816329	3	124882278	ctx-lh-rostralanteriorcingulate	3.15335	ctx-lh-caudalmiddlefrontal	2.89019	ctx-rh-posteriorcingulate	2.76062	ctx-lh-inferiortemporal	2.6145	ctx-lh-postcentral	2.5364
60	rs77761150	3	132445904	ctx-rh-posteriorcingulate	3.59478	Left-Cerebellum-Cortex	3.1318	ctx-rh-isthmuscingulate	3.10615	ctx-rh-bankssts	2.65083	ctx-lh-inferiortemporal	2.51811
61	rs9839838	3	135943509	ctx-lh-rostralmiddlefrontal	4.11097	ctx-rh-inferiorparietal	4.10134	CC_Mid_Posterior	2.86543	CC_Central	2.82111	ctx-lh-superiorparietal	2.75803
62	rs62270785	3	139004333	Right-par-Sup-Corticostriate	3.36999	Right-Sup-Corticostriate	3.27163	Right-front-Sup-Corticostriate	3.06861	ctx-lh-entorhinal	3.0496	Right-Inf-Frontal-Sup-Frontal	2.53435
63	rs57946797	3	146370310	Left-par-Sup-Long-Fasciculus	3.86596	ctx-lh-transversetemporal	3.27483	Left-VentralDC	3.04554	Left-Accumbens-area	2.95402	Left-Uncinate-Fasciculus	2.81863
64	rs2279829	3	147106319	ctx-rh-parsopercularis	4.00049	ctx-lh-caudalmiddlefrontal	3.4709	ctx-lh-parsopercularis	3.28725	ctx-rh-fusiform	3.18633	Left-Ant-Thalamic-Radiations	3.16218
65	rs11716881	3	177321475	Forceps-Major	3.69036	ctx-rh-precentral	3.65082	Right-Inf-Frontal-Sup-Frontal	3.17532	ctx-rh-caudalanteriorcingulate	2.98336	ctx-lh-parsorbitalis	2.92541
66	rs11711420	3	183349010	Left-Inf-Fronto-Occ-Fasciculus	3.66808	Forceps-Minor	3.43039	Left-par-Sup-Corticostriate	2.5925	ctx-rh-medialorbitofrontal	2.55076	ctx-lh-parsorbitalis	2.51094
67	rs34859790	3	190652830	Left-Inf-Lat-Vent	10.1535	Left-Fornix	9.26862	Right-Fornix	8.67377	Right-choroid-plexus	7.17348	Left-choroid-plexus	6.53336
68	rs687610	3	193515781	Right-Inf-Frontal-Sup-Frontal	3.23881	ctx-rh-superiorfrontal	2.74788	ctx-lh-caudalmiddlefrontal	2.47881	Left-Inf-Long-Fasciulus	2.44517	Left-Inf-Frontal-Sup-Frontal	2.38993
69	rs4677744	3	194499772	ctx-rh-pericalcarine	3.1858	ctx-rh-parstriangularis	3.14968	ctx-lh-paracentral	3.1189	ctx-rh-rostralmiddlefrontal	3.05898	Right-Cerebellum-White-Matter	2.87287
70	rs6812278	4	1002448	Left-VentralDC	3.07696	Right-phipp-Cingulum	2.82134	ctx-lh-caudalmiddlefrontal	2.51698	Left-Ant-Thalamic-Radiations	2.49103	CC_Central	2.42056
71	rs2172442	4	4762383	ctx-lh-transversetemporal	3.69877	Left-phipp-Cingulum	3.08875	ctx-lh-superiortemporal	2.90903	Brain-Stem	2.79056	Left-Cerebellum-Cortex	2.76764
72	rs6850654	4	7908295	Left-Fornix	2.76242	ctx-rh-paracentral	2.50332	Left-temp-Sup-Long-Fasciculus	2.42551	ctx-rh-bankssts	2.37425	Left-Inf-Fronto-Occ-Fasciculus	2.37321
73	rs35771878	4	38634757	ctx-lh-superiorfrontal	3.61433	ctx-rh-superiorfrontal	3.37506	Forceps-Minor	3.23474	ctx-rh-caudalmiddlefrontal	3.10433	Right-Striatal-Inf-Frontal	3.06632
74	rs3806746	4	57773330	Left-temp-Sup-Long-Fasciculus	2.85212	Left-Sup-Long-Fasciculus	2.78516	Left-Cerebellum-White-Matter	2.62595	Right-Inf-Lat-Vent	2.62132	5th-Ventricle	2.62028
75	rs28876091	4	95000394	ctx-rh-postcentral	3.09923	ctx-lh-lateralorbitofrontal	2.78775	Left-Uncinate-Fasciculus	2.4232	ctx-rh-frontalpole	2.4097	Left-Ant-Thalamic-Radiations	2.37722
76	rs13107325	4	103188709	Right-Fornix	5.70352	CC_Mid_Posterior	5.10534	Left-Fornix	4.88872	Right-Accumbens-area	4.16463	Left-Accumbens-area	3.98459
77	rs303132	4	124148082	ctx-lh-bankssts	3.01414	Left-front-Sup-Corticostriate	2.78838	Optic-Chiasm	2.68373	ctx-rh-cuneus	2.68147	ctx-rh-lateralorbitofrontal	2.51971
78	rs6827641	4	145653694	ctx-rh-lateraloccipital	3.59009	ctx-lh-lingual	2.88376	Right-VentralDC	2.70065	CC_Mid_Anterior	2.47877	Right-Inf-Lat-Vent	2.43665
79	rs6857075	4	146937467	Left-Inf-Fronto-Occ-Fasciculus	3.23952	Right-Inf-Fronto-Occ-Fasciculus	3.05372	ctx-rh-rostralanteriorcingulate	3.00065	Right-Uncinate-Fasciculus	2.9435	Forceps-Minor	2.66543
80	rs56952879	4	149413705	ctx-rh-lingual	3.04608	Right-Inf-Lat-Vent	2.95822	Right-par-Sup-Corticostriate	2.53626	ctx-lh-parstriangularis	2.53179	ctx-rh-temporalpole	2.39042
81	rs13130545	4	185125306	Left-Inf-Long-Fasciulus	4.75684	Left-temp-Sup-Long-Fasciculus	4.23563	Left-Sup-Long-Fasciculus	4.21485	Right-Inf-Frontal-Sup-Frontal	3.82889	Right-temp-Sup-Long-Fasciculus	3.80747
82	rs62348889	4	187384018	Forceps-Major	3.62956	ctx-lh-bankssts	2.9904	CC_Mid_Posterior	2.84978	ctx-rh-fusiform	2.78639	ctx-lh-cuneus	2.66517
83	rs6876226	5	2321033	Left-Pallidum	2.83687	ctx-rh-insula	2.82048	Right-Pallidum	2.80444	CC_Mid_Anterior	2.79332	Right-Inf-Frontal-Sup-Frontal	2.78029
84	rs10461952	5	35266894	ctx-rh-rostralmiddlefrontal	3.62154	Left-Putamen	2.86009	CC_Mid_Posterior	2.8427	ctx-lh-parsorbitalis	2.80885	ctx-rh-inferiortemporal	2.4196
85	rs980306	5	39816835	ctx-lh-supramarginal	2.91486	4th-Ventricle	2.7807	ctx-lh-parahippocampal	2.32592	ctx-lh-superiorfrontal	2.32228	ctx-lh-medialorbitofrontal	2.26754
86	rs12653132	5	60358708	ctx-lh-pericalcarine	4.55885	Left-Amygdala	3.63542	ctx-rh-pericalcarine	3.43846	Right-Fornix	3.32569	Right-par-Sup-Long-Fasciculus	2.74817
87	rs34592828	5	75996909	Left-Caudate	2.90813	Left-Cerebellum-White-Matter	2.76394	Left-VentralDC	2.72261	Left-choroid-plexus	2.64983	Right-Fornix	2.53261
88	rs2108693	5	81735287	ctx-lh-parahippocampal	4.16003	ctx-rh-parahippocampal	3.53949	ctx-rh-lingual	3.09709	ctx-rh-fusiform	2.95208	ctx-lh-insula	2.75697
89	rs10052710	5	82860025	Forceps-Minor	10.2306	Left-Uncinate-Fasciculus	9.11468	Right-Uncinate-Fasciculus	7.79647	Left-Inf-Long-Fasciulus	7.75222	Right-Inf-Long-Fasciulus	7.49976
90	rs1692435	5	91029327	ctx-rh-posteriorcingulate	2.68764	ctx-lh-paracentral	2.48675	Right-Accumbens-area	2.45375	ctx-lh-superiorfrontal	2.38223	CC_Mid_Posterior	2.34719
91	rs888812	5	92186059	ctx-lh-parstriangularis	3.29338	Right-par-Sup-Long-Fasciculus	2.83966	ctx-rh-postcentral	2.78524	Right-Sup-Long-Fasciculus	2.74009	Right-cing-Cingulum	2.44779
92	rs61429325	5	92953248	Right-Cerebellum-White-Matter	3.63713	ctx-lh-lateraloccipital	3.25863	ctx-rh-caudalmiddlefrontal	2.64212	ctx-lh-temporalpole	2.4133	ctx-rh-supramarginal	2.18428
93	rs9112	5	121518309	ctx-lh-cuneus	3.31379	Left-Ant-Thalamic-Radiations	2.76915	ctx-lh-superiorparietal	2.7524	Right-front-Sup-Corticostriate	2.70778	ctx-rh-superiorparietal	2.5406
94	rs4836533	5	122684564	ctx-rh-parstriangularis	3.50678	Right-Thalamus	3.24874	ctx-rh-superiortemporal	2.99904	ctx-lh-superiortemporal	2.97773	ctx-lh-middletemporal	2.9308
95	rs78728472	5	127723425	ctx-lh-inferiorparietal	3.45839	ctx-rh-bankssts	3.01539	ctx-rh-frontalpole	2.55271	ctx-rh-parsorbitalis	2.48808	Right-phipp-Cingulum	2.37145
96	rs12187568	5	128734008	ctx-rh-parstriangularis	3.81064	ctx-rh-caudalmiddlefrontal	3.47099	ctx-lh-cuneus	2.93557	ctx-rh-pericalcarine	2.85189	ctx-lh-lateralorbitofrontal	2.74956
97	rs12521097	5	131575338	Right-temp-Sup-Long-Fasciculus	3.80057	Left-phipp-Cingulum	3.36617	ctx-rh-lingual	3.18645	Right-Sup-Long-Fasciculus	3.05059	ctx-lh-lingual	2.81946
98	rs352358	5	148663992	Left-Thalamus	2.83064	ctx-lh-precentral	2.64312	Right-Lateral-Ventricle	2.57185	ctx-rh-cuneus	2.56142	ctx-lh-superiortemporal	2.55189
99	rs6555969	5	171128464	ctx-lh-parsopercularis	4.81315	Right-Accumbens-area	3.17813	Left-Thalamus	3.09848	Left-Striatal-Inf-Frontal	2.99334	ctx-rh-fusiform	2.92419
100	rs4960311	6	793962	ctx-rh-precuneus	3.26498	ctx-rh-rostralanteriorcingulate	2.96151	ctx-lh-precuneus	2.87527	Right-par-Sup-Long-Fasciculus	2.8308	Right-Cerebellum-Cortex	2.73417
101	rs76110445	6	1364866	Right-Putamen	3.76013	Left-Sup-Long-Fasciculus	3.7282	ctx-lh-rostralmiddlefrontal	3.662	Left-temp-Sup-Long-Fasciculus	3.60432	Right-Sup-Long-Fasciculus	3.4855
102	rs73719371	6	7898147	Brain-Stem	3.74153	ctx-rh-entorhinal	3.28117	Left-Inf-Long-Fasciulus	3.0053	Left-Inf-Fronto-Occ-Fasciculus	2.90698	ctx-lh-parstriangularis	2.85524
103	rs72831708	6	8730954	Left-Pallidum	3.77934	Left-Pyramidal-Tract	2.48988	Brain-Stem	2.41025	ctx-lh-posteriorcingulate	2.17792	ctx-rh-transversetemporal	1.99755
104	rs9369375	6	12483980	ctx-lh-precentral	2.8249	ctx-rh-rostralanteriorcingulate	2.71423	ctx-rh-precuneus	2.40251	ctx-lh-postcentral	2.37459	ctx-rh-parsorbitalis	2.30473
105	rs807698	6	24276253	ctx-rh-caudalmiddlefrontal	2.6995	Left-phipp-Cingulum	2.53182	ctx-rh-paracentral	2.41564	Brain-Stem	2.40211	Left-cing-Cingulum	2.3969
106	rs35848276	6	26200677	Forceps-Minor	2.98635	Left-Caudate	2.67996	ctx-lh-inferiortemporal	2.54365	ctx-rh-medialorbitofrontal	2.5305	Left-Striatal-Inf-Frontal	2.38024
107	rs2820224	6	35009578	ctx-lh-cuneus	3.48217	Left-Cerebellum-Cortex	3.42478	Right-Cerebellum-Cortex	3.13048	ctx-rh-paracentral	3.10912	ctx-lh-superiorparietal	2.93436
108	rs1520	6	39526867	ctx-lh-middletemporal	4.22479	ctx-lh-superiortemporal	3.05563	ctx-lh-parsorbitalis	2.83948	Brain-Stem	2.7448	CC_Posterior	2.71199
109	rs1536304	6	43817837	3rd-Ventricle	3.51838	ctx-rh-superiortemporal	3.39972	Left-Fornix	2.92869	Right-Fornix	2.90877	4th-Ventricle	2.66712
110	rs542444	6	44800015	ctx-rh-postcentral	3.94093	ctx-lh-entorhinal	3.48434	ctx-rh-inferiorparietal	3.03383	ctx-rh-cuneus	2.66977	ctx-rh-entorhinal	2.58196
111	rs2745367	6	56112343	ctx-lh-inferiortemporal	3.66858	Left-phipp-Cingulum	3.2437	Right-phipp-Cingulum	3.07075	ctx-rh-insula	2.9782	ctx-rh-middletemporal	2.89332
112	rs2207617	6	92007599	Left-cing-Cingulum	2.99847	ctx-rh-temporalpole	2.97622	ctx-rh-parstriangularis	2.24117	ctx-rh-rostralanteriorcingulate	2.17074	ctx-lh-superiortemporal	2.12248
113	rs1487445	6	98565211	Right-par-Sup-Corticostriate	3.10659	Right-Sup-Corticostriate	2.89066	ctx-lh-lateralorbitofrontal	2.76587	ctx-lh-caudalmiddlefrontal	2.75811	ctx-lh-bankssts	2.66225
114	rs3966775	6	126067655	ctx-rh-fusiform	3.98501	Right-Ant-Thalamic-Radiations	3.12611	ctx-lh-bankssts	3.10561	ctx-rh-paracentral	2.94434	ctx-lh-inferiortemporal	2.85537
115	rs1361108	6	126767600	Left-Cerebellum-Cortex	3.84897	ctx-rh-lateralorbitofrontal	3.26293	Right-Cerebellum-White-Matter	3.2211	Left-Ant-Thalamic-Radiations	3.13003	Left-Inf-Fronto-Occ-Fasciculus	2.67029
116	rs519332	6	133571272	Right-cing-Cingulum	2.7526	ctx-rh-superiorfrontal	2.53842	ctx-lh-caudalmiddlefrontal	2.48327	Right-Hippocampus	2.36379	ctx-lh-middletemporal	2.28242
117	rs9376354	6	138866268	ctx-rh-lateraloccipital	3.50859	ctx-rh-pericalcarine	3.16948	ctx-lh-parahippocampal	3.0678	ctx-lh-paracentral	2.91668	ctx-rh-parsorbitalis	2.80175
118	rs7769624	6	148535313	3rd-Ventricle	2.91951	Left-Pallidum	2.65331	ctx-rh-superiortemporal	2.34313	Right-Caudate	2.34233	ctx-rh-parstriangularis	2.15023
119	rs9322189	6	149909933	CC_Mid_Anterior	3.66713	ctx-rh-paracentral	3.06855	ctx-lh-caudalmiddlefrontal	3.06189	ctx-lh-precentral	2.78009	Right-Uncinate-Fasciculus	2.70329
120	rs275350	6	151016058	Right-Ant-Thalamic-Radiations	5.99726	Left-Thalamus	5.02518	Left-Ant-Thalamic-Radiations	4.94549	Right-Thalamus	3.90473	ctx-rh-precuneus	3.57522
121	rs75489726	6	157331430	ctx-lh-fusiform	4.13675	Optic-Chiasm	3.14799	ctx-rh-postcentral	2.94688	ctx-lh-rostralmiddlefrontal	2.85056	ctx-lh-superiorparietal	2.34261
122	rs62435803	6	169500186	ctx-lh-medialorbitofrontal	3.42881	ctx-rh-middletemporal	3.0598	ctx-rh-medialorbitofrontal	2.99082	ctx-lh-superiorparietal	2.97602	ctx-rh-superiorparietal	2.84051
123	rs3012434	6	170545279	ctx-lh-pericalcarine	2.96905	ctx-rh-caudalmiddlefrontal	2.91852	ctx-lh-medialorbitofrontal	2.79967	ctx-rh-rostralmiddlefrontal	2.53251	ctx-rh-cuneus	2.22963
124	rs798548	7	2760935	ctx-rh-superiorfrontal	3.90385	Brain-Stem	2.75389	Right-cing-Cingulum	2.5783	ctx-lh-superiorfrontal	2.5702	ctx-lh-isthmuscingulate	2.51649
125	rs6951635	7	15610696	ctx-lh-inferiortemporal	3.34691	ctx-rh-temporalpole	2.64246	ctx-lh-isthmuscingulate	2.5964	ctx-rh-isthmuscingulate	2.55841	Right-Caudate	2.48431
126	rs67248060	7	18899163	Left-Inf-Long-Fasciulus	5.16906	Forceps-Minor	4.19356	Forceps-Major	4.12547	Right-Inf-Long-Fasciulus	4.07625	Left-Uncinate-Fasciculus	3.61947
127	rs10278512	7	19620872	ctx-rh-lingual	4.34353	Left-Inf-Frontal-Sup-Frontal	3.73161	ctx-rh-medialorbitofrontal	3.60056	ctx-rh-lateralorbitofrontal	3.16444	ctx-lh-isthmuscingulate	3.12028
128	rs7785463	7	33269089	ctx-rh-bankssts	4.13125	ctx-lh-parahippocampal	2.80238	ctx-lh-lateralorbitofrontal	2.7579	Left-Fornix	2.66096	ctx-lh-transversetemporal	2.60438
129	rs1717725	7	38105033	ctx-lh-inferiortemporal	2.63286	ctx-lh-isthmuscingulate	2.5785	Right-choroid-plexus	2.57044	ctx-rh-frontalpole	2.48337	ctx-rh-inferiorparietal	2.38057
130	rs2286184	7	84630516	CC_Central	3.17694	Left-Inf-Long-Fasciulus	2.98971	ctx-rh-temporalpole	2.49206	Right-Cerebellum-Cortex	2.43582	ctx-rh-lingual	2.32948
131	rs7788173	7	96219460	ctx-lh-rostralanteriorcingulate	3.23515	ctx-lh-parstriangularis	2.86847	ctx-lh-parsorbitalis	2.84698	ctx-rh-parstriangularis	2.80125	ctx-lh-cuneus	2.5677
132	rs6969765	7	101046325	Right-par-Sup-Long-Fasciculus	3.22511	Right-Inf-Frontal-Sup-Frontal	3.17497	Right-Sup-Long-Fasciculus	3.08861	ctx-lh-postcentral	2.70053	Right-Cerebellum-White-Matter	2.6147
133	rs12705149	7	103356062	ctx-rh-posteriorcingulate	2.7138	Right-Cerebellum-White-Matter	2.66343	ctx-rh-inferiorparietal	2.4786	Left-cing-Cingulum	2.43547	Right-Ant-Thalamic-Radiations	1.96956
134	rs6965195	7	120873438	ctx-lh-lateralorbitofrontal	2.8161	ctx-lh-transversetemporal	2.76548	ctx-rh-parahippocampal	2.73371	Right-Amygdala	2.5219	ctx-rh-posteriorcingulate	2.26437
135	rs2347709	7	134403741	ctx-rh-precuneus	4.45115	Right-Uncinate-Fasciculus	4.17476	Right-Inf-Frontal-Sup-Frontal	3.31606	Right-Inf-Fronto-Occ-Fasciculus	3.18313	Left-par-Sup-Long-Fasciculus	3.17659
136	rs4128399	7	151498679	ctx-lh-precentral	4.75358	Right-Caudate	4.53679	ctx-rh-precentral	4.337	Left-Inf-Long-Fasciulus	4.08107	ctx-lh-precuneus	3.97715
137	rs7001056	8	6317961	ctx-lh-entorhinal	3.58003	Left-Uncinate-Fasciculus	3.34539	ctx-rh-inferiortemporal	3.25329	Left-Putamen	2.86632	Right-Putamen	2.46426
138	rs2929451	8	9085295	ctx-lh-insula	5.45862	ctx-rh-lateraloccipital	3.40738	CC_Mid_Posterior	3.39073	Left-Pallidum	3.27373	ctx-lh-caudalanteriorcingulate	2.76414
139	rs4641053	8	42352161	Right-Pallidum	6.07722	Left-Pallidum	5.38969	Left-Ant-Thalamic-Radiations	3.11913	ctx-rh-temporalpole	2.58774	ctx-lh-caudalanteriorcingulate	2.4123
140	rs10112386	8	74281152	CC_Posterior	2.9097	Right-Putamen	2.49165	ctx-lh-rostralmiddlefrontal	2.35578	Left-Fornix	2.34752	ctx-rh-caudalmiddlefrontal	2.34352
141	rs1377249	8	78065956	Right-Inf-Frontal-Sup-Frontal	2.8113	ctx-rh-cuneus	2.73988	CC_Central	2.53422	Right-Pyramidal-Tract	2.38192	ctx-lh-inferiorparietal	2.36887
142	rs2978102	8	101679411	CC_Mid_Posterior	3.72775	ctx-lh-paracentral	3.44463	ctx-rh-transversetemporal	3.1156	ctx-rh-precuneus	2.94482	ctx-lh-rostralanteriorcingulate	2.80327
143	rs1654723	8	108393959	CC_Anterior	3.08029	ctx-lh-pericalcarine	3.03698	ctx-rh-superiorparietal	2.84339	ctx-lh-bankssts	2.67482	Right-Sup-Corticostriate	2.63422
144	rs491126	8	108942904	ctx-rh-caudalmiddlefrontal	3.78449	ctx-lh-pericalcarine	3.1921	Right-temp-Sup-Long-Fasciculus	2.63298	ctx-rh-isthmuscingulate	2.62711	Right-Sup-Long-Fasciculus	2.52867
145	rs2844249	8	110628433	ctx-lh-caudalmiddlefrontal	2.56716	ctx-lh-parsopercularis	2.50035	Right-Lateral-Ventricle	2.42967	Forceps-Major	2.42223	ctx-rh-paracentral	2.41372
146	rs10283100	8	120596023	ctx-lh-entorhinal	2.87876	ctx-rh-pericalcarine	2.8166	ctx-lh-caudalmiddlefrontal	2.5777	Right-phipp-Cingulum	2.54887	ctx-lh-superiorparietal	2.49281
147	rs2656113	8	122263892	Left-Inf-Fronto-Occ-Fasciculus	3.59791	Left-Striatal-Inf-Frontal	2.61446	Left-Uncinate-Fasciculus	2.48954	ctx-rh-insula	2.20884	ctx-lh-parsopercularis	2.13072
148	rs6992333	8	144993377	Forceps-Minor	4.90316	Brain-Stem	3.77559	Left-VentralDC	3.22102	Left-Uncinate-Fasciculus	3.1826	Left-Thalamus	3.06695
149	rs789006	9	3927108	ctx-rh-entorhinal	3.27027	Right-par-Sup-Long-Fasciculus	2.80051	Right-Sup-Long-Fasciculus	2.73044	Right-cing-Cingulum	2.71741	Forceps-Minor	2.4598
150	rs13302409	9	13975942	Right-VentralDC	3.2332	ctx-rh-paracentral	2.97056	Left-VentralDC	2.75305	ctx-lh-medialorbitofrontal	2.59753	5th-Ventricle	2.50069
151	rs10733316	9	16696626	Left-Inf-Long-Fasciulus	2.71982	Left-Amygdala	2.62249	Left-Uncinate-Fasciculus	2.18719	CC_Mid_Posterior	2.14794	ctx-lh-supramarginal	2.05576
152	rs3814521	9	32424353	ctx-rh-superiorfrontal	3.35185	ctx-lh-rostralanteriorcingulate	3.21686	ctx-rh-parsorbitalis	2.52407	Left-Cerebellum-Cortex	2.50795	Right-Uncinate-Fasciculus	2.47179
153	rs10992723	9	96169298	Right-Thalamus	3.07999	Right-choroid-plexus	2.93274	Left-VentralDC	2.90236	Left-Pallidum	2.59689	ctx-lh-lingual	2.57544
154	rs28457763	9	98260514	ctx-rh-superiortemporal	3.81241	Right-Accumbens-area	3.36127	Left-Fornix	2.89078	CC_Posterior	2.83048	ctx-rh-insula	2.72634
155	rs7023465	9	101639827	ctx-rh-lingual	3.36555	CC_Central	3.15156	ctx-lh-lingual	2.7019	CC_Mid_Anterior	2.66835	ctx-rh-rostralanteriorcingulate	2.59426
156	rs73653613	9	110394834	Left-Cerebellum-Cortex	5.16462	Right-Cerebellum-Cortex	4.5991	Optic-Chiasm	3.48397	ctx-lh-lingual	2.98602	Right-par-Sup-Long-Fasciculus	2.80591
157	rs72748148	9	113677241	Left-Uncinate-Fasciculus	5.55949	Right-Uncinate-Fasciculus	4.50439	ctx-rh-superiorfrontal	4.15392	Left-Pallidum	3.91759	ctx-rh-insula	3.873
158	rs72754248	9	119061396	Left-temp-Sup-Long-Fasciculus	2.99801	Left-Sup-Long-Fasciculus	2.87574	ctx-lh-medialorbitofrontal	2.42007	ctx-rh-lateraloccipital	2.38445	5th-Ventricle	2.33913
159	rs10430577	10	18226707	Right-Amygdala	3.99208	ctx-lh-parsopercularis	2.74085	ctx-rh-insula	2.71723	Right-Inf-Long-Fasciulus	2.63924	ctx-rh-rostralanteriorcingulate	2.43067
160	rs12251016	10	21821918	ctx-lh-pericalcarine	4.37197	ctx-lh-isthmuscingulate	3.30727	ctx-rh-entorhinal	3.27687	Left-Inf-Lat-Vent	3.19749	Right-Striatal-Inf-Frontal	3.12925
161	rs4570483	10	25054210	Right-Inf-Fronto-Occ-Fasciculus	4.07827	Left-Uncinate-Fasciculus	3.57789	Left-Inf-Fronto-Occ-Fasciculus	3.51516	Left-Cerebellum-White-Matter	3.0861	ctx-rh-cuneus	3.07901
162	rs11008282	10	31117358	Right-Thalamus	4.14881	ctx-rh-lateralorbitofrontal	3.76899	Left-Cerebellum-Cortex	3.29761	Left-Thalamus	3.25505	Left-choroid-plexus	2.78647
163	rs12246766	10	50312322	ctx-lh-superiorparietal	2.80607	Right-Accumbens-area	2.74531	Left-Accumbens-area	2.47094	ctx-rh-parstriangularis	2.44521	Left-Pallidum	2.39415
164	rs17108260	10	94950713	Right-Inf-Lat-Vent	3.2531	Right-Cerebellum-Cortex	2.6348	Right-Inf-Fronto-Occ-Fasciculus	2.53348	ctx-lh-bankssts	2.46227	4th-Ventricle	2.4205
165	rs10786156	10	96014622	Right-cing-Cingulum	3.63606	ctx-rh-supramarginal	3.22699	Left-cing-Cingulum	2.80685	Right-Inf-Long-Fasciulus	2.5639	ctx-lh-lateraloccipital	2.2691
166	rs12357886	10	104337945	ctx-lh-rostralmiddlefrontal	3.54413	Right-Striatal-Inf-Frontal	3.40219	ctx-rh-paracentral	2.74008	ctx-rh-bankssts	2.64186	Left-Caudate	2.52225
167	rs11191822	10	105599770	Left-front-Sup-Corticostriate	4.87037	Right-front-Sup-Corticostriate	4.46598	Left-Sup-Corticostriate	4.41437	Right-Amygdala	3.89101	Left-Inf-Frontal-Sup-Frontal	3.78959
168	rs11598817	10	118693862	ctx-lh-caudalmiddlefrontal	3.2234	ctx-lh-entorhinal	2.84411	Right-par-Sup-Corticostriate	2.80318	Right-Sup-Corticostriate	2.62263	ctx-rh-inferiortemporal	2.578
169	rs758570	10	119262633	ctx-rh-parsopercularis	4.06887	ctx-lh-insula	3.40369	ctx-rh-precentral	3.06382	Right-choroid-plexus	2.84387	ctx-rh-caudalanteriorcingulate	2.72282
170	rs10901814	10	126431281	CC_Posterior	3.42319	Left-Hippocampus	3.31714	Right-Hippocampus	3.06094	Right-Cerebellum-White-Matter	2.87243	Forceps-Major	2.70851
171	rs6597884	10	126851174	Optic-Chiasm	2.73749	ctx-lh-isthmuscingulate	2.55416	Forceps-Minor	2.53296	ctx-lh-parahippocampal	2.43018	ctx-rh-bankssts	2.35242
172	rs11602347	11	2176852	Left-par-Sup-Long-Fasciculus	3.83233	Left-Sup-Long-Fasciculus	3.29591	Left-front-Sup-Corticostriate	3.1896	ctx-rh-rostralmiddlefrontal	3.18344	Brain-Stem	3.01517
173	rs2071020	11	10478228	Left-Pyramidal-Tract	4.08123	ctx-lh-cuneus	3.81967	Left-Ant-Thalamic-Radiations	3.44436	Left-Sup-Corticostriate	3.13182	Right-Ant-Thalamic-Radiations	3.01325
174	rs7483968	11	19448613	Left-cing-Cingulum	2.76942	ctx-rh-precentral	2.34195	Right-Caudate	2.32367	Left-Amygdala	2.1422	Right-Lateral-Ventricle	2.11983
175	rs7479309	11	27311814	ctx-rh-temporalpole	2.78129	ctx-lh-rostralanteriorcingulate	2.68882	Left-Cerebellum-White-Matter	2.44135	Left-cing-Cingulum	2.42378	ctx-rh-lateralorbitofrontal	2.19948
176	rs7935166	11	44636547	Forceps-Minor	7.17077	Right-Uncinate-Fasciculus	4.78295	Left-Uncinate-Fasciculus	4.41114	Right-Inf-Long-Fasciulus	3.955	ctx-lh-rostralmiddlefrontal	3.85527
177	rs1792368	11	92449944	ctx-rh-pericalcarine	3.99036	Right-Inf-Long-Fasciulus	3.55292	Right-Inf-Fronto-Occ-Fasciculus	3.53008	ctx-lh-pericalcarine	2.99572	Right-Uncinate-Fasciculus	2.60126
178	rs648086	11	95738350	ctx-lh-parsorbitalis	2.83257	ctx-rh-temporalpole	2.57779	ctx-rh-supramarginal	2.49942	ctx-rh-parstriangularis	2.29256	Right-Pyramidal-Tract	2.25472
179	rs321404	11	110949618	ctx-lh-fusiform	4.50849	ctx-lh-superiorparietal	3.58975	ctx-rh-superiorparietal	3.43569	ctx-lh-precuneus	3.41788	ctx-lh-inferiortemporal	3.32688
180	rs589925	11	118955679	4th-Ventricle	2.8133	Right-Uncinate-Fasciculus	2.54945	ctx-lh-rostralmiddlefrontal	2.54699	ctx-rh-lateraloccipital	2.48225	Left-temp-Sup-Long-Fasciculus	2.28253
181	rs2230004	11	128333503	Right-Cerebellum-Cortex	4.24303	Left-Putamen	3.47556	Left-Inf-Fronto-Occ-Fasciculus	3.01423	Right-par-Sup-Long-Fasciculus	2.99525	ctx-lh-cuneus	2.94951
182	rs2875238	11	130282078	Optic-Chiasm	4.23458	Right-phipp-Cingulum	3.62715	Left-phipp-Cingulum	3.48959	Left-Uncinate-Fasciculus	3.34893	ctx-lh-postcentral	3.26087
183	rs4937576	11	130702192	Right-Ant-Thalamic-Radiations	3.34458	Right-Caudate	2.83726	Left-Thalamus	2.81884	ctx-rh-parsopercularis	2.65951	Left-Ant-Thalamic-Radiations	2.63397
184	rs2277403	12	5916350	Right-par-Sup-Long-Fasciculus	2.95416	ctx-lh-supramarginal	2.87453	Right-Sup-Long-Fasciculus	2.79173	Right-Uncinate-Fasciculus	2.41249	Right-Cerebellum-White-Matter	2.39672
185	rs4362189	12	20820794	Left-Ant-Thalamic-Radiations	3.80846	Right-Ant-Thalamic-Radiations	3.27367	Left-Sup-Corticostriate	3.24717	Right-front-Sup-Corticostriate	3.04925	Brain-Stem	2.801
186	rs11047256	12	24247582	ctx-rh-pericalcarine	2.92215	Right-Inf-Frontal-Sup-Frontal	2.59704	ctx-rh-lingual	2.40405	Right-temp-Sup-Long-Fasciculus	2.32213	Left-cing-Cingulum	2.0512
187	rs10843091	12	28239325	Right-Fornix	3.38389	Left-Fornix	3.17352	Left-Inf-Lat-Vent	2.89731	ctx-rh-frontalpole	2.8827	Right-Thalamus	2.8461
188	rs10876451	12	53813424	Right-Caudate	4.37539	Right-Lateral-Ventricle	3.63138	ctx-lh-inferiorparietal	3.19792	Left-Cerebellum-Cortex	2.9968	Right-Pallidum	2.92357
189	rs79487293	12	65905126	ctx-lh-bankssts	3.45578	ctx-rh-parahippocampal	2.9317	Optic-Chiasm	2.92645	ctx-rh-pericalcarine	2.91112	Right-Pallidum	2.62513
190	rs1123680	12	78241285	Right-Thalamus	3.91812	Left-Thalamus	3.17033	Left-choroid-plexus	2.63128	ctx-lh-lateraloccipital	2.57075	ctx-rh-cuneus	2.39586
191	rs12424774	12	80033613	ctx-rh-rostralmiddlefrontal	4.23887	ctx-rh-inferiortemporal	3.91759	Left-Inf-Fronto-Occ-Fasciculus	3.51249	ctx-lh-parahippocampal	3.1686	ctx-lh-pericalcarine	2.83207
192	rs7310389	12	93976636	ctx-rh-lateraloccipital	3.59647	Left-Ant-Thalamic-Radiations	2.99625	Right-Ant-Thalamic-Radiations	2.67273	ctx-rh-frontalpole	2.51923	ctx-lh-parahippocampal	2.51478
193	rs4128507	12	95577884	ctx-lh-lingual	3.14607	Left-Uncinate-Fasciculus	2.79144	ctx-rh-lateralorbitofrontal	2.78275	ctx-lh-rostralmiddlefrontal	2.77575	Left-Inf-Fronto-Occ-Fasciculus	2.77435
194	rs78360407	12	102751205	Left-Cerebellum-Cortex	5.4661	Right-Cerebellum-Cortex	5.07675	ctx-lh-lingual	2.2495	Right-Fornix	2.08242	Left-Uncinate-Fasciculus	1.9857
195	rs12146713	12	106476805	ctx-rh-inferiorparietal	4.97532	Left-Sup-Corticostriate	4.86648	Left-front-Sup-Corticostriate	4.51254	ctx-lh-precuneus	4.38649	Right-Pyramidal-Tract	4.04001
196	rs4964189	12	107100912	Right-temp-Sup-Long-Fasciculus	3.82258	Right-Sup-Long-Fasciculus	3.63262	Forceps-Major	3.39334	ctx-lh-parsorbitalis	3.0176	Left-temp-Sup-Long-Fasciculus	2.9764
197	rs653178	12	112007756	Left-par-Sup-Long-Fasciculus	4.56059	Right-par-Sup-Long-Fasciculus	3.63147	ctx-rh-transversetemporal	3.56591	Left-Sup-Long-Fasciculus	3.37861	Left-Caudate	3.36879
198	rs2510885	12	123614813	ctx-rh-bankssts	4.00011	Right-cing-Cingulum	3.17655	ctx-rh-rostralmiddlefrontal	3.13049	ctx-lh-parsorbitalis	2.98646	ctx-rh-posteriorcingulate	2.78376
199	rs11147235	12	133688707	Right-Amygdala	2.79323	ctx-rh-inferiortemporal	2.74344	Right-Inf-Long-Fasciulus	2.73679	ctx-lh-precuneus	2.44316	ctx-lh-fusiform	2.30638
200	rs2202729	13	22979247	Left-Cerebellum-Cortex	2.64406	ctx-rh-temporalpole	2.62289	Left-par-Sup-Long-Fasciculus	2.33415	ctx-rh-middletemporal	2.27849	Left-Sup-Long-Fasciculus	2.26901
201	rs7318773	13	47208947	ctx-lh-rostralanteriorcingulate	3.28939	Left-choroid-plexus	2.8549	Right-Pallidum	2.65127	Left-Lateral-Ventricle	2.64857	Left-Pallidum	2.6453
202	rs17785077	13	99635611	ctx-lh-superiorparietal	4.05855	ctx-lh-pericalcarine	3.58665	Right-par-Sup-Corticostriate	2.77958	ctx-lh-parstriangularis	2.76112	ctx-lh-inferiorparietal	2.61277
203	rs7981883	13	100936906	ctx-lh-fusiform	3.66379	ctx-rh-cuneus	3.1595	ctx-rh-insula	2.77311	CC_Posterior	2.75749	ctx-rh-pericalcarine	2.43143
204	rs1529276	13	103928007	Right-phipp-Cingulum	2.61714	ctx-rh-parahippocampal	2.54236	Left-par-Sup-Long-Fasciculus	2.46547	Left-Sup-Long-Fasciculus	2.10892	4th-Ventricle	2.08275
205	rs713607	13	104750929	ctx-rh-superiortemporal	2.03633	ctx-lh-caudalmiddlefrontal	1.89242	ctx-rh-insula	1.88028	Right-Cerebellum-White-Matter	1.87713	ctx-rh-temporalpole	1.85865
206	rs17126556	14	53942788	ctx-lh-parsorbitalis	3.51599	CC_Posterior	3.20441	ctx-lh-rostralanteriorcingulate	3.18346	ctx-rh-temporalpole	2.81964	CC_Mid_Posterior	2.59308
207	rs2738265	14	54422399	ctx-rh-entorhinal	3.82239	ctx-lh-isthmuscingulate	3.71061	ctx-rh-isthmuscingulate	3.57671	ctx-rh-medialorbitofrontal	3.01271	ctx-lh-insula	2.81471
208	rs4901508	14	54835546	ctx-lh-inferiortemporal	3.43375	ctx-rh-caudalanteriorcingulate	3.13613	Left-front-Sup-Corticostriate	2.83278	ctx-rh-precentral	2.79694	Left-Inf-Fronto-Occ-Fasciculus	2.69128
209	rs117332043	14	57617154	ctx-lh-lateralorbitofrontal	2.71887	ctx-lh-parsopercularis	2.45284	Right-Caudate	2.31885	Left-Striatal-Inf-Frontal	2.25864	ctx-rh-transversetemporal	1.97092
210	rs160459	14	59074136	ctx-rh-lingual	3.22599	Left-Putamen	2.91341	Left-phipp-Cingulum	2.89499	ctx-rh-caudalmiddlefrontal	2.84347	ctx-lh-postcentral	2.80213
211	rs74826997	14	59628609	ctx-rh-cuneus	3.86366	ctx-rh-pericalcarine	2.88539	ctx-lh-cuneus	2.77626	ctx-lh-isthmuscingulate	2.65083	ctx-rh-parsopercularis	2.46205
212	rs17834412	14	61186263	Left-Uncinate-Fasciculus	3.57429	Left-Cerebellum-Cortex	2.87122	Left-Thalamus	2.49523	ctx-lh-caudalmiddlefrontal	2.38266	ctx-rh-postcentral	2.3535
213	rs1547050	14	69274950	Left-Ant-Thalamic-Radiations	3.64489	Left-Pallidum	3.53816	4th-Ventricle	3.22042	ctx-rh-parahippocampal	2.81244	CC_Posterior	2.73725
214	rs7146002	14	91871672	Right-Accumbens-area	5.30732	Right-Caudate	4.52433	Left-Accumbens-area	3.94301	Left-Caudate	3.57331	CC_Mid_Posterior	2.89969
215	rs28811568	14	100371876	ctx-rh-supramarginal	3.82712	Left-Uncinate-Fasciculus	2.92184	ctx-lh-insula	2.75156	Left-Pyramidal-Tract	2.62146	ctx-rh-insula	2.56565
216	rs2033939	15	39633904	ctx-rh-postcentral	6.23777	ctx-lh-postcentral	5.44224	ctx-lh-precentral	5.12723	ctx-lh-caudalmiddlefrontal	4.66563	Left-par-Sup-Long-Fasciculus	3.01379
217	rs2642632	15	58308254	Left-Cerebellum-Cortex	5.69775	Right-Cerebellum-Cortex	4.22799	Brain-Stem	3.88789	ctx-lh-rostralanteriorcingulate	3.42295	Left-Putamen	2.84088
218	rs4775426	15	61951110	Right-Uncinate-Fasciculus	5.15653	ctx-rh-inferiortemporal	3.58218	ctx-rh-fusiform	3.31344	Right-Inf-Fronto-Occ-Fasciculus	3.2331	ctx-rh-lateralorbitofrontal	2.76772
219	rs8023640	15	70702756	ctx-rh-pericalcarine	3.86324	ctx-rh-temporalpole	2.39521	Left-Inf-Fronto-Occ-Fasciculus	2.23555	Right-Accumbens-area	2.1998	ctx-lh-caudalmiddlefrontal	2.19084
220	rs11856837	15	71621562	Right-par-Sup-Long-Fasciculus	3.43161	Right-Sup-Long-Fasciculus	3.18104	Right-Cerebellum-White-Matter	2.88247	Right-Fornix	2.84249	Right-temp-Sup-Long-Fasciculus	2.75173
221	rs2342118	15	85693016	Right-front-Sup-Corticostriate	4.37725	Left-par-Sup-Long-Fasciculus	3.72739	ctx-rh-insula	3.22954	Right-Sup-Corticostriate	3.13163	ctx-lh-precuneus	3.02135
222	rs1036810	15	87987851	CC_Posterior	2.94467	ctx-lh-posteriorcingulate	2.43872	ctx-rh-rostralmiddlefrontal	2.39225	ctx-rh-temporalpole	2.36144	CC_Anterior	2.13116
223	rs7183988	15	91428589	Left-Putamen	2.4865	Right-Uncinate-Fasciculus	2.45018	ctx-rh-superiortemporal	2.21917	CC_Posterior	2.21464	ctx-rh-caudalmiddlefrontal	2.09344
224	rs2369068	16	2162887	CC_Posterior	3.39443	ctx-lh-caudalanteriorcingulate	2.93223	ctx-rh-inferiortemporal	2.82132	Left-Uncinate-Fasciculus	2.64386	Right-Fornix	2.57118
225	rs2387280	16	4339684	ctx-rh-superiorparietal	3.62423	ctx-lh-superiorfrontal	2.91355	ctx-rh-bankssts	2.67095	ctx-rh-parsorbitalis	2.52255	Left-Putamen	2.43798
226	rs1948948	16	51442679	ctx-rh-fusiform	5.03113	ctx-lh-superiorfrontal	4.84507	ctx-lh-fusiform	4.81178	Right-Inf-Long-Fasciulus	4.70975	Right-Uncinate-Fasciculus	4.40982
227	rs1520230	16	65072278	ctx-lh-paracentral	3.3644	ctx-rh-caudalmiddlefrontal	2.94455	Left-par-Sup-Long-Fasciculus	2.70102	Right-Ant-Thalamic-Radiations	2.64537	ctx-rh-parsorbitalis	2.50354
228	rs1973090	16	70692574	Left-Fornix	4.85104	Right-Hippocampus	4.25207	Right-Fornix	4.14972	Right-Inf-Lat-Vent	4.03067	ctx-lh-superiorfrontal	3.56283
229	rs12921392	16	77320605	ctx-rh-superiortemporal	2.64074	ctx-lh-frontalpole	2.63619	Left-Striatal-Inf-Frontal	2.48419	ctx-rh-fusiform	2.45974	Left-Inf-Fronto-Occ-Fasciculus	2.37337
230	rs1424110	16	79167945	Left-Cerebellum-Cortex	3.9036	Right-Pallidum	3.17925	Left-Ant-Thalamic-Radiations	2.82779	Right-Cerebellum-Cortex	2.74388	ctx-lh-inferiorparietal	2.71401
231	rs7199751	16	86609302	ctx-rh-superiorparietal	3.15814	Left-Uncinate-Fasciculus	2.99316	Right-Cerebellum-Cortex	2.90598	ctx-rh-insula	2.68664	ctx-rh-lateraloccipital	2.5398
232	rs12920553	16	87227046	Left-Inf-Long-Fasciulus	6.82608	Right-Inf-Long-Fasciulus	6.53469	Left-Inf-Fronto-Occ-Fasciculus	5.40065	ctx-rh-lingual	4.84966	Right-Inf-Fronto-Occ-Fasciculus	4.36816
233	rs13333742	16	89940536	ctx-lh-pericalcarine	4.30965	ctx-lh-rostralmiddlefrontal	2.6866	Left-Thalamus	2.57093	ctx-lh-transversetemporal	2.53964	ctx-lh-insula	2.51946
234	rs12941836	17	2194874	Right-Sup-Long-Fasciculus	4.94405	Right-temp-Sup-Long-Fasciculus	4.75714	Right-par-Sup-Long-Fasciculus	4.42479	Left-Sup-Long-Fasciculus	4.30216	Left-temp-Sup-Long-Fasciculus	4.20057
235	rs62059800	17	7448573	ctx-lh-isthmuscingulate	3.46183	Left-phipp-Cingulum	2.73565	Right-Hippocampus	2.34182	Right-phipp-Cingulum	2.30767	ctx-rh-superiorparietal	2.24011
236	rs1107361	17	9143864	Left-cing-Cingulum	3.19625	Right-Uncinate-Fasciculus	2.8539	Brain-Stem	2.67361	Left-Thalamus	2.25613	Right-cing-Cingulum	2.19953
237	rs764191	17	13039792	Right-Caudate	3.14574	ctx-lh-middletemporal	2.75491	ctx-lh-caudalmiddlefrontal	2.51336	ctx-lh-inferiorparietal	2.42818	ctx-rh-parsorbitalis	2.37019
238	rs6587206	17	19881587	Right-Inf-Long-Fasciulus	2.6284	ctx-rh-rostralmiddlefrontal	2.34802	ctx-lh-inferiortemporal	2.32739	ctx-lh-isthmuscingulate	2.29174	ctx-lh-parstriangularis	2.20481
239	rs3110494	17	27976597	Right-Inf-Fronto-Occ-Fasciculus	4.54494	Left-Hippocampus	4.07943	ctx-rh-cuneus	3.50925	ctx-rh-superiorfrontal	3.4069	Left-Inf-Frontal-Sup-Frontal	3.27974
240	rs8064679	17	35259093	Left-Cerebellum-White-Matter	2.90378	Left-Caudate	2.86238	Right-Cerebellum-Cortex	2.30697	ctx-rh-posteriorcingulate	2.22248	ctx-rh-cuneus	2.08949
241	rs62066084	17	43688042	ctx-rh-lateraloccipital	5.09237	ctx-lh-lateraloccipital	4.57402	Left-Putamen	4.37202	Right-Caudate	4.35265	Right-Ant-Thalamic-Radiations	4.04923
242	rs1292044	17	57933609	ctx-rh-temporalpole	3.51106	ctx-rh-superiorparietal	3.48604	ctx-rh-paracentral	3.32217	Right-Cerebellum-Cortex	3.15947	Left-temp-Sup-Long-Fasciculus	3.15381
243	rs12937231	17	62991897	ctx-lh-isthmuscingulate	3.48147	Left-Inf-Lat-Vent	2.96887	Left-Inf-Fronto-Occ-Fasciculus	2.84553	Right-Inf-Long-Fasciulus	2.74527	Right-Amygdala	2.73354
244	rs1420791	17	63914750	ctx-lh-precuneus	3.60962	Right-Striatal-Inf-Frontal	3.57436	ctx-rh-rostralanteriorcingulate	3.17118	ctx-lh-transversetemporal	3.10177	ctx-lh-fusiform	3.09788
245	rs56305452	17	65990500	Right-Sup-Long-Fasciculus	5.48229	Right-temp-Sup-Long-Fasciculus	5.45862	Right-par-Sup-Long-Fasciculus	4.93186	Right-Inf-Frontal-Sup-Frontal	4.8853	Right-Uncinate-Fasciculus	4.47938
246	rs78074080	17	68059706	Left-Pyramidal-Tract	2.82314	ctx-lh-paracentral	2.61699	ctx-rh-parsorbitalis	2.60798	ctx-lh-parsorbitalis	2.58002	ctx-rh-superiorfrontal	2.55277
247	rs8074021	17	69127020	Right-par-Sup-Corticostriate	2.85535	Right-Sup-Corticostriate	2.71542	Forceps-Minor	2.67807	ctx-lh-supramarginal	2.57283	ctx-rh-cuneus	2.56914
248	rs12964162	18	19483942	ctx-rh-isthmuscingulate	3.47164	Right-Cerebellum-Cortex	3.15562	CC_Central	2.40683	Forceps-Minor	2.30271	ctx-lh-superiortemporal	2.30131
249	rs13313639	18	40318077	Right-Amygdala	2.32443	ctx-rh-middletemporal	2.29426	ctx-lh-paracentral	2.27197	ctx-lh-precentral	2.21096	ctx-rh-fusiform	2.17064
250	rs870472	18	57386391	CC_Posterior	4.69901	ctx-rh-middletemporal	3.14286	ctx-rh-rostralanteriorcingulate	3.08416	Right-Cerebellum-Cortex	3.05807	Left-Amygdala	3.04595
251	rs4891263	18	73017428	ctx-lh-paracentral	3.95083	ctx-lh-lingual	2.20496	Right-Pyramidal-Tract	2.13452	ctx-rh-parstriangularis	2.1339	ctx-lh-rostralanteriorcingulate	2.11221
252	rs10415135	19	4061544	Right-Pallidum	3.92555	Left-phipp-Cingulum	3.25001	Right-phipp-Cingulum	3.09873	Left-Inf-Frontal-Sup-Frontal	2.94719	Left-Sup-Long-Fasciculus	2.60383
253	rs73006837	19	13165884	Right-Thalamus	3.64124	ctx-rh-caudalmiddlefrontal	3.08537	ctx-lh-caudalanteriorcingulate	2.65653	ctx-lh-pericalcarine	2.65252	Left-Amygdala	2.57858
254	rs78990594	19	18020447	Brain-Stem	4.09717	ctx-lh-superiorfrontal	3.93539	ctx-lh-paracentral	3.35575	Left-Cerebellum-Cortex	2.89921	Right-Cerebellum-Cortex	2.65058
255	rs11669334	19	32200518	ctx-lh-lingual	3.35887	ctx-lh-posteriorcingulate	3.24278	ctx-lh-superiorparietal	3.18775	ctx-rh-isthmuscingulate	2.79815	ctx-rh-bankssts	2.73023
256	rs10415219	19	39150235	ctx-rh-supramarginal	3.437	ctx-lh-inferiortemporal	3.40202	Left-Fornix	3.29773	ctx-rh-caudalmiddlefrontal	3.15743	ctx-lh-superiorfrontal	3.0536
257	rs429358	19	45411941	Right-Inf-Long-Fasciulus	7.63219	Left-Inf-Long-Fasciulus	6.72461	Forceps-Major	6.50183	ctx-rh-inferiorparietal	3.85857	Right-Hippocampus	3.85826
258	rs200744777	20	6609610	ctx-rh-parstriangularis	3.14951	Right-temp-Sup-Long-Fasciculus	2.16414	4th-Ventricle	2.13392	ctx-rh-entorhinal	2.09361	ctx-lh-fusiform	2.09214
259	rs6054764	20	7118592	ctx-rh-bankssts	3.78337	Left-Thalamus	3.26597	ctx-rh-caudalanteriorcingulate	3.08301	ctx-lh-supramarginal	2.49478	Left-temp-Sup-Long-Fasciculus	2.43666
260	rs6077868	20	10649761	CC_Mid_Posterior	6.30147	Left-Fornix	4.18509	CC_Mid_Anterior	4.06506	ctx-rh-rostralanteriorcingulate	3.79887	CC_Anterior	3.35714
261	rs6108906	20	11285932	ctx-lh-lateraloccipital	3.739	Right-temp-Sup-Long-Fasciculus	3.48404	Brain-Stem	3.42653	Right-Sup-Long-Fasciculus	3.29007	ctx-lh-middletemporal	3.28524
262	rs2024899	20	14827620	ctx-lh-parsorbitalis	3.29259	ctx-lh-postcentral	2.69518	Right-Uncinate-Fasciculus	2.58836	Left-Striatal-Inf-Frontal	2.47086	ctx-lh-frontalpole	2.39612
263	rs4815099	20	22212754	Optic-Chiasm	4.42784	Left-phipp-Cingulum	2.76255	ctx-lh-supramarginal	2.51183	Left-Hippocampus	2.51128	Right-Pyramidal-Tract	2.50073
264	rs3746337	20	25208272	Left-Caudate	3.15337	ctx-lh-parsopercularis	2.71113	ctx-rh-superiorfrontal	2.45515	Right-VentralDC	2.44956	ctx-lh-entorhinal	2.44125
265	rs143383	20	34025983	Left-phipp-Cingulum	3.29816	Right-temp-Sup-Long-Fasciculus	2.84183	Right-Caudate	2.83069	Right-phipp-Cingulum	2.7633	Left-Caudate	2.60253
266	rs2345386	20	36835420	ctx-lh-paracentral	3.10364	ctx-lh-cuneus	3.03421	Right-Cerebellum-Cortex	2.89498	Left-Putamen	2.85213	Right-Fornix	2.73327
267	rs6102466	20	40188916	Left-Uncinate-Fasciculus	3.62197	ctx-lh-inferiortemporal	3.54907	Left-Inf-Frontal-Sup-Frontal	3.28443	ctx-lh-middletemporal	3.0792	Right-Inf-Frontal-Sup-Frontal	2.98299
268	rs6097618	20	52448936	Right-Thalamus	2.46307	ctx-rh-caudalmiddlefrontal	2.37919	Left-Amygdala	2.19922	Left-Pyramidal-Tract	2.10883	Right-choroid-plexus	2.06154
269	rs9978685	21	34156409	ctx-lh-parsopercularis	3.91721	ctx-lh-insula	3.30911	Right-Accumbens-area	2.90062	ctx-rh-caudalanteriorcingulate	2.9004	Left-Inf-Fronto-Occ-Fasciculus	2.734
270	rs134016	22	28038356	Left-VentralDC	2.97855	Right-Accumbens-area	2.90842	ctx-rh-rostralmiddlefrontal	2.2899	Right-Inf-Lat-Vent	2.20994	ctx-rh-caudalanteriorcingulate	2.19688
271	rs6006426	22	30669883	Right-front-Sup-Corticostriate	3.7821	Left-Inf-Fronto-Occ-Fasciculus	3.29153	Right-Inf-Frontal-Sup-Frontal	2.80312	Left-Inf-Long-Fasciulus	2.79234	Forceps-Minor	2.75618
272	rs4396807	22	38138379	ctx-rh-superiorfrontal	3.86153	ctx-rh-caudalmiddlefrontal	3.33497	ctx-rh-parstriangularis	3.14656	ctx-lh-superiorfrontal	2.98093	ctx-lh-caudalmiddlefrontal	2.89899
273	rs3788657	22	45978388	Left-Cerebellum-Cortex	4.30271	Right-Cerebellum-Cortex	3.01767	3rd-Ventricle	2.55014	Right-VentralDC	2.52084	ctx-rh-lateralorbitofrontal	2.34632
