# Supplementary material for: Multivariate genome-wide association study on tissue-sensitive diffusion metrics highlights pathways that shape the human brain
Source: Nat Commun. 2022 May 3;13:2423. doi: 10.1038/s41467-022-30110-3 (PMC9065144; doi:10.1038/s41467-022-30110-3)
Supplement: Supplementary file 11 — Supplementary Data 8 [file 41467_2022_30110_MOESM11_ESM.xlsx]

## Sheet: Supplementary_Data_8_ROI_list
Left-Lateral-Ventricle
Left-Inf-Lat-Vent
Left-Cerebellum-White-Matter
Left-Cerebellum-Cortex
Left-Thalamus
Left-Caudate
Left-Putamen
Left-Pallidum
3rd-Ventricle
4th-Ventricle
Brain-Stem
Left-Hippocampus
Left-Amygdala
Left-Accumbens-area
Left-VentralDC
Left-choroid-plexus
Right-Lateral-Ventricle
Right-Inf-Lat-Vent
Right-Cerebellum-White-Matter
Right-Cerebellum-Cortex
Right-Thalamus
Right-Caudate
Right-Putamen
Right-Pallidum
Right-Hippocampus
Right-Amygdala
Right-Accumbens-area
Right-VentralDC
Right-choroid-plexus
5th-Ventricle
Optic-Chiasm
CC_Posterior
CC_Mid_Posterior
CC_Central
CC_Mid_Anterior
CC_Anterior
ctx-lh-bankssts
ctx-lh-caudalanteriorcingulate
ctx-lh-caudalmiddlefrontal
ctx-lh-cuneus
ctx-lh-entorhinal
ctx-lh-fusiform
ctx-lh-inferiorparietal
ctx-lh-inferiortemporal
ctx-lh-isthmuscingulate
ctx-lh-lateraloccipital
ctx-lh-lateralorbitofrontal
ctx-lh-lingual
ctx-lh-medialorbitofrontal
ctx-lh-middletemporal
ctx-lh-parahippocampal
ctx-lh-paracentral
ctx-lh-parsopercularis
ctx-lh-parsorbitalis
ctx-lh-parstriangularis
ctx-lh-pericalcarine
ctx-lh-postcentral
ctx-lh-posteriorcingulate
ctx-lh-precentral
ctx-lh-precuneus
ctx-lh-rostralanteriorcingulate
ctx-lh-rostralmiddlefrontal
ctx-lh-superiorfrontal
ctx-lh-superiorparietal
ctx-lh-superiortemporal
ctx-lh-supramarginal
ctx-lh-frontalpole
ctx-lh-temporalpole
ctx-lh-transversetemporal
ctx-lh-insula
ctx-rh-bankssts
ctx-rh-caudalanteriorcingulate
ctx-rh-caudalmiddlefrontal
ctx-rh-cuneus
ctx-rh-entorhinal
ctx-rh-fusiform
ctx-rh-inferiorparietal
ctx-rh-inferiortemporal
ctx-rh-isthmuscingulate
ctx-rh-lateraloccipital
ctx-rh-lateralorbitofrontal
ctx-rh-lingual
ctx-rh-medialorbitofrontal
ctx-rh-middletemporal
ctx-rh-parahippocampal
ctx-rh-paracentral
ctx-rh-parsopercularis
ctx-rh-parsorbitalis
ctx-rh-parstriangularis
ctx-rh-pericalcarine
ctx-rh-postcentral
ctx-rh-posteriorcingulate
ctx-rh-precentral
ctx-rh-precuneus
ctx-rh-rostralanteriorcingulate
ctx-rh-rostralmiddlefrontal
ctx-rh-superiorfrontal
ctx-rh-superiorparietal
ctx-rh-superiortemporal
ctx-rh-supramarginal
ctx-rh-frontalpole
ctx-rh-temporalpole
ctx-rh-transversetemporal
ctx-rh-insula
Right-Fornix
Left-Fornix
Right-cing-Cingulum
Left-cing-Cingulum
Right-phipp-Cingulum
Left-phipp-Cingulum
Right-Pyramidal-Tract
Left-Pyramidal-Tract
Right-Ant-Thalamic-Radiations
Left-Ant-Thalamic-Radiations
Right-Uncinate-Fasciculus
Left-Uncinate-Fasciculus
Right-Inf-Long-Fasciulus
Left-Inf-Long-Fasciulus
Right-Inf-Fronto-Occ-Fasciculus
Left-Inf-Fronto-Occ-Fasciculus
Forceps-Major
Forceps-Minor
Right-Sup-Long-Fasciculus
Left-Sup-Long-Fasciculus
Right-temp-Sup-Long-Fasciculus
Left-temp-Sup-Long-Fasciculus
Right-par-Sup-Long-Fasciculus
Left-par-Sup-Long-Fasciculus
Right-Sup-Corticostriate
Left-Sup-Corticostriate
Right-front-Sup-Corticostriate
Left-front-Sup-Corticostriate
Right-par-Sup-Corticostriate
Left-par-Sup-Corticostriate
Right-Striatal-Inf-Frontal
Left-Striatal-Inf-Frontal
Right-Inf-Frontal-Sup-Frontal
Left-Inf-Frontal-Sup-Frontal
