# Supplementary material for: Multivariate genome-wide association study on tissue-sensitive diffusion metrics highlights pathways that shape the human brain
Source: Nat Commun. 2022 May 3;13:2423. doi: 10.1038/s41467-022-30110-3 (PMC9065144; doi:10.1038/s41467-022-30110-3)
Supplement: Supplementary file 12 — Supplementary Data 9 [file 41467_2022_30110_MOESM12_ESM.xlsx]

## Sheet: Supplementary_Data_9
GenomicLocus LeadSNPs chr start end symbol gene_claim_name entrez_id interaction_claim_source interaction_types drug_claim_name drug_claim_primary_name drug_name drug_concept_id interaction_group_score PMIDs gene_long_name category_sources category
1 rs2490561 1 1987993 2024256 PRKCZ PRKCZ 5590 DTC CENISERTIB CENISERTIB CENISERTIB chembl:CHEMBL1967878 0.04 PROTEIN KINASE C ZETA dGene,BaderLabGenes,HopkinsGroom,Pharos KINASE
1 rs2490561 1 1987993 2024256 PRKCZ PKC2 5590 ChemblInteractions inhibitor CHEMBL608533 MIDOSTAURIN MIDOSTAURIN chembl:CHEMBL608533 0.18 PROTEIN KINASE C ZETA dGene,BaderLabGenes,HopkinsGroom,Pharos KINASE
1 rs2490561 1 1987993 2024256 PRKCZ PKC2 5590 ChemblInteractions inhibitor CHEMBL574737 (7S)-HYDROXYL-STAUROSPORINE UCN-01 chembl:CHEMBL574737 0.24 PROTEIN KINASE C ZETA dGene,BaderLabGenes,HopkinsGroom,Pharos KINASE
1 rs2490561 1 1987993 2024256 PRKCZ 5590 5590 GuideToPharmacology inhibitor 178101880 G√ñ 6983 NA PROTEIN KINASE C ZETA dGene,BaderLabGenes,HopkinsGroom,Pharos KINASE
1 rs2490561 1 1987993 2024256 PRKCZ PRKCZ 5590 MyCancerGenome inhibitor SOPHORETIN SOPHORETIN QUERCETIN chembl:CHEMBL50 0.05 PROTEIN KINASE C ZETA dGene,BaderLabGenes,HopkinsGroom,Pharos KINASE
1 rs2490561 1 1987993 2024256 PRKCZ PRKCZ 5590 DTC SOTRASTAURIN SOTRASTAURIN SOTRASTAURIN chembl:CHEMBL565612 0.17 PROTEIN KINASE C ZETA dGene,BaderLabGenes,HopkinsGroom,Pharos KINASE
1 rs2490561 1 1987993 2024256 PRKCZ PRKCZ 5590 DTC PHA-767491 PHA-767491 CHEMBL225519 chembl:CHEMBL225519 0.07 PROTEIN KINASE C ZETA dGene,BaderLabGenes,HopkinsGroom,Pharos KINASE
1 rs2490561 1 1987993 2024256 PRKCZ PKC2 5590 ChemblInteractions inhibitor CHEMBL3545332 CEP-2563 CEP-2563 chembl:CHEMBL3545332 0.28 PROTEIN KINASE C ZETA dGene,BaderLabGenes,HopkinsGroom,Pharos KINASE
1 rs2490561 1 1987993 2024256 PRKCZ 5590 5590 GuideToPharmacology inhibitor 249565822 BALANOL BALANOL chembl:CHEMBL60254 0.34 PROTEIN KINASE C ZETA dGene,BaderLabGenes,HopkinsGroom,Pharos KINASE
1 rs2490561 1 1987993 2024256 PRKCZ PRKCZ 5590 DTC GSK-269962A GSK-269962A GSK-269962A chembl:CHEMBL220241 0.11 PROTEIN KINASE C ZETA dGene,BaderLabGenes,HopkinsGroom,Pharos KINASE
1 rs2490561 1 1987993 2024256 PRKCZ PKC2 5590 ChemblInteractions inhibitor CHEMBL494089 GSK-690693 GSK-690693 chembl:CHEMBL494089 0.22 PROTEIN KINASE C ZETA dGene,BaderLabGenes,HopkinsGroom,Pharos KINASE
1 rs2490561 1 1987993 2024256 PRKCZ PRKCZ 5590 DTC TOZASERTIB TOZASERTIB TOZASERTIB chembl:CHEMBL572878 0.07 PROTEIN KINASE C ZETA dGene,BaderLabGenes,HopkinsGroom,Pharos KINASE
1 rs2490561 1 1987993 2024256 PRKCZ PRKCZ 5590 DTC LAUROGUADINE LAUROGUADINE LAUROGUADINE chembl:CHEMBL1980715 0.17 PROTEIN KINASE C ZETA dGene,BaderLabGenes,HopkinsGroom,Pharos KINASE
4 rs6657613 1 17276627 17415655 SDHB BE0002254 6390 DrugBank DB08689 Ubiquinone Q1 COENZYME Q1 chembl:CHEMBL1236594 7.1 10592235 SUCCINATE DEHYDROGENASE COMPLEX IRON SULFUR SUBUNIT B FoundationOneGenes,Tempus,MskImpact,CarisMolecularIntelligence CLINICALLY ACTIONABLE
4 rs6657613 1 17276627 17415655 SDHB SDHB 6390 NCI ANTIBIOTIC ANTIBIOTIC ANTIBIOTIC chembl:CHEMBL606111 2.84 6277242 SUCCINATE DEHYDROGENASE COMPLEX IRON SULFUR SUBUNIT B FoundationOneGenes,Tempus,MskImpact,CarisMolecularIntelligence CLINICALLY ACTIONABLE
4 rs6657613 1 17276627 17415655 SDHB SDHB 6390 NCI DOXORUBICIN DOXORUBICIN DOXORUBICIN chembl:CHEMBL53463 0.45 6672210,16278810 SUCCINATE DEHYDROGENASE COMPLEX IRON SULFUR SUBUNIT B FoundationOneGenes,Tempus,MskImpact,CarisMolecularIntelligence CLINICALLY ACTIONABLE
4 rs6657613 1 17276627 17415655 SDHB SDHB 6390 NCI GENTAMYCIN GENTAMYCIN CHEMBL329592 chembl:CHEMBL329592 28.4 11477914 SUCCINATE DEHYDROGENASE COMPLEX IRON SULFUR SUBUNIT B FoundationOneGenes,Tempus,MskImpact,CarisMolecularIntelligence CLINICALLY ACTIONABLE
4 rs6657613 1 17276627 17415655 PADI2 PADI2 11240 DTC O-F-AMIDINE O-F-AMIDINE CHEMBL1910970 chembl:CHEMBL1910970 7.1 21882827 PEPTIDYL ARGININE DEIMINASE 2 Pharos ENZYME
4 rs6657613 1 17276627 17415655 PADI2 PADI2 11240 DTC STREPTONIGRIN STREPTONIGRIN STREPTONIGRIN chembl:CHEMBL11417 1.42 24440480 PEPTIDYL ARGININE DEIMINASE 2 Pharos ENZYME
4 rs6657613 1 17276627 17415655 PADI2 PADI2 11240 DTC O-CL-AMIDINE O-CL-AMIDINE CHEMBL1910971 chembl:CHEMBL1910971 7.1 21882827 PEPTIDYL ARGININE DEIMINASE 2 Pharos ENZYME
4 rs6657613 1 17276627 17415655 PADI2 BE0002316 11240 DrugBank DB00155 Citrulline L-CITRULLINE chembl:CHEMBL444814 2.18 15854045 PEPTIDYL ARGININE DEIMINASE 2 Pharos ENZYME
5 rs12408663 1 19820158 19973920 AKR7A2 AKR7A2 8574 PharmGKB daunorubicin daunorubicin DAUNORUBICIN chembl:CHEMBL178 0.85 20837989 ALDO-KETO REDUCTASE FAMILY 7 MEMBER A2 HopkinsGroom,RussLampel DRUGGABLE GENOME
5 rs12408663 1 19820158 19973920 PLA2G2E BE0003768 30814 DrugBank DB07950 Indoleacetic acid INDOLE-3-ACETIC ACID chembl:CHEMBL82411 3.44 10592235 PHOSPHOLIPASE A2 GROUP IIE HopkinsGroom,HingoraniCasas,RussLampel DRUGGABLE GENOME
5 rs12408663 1 19820158 19973920 PLA2G2E BE0003768 30814 DrugBank DB01955 1,4-Butanediol 1,4-BUTANEDIOL chembl:CHEMBL171623 6.89 10592235,17139284,17016423 PHOSPHOLIPASE A2 GROUP IIE HopkinsGroom,HingoraniCasas,RussLampel DRUGGABLE GENOME
5 rs12408663 1 19820158 19973920 PLA2G2E BE0003768 30814 DrugBank DB02448 N-Tridecanoic Acid TRIDECANOATE chembl:CHEMBL107874 3.44 10592235 PHOSPHOLIPASE A2 GROUP IIE HopkinsGroom,HingoraniCasas,RussLampel DRUGGABLE GENOME
5 rs12408663 1 19820158 19973920 PLA2G2E BE0003768 30814 DrugBank DB09462 Glycerin GLYCERIN chembl:CHEMBL692 1.88 10592235,17139284,17016423 PHOSPHOLIPASE A2 GROUP IIE HopkinsGroom,HingoraniCasas,RussLampel DRUGGABLE GENOME
5 rs12408663 1 19820158 19973920 PLA2G2E BE0003768 30814 DrugBank DB03585 Oxyphenbutazone OXYPHENBUTAZONE chembl:CHEMBL1228 1.48 10592235,17139284,17016423 PHOSPHOLIPASE A2 GROUP IIE HopkinsGroom,HingoraniCasas,RussLampel DRUGGABLE GENOME
5 rs12408663 1 19820158 19973920 PLA2G2E BE0003768 30814 DrugBank DB04743 Nimesulide NIMESULIDE chembl:CHEMBL56367 0.69 10592235 PHOSPHOLIPASE A2 GROUP IIE HopkinsGroom,HingoraniCasas,RussLampel DRUGGABLE GENOME
5 rs12408663 1 19820158 19973920 PLA2G2E BE0003768 30814 DrugBank DB02636 9-Hydroxy-8-Methoxy-6-Nitro-Phenanthrol[3,4-D][1,3]Dioxole-5-Carboxylic Acid 7-HYDROXY ARISTOLOCHIC A chembl:CHEMBL600828 10.33 10592235 PHOSPHOLIPASE A2 GROUP IIE HopkinsGroom,HingoraniCasas,RussLampel DRUGGABLE GENOME
5 rs12408663 1 19820158 19973920 PLA2G2E BE0003768 30814 DrugBank DB06987 (R)-Atenolol CHEMBL1230004 chembl:CHEMBL1230004 5.16 10592235 PHOSPHOLIPASE A2 GROUP IIE HopkinsGroom,HingoraniCasas,RussLampel DRUGGABLE GENOME
5 rs12408663 1 19820158 19973920 PLA2G2E BE0003768 30814 DrugBank DB02758 Indolepropionic acid INDOLYLPROPIONIC ACID chembl:CHEMBL207225 10.33 10592235 PHOSPHOLIPASE A2 GROUP IIE HopkinsGroom,HingoraniCasas,RussLampel DRUGGABLE GENOME
5 rs12408663 1 19820158 19973920 PLA2G2E BE0003768 30814 DrugBank DB04725 Licofelone LICOFELONE chembl:CHEMBL300982 3.44 10592235 PHOSPHOLIPASE A2 GROUP IIE HopkinsGroom,HingoraniCasas,RussLampel DRUGGABLE GENOME
5 rs12408663 1 19820158 19973920 PLA2G2E BE0003768 30814 DrugBank DB02795 P-Anisic Acid P-ANISIC ACID chembl:CHEMBL21932 10.33 10592235,17139284,17016423 PHOSPHOLIPASE A2 GROUP IIE HopkinsGroom,HingoraniCasas,RussLampel DRUGGABLE GENOME
5 rs12408663 1 19820158 19973920 PLA2G2D BE0004022 26279 DrugBank DB03193 Stearic acid STEARIC ACID chembl:CHEMBL46403 37.87 10592235,17139284,17016423 PHOSPHOLIPASE A2 GROUP IID RussLampel,HopkinsGroom,HingoraniCasas DRUGGABLE GENOME
5 rs12408663 1 19820158 19973920 PLA2G2D BE0004022 26279 DrugBank DB03017 Lauric acid DODECANOATE chembl:CHEMBL108766 4.73 10592235 PHOSPHOLIPASE A2 GROUP IID RussLampel,HopkinsGroom,HingoraniCasas DRUGGABLE GENOME
7 rs61776287 1 22238775 22312823 ALPL ALPL 249 DTC 5,7,3',5'-TETRAHYDROXYFLAVANONE 5,7,3',5'-TETRAHYDROXYFLAVANONE CHEMBL307893 chembl:CHEMBL307893 0.18 ALKALINE PHOSPHATASE, LIVER/BONE/KIDNEY HingoraniCasas DRUGGABLE GENOME
7 rs61776287 1 22238775 22312823 ALPL ALPL 249 DTC NSC-353720 NSC-353720 CHEMBL1408276 chembl:CHEMBL1408276 0.2 ALKALINE PHOSPHATASE, LIVER/BONE/KIDNEY HingoraniCasas DRUGGABLE GENOME
7 rs61776287 1 22238775 22312823 ALPL ALPL 249 DTC CEPHALOCHROMIN CEPHALOCHROMIN CEPHALOCHROMIN chembl:CHEMBL463175 0.11 ALKALINE PHOSPHATASE, LIVER/BONE/KIDNEY HingoraniCasas DRUGGABLE GENOME
7 rs61776287 1 22238775 22312823 ALPL Alkaline phosphatase tissue-nonspecific 249 TTD Levamisole Levamisole LEVAMISOLE chembl:CHEMBL1454 0.51 ALKALINE PHOSPHATASE, LIVER/BONE/KIDNEY HingoraniCasas DRUGGABLE GENOME
7 rs61776287 1 22238775 22312823 ALPL ALPL 249 DTC THUNBERGINOL B THUNBERGINOL B THUNBERGINOL B chembl:CHEMBL70501 0.2 ALKALINE PHOSPHATASE, LIVER/BONE/KIDNEY HingoraniCasas DRUGGABLE GENOME
7 rs61776287 1 22238775 22312823 ALPL ALPL 249 DTC CID 646303 CID 646303 CHEMBL505807 chembl:CHEMBL505807 2.03 ALKALINE PHOSPHATASE, LIVER/BONE/KIDNEY HingoraniCasas DRUGGABLE GENOME
7 rs61776287 1 22238775 22312823 ALPL ALPL 249 DTC TYRPHOSTIN 23 TYRPHOSTIN 23 TYRPHOSTIN 23 chembl:CHEMBL76904 0.1 ALKALINE PHOSPHATASE, LIVER/BONE/KIDNEY HingoraniCasas DRUGGABLE GENOME
7 rs61776287 1 22238775 22312823 ALPL ALPL 249 DTC DNDI1417523 DNDI1417523 CHEMBL598663 chembl:CHEMBL598663 0.18 ALKALINE PHOSPHATASE, LIVER/BONE/KIDNEY HingoraniCasas DRUGGABLE GENOME
7 rs61776287 1 22238775 22312823 ALPL ALPL 249 DTC 2-AMINOPHENOXAZINONE 2-AMINOPHENOXAZINONE CHEMBL146710 chembl:CHEMBL146710 0.23 ALKALINE PHOSPHATASE, LIVER/BONE/KIDNEY HingoraniCasas DRUGGABLE GENOME
7 rs61776287 1 22238775 22312823 ALPL ALPL 249 DTC NSC-234945 NSC-234945 CHEMBL260311 chembl:CHEMBL260311 0.18 ALKALINE PHOSPHATASE, LIVER/BONE/KIDNEY HingoraniCasas DRUGGABLE GENOME
7 rs61776287 1 22238775 22312823 ALPL ALPL 249 DTC (+)-CATECHIN HYDRATE (+)-CATECHIN HYDRATE CHEMBL1256783 chembl:CHEMBL1256783 1.01 ALKALINE PHOSPHATASE, LIVER/BONE/KIDNEY HingoraniCasas DRUGGABLE GENOME
7 rs61776287 1 22238775 22312823 ALPL ALPL 249 DTC HAEMATOXYLIN HAEMATOXYLIN HAEMATOXYLIN chembl:CHEMBL1479103 0.08 ALKALINE PHOSPHATASE, LIVER/BONE/KIDNEY HingoraniCasas DRUGGABLE GENOME
7 rs61776287 1 22238775 22312823 ALPL ALPL 249 DTC DIHYDRODAPHNODORIN B DIHYDRODAPHNODORIN B DIHYDRODAPHNODORIN B chembl:CHEMBL1532097 0.51 ALKALINE PHOSPHATASE, LIVER/BONE/KIDNEY HingoraniCasas DRUGGABLE GENOME
7 rs61776287 1 22238775 22312823 ALPL ALPL 249 DTC GNF-PF-1947 GNF-PF-1947 CHEMBL585591 chembl:CHEMBL585591 0.08 ALKALINE PHOSPHATASE, LIVER/BONE/KIDNEY HingoraniCasas DRUGGABLE GENOME
7 rs61776287 1 22238775 22312823 ALPL ALPL 249 DTC PYROGALLOL RED PYROGALLOL RED PYROGALLOL RED chembl:CHEMBL210208 0.08 ALKALINE PHOSPHATASE, LIVER/BONE/KIDNEY HingoraniCasas DRUGGABLE GENOME
7 rs61776287 1 22238775 22312823 ALPL ALPL 249 DTC AG-538 AG-538 CHEMBL56393 chembl:CHEMBL56393 0.07 ALKALINE PHOSPHATASE, LIVER/BONE/KIDNEY HingoraniCasas DRUGGABLE GENOME
7 rs61776287 1 22238775 22312823 ALPL ALPL 249 DTC SULFURETIN SULFURETIN SULFURETIN chembl:CHEMBL490355 0.13 ALKALINE PHOSPHATASE, LIVER/BONE/KIDNEY HingoraniCasas DRUGGABLE GENOME
7 rs61776287 1 22238775 22312823 ALPL BE0003546 249 DrugBank antagonist DB09338 Mersalyl MERSALYL chembl:CHEMBL1200943 0.41 ALKALINE PHOSPHATASE, LIVER/BONE/KIDNEY HingoraniCasas DRUGGABLE GENOME
7 rs61776287 1 22238775 22312823 ALPL ALPL 249 DTC GNF-PF-1609 GNF-PF-1609 CHEMBL600956 chembl:CHEMBL600956 2.03 ALKALINE PHOSPHATASE, LIVER/BONE/KIDNEY HingoraniCasas DRUGGABLE GENOME
7 rs61776287 1 22238775 22312823 ALPL ALPL 249 DTC TERPYRIDINE TERPYRIDINE TERPYRIDINE chembl:CHEMBL89445 0.25 ALKALINE PHOSPHATASE, LIVER/BONE/KIDNEY HingoraniCasas DRUGGABLE GENOME
7 rs61776287 1 22238775 22312823 ALPL ALPL 249 DTC DNDI1417368 DNDI1417368 CHEMBL2094652 chembl:CHEMBL2094652 0.41 ALKALINE PHOSPHATASE, LIVER/BONE/KIDNEY HingoraniCasas DRUGGABLE GENOME
7 rs61776287 1 22238775 22312823 ALPL ALPL 249 DTC DNDI1417629 DNDI1417629 CHEMBL1731432 chembl:CHEMBL1731432 1.01 ALKALINE PHOSPHATASE, LIVER/BONE/KIDNEY HingoraniCasas DRUGGABLE GENOME
7 rs61776287 1 22238775 22312823 ALPL ALPL 249 DTC MYRICETIN MYRICETIN MYRICETIN chembl:CHEMBL164 0.05 ALKALINE PHOSPHATASE, LIVER/BONE/KIDNEY HingoraniCasas DRUGGABLE GENOME
7 rs61776287 1 22238775 22312823 ALPL ALPL 249 DTC TCMDC-123713 TCMDC-123713 CHEMBL586135 chembl:CHEMBL586135 0.23 ALKALINE PHOSPHATASE, LIVER/BONE/KIDNEY HingoraniCasas DRUGGABLE GENOME
7 rs61776287 1 22238775 22312823 ALPL ALPL 249 DTC GNF-PF-3148 GNF-PF-3148 CHEMBL81782 chembl:CHEMBL81782 0.17 ALKALINE PHOSPHATASE, LIVER/BONE/KIDNEY HingoraniCasas DRUGGABLE GENOME
7 rs61776287 1 22238775 22312823 ALPL ALPL 249 DTC (-)-EPICATECHIN (-)-EPICATECHIN (-)-EPICATECHIN chembl:CHEMBL583912 0.18 ALKALINE PHOSPHATASE, LIVER/BONE/KIDNEY HingoraniCasas DRUGGABLE GENOME
7 rs61776287 1 22238775 22312823 ALPL ALPL 249 DTC 5,6,7,8,4'-PENTAHYDROXYFLAVONE 5,6,7,8,4'-PENTAHYDROXYFLAVONE CHEMBL234338 chembl:CHEMBL234338 0.1 ALKALINE PHOSPHATASE, LIVER/BONE/KIDNEY HingoraniCasas DRUGGABLE GENOME
7 rs61776287 1 22238775 22312823 ALPL ALPL 249 DTC ISOQUERCETIN ISOQUERCETIN ISOQUERCETIN chembl:CHEMBL250450 0.34 ALKALINE PHOSPHATASE, LIVER/BONE/KIDNEY HingoraniCasas DRUGGABLE GENOME
7 rs61776287 1 22238775 22312823 HSPG2 HSPG2 3339 PharmGKB haloperidol haloperidol HALOPERIDOL chembl:CHEMBL54 0.48 27023437 HEPARAN SULFATE PROTEOGLYCAN 2 Pharos KINASE
7 rs61776287 1 22238775 22312823 HSPG2 HSPG2 3339 NCI CSA CSA CYCLOSPORINE chembl:CHEMBL160 0.6 14974815 HEPARAN SULFATE PROTEOGLYCAN 2 Pharos KINASE
7 rs61776287 1 22238775 22312823 HSPG2 BE0001031 3339 DrugBank DB00039 Palifermin PALIFERMIN chembl:CHEMBL1201821 18.94 16989989,10593896,9788974,14753849 HEPARAN SULFATE PROTEOGLYCAN 2 Pharos KINASE
8 rs12139776 1 23283918 23543352 CDC42 BE0004618 998 DrugBank DB04315 Guanosine-5'-Diphosphate CHEMBL384759 chembl:CHEMBL384759 0.9 10592235,17139284,17016423 CELL DIVISION CYCLE 42 HingoraniCasas DRUGGABLE GENOME
8 rs12139776 1 23283918 23543352 CDC42 CDC42 998 DTC SECRAMINE B SECRAMINE B SECRAMINE B chembl:CHEMBL1222039 16.23 16408091 CELL DIVISION CYCLE 42 HingoraniCasas DRUGGABLE GENOME
8 rs12139776 1 23283918 23543352 CDC42 CDC42 998 DTC SECRAMINE A SECRAMINE A SECRAMINE A chembl:CHEMBL1222038 16.23 16408091 CELL DIVISION CYCLE 42 HingoraniCasas DRUGGABLE GENOME
8 rs12139776 1 23283918 23543352 CDC42 CDC42 998 DTC ZU-0073945 ZU-0073945 CHEMBL563777 chembl:CHEMBL563777 8.12 19527032 CELL DIVISION CYCLE 42 HingoraniCasas DRUGGABLE GENOME
8 rs12139776 1 23283918 23543352 CDC42 CDC42 998 NCI GNRH GNRH GONADORELIN ACETATE chembl:CHEMBL1200511 4.06 9626657 CELL DIVISION CYCLE 42 HingoraniCasas DRUGGABLE GENOME
8 rs12139776 1 23283918 23543352 CDC42 CDC42 998 DTC ZU-4194738 ZU-4194738 CHEMBL554475 chembl:CHEMBL554475 8.12 19527032 CELL DIVISION CYCLE 42 HingoraniCasas DRUGGABLE GENOME
8 rs12139776 1 23283918 23543352 CDC42 CDC42 998 DTC ZU-3594419 ZU-3594419 CHEMBL562095 chembl:CHEMBL562095 8.12 19527032 CELL DIVISION CYCLE 42 HingoraniCasas DRUGGABLE GENOME
8 rs12139776 1 23283918 23543352 EPHA8 EPHA8 2046 NCI GENISTEIN GENISTEIN GENISTEIN chembl:CHEMBL44 0.61 15850105 EPH RECEPTOR A8 RussLampel,HopkinsGroom,HingoraniCasas DRUGGABLE GENOME
8 rs12139776 1 23283918 23543352 EPHA8 BE0009440 2046 DrugBank inhibitor DB12010 Fostamatinib FOSTAMATINIB chembl:CHEMBL2103830 0.13 26516587 EPH RECEPTOR A8 RussLampel,HopkinsGroom,HingoraniCasas DRUGGABLE GENOME
8 rs12139776 1 23283918 23543352 EPHA8 EEK 2046 ChemblInteractions inhibitor CHEMBL24828 VANDETANIB VANDETANIB chembl:CHEMBL24828 0.34 EPH RECEPTOR A8 RussLampel,HopkinsGroom,HingoraniCasas DRUGGABLE GENOME
8 rs12139776 1 23283918 23543352 C1QC BE0002096 714 DrugBank DB00111 Daclizumab DACLIZUMAB chembl:CHEMBL1201605 1.74 17139284,17016423 COMPLEMENT C1Q C CHAIN HingoraniCasas DRUGGABLE GENOME
8 rs12139776 1 23283918 23543352 C1QC BE0002096 714 DrugBank DB00112 Bevacizumab BEVACIZUMAB chembl:CHEMBL1201583 0.79 15886877 COMPLEMENT C1Q C CHAIN HingoraniCasas DRUGGABLE GENOME
8 rs12139776 1 23283918 23543352 C1QC BE0002096 714 DrugBank DB01593 Zinc METHYLDOPA chembl:CHEMBL459 0.1 23896426 COMPLEMENT C1Q C CHAIN HingoraniCasas DRUGGABLE GENOME
8 rs12139776 1 23283918 23543352 C1QC BE0002096 714 DrugBank DB00002 Cetuximab CETUXIMAB chembl:CHEMBL1201577 0.66 32117299 COMPLEMENT C1Q C CHAIN HingoraniCasas DRUGGABLE GENOME
8 rs12139776 1 23283918 23543352 C1QC BE0002096 714 DrugBank DB09130 Copper COPPER chembl:CHEMBL55643 0.11 23896426 COMPLEMENT C1Q C CHAIN HingoraniCasas DRUGGABLE GENOME
8 rs12139776 1 23283918 23543352 C1QC BE0002096 714 DrugBank DB00110 Palivizumab PALIVIZUMAB chembl:CHEMBL1201586 4.06 24711420 COMPLEMENT C1Q C CHAIN HingoraniCasas DRUGGABLE GENOME
8 rs12139776 1 23283918 23543352 C1QC BE0002096 714 DrugBank modulator DB14533 Zinc chloride ZINC CHLORIDE chembl:CHEMBL1200679 0.17 7332580 COMPLEMENT C1Q C CHAIN HingoraniCasas DRUGGABLE GENOME
8 rs12139776 1 23283918 23543352 EPHB2 Ephrin type-B receptor 2 2048 TTD MK-8353 MK-8353 MK-8353 chembl:CHEMBL3545001 4.73 EPH RECEPTOR B2 dGene,Pharos,HopkinsGroom KINASE
8 rs12139776 1 23283918 23543352 EPHB2 Ephrin type-B receptor 2 2048 TTD BVD-523 BVD-523 ULIXERTINIB chembl:CHEMBL3545022 3.55 EPH RECEPTOR B2 dGene,Pharos,HopkinsGroom KINASE
8 rs12139776 1 23283918 23543352 KDM1A KDM1A 23028 DTC TRANYLCYPROMINE HYDROCHLORIDE TRANYLCYPROMINE HYDROCHLORIDE TRANYLCYPROMINE HYDROCHLORIDE chembl:CHEMBL1255743 5.68 LYSINE DEMETHYLASE 1A GuideToPharmacology ENZYME
8 rs12139776 1 23283918 23543352 KDM1A KDM1A 23028 DTC 2-[N-(PHTHALIMIDO)]ETHYL CARBAMIMIDOTHIOATE HCL 2-[N-(PHTHALIMIDO)]ETHYL CARBAMIMIDOTHIOATE HCL CHEMBL2182009 chembl:CHEMBL2182009 22.72 22876979 LYSINE DEMETHYLASE 1A GuideToPharmacology ENZYME
8 rs12139776 1 23283918 23543352 KDM1A 23028 23028 GuideToPharmacology inhibitor 178101964 TRANYLCYPROMINE TRANYLCYPROMINE chembl:CHEMBL3989843 3.79 LYSINE DEMETHYLASE 1A GuideToPharmacology ENZYME
8 rs12139776 1 23283918 23543352 KDM1A KDM1A 23028 DTC PARNATE PARNATE PARNATE wikidata:Q47521966 11.36 21382717 LYSINE DEMETHYLASE 1A GuideToPharmacology ENZYME
8 rs12139776 1 23283918 23543352 KDM1A KDM1A 23028 DTC NAMOLINE NAMOLINE NAMOLINE chembl:CHEMBL2426136 22.72 24007511 LYSINE DEMETHYLASE 1A GuideToPharmacology ENZYME
8 rs12139776 1 23283918 23543352 HTR1D P28221 3352 TdgClinicalTrial ERGOTAMINE ERGOTAMINE ERGOTAMINE chembl:CHEMBL442 0.45 5-HYDROXYTRYPTAMINE RECEPTOR 1D HopkinsGroom,GO,dGene,GuideToPharmacology G PROTEIN COUPLED RECEPTOR
8 rs12139776 1 23283918 23543352 HTR1D 3352 3352 GuideToPharmacology agonist 135651366 ZOLMITRIPTAN ZOLMITRIPTAN chembl:CHEMBL1185 1.6 5-HYDROXYTRYPTAMINE RECEPTOR 1D HopkinsGroom,GO,dGene,GuideToPharmacology G PROTEIN COUPLED RECEPTOR
8 rs12139776 1 23283918 23543352 HTR1D HTR1DA 3352 ChemblInteractions agonist CHEMBL1200601 NARATRIPTAN HYDROCHLORIDE NARATRIPTAN HYDROCHLORIDE chembl:CHEMBL1200601 0.42 5-HYDROXYTRYPTAMINE RECEPTOR 1D HopkinsGroom,GO,dGene,GuideToPharmacology G PROTEIN COUPLED RECEPTOR
8 rs12139776 1 23283918 23543352 HTR1D 3352 3352 GuideToPharmacology agonist 178103687 ALMOTRIPTAN ALMOTRIPTAN chembl:CHEMBL1505 3.39 5-HYDROXYTRYPTAMINE RECEPTOR 1D HopkinsGroom,GO,dGene,GuideToPharmacology G PROTEIN COUPLED RECEPTOR
8 rs12139776 1 23283918 23543352 HTR1D 3352 3352 GuideToPharmacology antagonist 135652727 YOHIMBINE YOHIMBINE chembl:CHEMBL15245 0.13 5-HYDROXYTRYPTAMINE RECEPTOR 1D HopkinsGroom,GO,dGene,GuideToPharmacology G PROTEIN COUPLED RECEPTOR
8 rs12139776 1 23283918 23543352 HTR1D HTR1DA 3352 ChemblInteractions agonist CHEMBL1201032 RIZATRIPTAN BENZOATE RIZATRIPTAN BENZOATE chembl:CHEMBL1201032 0.42 5-HYDROXYTRYPTAMINE RECEPTOR 1D HopkinsGroom,GO,dGene,GuideToPharmacology G PROTEIN COUPLED RECEPTOR
8 rs12139776 1 23283918 23543352 HTR1D 3352 3352 GuideToPharmacology agonist 385612206 AVITRIPTAN AVITRIPTAN chembl:CHEMBL2110755 0.42 5-HYDROXYTRYPTAMINE RECEPTOR 1D HopkinsGroom,GO,dGene,GuideToPharmacology G PROTEIN COUPLED RECEPTOR
8 rs12139776 1 23283918 23543352 HTR1D P28221 3352 TEND ZIPRASIDONE ZIPRASIDONE ZIPRASIDONE chembl:CHEMBL708 0.22 5-HYDROXYTRYPTAMINE RECEPTOR 1D HopkinsGroom,GO,dGene,GuideToPharmacology G PROTEIN COUPLED RECEPTOR
8 rs12139776 1 23283918 23543352 HTR1D 3352 3352 GuideToPharmacology antagonist 135650584 METHIOTHEPIN METITEPINE chembl:CHEMBL93240 0.04 5-HYDROXYTRYPTAMINE RECEPTOR 1D HopkinsGroom,GO,dGene,GuideToPharmacology G PROTEIN COUPLED RECEPTOR
8 rs12139776 1 23283918 23543352 HTR1D BE0000659 3352 DrugBank agonist DB00952 Naratriptan NARATRIPTAN chembl:CHEMBL1278 2.71 12463278,14725972,11897116,8741180,16389295,10410185,10563228,12010764,11752352,20687618,14728705,11152011 5-HYDROXYTRYPTAMINE RECEPTOR 1D HopkinsGroom,GO,dGene,GuideToPharmacology G PROTEIN COUPLED RECEPTOR
8 rs12139776 1 23283918 23543352 HTR1D 3352 3352 GuideToPharmacology antagonist 135650030 BUFOTENINE BUFOTENINE chembl:CHEMBL416526 0.28 5-HYDROXYTRYPTAMINE RECEPTOR 1D HopkinsGroom,GO,dGene,GuideToPharmacology G PROTEIN COUPLED RECEPTOR
8 rs12139776 1 23283918 23543352 HTR1D BE0000659 3352 DrugBank binder DB00321 Amitriptyline AMITRIPTYLINE chembl:CHEMBL629 0.04 17689532 5-HYDROXYTRYPTAMINE RECEPTOR 1D HopkinsGroom,GO,dGene,GuideToPharmacology G PROTEIN COUPLED RECEPTOR
8 rs12139776 1 23283918 23543352 HTR1D P28221 3352 TEND DIHYDROERGOTAMINE DIHYDROERGOTAMINE DIHYDROERGOTAMINE chembl:CHEMBL1732 0.93 5-HYDROXYTRYPTAMINE RECEPTOR 1D HopkinsGroom,GO,dGene,GuideToPharmacology G PROTEIN COUPLED RECEPTOR
8 rs12139776 1 23283918 23543352 HTR1D 5-HT 1D receptor 3352 TTD Sumatriptan Sumatriptan SUMATRIPTAN chembl:CHEMBL128 0.8 5-HYDROXYTRYPTAMINE RECEPTOR 1D HopkinsGroom,GO,dGene,GuideToPharmacology G PROTEIN COUPLED RECEPTOR
8 rs12139776 1 23283918 23543352 HTR1D 3352 3352 GuideToPharmacology agonist 135652674 CABERGOLINE CABERGOLINE chembl:CHEMBL1201087 0.17 5-HYDROXYTRYPTAMINE RECEPTOR 1D HopkinsGroom,GO,dGene,GuideToPharmacology G PROTEIN COUPLED RECEPTOR
8 rs12139776 1 23283918 23543352 HTR1D 3352 3352 GuideToPharmacology agonist 135650785 OXYMETAZOLINE OXYMETAZOLINE chembl:CHEMBL762 0.07 5-HYDROXYTRYPTAMINE RECEPTOR 1D HopkinsGroom,GO,dGene,GuideToPharmacology G PROTEIN COUPLED RECEPTOR
8 rs12139776 1 23283918 23543352 HTR1D 3352 3352 GuideToPharmacology agonist 135651059 CAPESEROD CAPESEROD chembl:CHEMBL2027925 0.09 5-HYDROXYTRYPTAMINE RECEPTOR 1D HopkinsGroom,GO,dGene,GuideToPharmacology G PROTEIN COUPLED RECEPTOR
8 rs12139776 1 23283918 23543352 HTR1D 3352 3352 GuideToPharmacology antagonist 135650754 OCAPERIDONE OCAPERIDONE chembl:CHEMBL2104619 0.06 5-HYDROXYTRYPTAMINE RECEPTOR 1D HopkinsGroom,GO,dGene,GuideToPharmacology G PROTEIN COUPLED RECEPTOR
8 rs12139776 1 23283918 23543352 HTR1D 3352 3352 GuideToPharmacology agonist 135649920 ALNIDITAN ALNIDITAN chembl:CHEMBL88240 0.42 5-HYDROXYTRYPTAMINE RECEPTOR 1D HopkinsGroom,GO,dGene,GuideToPharmacology G PROTEIN COUPLED RECEPTOR
8 rs12139776 1 23283918 23543352 HTR1D BE0000659 3352 DrugBank agonist DB00216 Eletriptan ELETRIPTAN chembl:CHEMBL1510 1.55 11513839,15821444,12498013,11752352,11152011,10193663 5-HYDROXYTRYPTAMINE RECEPTOR 1D HopkinsGroom,GO,dGene,GuideToPharmacology G PROTEIN COUPLED RECEPTOR
8 rs12139776 1 23283918 23543352 HTR1D 3352 3352 GuideToPharmacology agonist 135650023 BRL-15572 BRL-15,572 chembl:CHEMBL534232 0.09 5-HYDROXYTRYPTAMINE RECEPTOR 1D HopkinsGroom,GO,dGene,GuideToPharmacology G PROTEIN COUPLED RECEPTOR
8 rs12139776 1 23283918 23543352 HTR1D HTR1DA 3352 ChemblInteractions antagonist CHEMBL1631540 GSK163090 GSK163090 chembl:CHEMBL1631540 0.21 5-HYDROXYTRYPTAMINE RECEPTOR 1D HopkinsGroom,GO,dGene,GuideToPharmacology G PROTEIN COUPLED RECEPTOR
8 rs12139776 1 23283918 23543352 HTR1D HTR1DA 3352 ChemblInteractions agonist CHEMBL1200517 DIHYDROERGOTAMINE MESYLATE DIHYDROERGOTAMINE MESYLATE chembl:CHEMBL1200517 0.42 5-HYDROXYTRYPTAMINE RECEPTOR 1D HopkinsGroom,GO,dGene,GuideToPharmacology G PROTEIN COUPLED RECEPTOR
8 rs12139776 1 23283918 23543352 HTR1D BE0000659 3352 DrugBank antagonist,ligand DB01238 Aripiprazole ARIPIPRAZOLE chembl:CHEMBL1112 0.07 17848919,26346901 5-HYDROXYTRYPTAMINE RECEPTOR 1D HopkinsGroom,GO,dGene,GuideToPharmacology G PROTEIN COUPLED RECEPTOR
8 rs12139776 1 23283918 23543352 HTR1D 3352 3352 GuideToPharmacology antagonist 135650904 RITANSERIN RITANSERIN chembl:CHEMBL267777 0.04 5-HYDROXYTRYPTAMINE RECEPTOR 1D HopkinsGroom,GO,dGene,GuideToPharmacology G PROTEIN COUPLED RECEPTOR
8 rs12139776 1 23283918 23543352 HTR1D 3352 3352 GuideToPharmacology agonist 135651246 TERGURIDE TERGURIDE chembl:CHEMBL73151 0.07 5-HYDROXYTRYPTAMINE RECEPTOR 1D HopkinsGroom,GO,dGene,GuideToPharmacology G PROTEIN COUPLED RECEPTOR
8 rs12139776 1 23283918 23543352 HTR1D BE0000659 3352 DrugBank agonist DB00953 Rizatriptan RIZATRIPTAN chembl:CHEMBL905 2.37 15821444,8904614,12269863,9127118,12093318,11752352,15056946,9056052,11487512 5-HYDROXYTRYPTAMINE RECEPTOR 1D HopkinsGroom,GO,dGene,GuideToPharmacology G PROTEIN COUPLED RECEPTOR
8 rs12139776 1 23283918 23543352 HTR1D 3352 3352 GuideToPharmacology agonist 135650525 LISURIDE LISURIDE chembl:CHEMBL157138 0.15 5-HYDROXYTRYPTAMINE RECEPTOR 1D HopkinsGroom,GO,dGene,GuideToPharmacology G PROTEIN COUPLED RECEPTOR
8 rs12139776 1 23283918 23543352 HTR1D 3352 3352 GuideToPharmacology agonist 135650756 OLANZAPINE OLANZAPINE chembl:CHEMBL715 0.04 5-HYDROXYTRYPTAMINE RECEPTOR 1D HopkinsGroom,GO,dGene,GuideToPharmacology G PROTEIN COUPLED RECEPTOR
8 rs12139776 1 23283918 23543352 HTR1D 5-HT 1D receptor 3352 TTD Tonabersat Tonabersat TONABERSAT chembl:CHEMBL318191 1.7 5-HYDROXYTRYPTAMINE RECEPTOR 1D HopkinsGroom,GO,dGene,GuideToPharmacology G PROTEIN COUPLED RECEPTOR
8 rs12139776 1 23283918 23543352 HTR1D BE0000659 3352 DrugBank agonist DB00998 Frovatriptan FROVATRIPTAN chembl:CHEMBL1279 4.52 12028322,15342617,10883409,12028320,9700983,18360605,15185063,11752352,11735616,11152011,15311727 5-HYDROXYTRYPTAMINE RECEPTOR 1D HopkinsGroom,GO,dGene,GuideToPharmacology G PROTEIN COUPLED RECEPTOR
8 rs12139776 1 23283918 23543352 HTR1D 3352 3352 GuideToPharmacology agonist 135650207 DONITRIPTAN DONITRIPTAN chembl:CHEMBL1742428 0.28 5-HYDROXYTRYPTAMINE RECEPTOR 1D HopkinsGroom,GO,dGene,GuideToPharmacology G PROTEIN COUPLED RECEPTOR
8 rs12139776 1 23283918 23543352 HTR1D 3352 3352 GuideToPharmacology agonist 135650115 CLOZAPINE CLOZAPINE chembl:CHEMBL42 0.03 5-HYDROXYTRYPTAMINE RECEPTOR 1D HopkinsGroom,GO,dGene,GuideToPharmacology G PROTEIN COUPLED RECEPTOR
8 rs12139776 1 23283918 23543352 HTR1D BE0000659 3352 DrugBank antagonist DB00734 Risperidone RISPERIDONE chembl:CHEMBL85 0.04 5-HYDROXYTRYPTAMINE RECEPTOR 1D HopkinsGroom,GO,dGene,GuideToPharmacology G PROTEIN COUPLED RECEPTOR
8 rs12139776 1 23283918 23543352 HTR1D 3352 3352 GuideToPharmacology agonist 135650809 PERGOLIDE PERGOLIDE chembl:CHEMBL531 0.19 5-HYDROXYTRYPTAMINE RECEPTOR 1D HopkinsGroom,GO,dGene,GuideToPharmacology G PROTEIN COUPLED RECEPTOR
8 rs12139776 1 23283918 23543352 HTR1D 3352 3352 GuideToPharmacology antagonist 135651367 ZOTEPINE ZOTEPINE chembl:CHEMBL285802 0.05 5-HYDROXYTRYPTAMINE RECEPTOR 1D HopkinsGroom,GO,dGene,GuideToPharmacology G PROTEIN COUPLED RECEPTOR
8 rs12139776 1 23283918 23543352 HTR1D HTR1DA 3352 ChemblInteractions agonist CHEMBL1200371 FROVATRIPTAN SUCCINATE FROVATRIPTAN SUCCINATE chembl:CHEMBL1200371 0.42 5-HYDROXYTRYPTAMINE RECEPTOR 1D HopkinsGroom,GO,dGene,GuideToPharmacology G PROTEIN COUPLED RECEPTOR
8 rs12139776 1 23283918 23543352 HTR1D BE0000659 3352 DrugBank antagonist DB01267 Paliperidone PALIPERIDONE chembl:CHEMBL1621 0.08 11132243 5-HYDROXYTRYPTAMINE RECEPTOR 1D HopkinsGroom,GO,dGene,GuideToPharmacology G PROTEIN COUPLED RECEPTOR
8 rs12139776 1 23283918 23543352 HTR1D BE0000659 3352 DrugBank agonist DB01200 Bromocriptine BROMOCRIPTINE chembl:CHEMBL493 0.11 18691132,10641988 5-HYDROXYTRYPTAMINE RECEPTOR 1D HopkinsGroom,GO,dGene,GuideToPharmacology G PROTEIN COUPLED RECEPTOR
8 rs12139776 1 23283918 23543352 HTR1D 3352 3352 GuideToPharmacology antagonist 135650596 METHYSERGIDE METHYSERGIDE chembl:CHEMBL485253 0.05 5-HYDROXYTRYPTAMINE RECEPTOR 1D HopkinsGroom,GO,dGene,GuideToPharmacology G PROTEIN COUPLED RECEPTOR
8 rs12139776 1 23283918 23543352 HTR1D 5-HT 1D receptor 3352 TTD Neu-P11 Neu-P11 PIROMELATINE chembl:CHEMBL4297523 0.28 5-HYDROXYTRYPTAMINE RECEPTOR 1D HopkinsGroom,GO,dGene,GuideToPharmacology G PROTEIN COUPLED RECEPTOR
8 rs12139776 1 23283918 23543352 HTR1D BE0000659 3352 DrugBank binder DB00408 Loxapine LOXAPINE chembl:CHEMBL831 0.03 5-HYDROXYTRYPTAMINE RECEPTOR 1D HopkinsGroom,GO,dGene,GuideToPharmacology G PROTEIN COUPLED RECEPTOR
8 rs12139776 1 23283918 23543352 HTR1D 3352 3352 GuideToPharmacology agonist 135651413 5-HYDROXYTRYPTAMINE SEROTONIN chembl:CHEMBL39 0.04 5-HYDROXYTRYPTAMINE RECEPTOR 1D HopkinsGroom,GO,dGene,GuideToPharmacology G PROTEIN COUPLED RECEPTOR
8 rs12139776 1 23283918 23543352 HTR1D 3352 3352 GuideToPharmacology agonist 135650779 ASENAPINE ASENAPINE chembl:CHEMBL3187365 0.04 5-HYDROXYTRYPTAMINE RECEPTOR 1D HopkinsGroom,GO,dGene,GuideToPharmacology G PROTEIN COUPLED RECEPTOR
8 rs12139776 1 23283918 23543352 HTR1D HTR1D 3352 DTC SB-744185 SB-744185 CHEMBL490417 chembl:CHEMBL490417 1.7 21053897 5-HYDROXYTRYPTAMINE RECEPTOR 1D HopkinsGroom,GO,dGene,GuideToPharmacology G PROTEIN COUPLED RECEPTOR
8 rs12139776 1 23283918 23543352 HTR1D HTR1DA 3352 ChemblInteractions agonist CHEMBL1201150 SUMATRIPTAN SUCCINATE SUMATRIPTAN SUCCINATE chembl:CHEMBL1201150 0.42 5-HYDROXYTRYPTAMINE RECEPTOR 1D HopkinsGroom,GO,dGene,GuideToPharmacology G PROTEIN COUPLED RECEPTOR
8 rs12139776 1 23283918 23543352 HTR1D 3352 3352 GuideToPharmacology antagonist 135650830 PIPAMPERONE PIPAMPERONE chembl:CHEMBL440294 0.07 5-HYDROXYTRYPTAMINE RECEPTOR 1D HopkinsGroom,GO,dGene,GuideToPharmacology G PROTEIN COUPLED RECEPTOR
8 rs12139776 1 23283918 23543352 HTR1D BE0000659 3352 DrugBank agonist DB00714 Apomorphine APOMORPHINE chembl:CHEMBL53 0.07 18691132 5-HYDROXYTRYPTAMINE RECEPTOR 1D HopkinsGroom,GO,dGene,GuideToPharmacology G PROTEIN COUPLED RECEPTOR
8 rs12139776 1 23283918 23543352 HTR1D 3352 3352 GuideToPharmacology antagonist 135652710 RAUWOLSCINE RAUWOLSCINE chembl:CHEMBL10347 0.12 5-HYDROXYTRYPTAMINE RECEPTOR 1D HopkinsGroom,GO,dGene,GuideToPharmacology G PROTEIN COUPLED RECEPTOR
8 rs12139776 1 23283918 23543352 HTR1D 3352 3352 GuideToPharmacology agonist 135650930 ROXINDOLE ROXINDOLE chembl:CHEMBL431367 0.06 5-HYDROXYTRYPTAMINE RECEPTOR 1D HopkinsGroom,GO,dGene,GuideToPharmacology G PROTEIN COUPLED RECEPTOR
8 rs12139776 1 23283918 23543352 HTR1D 3352 3352 GuideToPharmacology antagonist 135650144 CYANOPINDOLOL CYANOPINDOLOL chembl:CHEMBL378501 0.85 5-HYDROXYTRYPTAMINE RECEPTOR 1D HopkinsGroom,GO,dGene,GuideToPharmacology G PROTEIN COUPLED RECEPTOR
8 rs12139776 1 23283918 23543352 HTR1D 3352 3352 GuideToPharmacology antagonist 135651064 SPIPERONE SPIPERONE chembl:CHEMBL267930 0.05 5-HYDROXYTRYPTAMINE RECEPTOR 1D HopkinsGroom,GO,dGene,GuideToPharmacology G PROTEIN COUPLED RECEPTOR
8 rs12139776 1 23283918 23543352 HTR1D BE0000659 3352 DrugBank ligand DB01224 Quetiapine QUETIAPINE chembl:CHEMBL716 0.07 17848919,11132243 5-HYDROXYTRYPTAMINE RECEPTOR 1D HopkinsGroom,GO,dGene,GuideToPharmacology G PROTEIN COUPLED RECEPTOR
8 rs12139776 1 23283918 23543352 HTR1D 3352 3352 GuideToPharmacology antagonist 135650581 METERGOLINE METERGOLINE chembl:CHEMBL19215 0.04 5-HYDROXYTRYPTAMINE RECEPTOR 1D HopkinsGroom,GO,dGene,GuideToPharmacology G PROTEIN COUPLED RECEPTOR
8 rs12139776 1 23283918 23543352 HTR1D 3352 3352 GuideToPharmacology agonist 135650124 CP-122288 CHEMBL159332 chembl:CHEMBL159332 0.42 5-HYDROXYTRYPTAMINE RECEPTOR 1D HopkinsGroom,GO,dGene,GuideToPharmacology G PROTEIN COUPLED RECEPTOR
8 rs12139776 1 23283918 23543352 HTR1D BE0000659 3352 DrugBank agonist DB04948 Lofexidine LOFEXIDINE chembl:CHEMBL17860 0.09 5-HYDROXYTRYPTAMINE RECEPTOR 1D HopkinsGroom,GO,dGene,GuideToPharmacology G PROTEIN COUPLED RECEPTOR
8 rs12139776 1 23283918 23543352 HTR1D HTR1DA 3352 ChemblInteractions agonist CHEMBL1200521 ALMOTRIPTAN MALATE ALMOTRIPTAN MALATE chembl:CHEMBL1200521 0.28 5-HYDROXYTRYPTAMINE RECEPTOR 1D HopkinsGroom,GO,dGene,GuideToPharmacology G PROTEIN COUPLED RECEPTOR
8 rs12139776 1 23283918 23543352 HTR1D BE0000659 3352 DrugBank binder DB00726 Trimipramine TRIMIPRAMINE chembl:CHEMBL644 0.08 8863001 5-HYDROXYTRYPTAMINE RECEPTOR 1D HopkinsGroom,GO,dGene,GuideToPharmacology G PROTEIN COUPLED RECEPTOR
8 rs12139776 1 23283918 23543352 HTR1D 3352 3352 GuideToPharmacology agonist 135649864 8-OH-DPAT 8-OH-DPAT chembl:CHEMBL56 0.08 5-HYDROXYTRYPTAMINE RECEPTOR 1D HopkinsGroom,GO,dGene,GuideToPharmacology G PROTEIN COUPLED RECEPTOR
8 rs12139776 1 23283918 23543352 HTR1D 3352 3352 GuideToPharmacology agonist 135651581 TRYPTAMINE TRYPTAMINE chembl:CHEMBL6640 0.07 5-HYDROXYTRYPTAMINE RECEPTOR 1D HopkinsGroom,GO,dGene,GuideToPharmacology G PROTEIN COUPLED RECEPTOR
8 rs12139776 1 23283918 23543352 HTR1D 3352 3352 GuideToPharmacology antagonist 135650453 KETANSERIN KETANSERIN chembl:CHEMBL51 0.04 5-HYDROXYTRYPTAMINE RECEPTOR 1D HopkinsGroom,GO,dGene,GuideToPharmacology G PROTEIN COUPLED RECEPTOR
8 rs12139776 1 23283918 23543352 HTR1D 3352 3352 GuideToPharmacology antagonist 135651037 SERTINDOLE SERTINDOLE chembl:CHEMBL12713 0.04 5-HYDROXYTRYPTAMINE RECEPTOR 1D HopkinsGroom,GO,dGene,GuideToPharmacology G PROTEIN COUPLED RECEPTOR
8 rs12139776 1 23283918 23543352 HTR1D HTR1DA 3352 ChemblInteractions agonist CHEMBL1201003 ELETRIPTAN HYDROBROMIDE ELETRIPTAN HYDROBROMIDE chembl:CHEMBL1201003 0.28 5-HYDROXYTRYPTAMINE RECEPTOR 1D HopkinsGroom,GO,dGene,GuideToPharmacology G PROTEIN COUPLED RECEPTOR
8 rs12139776 1 23283918 23543352 HTR1D 3352 3352 GuideToPharmacology agonist 135651331 XANOMELINE XANOMELINE chembl:CHEMBL21536 0.06 5-HYDROXYTRYPTAMINE RECEPTOR 1D HopkinsGroom,GO,dGene,GuideToPharmacology G PROTEIN COUPLED RECEPTOR
8 rs12139776 1 23283918 23543352 HTR1D 3352 3352 GuideToPharmacology antagonist 135650278 FLUSPIRILENE FLUSPIRILENE chembl:CHEMBL46516 0.04 5-HYDROXYTRYPTAMINE RECEPTOR 1D HopkinsGroom,GO,dGene,GuideToPharmacology G PROTEIN COUPLED RECEPTOR
8 rs12139776 1 23283918 23543352 HTR1D BE0000659 3352 DrugBank antagonist DB06153 Pizotifen PIZOTYLINE chembl:CHEMBL294951 0.11 2045831 5-HYDROXYTRYPTAMINE RECEPTOR 1D HopkinsGroom,GO,dGene,GuideToPharmacology G PROTEIN COUPLED RECEPTOR
8 rs12139776 1 23283918 23543352 HMGCL BE0003332 3155 DrugBank DB04594 3-hydroxyglutaric acid CHEMBL556937 chembl:CHEMBL556937 56.81 3-HYDROXYMETHYL-3-METHYLGLUTARYL-COA LYASE HumanProteinAtlas,Pharos ENZYME
9 rs3768321 1 39551488 40088043 MTF1 BE0008688 4520 DrugBank binder DB12965 Silver SILVER chembl:CHEMBL1230866 14.2 3952727 METAL REGULATORY TRANSCRIPTION FACTOR 1 Pharos TRANSCRIPTION FACTOR
9 rs3768321 1 39551488 40088043 MTF1 Q14872 4520 TdgClinicalTrial LOR-253 LOR-253 APTO-253 chembl:CHEMBL4297261 14.2 METAL REGULATORY TRANSCRIPTION FACTOR 1 Pharos TRANSCRIPTION FACTOR
9 rs3768321 1 39551488 40088043 NDUFS5 NDUFS5 4725 ChemblInteractions inhibitor CHEMBL3545135 NV-128 NV-128 chembl:CHEMBL3545135 0.28 NADH:UBIQUINONE OXIDOREDUCTASE SUBUNIT S5 Pharos ENZYME
9 rs3768321 1 39551488 40088043 NDUFS5 NDUFS5 4725 ChemblInteractions inhibitor CHEMBL3545320 ME-344 ME-344 chembl:CHEMBL3545320 0.28 NADH:UBIQUINONE OXIDOREDUCTASE SUBUNIT S5 Pharos ENZYME
9 rs3768321 1 39551488 40088043 NDUFS5 BE0000089 4725 DrugBank DB00157 NADH CHEMBL1161866 chembl:CHEMBL1161866 0.39 10070614,17139284,17016423 NADH:UBIQUINONE OXIDOREDUCTASE SUBUNIT S5 Pharos ENZYME
9 rs3768321 1 39551488 40088043 NDUFS5 NDUFS5 4725 ChemblInteractions inhibitor CHEMBL1703 METFORMIN HYDROCHLORIDE METFORMIN HYDROCHLORIDE chembl:CHEMBL1703 0.26 NADH:UBIQUINONE OXIDOREDUCTASE SUBUNIT S5 Pharos ENZYME
9 rs3768321 1 39551488 40088043 NT5C1A NT5C1A 84618 PharmGKB fluorouracil fluorouracil FLUOROURACIL chembl:CHEMBL185 0.36 26906009 5'-NUCLEOTIDASE, CYTOSOLIC IA GuideToPharmacology ENZYME
9 rs3768321 1 39551488 40088043 NT5C1A NT5C1A 84618 PharmGKB gemcitabine gemcitabine GEMCITABINE chembl:CHEMBL888 0.46 26906009 5'-NUCLEOTIDASE, CYTOSOLIC IA GuideToPharmacology ENZYME
9 rs3768321 1 39551488 40088043 NT5C1A NT5C1A 84618 PharmGKB cladribine cladribine CLADRIBINE chembl:CHEMBL1619 1.8 26906009 5'-NUCLEOTIDASE, CYTOSOLIC IA GuideToPharmacology ENZYME
10 rs3120047 1 43760070 44145130 PPIH BE0002331 10465 DrugBank DB00172 Proline PROLINE chembl:CHEMBL54922 8.12 17139284,17016423 PEPTIDYLPROLYL ISOMERASE H RussLampel,HingoraniCasas DRUGGABLE GENOME
10 rs3120047 1 43760070 44145130 SLC2A1 SLC2A1 6513 NCI DIAZEPAM DIAZEPAM DIAZEPAM chembl:CHEMBL12 0.29 15148255 SOLUTE CARRIER FAMILY 2 MEMBER 1 HingoraniCasas,RussLampel DRUGGABLE GENOME
10 rs3120047 1 43760070 44145130 SLC2A1 SLC2A1 6513 NCI PIOGLITAZONE PIOGLITAZONE PIOGLITAZONE chembl:CHEMBL595 0.51 17251278 SOLUTE CARRIER FAMILY 2 MEMBER 1 HingoraniCasas,RussLampel DRUGGABLE GENOME
10 rs3120047 1 43760070 44145130 SLC2A1 SLC2A1 6513 NCI TRIAMCINOLONE TRIAMCINOLONE TRIAMCINOLONE chembl:CHEMBL1451 0.38 10199793 SOLUTE CARRIER FAMILY 2 MEMBER 1 HingoraniCasas,RussLampel DRUGGABLE GENOME
10 rs3120047 1 43760070 44145130 SLC2A1 SLC2A1 6513 DTC LIPOIC ACID LIPOIC ACID THIOCTIC ACID chembl:CHEMBL134342 8.74 23984871 SOLUTE CARRIER FAMILY 2 MEMBER 1 HingoraniCasas,RussLampel DRUGGABLE GENOME
10 rs3120047 1 43760070 44145130 SLC2A1 SLC2A1 6513 NCI PROGESTERONE PROGESTERONE PROGESTERONE chembl:CHEMBL103 0.11 15350188 SOLUTE CARRIER FAMILY 2 MEMBER 1 HingoraniCasas,RussLampel DRUGGABLE GENOME
10 rs3120047 1 43760070 44145130 SLC2A1 BE0001057 6513 DrugBank DB02709 Resveratrol RESVERATROL chembl:CHEMBL165 0.13 23615963 SOLUTE CARRIER FAMILY 2 MEMBER 1 HingoraniCasas,RussLampel DRUGGABLE GENOME
10 rs3120047 1 43760070 44145130 SLC2A1 P11166 6513 TdgClinicalTrial GLUFOSFAMIDE GLUFOSFAMIDE GLUFOSFAMIDE chembl:CHEMBL2107143 0.55 SOLUTE CARRIER FAMILY 2 MEMBER 1 HingoraniCasas,RussLampel DRUGGABLE GENOME
10 rs3120047 1 43760070 44145130 SLC2A1 SLC2A1 6513 NCI THYMIDINE THYMIDINE THYMIDINE chembl:CHEMBL52609 1.46 1868466 SOLUTE CARRIER FAMILY 2 MEMBER 1 HingoraniCasas,RussLampel DRUGGABLE GENOME
10 rs3120047 1 43760070 44145130 SLC2A1 BE0001057 6513 DrugBank binder DB11059 Carboxymethylcellulose CARBOXYMETHYLCELLULOSE chembl:CHEMBL1909054 8.74 17389485 SOLUTE CARRIER FAMILY 2 MEMBER 1 HingoraniCasas,RussLampel DRUGGABLE GENOME
10 rs3120047 1 43760070 44145130 SLC2A1 SLC2A1 6513 NCI PHENYTOIN PHENYTOIN PHENYTOIN chembl:CHEMBL16 0.21 15698863 SOLUTE CARRIER FAMILY 2 MEMBER 1 HingoraniCasas,RussLampel DRUGGABLE GENOME
10 rs3120047 1 43760070 44145130 SLC2A1 SLC2A1 6513 NCI ROSIGLITAZONE ROSIGLITAZONE ROSIGLITAZONE chembl:CHEMBL121 0.27 11699047 SOLUTE CARRIER FAMILY 2 MEMBER 1 HingoraniCasas,RussLampel DRUGGABLE GENOME
10 rs3120047 1 43760070 44145130 SLC2A1 SLC2A1 6513 NCI GENTAMICIN GENTAMICIN GENTAMICIN chembl:CHEMBL3039597 0.38 8779884 SOLUTE CARRIER FAMILY 2 MEMBER 1 HingoraniCasas,RussLampel DRUGGABLE GENOME
10 rs3120047 1 43760070 44145130 TIE1 7075 7075 GuideToPharmacology inhibitor 363894135 MERESTINIB MERESTINIB chembl:CHEMBL3545307 2.37 TYROSINE KINASE WITH IMMUNOGLOBULIN LIKE AND EGF LIKE DOMAINS 1 HingoraniCasas,RussLampel,HopkinsGroom DRUGGABLE GENOME
10 rs3120047 1 43760070 44145130 TIE1 TIE 7075 ChemblInteractions inhibitor CHEMBL3545300 CP-459632 CP-459632 chembl:CHEMBL3545300 2.37 TYROSINE KINASE WITH IMMUNOGLOBULIN LIKE AND EGF LIKE DOMAINS 1 HingoraniCasas,RussLampel,HopkinsGroom DRUGGABLE GENOME
10 rs3120047 1 43760070 44145130 MPL TPOR 4352 ChemblInteractions agonist CHEMBL1201832 ROMIPLOSTIM ROMIPLOSTIM chembl:CHEMBL1201832 4.52 MPL PROTO-ONCOGENE, THROMBOPOIETIN RECEPTOR MskImpact,Tempus,FoundationOneGenes,CarisMolecularIntelligence CLINICALLY ACTIONABLE
10 rs3120047 1 43760070 44145130 MPL BE0003440 4352 DrugBank agonist DB11995 Avatrombopag AVATROMBOPAG chembl:CHEMBL2103883 2.3 MPL PROTO-ONCOGENE, THROMBOPOIETIN RECEPTOR MskImpact,Tempus,FoundationOneGenes,CarisMolecularIntelligence CLINICALLY ACTIONABLE
10 rs3120047 1 43760070 44145130 MPL BE0003440 4352 DrugBank agonist DB13125 Lusutrombopag LUSUTROMBOPAG chembl:CHEMBL2107831 5.16 29274361,26666417 MPL PROTO-ONCOGENE, THROMBOPOIETIN RECEPTOR MskImpact,Tempus,FoundationOneGenes,CarisMolecularIntelligence CLINICALLY ACTIONABLE
10 rs3120047 1 43760070 44145130 MPL MPL 4352 JAX-CKB GDC-0941 GDC-0941 PICTILISIB chembl:CHEMBL521851 0.34 24251790 MPL PROTO-ONCOGENE, THROMBOPOIETIN RECEPTOR MskImpact,Tempus,FoundationOneGenes,CarisMolecularIntelligence CLINICALLY ACTIONABLE
10 rs3120047 1 43760070 44145130 MPL MPL 4352 JAX-CKB MK2206 MK2206 MK-2206 chembl:CHEMBL1079175 0.61 23748344 MPL PROTO-ONCOGENE, THROMBOPOIETIN RECEPTOR MskImpact,Tempus,FoundationOneGenes,CarisMolecularIntelligence CLINICALLY ACTIONABLE
10 rs3120047 1 43760070 44145130 MPL Thrombopoietin receptor 4352 TTD Eltrombopag Eltrombopag ELTROMBOPAG chembl:CHEMBL461101 4.43 MPL PROTO-ONCOGENE, THROMBOPOIETIN RECEPTOR MskImpact,Tempus,FoundationOneGenes,CarisMolecularIntelligence CLINICALLY ACTIONABLE
10 rs3120047 1 43760070 44145130 MPL TPOR 4352 ChemblInteractions agonist CHEMBL461806 ELTROMBOPAG OLAMINE ELTROMBOPAG OLAMINE chembl:CHEMBL461806 5.16 MPL PROTO-ONCOGENE, THROMBOPOIETIN RECEPTOR MskImpact,Tempus,FoundationOneGenes,CarisMolecularIntelligence CLINICALLY ACTIONABLE
10 rs3120047 1 43760070 44145130 MPL MPL 4352 JAX-CKB Ruxolitinib Ruxolitinib RUXOLITINIB chembl:CHEMBL1789941 0.86 24251790 MPL PROTO-ONCOGENE, THROMBOPOIETIN RECEPTOR MskImpact,Tempus,FoundationOneGenes,CarisMolecularIntelligence CLINICALLY ACTIONABLE
10 rs3120047 1 43760070 44145130 MPL MPL 4352 JAX-CKB Everolimus Everolimus EVEROLIMUS chembl:CHEMBL1908360 0.25 21725052 MPL PROTO-ONCOGENE, THROMBOPOIETIN RECEPTOR MskImpact,Tempus,FoundationOneGenes,CarisMolecularIntelligence CLINICALLY ACTIONABLE
10 rs3120047 1 43760070 44145130 MPL MPL 4352 JAX-CKB BEZ235 BEZ235 DACTOLISIB chembl:CHEMBL1879463 0.23 24251790 MPL PROTO-ONCOGENE, THROMBOPOIETIN RECEPTOR MskImpact,Tempus,FoundationOneGenes,CarisMolecularIntelligence CLINICALLY ACTIONABLE
10 rs3120047 1 43760070 44145130 MPL Thrombopoietin receptor 4352 TTD PROMACTA PROMACTA PROMACTA wikidata:Q48825972 5.16 MPL PROTO-ONCOGENE, THROMBOPOIETIN RECEPTOR MskImpact,Tempus,FoundationOneGenes,CarisMolecularIntelligence CLINICALLY ACTIONABLE
10 rs3120047 1 43760070 44145130 KDM4A KDM4A 9682 DTC CLOFAZIMINE CLOFAZIMINE CLOFAZIMINE chembl:CHEMBL1292 0.02 LYSINE DEMETHYLASE 4A HingoraniCasas DRUGGABLE GENOME
10 rs3120047 1 43760070 44145130 KDM4A KDM4A 9682 DTC MONTELUKAST SODIUM MONTELUKAST SODIUM MONTELUKAST SODIUM chembl:CHEMBL1200681 0.03 LYSINE DEMETHYLASE 4A HingoraniCasas DRUGGABLE GENOME
10 rs3120047 1 43760070 44145130 KDM4A KDM4A 9682 DTC CHLOROGENIC ACID CHLOROGENIC ACID CHLOROGENIC ACID chembl:CHEMBL284616 0.06 LYSINE DEMETHYLASE 4A HingoraniCasas DRUGGABLE GENOME
10 rs3120047 1 43760070 44145130 KDM4A KDM4A 9682 DTC ERGOCRYPTINE ERGOCRYPTINE ERGOCRYPTINE chembl:CHEMBL1403281 0.01 LYSINE DEMETHYLASE 4A HingoraniCasas DRUGGABLE GENOME
10 rs3120047 1 43760070 44145130 KDM4A KDM4A 9682 DTC 4-HYDROXYESTRADIOL 4-HYDROXYESTRADIOL CHEMBL1412489 chembl:CHEMBL1412489 0.02 LYSINE DEMETHYLASE 4A HingoraniCasas DRUGGABLE GENOME
10 rs3120047 1 43760070 44145130 KDM4A KDM4A 9682 DTC INDAZOLE-3-CARBOXYLICACID INDAZOLE-3-CARBOXYLICACID CHEMBL502057 chembl:CHEMBL502057 0.13 LYSINE DEMETHYLASE 4A HingoraniCasas DRUGGABLE GENOME
10 rs3120047 1 43760070 44145130 KDM4A KDM4A 9682 DTC ALTENUSIN ALTENUSIN ALTENUSIN chembl:CHEMBL483531 0.01 LYSINE DEMETHYLASE 4A HingoraniCasas DRUGGABLE GENOME
10 rs3120047 1 43760070 44145130 KDM4A KDM4A 9682 DTC GNF-PF-840 GNF-PF-840 CHEMBL601605 chembl:CHEMBL601605 0.04 LYSINE DEMETHYLASE 4A HingoraniCasas DRUGGABLE GENOME
10 rs3120047 1 43760070 44145130 KDM4A KDM4A 9682 DTC EUPAFOLIN EUPAFOLIN EUPAFOLIN chembl:CHEMBL172350 0.01 LYSINE DEMETHYLASE 4A HingoraniCasas DRUGGABLE GENOME
10 rs3120047 1 43760070 44145130 KDM4A KDM4A 9682 DTC PYRIDINE-2,4-DICARBOXYLIC ACID PYRIDINE-2,4-DICARBOXYLIC ACID CHEMBL316034 chembl:CHEMBL316034 0.02 LYSINE DEMETHYLASE 4A HingoraniCasas DRUGGABLE GENOME
10 rs3120047 1 43760070 44145130 KDM4A KDM4A 9682 DTC 3,8'-BIAPIGENIN 3,8'-BIAPIGENIN CHEMBL515252 chembl:CHEMBL515252 0.01 LYSINE DEMETHYLASE 4A HingoraniCasas DRUGGABLE GENOME
10 rs3120047 1 43760070 44145130 KDM4A KDM4A 9682 DTC GNF-PF-3350 GNF-PF-3350 CHEMBL600747 chembl:CHEMBL600747 0.03 LYSINE DEMETHYLASE 4A HingoraniCasas DRUGGABLE GENOME
10 rs3120047 1 43760070 44145130 KDM4A KDM4A 9682 DTC RALOXIFENE HYDROCHLORIDE RALOXIFENE HYDROCHLORIDE RALOXIFENE HYDROCHLORIDE chembl:CHEMBL1116 0.01 LYSINE DEMETHYLASE 4A HingoraniCasas DRUGGABLE GENOME
10 rs3120047 1 43760070 44145130 KDM4A KDM4A 9682 DTC GNF-PF-67 GNF-PF-67 CHEMBL578512 chembl:CHEMBL578512 0 LYSINE DEMETHYLASE 4A HingoraniCasas DRUGGABLE GENOME
10 rs3120047 1 43760070 44145130 KDM4A KDM4A 9682 DTC AFIMOXIFENE AFIMOXIFENE AFIMOXIFENE chembl:CHEMBL2137046 0.01 LYSINE DEMETHYLASE 4A HingoraniCasas DRUGGABLE GENOME
10 rs3120047 1 43760070 44145130 KDM4A KDM4A 9682 DTC GNF-PF-3582 GNF-PF-3582 CHEMBL606167 chembl:CHEMBL606167 0.02 LYSINE DEMETHYLASE 4A HingoraniCasas DRUGGABLE GENOME
10 rs3120047 1 43760070 44145130 KDM4A KDM4A 9682 DTC MITOXANTRONE MITOXANTRONE MITOXANTRONE chembl:CHEMBL58 0 LYSINE DEMETHYLASE 4A HingoraniCasas DRUGGABLE GENOME
10 rs3120047 1 43760070 44145130 KDM4A KDM4A 9682 DTC N-METHYL-D-ASPARTIC ACID (NMDA) N-METHYL-D-ASPARTIC ACID (NMDA) N-METHYL-D-ASPARTIC ACID (NMDA) chembl:CHEMBL291278 0.01 LYSINE DEMETHYLASE 4A HingoraniCasas DRUGGABLE GENOME
10 rs3120047 1 43760070 44145130 KDM4A KDM4A 9682 DTC 4-METHYLDAPHNETIN 4-METHYLDAPHNETIN 4-METHYLDAPHNETIN chembl:CHEMBL276618 0.03 LYSINE DEMETHYLASE 4A HingoraniCasas DRUGGABLE GENOME
10 rs3120047 1 43760070 44145130 KDM4A KDM4A 9682 DTC PYRITHIONE PYRITHIONE PYRITHIONE chembl:CHEMBL1650619 0.01 LYSINE DEMETHYLASE 4A HingoraniCasas DRUGGABLE GENOME
10 rs3120047 1 43760070 44145130 KDM4A KDM4A 9682 DTC DIMETHYLPHENYLPIPERAZINIUM IODIDE DIMETHYLPHENYLPIPERAZINIUM IODIDE DIMETHYLPHENYLPIPERAZINIUM IODIDE chembl:CHEMBL47814 0.03 LYSINE DEMETHYLASE 4A HingoraniCasas DRUGGABLE GENOME
10 rs3120047 1 43760070 44145130 KDM4A KDM4A 9682 DTC 2-HYDROXYPHENAZINE 5,10-DIOXIDE 2-HYDROXYPHENAZINE 5,10-DIOXIDE CHEMBL179611 chembl:CHEMBL179611 0.02 LYSINE DEMETHYLASE 4A HingoraniCasas DRUGGABLE GENOME
10 rs3120047 1 43760070 44145130 KDM4A KDM4A 9682 DTC APOMORPHINE HYDROCHLORIDE HEMIHYDRATE APOMORPHINE HYDROCHLORIDE HEMIHYDRATE APOMORPHINE HYDROCHLORIDE HEMIHYDRATE chembl:CHEMBL1256708 0.01 LYSINE DEMETHYLASE 4A HingoraniCasas DRUGGABLE GENOME
10 rs3120047 1 43760070 44145130 KDM4A KDM4A 9682 DTC LOMOFUNGIN LOMOFUNGIN LOMOFUNGIN chembl:CHEMBL1505471 0.01 LYSINE DEMETHYLASE 4A HingoraniCasas DRUGGABLE GENOME
10 rs3120047 1 43760070 44145130 KDM4A KDM4A 9682 DTC GNF-PF-2954 GNF-PF-2954 CHEMBL582722 chembl:CHEMBL582722 0.02 LYSINE DEMETHYLASE 4A HingoraniCasas DRUGGABLE GENOME
10 rs3120047 1 43760070 44145130 KDM4A KDM4A 9682 DTC MERCAPTOPURINE HYDRATE MERCAPTOPURINE HYDRATE MERCAPTOPURINE chembl:CHEMBL1200751 0.02 LYSINE DEMETHYLASE 4A HingoraniCasas DRUGGABLE GENOME
10 rs3120047 1 43760070 44145130 KDM4A KDM4A 9682 DTC GNF-PF-5007 GNF-PF-5007 CHEMBL1989853 chembl:CHEMBL1989853 0.02 LYSINE DEMETHYLASE 4A HingoraniCasas DRUGGABLE GENOME
10 rs3120047 1 43760070 44145130 KDM4A KDM4A 9682 DTC DNDI1416934 DNDI1416934 CHEMBL1989750 chembl:CHEMBL1989750 0.02 LYSINE DEMETHYLASE 4A HingoraniCasas DRUGGABLE GENOME
10 rs3120047 1 43760070 44145130 KDM4A KDM4A 9682 DTC 1-AMINOCYCLOPROPANECARBOXYLIC ACID HCL 1-AMINOCYCLOPROPANECARBOXYLIC ACID HCL CHEMBL1255660 chembl:CHEMBL1255660 0.13 LYSINE DEMETHYLASE 4A HingoraniCasas DRUGGABLE GENOME
10 rs3120047 1 43760070 44145130 KDM4A KDM4A 9682 DTC TCMDC-123916 TCMDC-123916 CHEMBL493863 chembl:CHEMBL493863 0.01 LYSINE DEMETHYLASE 4A HingoraniCasas DRUGGABLE GENOME
10 rs3120047 1 43760070 44145130 KDM4A KDM4A 9682 DTC SJ000113107 SJ000113107 CHEMBL589245 chembl:CHEMBL589245 0.03 LYSINE DEMETHYLASE 4A HingoraniCasas DRUGGABLE GENOME
10 rs3120047 1 43760070 44145130 KDM4A KDM4A 9682 DTC CYCLOHETERPHYLLIN CYCLOHETERPHYLLIN CYCLOHETERPHYLLIN chembl:CHEMBL461820 0.13 LYSINE DEMETHYLASE 4A HingoraniCasas DRUGGABLE GENOME
10 rs3120047 1 43760070 44145130 KDM4A KDM4A 9682 DTC BAS 01152706 BAS 01152706 CHEMBL2002487 chembl:CHEMBL2002487 0.01 LYSINE DEMETHYLASE 4A HingoraniCasas DRUGGABLE GENOME
10 rs3120047 1 43760070 44145130 KDM4A KDM4A 9682 DTC TOSUFLOXACIN TOSYLATE TOSUFLOXACIN TOSYLATE TOSUFLOXACIN TOSYLATE chembl:CHEMBL104270 0.04 LYSINE DEMETHYLASE 4A HingoraniCasas DRUGGABLE GENOME
10 rs3120047 1 43760070 44145130 KDM4A KDM4A 9682 DTC NSC-628113 NSC-628113 CHEMBL176599 chembl:CHEMBL176599 0.03 LYSINE DEMETHYLASE 4A HingoraniCasas DRUGGABLE GENOME
10 rs3120047 1 43760070 44145130 KDM4A KDM4A 9682 DTC MICONAZOLE MICONAZOLE MICONAZOLE chembl:CHEMBL91 0.01 LYSINE DEMETHYLASE 4A HingoraniCasas DRUGGABLE GENOME
10 rs3120047 1 43760070 44145130 KDM4A KDM4A 9682 DTC AG-528 AG-528 CHEMBL56542 chembl:CHEMBL56542 0.02 LYSINE DEMETHYLASE 4A HingoraniCasas DRUGGABLE GENOME
10 rs3120047 1 43760070 44145130 KDM4A KDM4A 9682 DTC STICTIC ACID STICTIC ACID STICTIC ACID chembl:CHEMBL173530 0.01 LYSINE DEMETHYLASE 4A HingoraniCasas DRUGGABLE GENOME
10 rs3120047 1 43760070 44145130 KDM4A KDM4A 9682 DTC (S)-MAP4 HCL (S)-MAP4 HCL CHEMBL1256510 chembl:CHEMBL1256510 0.06 LYSINE DEMETHYLASE 4A HingoraniCasas DRUGGABLE GENOME
10 rs3120047 1 43760070 44145130 KDM4A KDM4A 9682 DTC NSC-175743 NSC-175743 CHEMBL1609016 chembl:CHEMBL1609016 0.03 LYSINE DEMETHYLASE 4A HingoraniCasas DRUGGABLE GENOME
10 rs3120047 1 43760070 44145130 KDM4A KDM4A 9682 DTC GUAIAZULENE GUAIAZULENE GUAIAZULEN chembl:CHEMBL1408759 0.04 LYSINE DEMETHYLASE 4A HingoraniCasas DRUGGABLE GENOME
10 rs3120047 1 43760070 44145130 KDM4A KDM4A 9682 DTC MMV006513 MMV006513 CHEMBL585622 chembl:CHEMBL585622 0.02 LYSINE DEMETHYLASE 4A HingoraniCasas DRUGGABLE GENOME
10 rs3120047 1 43760070 44145130 KDM4A KDM4A 9682 DTC DNDI1417941 DNDI1417941 CHEMBL2095095 chembl:CHEMBL2095095 0.01 LYSINE DEMETHYLASE 4A HingoraniCasas DRUGGABLE GENOME
10 rs3120047 1 43760070 44145130 KDM4A KDM4A 9682 DTC NSC-720622 NSC-720622 CHEMBL1287980 chembl:CHEMBL1287980 0.02 LYSINE DEMETHYLASE 4A HingoraniCasas DRUGGABLE GENOME
10 rs3120047 1 43760070 44145130 KDM4A KDM4A 9682 DTC PRALIDOXIME IODIDE PRALIDOXIME IODIDE PRALIDOXIME IODIDE chembl:CHEMBL14577 0.13 LYSINE DEMETHYLASE 4A HingoraniCasas DRUGGABLE GENOME
10 rs3120047 1 43760070 44145130 KDM4A KDM4A 9682 DTC CARMINIC ACID CARMINIC ACID CARMINIC ACID chembl:CHEMBL263094 0.02 LYSINE DEMETHYLASE 4A HingoraniCasas DRUGGABLE GENOME
10 rs3120047 1 43760070 44145130 KDM4A KDM4A 9682 DTC NSC-102742 NSC-102742 CHEMBL1519374 chembl:CHEMBL1519374 0.01 LYSINE DEMETHYLASE 4A HingoraniCasas DRUGGABLE GENOME
10 rs3120047 1 43760070 44145130 KDM4A KDM4A 9682 DTC MESO-2,3-DIMERCAPTOSUCCINIC ACID MESO-2,3-DIMERCAPTOSUCCINIC ACID CHEMBL28721 chembl:CHEMBL28721 0.02 LYSINE DEMETHYLASE 4A HingoraniCasas DRUGGABLE GENOME
10 rs3120047 1 43760070 44145130 KDM4A KDM4A 9682 DTC CEFOTAXIME SODIUM CEFOTAXIME SODIUM CEFOTAXIME SODIUM chembl:CHEMBL1010 0.01 LYSINE DEMETHYLASE 4A HingoraniCasas DRUGGABLE GENOME
10 rs3120047 1 43760070 44145130 KDM4A KDM4A 9682 DTC GNF-PF-4992 GNF-PF-4992 CHEMBL275177 chembl:CHEMBL275177 0.03 LYSINE DEMETHYLASE 4A HingoraniCasas DRUGGABLE GENOME
10 rs3120047 1 43760070 44145130 KDM4A KDM4A 9682 DTC CEFOXITIN SODIUM CEFOXITIN SODIUM CEFOXITIN SODIUM chembl:CHEMBL1200530 0.03 LYSINE DEMETHYLASE 4A HingoraniCasas DRUGGABLE GENOME
10 rs3120047 1 43760070 44145130 KDM4A KDM4A 9682 DTC OXYTETRACYCLINE OXYTETRACYCLINE OXYTETRACYCLINE chembl:CHEMBL1517 0.01 LYSINE DEMETHYLASE 4A HingoraniCasas DRUGGABLE GENOME
10 rs3120047 1 43760070 44145130 KDM4A KDM4A 9682 DTC TCMDC-124176 TCMDC-124176 CHEMBL588038 chembl:CHEMBL588038 0.01 LYSINE DEMETHYLASE 4A HingoraniCasas DRUGGABLE GENOME
10 rs3120047 1 43760070 44145130 KDM4A KDM4A 9682 DTC DNDI1417147 DNDI1417147 CHEMBL2094484 chembl:CHEMBL2094484 0.03 LYSINE DEMETHYLASE 4A HingoraniCasas DRUGGABLE GENOME
10 rs3120047 1 43760070 44145130 KDM4A KDM4A 9682 DTC TYRPHOSTIN 51 TYRPHOSTIN 51 TYRPHOSTIN 51 chembl:CHEMBL78257 0.01 LYSINE DEMETHYLASE 4A HingoraniCasas DRUGGABLE GENOME
10 rs3120047 1 43760070 44145130 KDM4A KDM4A 9682 DTC ENCLOMIPHENE CITRATE ENCLOMIPHENE CITRATE ENCLOMIPHENE CITRATE chembl:CHEMBL1200667 0.02 LYSINE DEMETHYLASE 4A HingoraniCasas DRUGGABLE GENOME
10 rs3120047 1 43760070 44145130 KDM4A KDM4A 9682 DTC SOLYPERTINE TARTRATE SOLYPERTINE TARTRATE SOLYPERTINE TARTRATE chembl:CHEMBL1698058 0.06 LYSINE DEMETHYLASE 4A HingoraniCasas DRUGGABLE GENOME
10 rs3120047 1 43760070 44145130 KDM4A KDM4A 9682 DTC TENOXICAM TENOXICAM TENOXICAM chembl:CHEMBL302795 0.03 LYSINE DEMETHYLASE 4A HingoraniCasas DRUGGABLE GENOME
10 rs3120047 1 43760070 44145130 KDM4A KDM4A 9682 DTC NSC-348401 NSC-348401 CHEMBL515505 chembl:CHEMBL515505 0.01 LYSINE DEMETHYLASE 4A HingoraniCasas DRUGGABLE GENOME
10 rs3120047 1 43760070 44145130 KDM4A KDM4A 9682 DTC METHYLMALONIC ACID METHYLMALONIC ACID METHYLMALONIC ACID chembl:CHEMBL1232416 0.06 LYSINE DEMETHYLASE 4A HingoraniCasas DRUGGABLE GENOME
10 rs3120047 1 43760070 44145130 KDM4A KDM4A 9682 DTC SJ000124275 SJ000124275 CHEMBL602150 chembl:CHEMBL602150 0.03 LYSINE DEMETHYLASE 4A HingoraniCasas DRUGGABLE GENOME
10 rs3120047 1 43760070 44145130 KDM4A KDM4A 9682 DTC 4-HYDROXYBENZALDEHYDE PHENYLHYDRAZONE 4-HYDROXYBENZALDEHYDE PHENYLHYDRAZONE CHEMBL224032 chembl:CHEMBL224032 0.04 LYSINE DEMETHYLASE 4A HingoraniCasas DRUGGABLE GENOME
10 rs3120047 1 43760070 44145130 KDM4A KDM4A 9682 DTC EMODIN EMODIN EMODIN chembl:CHEMBL289277 0 LYSINE DEMETHYLASE 4A HingoraniCasas DRUGGABLE GENOME
10 rs3120047 1 43760070 44145130 KDM4A KDM4A 9682 DTC DNDI1417776 DNDI1417776 CHEMBL1585652 chembl:CHEMBL1585652 0.04 LYSINE DEMETHYLASE 4A HingoraniCasas DRUGGABLE GENOME
10 rs3120047 1 43760070 44145130 KDM4A KDM4A 9682 DTC CLOTRIMAZOLE CLOTRIMAZOLE CLOTRIMAZOLE chembl:CHEMBL104 0 LYSINE DEMETHYLASE 4A HingoraniCasas DRUGGABLE GENOME
10 rs3120047 1 43760070 44145130 KDM4A KDM4A 9682 DTC RAFOXANIDE RAFOXANIDE RAFOXANIDE chembl:CHEMBL287542 0.02 LYSINE DEMETHYLASE 4A HingoraniCasas DRUGGABLE GENOME
10 rs3120047 1 43760070 44145130 KDM4A KDM4A 9682 DTC KAINIC ACID KAINIC ACID KAINIC ACID chembl:CHEMBL275040 0.03 LYSINE DEMETHYLASE 4A HingoraniCasas DRUGGABLE GENOME
10 rs3120047 1 43760070 44145130 KDM4A KDM4A 9682 DTC NSC-11437 NSC-11437 CHEMBL1814509 chembl:CHEMBL1814509 0.02 LYSINE DEMETHYLASE 4A HingoraniCasas DRUGGABLE GENOME
10 rs3120047 1 43760070 44145130 KDM4A KDM4A 9682 DTC S-NITROSOGLUTATHIONE S-NITROSOGLUTATHIONE S-NITROSOGLUTATHIONE chembl:CHEMBL63507 0.04 LYSINE DEMETHYLASE 4A HingoraniCasas DRUGGABLE GENOME
10 rs3120047 1 43760070 44145130 KDM4A KDM4A 9682 DTC 5-NITRO-[1,10]PHENANTHROLINE 5-NITRO-[1,10]PHENANTHROLINE CHEMBL101815 chembl:CHEMBL101815 0.03 LYSINE DEMETHYLASE 4A HingoraniCasas DRUGGABLE GENOME
10 rs3120047 1 43760070 44145130 KDM4A KDM4A 9682 DTC PROTOPORPHYRIN DISODIUM PROTOPORPHYRIN DISODIUM PROTOPORPHYRIN DISODIUM chembl:CHEMBL2105866 0.01 LYSINE DEMETHYLASE 4A HingoraniCasas DRUGGABLE GENOME
10 rs3120047 1 43760070 44145130 KDM4A KDM4A 9682 DTC CETIRIZINE HYDROCHLORIDE CETIRIZINE HYDROCHLORIDE CETIRIZINE HYDROCHLORIDE chembl:CHEMBL1201113 0.06 LYSINE DEMETHYLASE 4A HingoraniCasas DRUGGABLE GENOME
10 rs3120047 1 43760070 44145130 KDM4A KDM4A 9682 DTC CAFFEIC ACID PHENETHYL ESTER CAFFEIC ACID PHENETHYL ESTER CAFFEIC ACID PHENETHYL ESTER chembl:CHEMBL319244 0.01 LYSINE DEMETHYLASE 4A HingoraniCasas DRUGGABLE GENOME
10 rs3120047 1 43760070 44145130 KDM4A KDM4A 9682 DTC 2-PICOLINIC ACID 2-PICOLINIC ACID 2-PICOLINIC ACID chembl:CHEMBL72628 0.03 LYSINE DEMETHYLASE 4A HingoraniCasas DRUGGABLE GENOME
10 rs3120047 1 43760070 44145130 KDM4A KDM4A 9682 DTC GLYASPERIN D GLYASPERIN D GLYASPERIN D chembl:CHEMBL1563332 0.06 LYSINE DEMETHYLASE 4A HingoraniCasas DRUGGABLE GENOME
10 rs3120047 1 43760070 44145130 KDM4A KDM4A 9682 DTC TCMDC-139459 TCMDC-139459 CHEMBL86464 chembl:CHEMBL86464 0.01 LYSINE DEMETHYLASE 4A HingoraniCasas DRUGGABLE GENOME
10 rs3120047 1 43760070 44145130 KDM4A KDM4A 9682 DTC GNF-PF-1654 GNF-PF-1654 CHEMBL602776 chembl:CHEMBL602776 0.03 LYSINE DEMETHYLASE 4A HingoraniCasas DRUGGABLE GENOME
10 rs3120047 1 43760070 44145130 KDM4A KDM4A 9682 DTC NSC-3323 NSC-3323 CHEMBL1270169 chembl:CHEMBL1270169 0.02 LYSINE DEMETHYLASE 4A HingoraniCasas DRUGGABLE GENOME
10 rs3120047 1 43760070 44145130 KDM4A KDM4A 9682 DTC IMIDAZOLE-4-ACETIC ACID HCL IMIDAZOLE-4-ACETIC ACID HCL CHEMBL1256325 chembl:CHEMBL1256325 0.06 LYSINE DEMETHYLASE 4A HingoraniCasas DRUGGABLE GENOME
10 rs3120047 1 43760070 44145130 KDM4A KDM4A 9682 DTC METHACYCLINE HYDROCHLORIDE METHACYCLINE HYDROCHLORIDE METHACYCLINE HYDROCHLORIDE chembl:CHEMBL2146123 0.01 LYSINE DEMETHYLASE 4A HingoraniCasas DRUGGABLE GENOME
10 rs3120047 1 43760070 44145130 KDM4A KDM4A 9682 DTC HEXACHLOROPHENE HEXACHLOROPHENE HEXACHLOROPHENE chembl:CHEMBL496 0 LYSINE DEMETHYLASE 4A HingoraniCasas DRUGGABLE GENOME
10 rs3120047 1 43760070 44145130 KDM4A KDM4A 9682 DTC DOPAMINE HYDROCHLORIDE DOPAMINE HYDROCHLORIDE DOPAMINE HYDROCHLORIDE chembl:CHEMBL1557 0.01 LYSINE DEMETHYLASE 4A HingoraniCasas DRUGGABLE GENOME
10 rs3120047 1 43760070 44145130 KDM4A KDM4A 9682 DTC PHYSODIC ACID PHYSODIC ACID PHYSODIC ACID chembl:CHEMBL171637 0.01 LYSINE DEMETHYLASE 4A HingoraniCasas DRUGGABLE GENOME
10 rs3120047 1 43760070 44145130 KDM4A KDM4A 9682 DTC GNF-PF-2298 GNF-PF-2298 CHEMBL578905 chembl:CHEMBL578905 0.02 LYSINE DEMETHYLASE 4A HingoraniCasas DRUGGABLE GENOME
10 rs3120047 1 43760070 44145130 KDM4A KDM4A 9682 DTC DNDI1417784 DNDI1417784 CHEMBL1504762 chembl:CHEMBL1504762 0.13 LYSINE DEMETHYLASE 4A HingoraniCasas DRUGGABLE GENOME
10 rs3120047 1 43760070 44145130 KDM4A KDM4A 9682 DTC N-METHYLHISTAMINE DIHYDROCHLORIDE N-METHYLHISTAMINE DIHYDROCHLORIDE N-METHYLHISTAMINE DIHYDROCHLORIDE chembl:CHEMBL1487156 0.13 LYSINE DEMETHYLASE 4A HingoraniCasas DRUGGABLE GENOME
10 rs3120047 1 43760070 44145130 KDM4A KDM4A 9682 DTC GNF-PF-3125 GNF-PF-3125 CHEMBL534288 chembl:CHEMBL534288 0.04 LYSINE DEMETHYLASE 4A HingoraniCasas DRUGGABLE GENOME
10 rs3120047 1 43760070 44145130 KDM4A KDM4A 9682 DTC CHLOROXINE CHLOROXINE CHLOROXINE chembl:CHEMBL1200596 0.01 LYSINE DEMETHYLASE 4A HingoraniCasas DRUGGABLE GENOME
10 rs3120047 1 43760070 44145130 KDM4A KDM4A 9682 DTC CEFUROXIME SODIUM CEFUROXIME SODIUM CEFUROXIME SODIUM chembl:CHEMBL2146124 0.03 LYSINE DEMETHYLASE 4A HingoraniCasas DRUGGABLE GENOME
10 rs3120047 1 43760070 44145130 KDM4A KDM4A 9682 DTC ACID BLUE 129 ACID BLUE 129 ACID BLUE 129 chembl:CHEMBL133576 0.01 LYSINE DEMETHYLASE 4A HingoraniCasas DRUGGABLE GENOME
10 rs3120047 1 43760070 44145130 KDM4A KDM4A 9682 DTC GERONTOXANTHONE H GERONTOXANTHONE H GERONTOXANTHONE H chembl:CHEMBL514057 0.02 LYSINE DEMETHYLASE 4A HingoraniCasas DRUGGABLE GENOME
10 rs3120047 1 43760070 44145130 KDM4A KDM4A 9682 DTC METHIOTHEPIN MESYLATE METHIOTHEPIN MESYLATE METHIOTHEPIN MESYLATE chembl:CHEMBL1256737 0.02 LYSINE DEMETHYLASE 4A HingoraniCasas DRUGGABLE GENOME
10 rs3120047 1 43760070 44145130 KDM4A KDM4A 9682 DTC OXIDOPAMINE HYDROCHLORIDE OXIDOPAMINE HYDROCHLORIDE OXIDOPAMINE HYDROCHLORIDE chembl:CHEMBL451197 0.01 LYSINE DEMETHYLASE 4A HingoraniCasas DRUGGABLE GENOME
10 rs3120047 1 43760070 44145130 KDM4A KDM4A 9682 DTC GLICLAZIDE GLICLAZIDE GLICLAZIDE chembl:CHEMBL427216 0.02 LYSINE DEMETHYLASE 4A HingoraniCasas DRUGGABLE GENOME
10 rs3120047 1 43760070 44145130 KDM4A KDM4A 9682 DTC ENALAPRIL MALEATE ENALAPRIL MALEATE ENALAPRIL MALEATE chembl:CHEMBL1200659 0.06 LYSINE DEMETHYLASE 4A HingoraniCasas DRUGGABLE GENOME
10 rs3120047 1 43760070 44145130 KDM4A KDM4A 9682 DTC NSC-402083 NSC-402083 CHEMBL1546228 chembl:CHEMBL1546228 0.02 LYSINE DEMETHYLASE 4A HingoraniCasas DRUGGABLE GENOME
10 rs3120047 1 43760070 44145130 KDM4A KDM4A 9682 DTC NSC-699479 NSC-699479 CHEMBL1701915 chembl:CHEMBL1701915 0.02 LYSINE DEMETHYLASE 4A HingoraniCasas DRUGGABLE GENOME
10 rs3120047 1 43760070 44145130 KDM4A KDM4A 9682 DTC EBSELEN EBSELEN EBSELEN chembl:CHEMBL51085 0 LYSINE DEMETHYLASE 4A HingoraniCasas DRUGGABLE GENOME
10 rs3120047 1 43760070 44145130 KDM4A KDM4A 9682 DTC SJ000113257 SJ000113257 CHEMBL528694 chembl:CHEMBL528694 0.01 LYSINE DEMETHYLASE 4A HingoraniCasas DRUGGABLE GENOME
10 rs3120047 1 43760070 44145130 KDM4A KDM4A 9682 DTC THIETHYLPERAZINE MALATE THIETHYLPERAZINE MALATE THIETHYLPERAZINE MALATE chembl:CHEMBL1201074 0.02 LYSINE DEMETHYLASE 4A HingoraniCasas DRUGGABLE GENOME
10 rs3120047 1 43760070 44145130 KDM4A KDM4A 9682 DTC GNF-PF-107 GNF-PF-107 CHEMBL578675 chembl:CHEMBL578675 0.02 LYSINE DEMETHYLASE 4A HingoraniCasas DRUGGABLE GENOME
10 rs3120047 1 43760070 44145130 KDM4A KDM4A 9682 DTC 4-HYDROXYDERRICIN 4-HYDROXYDERRICIN CHEMBL458094 chembl:CHEMBL458094 0.03 LYSINE DEMETHYLASE 4A HingoraniCasas DRUGGABLE GENOME
10 rs3120047 1 43760070 44145130 KDM4A KDM4A 9682 DTC DNDI1417601 DNDI1417601 CHEMBL1503729 chembl:CHEMBL1503729 0.01 LYSINE DEMETHYLASE 4A HingoraniCasas DRUGGABLE GENOME
10 rs3120047 1 43760070 44145130 KDM4A KDM4A 9682 DTC PIROXICAM PIROXICAM PIROXICAM chembl:CHEMBL527 0.01 LYSINE DEMETHYLASE 4A HingoraniCasas DRUGGABLE GENOME
10 rs3120047 1 43760070 44145130 KDM4A KDM4A 9682 DTC SJ000044511 SJ000044511 CHEMBL592124 chembl:CHEMBL592124 0 LYSINE DEMETHYLASE 4A HingoraniCasas DRUGGABLE GENOME
10 rs3120047 1 43760070 44145130 KDM4A KDM4A 9682 DTC GNF-PF-2671 GNF-PF-2671 CHEMBL578878 chembl:CHEMBL578878 0.04 LYSINE DEMETHYLASE 4A HingoraniCasas DRUGGABLE GENOME
10 rs3120047 1 43760070 44145130 KDM4A KDM4A 9682 DTC INDOCYANINE GREEN SODIUM INDOCYANINE GREEN SODIUM INDOCYANINE GREEN chembl:CHEMBL1646 0.02 LYSINE DEMETHYLASE 4A HingoraniCasas DRUGGABLE GENOME
10 rs3120047 1 43760070 44145130 KDM4A KDM4A 9682 DTC BIFONAZOLE BIFONAZOLE BIFONAZOLE chembl:CHEMBL277535 0.01 LYSINE DEMETHYLASE 4A HingoraniCasas DRUGGABLE GENOME
10 rs3120047 1 43760070 44145130 KDM4A KDM4A 9682 DTC SJ000018300 SJ000018300 CHEMBL590927 chembl:CHEMBL590927 0.02 LYSINE DEMETHYLASE 4A HingoraniCasas DRUGGABLE GENOME
10 rs3120047 1 43760070 44145130 KDM4A KDM4A 9682 DTC NSC-693571 NSC-693571 CHEMBL1287983 chembl:CHEMBL1287983 0.02 LYSINE DEMETHYLASE 4A HingoraniCasas DRUGGABLE GENOME
10 rs3120047 1 43760070 44145130 KDM4A KDM4A 9682 DTC TCMDC-125293 TCMDC-125293 CHEMBL548629 chembl:CHEMBL548629 0.06 LYSINE DEMETHYLASE 4A HingoraniCasas DRUGGABLE GENOME
10 rs3120047 1 43760070 44145130 KDM4A KDM4A 9682 DTC ORPHENADRINE CITRATE ORPHENADRINE CITRATE ORPHENADRINE CITRATE chembl:CHEMBL1200395 0.01 LYSINE DEMETHYLASE 4A HingoraniCasas DRUGGABLE GENOME
10 rs3120047 1 43760070 44145130 KDM4A KDM4A 9682 DTC ENCLOMIPHENE ENCLOMIPHENE ENCLOMIPHENE chembl:CHEMBL954 0.03 LYSINE DEMETHYLASE 4A HingoraniCasas DRUGGABLE GENOME
10 rs3120047 1 43760070 44145130 KDM4A KDM4A 9682 DTC CLOXYQUIN CLOXYQUIN CLOXYQUIN chembl:CHEMBL225164 0.01 LYSINE DEMETHYLASE 4A HingoraniCasas DRUGGABLE GENOME
10 rs3120047 1 43760070 44145130 KDM4A KDM4A 9682 DTC DNDI1417080 DNDI1417080 CHEMBL1498652 chembl:CHEMBL1498652 0.01 LYSINE DEMETHYLASE 4A HingoraniCasas DRUGGABLE GENOME
10 rs3120047 1 43760070 44145130 KDM4A KDM4A 9682 DTC SALICYLALDEHYDE THIOSEMICARBAZONE SALICYLALDEHYDE THIOSEMICARBAZONE SALICYLALDEHYDE THIOSEMICARBAZONE chembl:CHEMBL242112 0.06 LYSINE DEMETHYLASE 4A HingoraniCasas DRUGGABLE GENOME
10 rs3120047 1 43760070 44145130 KDM4A KDM4A 9682 DTC SJ000111875 SJ000111875 CHEMBL590949 chembl:CHEMBL590949 0.02 LYSINE DEMETHYLASE 4A HingoraniCasas DRUGGABLE GENOME
10 rs3120047 1 43760070 44145130 KDM4A KDM4A 9682 DTC CEFOTETAN CEFOTETAN CEFOTETAN chembl:CHEMBL474579 0.01 LYSINE DEMETHYLASE 4A HingoraniCasas DRUGGABLE GENOME
10 rs3120047 1 43760070 44145130 KDM4A KDM4A 9682 DTC SALSOLINOL HYDROBROMIDE SALSOLINOL HYDROBROMIDE SALSOLINOL HYDROBROMIDE chembl:CHEMBL553751 0.06 LYSINE DEMETHYLASE 4A HingoraniCasas DRUGGABLE GENOME
10 rs3120047 1 43760070 44145130 KDM4A KDM4A 9682 DTC TOLAZAMIDE TOLAZAMIDE TOLAZAMIDE chembl:CHEMBL817 0.02 LYSINE DEMETHYLASE 4A HingoraniCasas DRUGGABLE GENOME
10 rs3120047 1 43760070 44145130 KDM4A KDM4A 9682 DTC CLOSANTEL CLOSANTEL CLOSANTEL chembl:CHEMBL12131 0.01 LYSINE DEMETHYLASE 4A HingoraniCasas DRUGGABLE GENOME
10 rs3120047 1 43760070 44145130 KDM4A KDM4A 9682 DTC CEFAMANDOLE SODIUM CEFAMANDOLE SODIUM CEFAMANDOLE SODIUM chembl:CHEMBL1360024 0.01 LYSINE DEMETHYLASE 4A HingoraniCasas DRUGGABLE GENOME
10 rs3120047 1 43760070 44145130 KDM4A KDM4A 9682 DTC TDR78109 TDR78109 CHEMBL1304363 chembl:CHEMBL1304363 0.03 LYSINE DEMETHYLASE 4A HingoraniCasas DRUGGABLE GENOME
10 rs3120047 1 43760070 44145130 KDM4A KDM4A 9682 DTC THIOINOSINE THIOINOSINE THIOINOSINE chembl:CHEMBL448290 0.02 LYSINE DEMETHYLASE 4A HingoraniCasas DRUGGABLE GENOME
10 rs3120047 1 43760070 44145130 KDM4A KDM4A 9682 DTC GNF-PF-5134 GNF-PF-5134 CHEMBL602969 chembl:CHEMBL602969 0.01 LYSINE DEMETHYLASE 4A HingoraniCasas DRUGGABLE GENOME
10 rs3120047 1 43760070 44145130 KDM4A KDM4A 9682 DTC TETRYDAMINE TETRYDAMINE TETRYDAMINE chembl:CHEMBL1509115 0.06 LYSINE DEMETHYLASE 4A HingoraniCasas DRUGGABLE GENOME
10 rs3120047 1 43760070 44145130 KDM4A KDM4A 9682 DTC BUTOCONAZOLE NITRATE BUTOCONAZOLE NITRATE BUTOCONAZOLE NITRATE chembl:CHEMBL1200398 0.06 LYSINE DEMETHYLASE 4A HingoraniCasas DRUGGABLE GENOME
10 rs3120047 1 43760070 44145130 KDM4A KDM4A 9682 DTC 3,3',5,5'-TETRABROMOBISPHENOL A 3,3',5,5'-TETRABROMOBISPHENOL A CHEMBL184450 chembl:CHEMBL184450 0.01 LYSINE DEMETHYLASE 4A HingoraniCasas DRUGGABLE GENOME
10 rs3120047 1 43760070 44145130 KDM4A KDM4A 9682 DTC CINTAZONE CINTAZONE CINTAZONE chembl:CHEMBL1736123 0.06 LYSINE DEMETHYLASE 4A HingoraniCasas DRUGGABLE GENOME
10 rs3120047 1 43760070 44145130 KDM4A KDM4A 9682 DTC NCG-C00094421-01 NCG-C00094421-01 CHEMBL553503 chembl:CHEMBL553503 0.02 LYSINE DEMETHYLASE 4A HingoraniCasas DRUGGABLE GENOME
10 rs3120047 1 43760070 44145130 KDM4A KDM4A 9682 DTC QUISQUALATE QUISQUALATE QUISQUALATE chembl:CHEMBL279956 0.02 LYSINE DEMETHYLASE 4A HingoraniCasas DRUGGABLE GENOME
10 rs3120047 1 43760070 44145130 KDM4A KDM4A 9682 DTC BAS-8770957 BAS-8770957 CHEMBL500812 chembl:CHEMBL500812 0.06 LYSINE DEMETHYLASE 4A HingoraniCasas DRUGGABLE GENOME
10 rs3120047 1 43760070 44145130 KDM4A KDM4A 9682 DTC TCMDC-124317 TCMDC-124317 CHEMBL586937 chembl:CHEMBL586937 0.02 LYSINE DEMETHYLASE 4A HingoraniCasas DRUGGABLE GENOME
10 rs3120047 1 43760070 44145130 KDM4A KDM4A 9682 DTC 2-HYDROXYESTRADIOL 2-HYDROXYESTRADIOL CHEMBL467987 chembl:CHEMBL467987 0.02 LYSINE DEMETHYLASE 4A HingoraniCasas DRUGGABLE GENOME
10 rs3120047 1 43760070 44145130 KDM4A KDM4A 9682 DTC 2',3,4-TRIHYDROXYCHALCONE 2',3,4-TRIHYDROXYCHALCONE CHEMBL339587 chembl:CHEMBL339587 0.02 LYSINE DEMETHYLASE 4A HingoraniCasas DRUGGABLE GENOME
10 rs3120047 1 43760070 44145130 KDM4A KDM4A 9682 DTC SJ000128325 SJ000128325 CHEMBL602718 chembl:CHEMBL602718 0.01 LYSINE DEMETHYLASE 4A HingoraniCasas DRUGGABLE GENOME
10 rs3120047 1 43760070 44145130 KDM4A KDM4A 9682 DTC DIPROTIN A DIPROTIN A DIPROTIN A chembl:CHEMBL214381 0.13 LYSINE DEMETHYLASE 4A HingoraniCasas DRUGGABLE GENOME
10 rs3120047 1 43760070 44145130 KDM4A KDM4A 9682 DTC NSC-638080 NSC-638080 CHEMBL136344 chembl:CHEMBL136344 0.02 LYSINE DEMETHYLASE 4A HingoraniCasas DRUGGABLE GENOME
10 rs3120047 1 43760070 44145130 KDM4A KDM4A 9682 DTC CRYPTOTANSHINONE CRYPTOTANSHINONE CRYPTOTANSHINONE chembl:CHEMBL187460 0.01 LYSINE DEMETHYLASE 4A HingoraniCasas DRUGGABLE GENOME
10 rs3120047 1 43760070 44145130 KDM4A KDM4A 9682 DTC NITRILOTRIACETIC ACID NITRILOTRIACETIC ACID NITRILOTRIACETIC ACID chembl:CHEMBL1234848 0.04 LYSINE DEMETHYLASE 4A HingoraniCasas DRUGGABLE GENOME
10 rs3120047 1 43760070 44145130 KDM4A KDM4A 9682 DTC OLEOYL DOPAMINE OLEOYL DOPAMINE OLEOYL DOPAMINE chembl:CHEMBL250711 0.01 LYSINE DEMETHYLASE 4A HingoraniCasas DRUGGABLE GENOME
10 rs3120047 1 43760070 44145130 KDM4A KDM4A 9682 DTC CEPHARANTHINE CEPHARANTHINE CEPHARANTHINE chembl:CHEMBL449782 0.03 LYSINE DEMETHYLASE 4A HingoraniCasas DRUGGABLE GENOME
10 rs3120047 1 43760070 44145130 KDM4A KDM4A 9682 DTC RANOLAZINE HYDROCHLORIDE RANOLAZINE HYDROCHLORIDE RANOLAZINE HYDROCHLORIDE chembl:CHEMBL537649 0.13 LYSINE DEMETHYLASE 4A HingoraniCasas DRUGGABLE GENOME
10 rs3120047 1 43760070 44145130 KDM4A KDM4A 9682 DTC N-OXALYLGLYCINE N-OXALYLGLYCINE N-OXALYLGLYCINE chembl:CHEMBL90852 0.06 19359167 LYSINE DEMETHYLASE 4A HingoraniCasas DRUGGABLE GENOME
10 rs3120047 1 43760070 44145130 KDM4A KDM4A 9682 DTC TCMDC-123764 TCMDC-123764 CHEMBL533226 chembl:CHEMBL533226 0.01 LYSINE DEMETHYLASE 4A HingoraniCasas DRUGGABLE GENOME
10 rs3120047 1 43760070 44145130 KDM4A KDM4A 9682 DTC ACITRETIN ACITRETIN ACITRETIN chembl:CHEMBL1131 0.01 LYSINE DEMETHYLASE 4A HingoraniCasas DRUGGABLE GENOME
10 rs3120047 1 43760070 44145130 KDM4A KDM4A 9682 DTC GBR-12909 GBR-12909 VANOXERINE chembl:CHEMBL281594 0.01 LYSINE DEMETHYLASE 4A HingoraniCasas DRUGGABLE GENOME
10 rs3120047 1 43760070 44145130 KDM4A KDM4A 9682 DTC NOREPINEPHRINE NOREPINEPHRINE NOREPINEPHRINE chembl:CHEMBL1437 0 LYSINE DEMETHYLASE 4A HingoraniCasas DRUGGABLE GENOME
10 rs3120047 1 43760070 44145130 KDM4A KDM4A 9682 DTC DNDI1416955 DNDI1416955 CHEMBL1327172 chembl:CHEMBL1327172 0.01 LYSINE DEMETHYLASE 4A HingoraniCasas DRUGGABLE GENOME
10 rs3120047 1 43760070 44145130 KDM4A KDM4A 9682 DTC SJ000201681 SJ000201681 CHEMBL602135 chembl:CHEMBL602135 0.03 LYSINE DEMETHYLASE 4A HingoraniCasas DRUGGABLE GENOME
10 rs3120047 1 43760070 44145130 KDM4A KDM4A 9682 DTC THIOGUANOSINE THIOGUANOSINE THIOGUANOSINE chembl:CHEMBL283078 0.03 LYSINE DEMETHYLASE 4A HingoraniCasas DRUGGABLE GENOME
10 rs3120047 1 43760070 44145130 KDM4A KDM4A 9682 DTC GNF-PF-3464 GNF-PF-3464 CHEMBL602213 chembl:CHEMBL602213 0.02 LYSINE DEMETHYLASE 4A HingoraniCasas DRUGGABLE GENOME
10 rs3120047 1 43760070 44145130 KDM4A KDM4A 9682 DTC GNF-PF-2357 GNF-PF-2357 CHEMBL578257 chembl:CHEMBL578257 0.02 LYSINE DEMETHYLASE 4A HingoraniCasas DRUGGABLE GENOME
10 rs3120047 1 43760070 44145130 KDM4A KDM4A 9682 DTC ESCITALOPRAM OXALATE ESCITALOPRAM OXALATE ESCITALOPRAM OXALATE chembl:CHEMBL1200322 0.06 LYSINE DEMETHYLASE 4A HingoraniCasas DRUGGABLE GENOME
10 rs3120047 1 43760070 44145130 KDM4A KDM4A 9682 DTC NSC-66209 NSC-66209 CHEMBL175266 chembl:CHEMBL175266 0.01 LYSINE DEMETHYLASE 4A HingoraniCasas DRUGGABLE GENOME
10 rs3120047 1 43760070 44145130 KDM4A KDM4A 9682 DTC GNF-PF-3237 GNF-PF-3237 CHEMBL602206 chembl:CHEMBL602206 0.04 LYSINE DEMETHYLASE 4A HingoraniCasas DRUGGABLE GENOME
10 rs3120047 1 43760070 44145130 KDM4A KDM4A 9682 DTC NSC-377852 NSC-377852 CHEMBL1466186 chembl:CHEMBL1466186 0.02 LYSINE DEMETHYLASE 4A HingoraniCasas DRUGGABLE GENOME
10 rs3120047 1 43760070 44145130 KDM4A KDM4A 9682 DTC BENSERAZIDE HYDROCHLORIDE BENSERAZIDE HYDROCHLORIDE BENSERAZIDE HYDROCHLORIDE chembl:CHEMBL1255778 0.01 LYSINE DEMETHYLASE 4A HingoraniCasas DRUGGABLE GENOME
10 rs3120047 1 43760070 44145130 KDM4A KDM4A 9682 DTC THIOGUANINE THIOGUANINE THIOGUANINE chembl:CHEMBL727 0 LYSINE DEMETHYLASE 4A HingoraniCasas DRUGGABLE GENOME
10 rs3120047 1 43760070 44145130 KDM4A KDM4A 9682 DTC LAVENDUSTIN B LAVENDUSTIN B LAVENDUSTIN B chembl:CHEMBL485258 0.04 LYSINE DEMETHYLASE 4A HingoraniCasas DRUGGABLE GENOME
10 rs3120047 1 43760070 44145130 KDM4A KDM4A 9682 DTC 4-CHLOROMERCURIBENZOIC ACID 4-CHLOROMERCURIBENZOIC ACID 4-CHLOROMERCURIBENZOIC ACID chembl:CHEMBL575867 0 LYSINE DEMETHYLASE 4A HingoraniCasas DRUGGABLE GENOME
10 rs3120047 1 43760070 44145130 KDM4A KDM4A 9682 DTC RESCINNAMINE RESCINNAMINE RESCINNAMINE chembl:CHEMBL1668 0.03 LYSINE DEMETHYLASE 4A HingoraniCasas DRUGGABLE GENOME
10 rs3120047 1 43760070 44145130 KDM4A KDM4A 9682 DTC DNDI1417447 DNDI1417447 CHEMBL1307453 chembl:CHEMBL1307453 0.02 LYSINE DEMETHYLASE 4A HingoraniCasas DRUGGABLE GENOME
10 rs3120047 1 43760070 44145130 KDM4A KDM4A 9682 DTC 2,3,4-TRIHYDROXYBENZOPHENONE 2,3,4-TRIHYDROXYBENZOPHENONE CHEMBL1527 chembl:CHEMBL1527 0.02 LYSINE DEMETHYLASE 4A HingoraniCasas DRUGGABLE GENOME
10 rs3120047 1 43760070 44145130 KDM4A KDM4A 9682 DTC CEFIXIME CEFIXIME CEFIXIME chembl:CHEMBL1541 0.01 LYSINE DEMETHYLASE 4A HingoraniCasas DRUGGABLE GENOME
10 rs3120047 1 43760070 44145130 KDM4A KDM4A 9682 DTC GNF-PF-1919 GNF-PF-1919 CHEMBL576409 chembl:CHEMBL576409 0.01 LYSINE DEMETHYLASE 4A HingoraniCasas DRUGGABLE GENOME
10 rs3120047 1 43760070 44145130 KDM4A KDM4A 9682 DTC PROCHLORPERAZINE PROCHLORPERAZINE PROCHLORPERAZINE chembl:CHEMBL728 0 LYSINE DEMETHYLASE 4A HingoraniCasas DRUGGABLE GENOME
10 rs3120047 1 43760070 44145130 KDM4A KDM4A 9682 DTC 0-HEXYL-1,3-DIAMINE-PLATINUM 2,2-DICHLORIDE 0-HEXYL-1,3-DIAMINE-PLATINUM 2,2-DICHLORIDE 0-HEXYL-1,3-DIAMINE-PLATINUM 2,2-DICHLORIDE chembl:CHEMBL344469 0.04 LYSINE DEMETHYLASE 4A HingoraniCasas DRUGGABLE GENOME
10 rs3120047 1 43760070 44145130 KDM4A KDM4A 9682 DTC GERONTOXANTHONE I GERONTOXANTHONE I GERONTOXANTHONE I chembl:CHEMBL478791 0.03 LYSINE DEMETHYLASE 4A HingoraniCasas DRUGGABLE GENOME
10 rs3120047 1 43760070 44145130 KDM4A KDM4A 9682 DTC SJ000114741 SJ000114741 CHEMBL591370 chembl:CHEMBL591370 0.03 LYSINE DEMETHYLASE 4A HingoraniCasas DRUGGABLE GENOME
10 rs3120047 1 43760070 44145130 KDM4A KDM4A 9682 DTC 1-BENZYLMALEIMIDE 1-BENZYLMALEIMIDE CHEMBL388979 chembl:CHEMBL388979 0.02 LYSINE DEMETHYLASE 4A HingoraniCasas DRUGGABLE GENOME
10 rs3120047 1 43760070 44145130 KDM4A KDM4A 9682 DTC 4-TERT-BUTYLCATECHOL 4-TERT-BUTYLCATECHOL CHEMBL220845 chembl:CHEMBL220845 0.01 LYSINE DEMETHYLASE 4A HingoraniCasas DRUGGABLE GENOME
10 rs3120047 1 43760070 44145130 KDM4A KDM4A 9682 DTC OMEPRAZOLE OMEPRAZOLE OMEPRAZOLE chembl:CHEMBL1503 0 LYSINE DEMETHYLASE 4A HingoraniCasas DRUGGABLE GENOME
10 rs3120047 1 43760070 44145130 KDM4A KDM4A 9682 DTC GNF-PF-4746 GNF-PF-4746 CHEMBL584868 chembl:CHEMBL584868 0.04 LYSINE DEMETHYLASE 4A HingoraniCasas DRUGGABLE GENOME
10 rs3120047 1 43760070 44145130 KDM4A KDM4A 9682 DTC DNDI1417777 DNDI1417777 CHEMBL1412002 chembl:CHEMBL1412002 0.03 LYSINE DEMETHYLASE 4A HingoraniCasas DRUGGABLE GENOME
10 rs3120047 1 43760070 44145130 KDM4A KDM4A 9682 DTC GNF-PF-4300 GNF-PF-4300 CHEMBL585656 chembl:CHEMBL585656 0.01 LYSINE DEMETHYLASE 4A HingoraniCasas DRUGGABLE GENOME
10 rs3120047 1 43760070 44145130 KDM4A KDM4A 9682 DTC 4,4'-DITHIODIPYRIDINE 4,4'-DITHIODIPYRIDINE CHEMBL1232076 chembl:CHEMBL1232076 0.02 LYSINE DEMETHYLASE 4A HingoraniCasas DRUGGABLE GENOME
10 rs3120047 1 43760070 44145130 KDM4A KDM4A 9682 DTC FENRETINIDE FENRETINIDE FENRETINIDE chembl:CHEMBL7301 0 LYSINE DEMETHYLASE 4A HingoraniCasas DRUGGABLE GENOME
10 rs3120047 1 43760070 44145130 KDM4A KDM4A 9682 DTC GUANIDINYL-NALTRINDOLE DI-TRIFLUOROACETATE GUANIDINYL-NALTRINDOLE DI-TRIFLUOROACETATE CHEMBL1255944 chembl:CHEMBL1255944 0.01 LYSINE DEMETHYLASE 4A HingoraniCasas DRUGGABLE GENOME
10 rs3120047 1 43760070 44145130 KDM4A KDM4A 9682 DTC MALTOL MALTOL MALTOL chembl:CHEMBL31422 0.06 LYSINE DEMETHYLASE 4A HingoraniCasas DRUGGABLE GENOME
10 rs3120047 1 43760070 44145130 KDM4A KDM4A 9682 DTC CEPHAPIRIN SODIUM CEPHAPIRIN SODIUM CEPHAPIRIN SODIUM chembl:CHEMBL1201043 0.01 LYSINE DEMETHYLASE 4A HingoraniCasas DRUGGABLE GENOME
10 rs3120047 1 43760070 44145130 KDM4A KDM4A 9682 DTC NSC-60339 NSC-60339 CHEMBL1448793 chembl:CHEMBL1448793 0.02 LYSINE DEMETHYLASE 4A HingoraniCasas DRUGGABLE GENOME
10 rs3120047 1 43760070 44145130 KDM4A KDM4A 9682 DTC FASUDIL HYDROCHLORIDE FASUDIL HYDROCHLORIDE FASUDIL HYDROCHLORIDE chembl:CHEMBL541388 0.04 LYSINE DEMETHYLASE 4A HingoraniCasas DRUGGABLE GENOME
10 rs3120047 1 43760070 44145130 KDM4A KDM4A 9682 DTC PYRAZINOIC ACID PYRAZINOIC ACID PYRAZINOIC ACID chembl:CHEMBL613 0.04 LYSINE DEMETHYLASE 4A HingoraniCasas DRUGGABLE GENOME
10 rs3120047 1 43760070 44145130 KDM4A KDM4A 9682 DTC DOXYCYCLINE HYCLATE DOXYCYCLINE HYCLATE DOXYCYCLINE HYCLATE chembl:CHEMBL1200567 0.02 LYSINE DEMETHYLASE 4A HingoraniCasas DRUGGABLE GENOME
10 rs3120047 1 43760070 44145130 KDM4A KDM4A 9682 DTC GNF-PF-321 GNF-PF-321 CHEMBL581044 chembl:CHEMBL581044 0.01 LYSINE DEMETHYLASE 4A HingoraniCasas DRUGGABLE GENOME
10 rs3120047 1 43760070 44145130 KDM4A KDM4A 9682 DTC BENZANTHRONE BENZANTHRONE BENZANTHRONE chembl:CHEMBL1607517 0.06 LYSINE DEMETHYLASE 4A HingoraniCasas DRUGGABLE GENOME
10 rs3120047 1 43760070 44145130 KDM4A KDM4A 9682 DTC DNDI1417207 DNDI1417207 CHEMBL256062 chembl:CHEMBL256062 0.13 LYSINE DEMETHYLASE 4A HingoraniCasas DRUGGABLE GENOME
10 rs3120047 1 43760070 44145130 KDM4A KDM4A 9682 DTC MINAPRINE HYDROCHLORIDE MINAPRINE HYDROCHLORIDE MINAPRINE HYDROCHLORIDE chembl:CHEMBL536932 0.13 LYSINE DEMETHYLASE 4A HingoraniCasas DRUGGABLE GENOME
10 rs3120047 1 43760070 44145130 KDM4A KDM4A 9682 DTC N-DEACETYLCOLCHICEINE N-DEACETYLCOLCHICEINE CHEMBL517186 chembl:CHEMBL517186 0.06 LYSINE DEMETHYLASE 4A HingoraniCasas DRUGGABLE GENOME
10 rs3120047 1 43760070 44145130 KDM4A KDM4A 9682 DTC TOREMIFENE CITRATE TOREMIFENE CITRATE TOREMIFENE CITRATE chembl:CHEMBL1200675 0.02 LYSINE DEMETHYLASE 4A HingoraniCasas DRUGGABLE GENOME
10 rs3120047 1 43760070 44145130 KDM4A KDM4A 9682 DTC 2-MERCAPTONICOTINIC ACID 2-MERCAPTONICOTINIC ACID 2-MERCAPTONICOTINIC ACID chembl:CHEMBL1521174 0.03 LYSINE DEMETHYLASE 4A HingoraniCasas DRUGGABLE GENOME
10 rs3120047 1 43760070 44145130 KDM4A KDM4A 9682 DTC FRAXETIN FRAXETIN FRAXETIN chembl:CHEMBL54909 0.03 LYSINE DEMETHYLASE 4A HingoraniCasas DRUGGABLE GENOME
10 rs3120047 1 43760070 44145130 KDM4A KDM4A 9682 DTC DNDI1417055 DNDI1417055 CHEMBL1486366 chembl:CHEMBL1486366 0.01 LYSINE DEMETHYLASE 4A HingoraniCasas DRUGGABLE GENOME
10 rs3120047 1 43760070 44145130 KDM4A KDM4A 9682 DTC PARAROSANILINE PARAROSANILINE PARAROSANILINE chembl:CHEMBL1368322 0.01 LYSINE DEMETHYLASE 4A HingoraniCasas DRUGGABLE GENOME
10 rs3120047 1 43760070 44145130 KDM4A KDM4A 9682 DTC NORDIHYDROGUAIARETIC ACID NORDIHYDROGUAIARETIC ACID NORDIHYDROGUAIARETIC ACID chembl:CHEMBL52 0 LYSINE DEMETHYLASE 4A HingoraniCasas DRUGGABLE GENOME
10 rs3120047 1 43760070 44145130 KDM4A KDM4A 9682 DTC TAMOXIFEN TAMOXIFEN TAMOXIFEN chembl:CHEMBL83 0 LYSINE DEMETHYLASE 4A HingoraniCasas DRUGGABLE GENOME
10 rs3120047 1 43760070 44145130 KDM4A KDM4A 9682 DTC PHOSPHOMETHYLPHOSPHONIC ACID ADENOSYL ESTER PHOSPHOMETHYLPHOSPHONIC ACID ADENOSYL ESTER PHOSPHOMETHYLPHOSPHONIC ACID ADENOSYL ESTER chembl:CHEMBL583969 0.06 LYSINE DEMETHYLASE 4A HingoraniCasas DRUGGABLE GENOME
10 rs3120047 1 43760070 44145130 KDM4A KDM4A 9682 DTC SJ000119988 SJ000119988 CHEMBL589694 chembl:CHEMBL589694 0.03 LYSINE DEMETHYLASE 4A HingoraniCasas DRUGGABLE GENOME
10 rs3120047 1 43760070 44145130 KDM4A KDM4A 9682 DTC POMIFERIN POMIFERIN POMIFERIN chembl:CHEMBL393136 0.01 LYSINE DEMETHYLASE 4A HingoraniCasas DRUGGABLE GENOME
10 rs3120047 1 43760070 44145130 KDM4A KDM4A 9682 DTC TCMDC-124685 TCMDC-124685 CHEMBL587579 chembl:CHEMBL587579 0.06 LYSINE DEMETHYLASE 4A HingoraniCasas DRUGGABLE GENOME
10 rs3120047 1 43760070 44145130 KDM4A KDM4A 9682 DTC DNDI1416924 DNDI1416924 CHEMBL156959 chembl:CHEMBL156959 0.04 LYSINE DEMETHYLASE 4A HingoraniCasas DRUGGABLE GENOME
10 rs3120047 1 43760070 44145130 KDM4A KDM4A 9682 DTC DNDI1416985 DNDI1416985 CHEMBL593211 chembl:CHEMBL593211 0.04 LYSINE DEMETHYLASE 4A HingoraniCasas DRUGGABLE GENOME
10 rs3120047 1 43760070 44145130 KDM4A KDM4A 9682 DTC GNF-PF-4012 GNF-PF-4012 CHEMBL584269 chembl:CHEMBL584269 0.03 LYSINE DEMETHYLASE 4A HingoraniCasas DRUGGABLE GENOME
10 rs3120047 1 43760070 44145130 KDM4A KDM4A 9682 DTC CEFOTIAM HYDROCHLORIDE CEFOTIAM HYDROCHLORIDE CEFOTIAM HYDROCHLORIDE chembl:CHEMBL1200589 0.02 LYSINE DEMETHYLASE 4A HingoraniCasas DRUGGABLE GENOME
10 rs3120047 1 43760070 44145130 KDM4A KDM4A 9682 DTC CARBETAPENTANE CITRATE CARBETAPENTANE CITRATE CARBETAPENTANE CITRATE chembl:CHEMBL1256696 0.03 LYSINE DEMETHYLASE 4A HingoraniCasas DRUGGABLE GENOME
10 rs3120047 1 43760070 44145130 KDM4A KDM4A 9682 DTC PYRIDINE-2-CARBOTHIOIC ACID PHENYLAMIDE PYRIDINE-2-CARBOTHIOIC ACID PHENYLAMIDE CHEMBL114544 chembl:CHEMBL114544 0.02 LYSINE DEMETHYLASE 4A HingoraniCasas DRUGGABLE GENOME
10 rs3120047 1 43760070 44145130 KDM4A KDM4A 9682 DTC RABEPRAZOLE SODIUM RABEPRAZOLE SODIUM RABEPRAZOLE SODIUM chembl:CHEMBL1200930 0.01 LYSINE DEMETHYLASE 4A HingoraniCasas DRUGGABLE GENOME
10 rs3120047 1 43760070 44145130 KDM4A KDM4A 9682 DTC NSC-130813 NSC-130813 CHEMBL463783 chembl:CHEMBL463783 0.01 LYSINE DEMETHYLASE 4A HingoraniCasas DRUGGABLE GENOME
10 rs3120047 1 43760070 44145130 KDM4A KDM4A 9682 DTC SLAZINIC ACID SLAZINIC ACID SLAZINIC ACID chembl:CHEMBL172439 0.01 LYSINE DEMETHYLASE 4A HingoraniCasas DRUGGABLE GENOME
10 rs3120047 1 43760070 44145130 KDM4A KDM4A 9682 DTC GALLIC ACID METHYL ESTER GALLIC ACID METHYL ESTER GALLIC ACID METHYL ESTER chembl:CHEMBL65675 0.02 LYSINE DEMETHYLASE 4A HingoraniCasas DRUGGABLE GENOME
10 rs3120047 1 43760070 44145130 KDM4A KDM4A 9682 DTC CEFSULODIN SODIUM CEFSULODIN SODIUM CEFSULODIN SODIUM chembl:CHEMBL1343544 0.02 LYSINE DEMETHYLASE 4A HingoraniCasas DRUGGABLE GENOME
10 rs3120047 1 43760070 44145130 KDM4A KDM4A 9682 DTC NANAOMYCIN NANAOMYCIN NANAOMYCIN chembl:CHEMBL1212972 0.01 LYSINE DEMETHYLASE 4A HingoraniCasas DRUGGABLE GENOME
10 rs3120047 1 43760070 44145130 KDM4A KDM4A 9682 DTC GNF-PF-1319 GNF-PF-1319 CHEMBL235891 chembl:CHEMBL235891 0.02 LYSINE DEMETHYLASE 4A HingoraniCasas DRUGGABLE GENOME
10 rs3120047 1 43760070 44145130 KDM4A KDM4A 9682 DTC TCMDC-123605 TCMDC-123605 CHEMBL547285 chembl:CHEMBL547285 0.03 LYSINE DEMETHYLASE 4A HingoraniCasas DRUGGABLE GENOME
10 rs3120047 1 43760070 44145130 KDM4A KDM4A 9682 DTC N-(4-CARBOXYMETHENE)PHENYLPYRROLE N-(4-CARBOXYMETHENE)PHENYLPYRROLE CHEMBL258756 chembl:CHEMBL258756 0.01 LYSINE DEMETHYLASE 4A HingoraniCasas DRUGGABLE GENOME
10 rs3120047 1 43760070 44145130 KDM4A KDM4A 9682 DTC PENTACHLOROPHENOL PENTACHLOROPHENOL PENTACHLOROPHENOL chembl:CHEMBL75967 0.01 LYSINE DEMETHYLASE 4A HingoraniCasas DRUGGABLE GENOME
10 rs3120047 1 43760070 44145130 KDM4A KDM4A 9682 DTC NSC-677438 NSC-677438 CHEMBL118678 chembl:CHEMBL118678 0.02 LYSINE DEMETHYLASE 4A HingoraniCasas DRUGGABLE GENOME
10 rs3120047 1 43760070 44145130 KDM4A KDM4A 9682 DTC HARMAN-3-CARBOXYLIC ACID HARMAN-3-CARBOXYLIC ACID HARMAN-3-CARBOXYLIC ACID chembl:CHEMBL504850 0.06 LYSINE DEMETHYLASE 4A HingoraniCasas DRUGGABLE GENOME
10 rs3120047 1 43760070 44145130 KDM4A KDM4A 9682 DTC GALUTEOLIN GALUTEOLIN GALUTEOLIN chembl:CHEMBL233929 0.03 LYSINE DEMETHYLASE 4A HingoraniCasas DRUGGABLE GENOME
10 rs3120047 1 43760070 44145130 KDM4A KDM4A 9682 DTC 3-MORPHOLINOSYDNONIMINE HCL 3-MORPHOLINOSYDNONIMINE HCL CHEMBL538104 chembl:CHEMBL538104 0.03 LYSINE DEMETHYLASE 4A HingoraniCasas DRUGGABLE GENOME
10 rs3120047 1 43760070 44145130 KDM4A KDM4A 9682 DTC GNF-PF-1935 GNF-PF-1935 CHEMBL588250 chembl:CHEMBL588250 0.06 LYSINE DEMETHYLASE 4A HingoraniCasas DRUGGABLE GENOME
10 rs3120047 1 43760070 44145130 KDM4A KDM4A 9682 DTC PIMOZIDE PIMOZIDE PIMOZIDE chembl:CHEMBL1423 0 LYSINE DEMETHYLASE 4A HingoraniCasas DRUGGABLE GENOME
10 rs3120047 1 43760070 44145130 KDM4A KDM4A 9682 DTC BI-87E7 BI-87E7 CHEMBL523200 chembl:CHEMBL523200 0.01 LYSINE DEMETHYLASE 4A HingoraniCasas DRUGGABLE GENOME
10 rs3120047 1 43760070 44145130 KDM4A KDM4A 9682 DTC N-(2,4-DIMETHYLPHENYL)BENZENESULFONAMIDE N-(2,4-DIMETHYLPHENYL)BENZENESULFONAMIDE CHEMBL492651 chembl:CHEMBL492651 0.13 LYSINE DEMETHYLASE 4A HingoraniCasas DRUGGABLE GENOME
10 rs3120047 1 43760070 44145130 KDM4A KDM4A 9682 DTC DNDI1417809 DNDI1417809 CHEMBL1442783 chembl:CHEMBL1442783 0.03 LYSINE DEMETHYLASE 4A HingoraniCasas DRUGGABLE GENOME
10 rs3120047 1 43760070 44145130 KDM4A KDM4A 9682 DTC DNDI1417827 DNDI1417827 CHEMBL1363249 chembl:CHEMBL1363249 0.02 LYSINE DEMETHYLASE 4A HingoraniCasas DRUGGABLE GENOME
10 rs3120047 1 43760070 44145130 KDM4A KDM4A 9682 DTC MMV006389 MMV006389 CHEMBL586000 chembl:CHEMBL586000 0.03 LYSINE DEMETHYLASE 4A HingoraniCasas DRUGGABLE GENOME
10 rs3120047 1 43760070 44145130 KDM4A KDM4A 9682 DTC GNF-PF-4798 GNF-PF-4798 CHEMBL584635 chembl:CHEMBL584635 0.02 LYSINE DEMETHYLASE 4A HingoraniCasas DRUGGABLE GENOME
10 rs3120047 1 43760070 44145130 KDM4A KDM4A 9682 DTC CHLORTETRACYCLINE HYDROCHLORIDE CHLORTETRACYCLINE HYDROCHLORIDE CHLORTETRACYCLINE HYDROCHLORIDE chembl:CHEMBL2146063 0.06 LYSINE DEMETHYLASE 4A HingoraniCasas DRUGGABLE GENOME
10 rs3120047 1 43760070 44145130 KDM4A KDM4A 9682 DTC CNQX DISODIUM CNQX DISODIUM CHEMBL1255647 chembl:CHEMBL1255647 0.04 LYSINE DEMETHYLASE 4A HingoraniCasas DRUGGABLE GENOME
10 rs3120047 1 43760070 44145130 KDM4A KDM4A 9682 DTC MERCAPTOPURINE MERCAPTOPURINE MERCAPTOPURINE chembl:CHEMBL1425 0 LYSINE DEMETHYLASE 4A HingoraniCasas DRUGGABLE GENOME
10 rs3120047 1 43760070 44145130 KDM4A KDM4A 9682 DTC ACETOSIDE ACETOSIDE ACETOSIDE chembl:CHEMBL444478 0.04 LYSINE DEMETHYLASE 4A HingoraniCasas DRUGGABLE GENOME
10 rs3120047 1 43760070 44145130 KDM4A KDM4A 9682 DTC GNF-PF-2374 GNF-PF-2374 CHEMBL600298 chembl:CHEMBL600298 0.06 LYSINE DEMETHYLASE 4A HingoraniCasas DRUGGABLE GENOME
10 rs3120047 1 43760070 44145130 KDM4A KDM4A 9682 DTC ISOKAEMPFERIDE ISOKAEMPFERIDE ISOKAEMPFERIDE chembl:CHEMBL165064 0.01 LYSINE DEMETHYLASE 4A HingoraniCasas DRUGGABLE GENOME
10 rs3120047 1 43760070 44145130 KDM4A KDM4A 9682 DTC MECLIZINE DIHCL MECLIZINE DIHCL MECLIZINE DIHCL chembl:CHEMBL1085765 0.04 LYSINE DEMETHYLASE 4A HingoraniCasas DRUGGABLE GENOME
10 rs3120047 1 43760070 44145130 KDM4A KDM4A 9682 DTC 6-METHOXY-HARMALAN 6-METHOXY-HARMALAN CHEMBL338115 chembl:CHEMBL338115 0.02 LYSINE DEMETHYLASE 4A HingoraniCasas DRUGGABLE GENOME
10 rs3120047 1 43760070 44145130 KDM4A KDM4A 9682 DTC COLCHICEINE COLCHICEINE COLCHICEINE chembl:CHEMBL142588 0.02 LYSINE DEMETHYLASE 4A HingoraniCasas DRUGGABLE GENOME
10 rs3120047 1 43760070 44145130 KDM4A KDM4A 9682 DTC MMV000704 MMV000704 CHEMBL582478 chembl:CHEMBL582478 0.02 LYSINE DEMETHYLASE 4A HingoraniCasas DRUGGABLE GENOME
10 rs3120047 1 43760070 44145130 KDM4A KDM4A 9682 DTC ERBSTATIN ERBSTATIN ERBSTATIN chembl:CHEMBL47986 0.01 LYSINE DEMETHYLASE 4A HingoraniCasas DRUGGABLE GENOME
10 rs3120047 1 43760070 44145130 KDM4A KDM4A 9682 DTC CEFAZOLIN CEFAZOLIN CEFAZOLIN chembl:CHEMBL1435 0.03 LYSINE DEMETHYLASE 4A HingoraniCasas DRUGGABLE GENOME
10 rs3120047 1 43760070 44145130 KDM4A KDM4A 9682 DTC SJ000089001 SJ000089001 CHEMBL591618 chembl:CHEMBL591618 0.03 LYSINE DEMETHYLASE 4A HingoraniCasas DRUGGABLE GENOME
10 rs3120047 1 43760070 44145130 KDM4A KDM4A 9682 DTC MIFEPRISTONE MIFEPRISTONE MIFEPRISTONE chembl:CHEMBL1276308 0.01 LYSINE DEMETHYLASE 4A HingoraniCasas DRUGGABLE GENOME
10 rs3120047 1 43760070 44145130 KDM4A KDM4A 9682 DTC PURPURIN PURPURIN PURPURIN chembl:CHEMBL294264 0.01 LYSINE DEMETHYLASE 4A HingoraniCasas DRUGGABLE GENOME
10 rs3120047 1 43760070 44145130 KDM4A KDM4A 9682 DTC GNF-PF-4576 GNF-PF-4576 CHEMBL527336 chembl:CHEMBL527336 0.03 LYSINE DEMETHYLASE 4A HingoraniCasas DRUGGABLE GENOME
10 rs3120047 1 43760070 44145130 KDM4A KDM4A 9682 DTC 4-METHYL-[1,10]PHENANTHROLINE 4-METHYL-[1,10]PHENANTHROLINE CHEMBL316589 chembl:CHEMBL316589 0.03 LYSINE DEMETHYLASE 4A HingoraniCasas DRUGGABLE GENOME
10 rs3120047 1 43760070 44145130 KDM4A KDM4A 9682 DTC 2-ANILINOPYRIDINE 2-ANILINOPYRIDINE CHEMBL555260 chembl:CHEMBL555260 0.06 LYSINE DEMETHYLASE 4A HingoraniCasas DRUGGABLE GENOME
10 rs3120047 1 43760070 44145130 KDM4A KDM4A 9682 DTC FAMOTIDINE FAMOTIDINE FAMOTIDINE chembl:CHEMBL902 0.03 LYSINE DEMETHYLASE 4A HingoraniCasas DRUGGABLE GENOME
10 rs3120047 1 43760070 44145130 KDM4A KDM4A 9682 DTC SJ000114740 SJ000114740 CHEMBL592068 chembl:CHEMBL592068 0.03 LYSINE DEMETHYLASE 4A HingoraniCasas DRUGGABLE GENOME
10 rs3120047 1 43760070 44145130 KDM4A KDM4A 9682 DTC GALLAMINE TRIETHIODIDE GALLAMINE TRIETHIODIDE GALLAMINE TRIETHIODIDE chembl:CHEMBL1200993 0.01 LYSINE DEMETHYLASE 4A HingoraniCasas DRUGGABLE GENOME
10 rs3120047 1 43760070 44145130 KDM4A KDM4A 9682 DTC KETOCONAZOLE KETOCONAZOLE KETOCONAZOLE chembl:CHEMBL157101 0 LYSINE DEMETHYLASE 4A HingoraniCasas DRUGGABLE GENOME
10 rs3120047 1 43760070 44145130 KDM4A KDM4A 9682 DTC NSC-71033 NSC-71033 CHEMBL116548 chembl:CHEMBL116548 0.01 LYSINE DEMETHYLASE 4A HingoraniCasas DRUGGABLE GENOME
10 rs3120047 1 43760070 44145130 KDM4A KDM4A 9682 DTC SJ000113372 SJ000113372 CHEMBL589912 chembl:CHEMBL589912 0.06 LYSINE DEMETHYLASE 4A HingoraniCasas DRUGGABLE GENOME
10 rs3120047 1 43760070 44145130 KDM4A KDM4A 9682 DTC GW7647 GW7647 GW7647 chembl:CHEMBL21241 0 LYSINE DEMETHYLASE 4A HingoraniCasas DRUGGABLE GENOME
10 rs3120047 1 43760070 44145130 KDM4A KDM4A 9682 DTC SJ000069305 SJ000069305 CHEMBL603739 chembl:CHEMBL603739 0.06 LYSINE DEMETHYLASE 4A HingoraniCasas DRUGGABLE GENOME
10 rs3120047 1 43760070 44145130 KDM4A KDM4A 9682 DTC GARCINONE E GARCINONE E GARCINONE E chembl:CHEMBL454580 0.01 LYSINE DEMETHYLASE 4A HingoraniCasas DRUGGABLE GENOME
10 rs3120047 1 43760070 44145130 KDM4A KDM4A 9682 DTC CLIOQUINOL CLIOQUINOL CLIOQUINOL chembl:CHEMBL497 0.01 LYSINE DEMETHYLASE 4A HingoraniCasas DRUGGABLE GENOME
10 rs3120047 1 43760070 44145130 KDM4A KDM4A 9682 DTC LAVENDUSTIN C LAVENDUSTIN C LAVENDUSTIN C chembl:CHEMBL319620 0.02 LYSINE DEMETHYLASE 4A HingoraniCasas DRUGGABLE GENOME
10 rs3120047 1 43760070 44145130 KDM4A KDM4A 9682 DTC L-NOREPINEPHRINE L-NOREPINEPHRINE L-NOREPINEPHRINE chembl:CHEMBL18824 0.02 LYSINE DEMETHYLASE 4A HingoraniCasas DRUGGABLE GENOME
10 rs3120047 1 43760070 44145130 KDM4A KDM4A 9682 DTC OMEPRAZOLE MAGNESIUM OMEPRAZOLE MAGNESIUM OMEPRAZOLE MAGNESIUM chembl:CHEMBL1567328 0.03 LYSINE DEMETHYLASE 4A HingoraniCasas DRUGGABLE GENOME
10 rs3120047 1 43760070 44145130 KDM4A KDM4A 9682 DTC GNF-PF-3641 GNF-PF-3641 CHEMBL599098 chembl:CHEMBL599098 0.02 LYSINE DEMETHYLASE 4A HingoraniCasas DRUGGABLE GENOME
10 rs3120047 1 43760070 44145130 KDM4A KDM4A 9682 DTC DIOTYROSINE DIOTYROSINE DIOTYROSINE chembl:CHEMBL1236469 0.01 LYSINE DEMETHYLASE 4A HingoraniCasas DRUGGABLE GENOME
10 rs3120047 1 43760070 44145130 KDM4A KDM4A 9682 DTC NSC-632536 NSC-632536 CHEMBL1367933 chembl:CHEMBL1367933 0.02 LYSINE DEMETHYLASE 4A HingoraniCasas DRUGGABLE GENOME
10 rs3120047 1 43760070 44145130 KDM4A KDM4A 9682 DTC OLEIC ACID OLEIC ACID OLEIC ACID chembl:CHEMBL8659 0.02 LYSINE DEMETHYLASE 4A HingoraniCasas DRUGGABLE GENOME
10 rs3120047 1 43760070 44145130 KDM4A KDM4A 9682 DTC DOCEBENONE DOCEBENONE DOCEBENONE chembl:CHEMBL304818 0.01 LYSINE DEMETHYLASE 4A HingoraniCasas DRUGGABLE GENOME
10 rs3120047 1 43760070 44145130 KDM4A KDM4A 9682 DTC 4'-EPICHAETOVIRIDIN A 4'-EPICHAETOVIRIDIN A CHEMBL1306556 chembl:CHEMBL1306556 0.02 LYSINE DEMETHYLASE 4A HingoraniCasas DRUGGABLE GENOME
10 rs3120047 1 43760070 44145130 KDM4A KDM4A 9682 DTC GNF-PF-2755 GNF-PF-2755 CHEMBL600738 chembl:CHEMBL600738 0.02 LYSINE DEMETHYLASE 4A HingoraniCasas DRUGGABLE GENOME
10 rs3120047 1 43760070 44145130 KDM4A KDM4A 9682 DTC FLUPHENAZINE HYDROCHLORIDE FLUPHENAZINE HYDROCHLORIDE FLUPHENAZINE HYDROCHLORIDE chembl:CHEMBL1200792 0.02 LYSINE DEMETHYLASE 4A HingoraniCasas DRUGGABLE GENOME
10 rs3120047 1 43760070 44145130 KDM4A KDM4A 9682 DTC GNF-PF-3416 GNF-PF-3416 CHEMBL579550 chembl:CHEMBL579550 0.04 LYSINE DEMETHYLASE 4A HingoraniCasas DRUGGABLE GENOME
10 rs3120047 1 43760070 44145130 KDM4A KDM4A 9682 DTC 3-HYDROXYANTHRANILIC ACID 3-HYDROXYANTHRANILIC ACID CHEMBL445304 chembl:CHEMBL445304 0.02 LYSINE DEMETHYLASE 4A HingoraniCasas DRUGGABLE GENOME
10 rs3120047 1 43760070 44145130 KDM4A KDM4A 9682 DTC CITRIC ACID CITRIC ACID CITRIC ACID chembl:CHEMBL1261 0.03 LYSINE DEMETHYLASE 4A HingoraniCasas DRUGGABLE GENOME
10 rs3120047 1 43760070 44145130 KDM4A KDM4A 9682 DTC NSC-74859 NSC-74859 CHEMBL477936 chembl:CHEMBL477936 0.02 LYSINE DEMETHYLASE 4A HingoraniCasas DRUGGABLE GENOME
10 rs3120047 1 43760070 44145130 KDM4A KDM4A 9682 DTC XANTHURENATE XANTHURENATE XANTHURENATE chembl:CHEMBL312535 0.06 LYSINE DEMETHYLASE 4A HingoraniCasas DRUGGABLE GENOME
10 rs3120047 1 43760070 44145130 KDM4A KDM4A 9682 DTC AG-527 AG-527 CHEMBL258767 chembl:CHEMBL258767 0.01 LYSINE DEMETHYLASE 4A HingoraniCasas DRUGGABLE GENOME
10 rs3120047 1 43760070 44145130 KDM4A KDM4A 9682 DTC TCMDC-125567 TCMDC-125567 CHEMBL530049 chembl:CHEMBL530049 0.01 LYSINE DEMETHYLASE 4A HingoraniCasas DRUGGABLE GENOME
10 rs3120047 1 43760070 44145130 KDM4A KDM4A 9682 DTC GNF-PF-254 GNF-PF-254 CHEMBL461579 chembl:CHEMBL461579 0.01 LYSINE DEMETHYLASE 4A HingoraniCasas DRUGGABLE GENOME
10 rs3120047 1 43760070 44145130 KDM4A KDM4A 9682 DTC TCMDC-125544 TCMDC-125544 CHEMBL533602 chembl:CHEMBL533602 0.01 LYSINE DEMETHYLASE 4A HingoraniCasas DRUGGABLE GENOME
10 rs3120047 1 43760070 44145130 KDM4A KDM4A 9682 DTC PURPUROGALLIN PURPUROGALLIN PURPUROGALLIN chembl:CHEMBL66953 0 LYSINE DEMETHYLASE 4A HingoraniCasas DRUGGABLE GENOME
10 rs3120047 1 43760070 44145130 KDM4A KDM4A 9682 DTC HYDROXYZINE HYDROCHLORIDE HYDROXYZINE HYDROCHLORIDE HYDROXYZINE HYDROCHLORIDE chembl:CHEMBL1201007 0.06 LYSINE DEMETHYLASE 4A HingoraniCasas DRUGGABLE GENOME
10 rs3120047 1 43760070 44145130 KDM4A KDM4A 9682 DTC NSC-7387 NSC-7387 CHEMBL119878 chembl:CHEMBL119878 0.02 LYSINE DEMETHYLASE 4A HingoraniCasas DRUGGABLE GENOME
10 rs3120047 1 43760070 44145130 KDM4A KDM4A 9682 DTC DEOXYVASICINONE DEOXYVASICINONE DEOXYVASICINONE chembl:CHEMBL456881 0.01 LYSINE DEMETHYLASE 4A HingoraniCasas DRUGGABLE GENOME
10 rs3120047 1 43760070 44145130 KDM4A KDM4A 9682 DTC PICEATANNOL PICEATANNOL PICEATANNOL chembl:CHEMBL69863 0.01 LYSINE DEMETHYLASE 4A HingoraniCasas DRUGGABLE GENOME
10 rs3120047 1 43760070 44145130 KDM4A KDM4A 9682 DTC TCMDC-123762 TCMDC-123762 CHEMBL547483 chembl:CHEMBL547483 0.03 LYSINE DEMETHYLASE 4A HingoraniCasas DRUGGABLE GENOME
10 rs3120047 1 43760070 44145130 KDM4A KDM4A 9682 DTC BROXYQUINOLINE BROXYQUINOLINE BROXYQUINOLINE chembl:CHEMBL223448 0.03 LYSINE DEMETHYLASE 4A HingoraniCasas DRUGGABLE GENOME
10 rs3120047 1 43760070 44145130 KDM4A KDM4A 9682 DTC ISOPROPAMIDE IODIDE ISOPROPAMIDE IODIDE ISOPROPAMIDE IODIDE chembl:CHEMBL1200347 0.03 LYSINE DEMETHYLASE 4A HingoraniCasas DRUGGABLE GENOME
10 rs3120047 1 43760070 44145130 KDM4A KDM4A 9682 DTC NSC-9037 NSC-9037 CHEMBL1451216 chembl:CHEMBL1451216 0.01 LYSINE DEMETHYLASE 4A HingoraniCasas DRUGGABLE GENOME
10 rs3120047 1 43760070 44145130 KDM4A KDM4A 9682 DTC DISULFIRAM DISULFIRAM DISULFIRAM chembl:CHEMBL964 0 LYSINE DEMETHYLASE 4A HingoraniCasas DRUGGABLE GENOME
10 rs3120047 1 43760070 44145130 KDM4A KDM4A 9682 DTC GR-127935 GR-127935 GR-127935 chembl:CHEMBL15928 0.01 LYSINE DEMETHYLASE 4A HingoraniCasas DRUGGABLE GENOME
10 rs3120047 1 43760070 44145130 KDM4A KDM4A 9682 DTC TCMDC-123532 TCMDC-123532 CHEMBL547833 chembl:CHEMBL547833 0.02 LYSINE DEMETHYLASE 4A HingoraniCasas DRUGGABLE GENOME
10 rs3120047 1 43760070 44145130 KDM4A KDM4A 9682 DTC MMV085203 MMV085203 CHEMBL586031 chembl:CHEMBL586031 0.01 LYSINE DEMETHYLASE 4A HingoraniCasas DRUGGABLE GENOME
10 rs3120047 1 43760070 44145130 KDM4A KDM4A 9682 DTC RHEIN RHEIN RHEIN chembl:CHEMBL418068 0.01 LYSINE DEMETHYLASE 4A HingoraniCasas DRUGGABLE GENOME
10 rs3120047 1 43760070 44145130 KDM4A KDM4A 9682 DTC RESERPINE RESERPINE RESERPINE chembl:CHEMBL772 0 LYSINE DEMETHYLASE 4A HingoraniCasas DRUGGABLE GENOME
10 rs3120047 1 43760070 44145130 KDM4A KDM4A 9682 DTC SJ000032149 SJ000032149 CHEMBL600778 chembl:CHEMBL600778 0.03 LYSINE DEMETHYLASE 4A HingoraniCasas DRUGGABLE GENOME
10 rs3120047 1 43760070 44145130 KDM4A KDM4A 9682 DTC QUINOLINIC ACID QUINOLINIC ACID QUINOLINIC ACID chembl:CHEMBL286204 0.02 LYSINE DEMETHYLASE 4A HingoraniCasas DRUGGABLE GENOME
10 rs3120047 1 43760070 44145130 KDM4A KDM4A 9682 DTC DIOSMIN DIOSMIN DIOSMIN chembl:CHEMBL231884 0.03 LYSINE DEMETHYLASE 4A HingoraniCasas DRUGGABLE GENOME
10 rs3120047 1 43760070 44145130 KDM4A KDM4A 9682 DTC TANSHINONE I TANSHINONE I TANSHINONE I chembl:CHEMBL363535 0.01 LYSINE DEMETHYLASE 4A HingoraniCasas DRUGGABLE GENOME
10 rs3120047 1 43760070 44145130 KDM4A KDM4A 9682 DTC FANCHININ FANCHININ FANCHININ chembl:CHEMBL176045 0.03 LYSINE DEMETHYLASE 4A HingoraniCasas DRUGGABLE GENOME
10 rs3120047 1 43760070 44145130 KDM4A KDM4A 9682 DTC TAMOXIFEN CITRATE TAMOXIFEN CITRATE TAMOXIFEN CITRATE chembl:CHEMBL786 0.01 LYSINE DEMETHYLASE 4A HingoraniCasas DRUGGABLE GENOME
10 rs3120047 1 43760070 44145130 KDM4A KDM4A 9682 DTC N,N'-DIPHENYL-P-PHENYLENEDIAMINE N,N'-DIPHENYL-P-PHENYLENEDIAMINE N,N'-DIPHENYL-P-PHENYLENEDIAMINE chembl:CHEMBL1333512 0.02 LYSINE DEMETHYLASE 4A HingoraniCasas DRUGGABLE GENOME
10 rs3120047 1 43760070 44145130 KDM4A KDM4A 9682 DTC TANSHINONE IIA TANSHINONE IIA TANSHINONE IIA chembl:CHEMBL187266 0.01 LYSINE DEMETHYLASE 4A HingoraniCasas DRUGGABLE GENOME
10 rs3120047 1 43760070 44145130 KDM4A KDM4A 9682 DTC 12-METHYL TETRADECANOIC ACID 12-METHYL TETRADECANOIC ACID CHEMBL495852 chembl:CHEMBL495852 0.06 LYSINE DEMETHYLASE 4A HingoraniCasas DRUGGABLE GENOME
10 rs3120047 1 43760070 44145130 KDM4A KDM4A 9682 DTC NSC-95397 NSC-95397 CHEMBL429095 chembl:CHEMBL429095 0 LYSINE DEMETHYLASE 4A HingoraniCasas DRUGGABLE GENOME
10 rs3120047 1 43760070 44145130 KDM4A KDM4A 9682 DTC DNDI1417156 DNDI1417156 CHEMBL1504679 chembl:CHEMBL1504679 0.01 LYSINE DEMETHYLASE 4A HingoraniCasas DRUGGABLE GENOME
10 rs3120047 1 43760070 44145130 KDM4A KDM4A 9682 DTC XANTHOANGELOL F XANTHOANGELOL F XANTHOANGELOL F chembl:CHEMBL1722838 0.06 LYSINE DEMETHYLASE 4A HingoraniCasas DRUGGABLE GENOME
10 rs3120047 1 43760070 44145130 KDM4A KDM4A 9682 DTC GNF-PF-4459 GNF-PF-4459 CHEMBL585502 chembl:CHEMBL585502 0.01 LYSINE DEMETHYLASE 4A HingoraniCasas DRUGGABLE GENOME
10 rs3120047 1 43760070 44145130 KDM4A KDM4A 9682 DTC ISOQUINOLINE-3-CARBOXYLIC ACID ISOQUINOLINE-3-CARBOXYLIC ACID CHEMBL1728638 chembl:CHEMBL1728638 0.13 LYSINE DEMETHYLASE 4A HingoraniCasas DRUGGABLE GENOME
10 rs3120047 1 43760070 44145130 KDM4A KDM4A 9682 DTC N'-(2,4-DIHYDROXYBENZYLIDENE)ISONICOTINOHYDRAZIDE N'-(2,4-DIHYDROXYBENZYLIDENE)ISONICOTINOHYDRAZIDE CHEMBL199592 chembl:CHEMBL199592 0.03 LYSINE DEMETHYLASE 4A HingoraniCasas DRUGGABLE GENOME
10 rs3120047 1 43760070 44145130 KDM4A KDM4A 9682 DTC N',N'-DIMETHYLARGININE HCL N',N'-DIMETHYLARGININE HCL CHEMBL1255836 chembl:CHEMBL1255836 0.13 LYSINE DEMETHYLASE 4A HingoraniCasas DRUGGABLE GENOME
10 rs3120047 1 43760070 44145130 KDM4A KDM4A 9682 DTC SUFENTANIL CITRATE SUFENTANIL CITRATE SUFENTANIL CITRATE chembl:CHEMBL1201163 0.03 LYSINE DEMETHYLASE 4A HingoraniCasas DRUGGABLE GENOME
10 rs3120047 1 43760070 44145130 KDM4A KDM4A 9682 DTC AMBUNOL AMBUNOL AMBUNOL chembl:CHEMBL454893 0.03 LYSINE DEMETHYLASE 4A HingoraniCasas DRUGGABLE GENOME
10 rs3120047 1 43760070 44145130 KDM4A KDM4A 9682 DTC PROCHLORPERAZINE EDISYLATE PROCHLORPERAZINE EDISYLATE PROCHLORPERAZINE EDISYLATE chembl:CHEMBL1201154 0.02 LYSINE DEMETHYLASE 4A HingoraniCasas DRUGGABLE GENOME
10 rs3120047 1 43760070 44145130 KDM4A KDM4A 9682 DTC ALVERINE CITRATE ALVERINE CITRATE ALVERINE CITRATE chembl:CHEMBL1408594 0.03 LYSINE DEMETHYLASE 4A HingoraniCasas DRUGGABLE GENOME
10 rs3120047 1 43760070 44145130 KDM4A KDM4A 9682 DTC PROTOCATECHUALDEHYDE PROTOCATECHUALDEHYDE PROTOCATECHUALDEHYDE chembl:CHEMBL222021 0.04 LYSINE DEMETHYLASE 4A HingoraniCasas DRUGGABLE GENOME
10 rs3120047 1 43760070 44145130 KDM4A KDM4A 9682 DTC LEVODOPA LEVODOPA LEVODOPA chembl:CHEMBL1009 0 LYSINE DEMETHYLASE 4A HingoraniCasas DRUGGABLE GENOME
10 rs3120047 1 43760070 44145130 KDM4A KDM4A 9682 DTC DNDI1417623 DNDI1417623 CHEMBL2002849 chembl:CHEMBL2002849 0.03 LYSINE DEMETHYLASE 4A HingoraniCasas DRUGGABLE GENOME
10 rs3120047 1 43760070 44145130 KDM4A KDM4A 9682 DTC 5-METHOXYTRYPTAMINE 5-METHOXYTRYPTAMINE 5-METHOXYTRYPTAMINE chembl:CHEMBL8165 0.06 LYSINE DEMETHYLASE 4A HingoraniCasas DRUGGABLE GENOME
10 rs3120047 1 43760070 44145130 KDM4A KDM4A 9682 DTC CEFACLOR CEFACLOR CEFACLOR chembl:CHEMBL680 0.01 LYSINE DEMETHYLASE 4A HingoraniCasas DRUGGABLE GENOME
10 rs3120047 1 43760070 44145130 KDM4A KDM4A 9682 DTC ELLAGIC ACID ELLAGIC ACID ELLAGIC ACID chembl:CHEMBL6246 0 LYSINE DEMETHYLASE 4A HingoraniCasas DRUGGABLE GENOME
10 rs3120047 1 43760070 44145130 KDM4A KDM4A 9682 DTC THIOMERSAL THIOMERSAL THIMEROSAL chembl:CHEMBL508338 0 LYSINE DEMETHYLASE 4A HingoraniCasas DRUGGABLE GENOME
10 rs3120047 1 43760070 44145130 KDM4A KDM4A 9682 DTC 3,4-DIHYDROXYPHENYLACETIC ACID 3,4-DIHYDROXYPHENYLACETIC ACID 3,4-DIHYDROXYPHENYLACETIC ACID chembl:CHEMBL1284 0.03 LYSINE DEMETHYLASE 4A HingoraniCasas DRUGGABLE GENOME
10 rs3120047 1 43760070 44145130 KDM4A KDM4A 9682 DTC GNF-PF-2893 GNF-PF-2893 CHEMBL312032 chembl:CHEMBL312032 0.01 LYSINE DEMETHYLASE 4A HingoraniCasas DRUGGABLE GENOME
10 rs3120047 1 43760070 44145130 KDM4A KDM4A 9682 DTC DNDI1417213 DNDI1417213 CHEMBL2094532 chembl:CHEMBL2094532 0.13 LYSINE DEMETHYLASE 4A HingoraniCasas DRUGGABLE GENOME
10 rs3120047 1 43760070 44145130 KDM4A KDM4A 9682 DTC LUTEOLIN LUTEOLIN LUTEOLIN chembl:CHEMBL151 0 LYSINE DEMETHYLASE 4A HingoraniCasas DRUGGABLE GENOME
10 rs3120047 1 43760070 44145130 KDM4A KDM4A 9682 DTC SANGUINARINE SULFATE SANGUINARINE SULFATE SANGUINARINE SULFATE chembl:CHEMBL1565133 0.01 LYSINE DEMETHYLASE 4A HingoraniCasas DRUGGABLE GENOME
10 rs3120047 1 43760070 44145130 KDM4A KDM4A 9682 DTC SKF-38393 SKF-38393 SKF-38393 chembl:CHEMBL286080 0.02 LYSINE DEMETHYLASE 4A HingoraniCasas DRUGGABLE GENOME
10 rs3120047 1 43760070 44145130 KDM4A KDM4A 9682 DTC CALMIDAZOLIUM CHLORIDE CALMIDAZOLIUM CHLORIDE CALMIDAZOLIUM CHLORIDE chembl:CHEMBL1208858 0.01 LYSINE DEMETHYLASE 4A HingoraniCasas DRUGGABLE GENOME
10 rs3120047 1 43760070 44145130 KDM4A KDM4A 9682 DTC DNDI1318477 DNDI1318477 CHEMBL428064 chembl:CHEMBL428064 0.01 LYSINE DEMETHYLASE 4A HingoraniCasas DRUGGABLE GENOME
10 rs3120047 1 43760070 44145130 KDM4A KDM4A 9682 DTC THIORIDAZINE HYDROCHLORIDE THIORIDAZINE HYDROCHLORIDE THIORIDAZINE HYDROCHLORIDE chembl:CHEMBL1200916 0.01 LYSINE DEMETHYLASE 4A HingoraniCasas DRUGGABLE GENOME
10 rs3120047 1 43760070 44145130 KDM4A KDM4A 9682 DTC SCLEROTIORIN SCLEROTIORIN SCLEROTIORIN chembl:CHEMBL1095515 0.01 LYSINE DEMETHYLASE 4A HingoraniCasas DRUGGABLE GENOME
10 rs3120047 1 43760070 44145130 KDM4A KDM4A 9682 DTC BAS03450373 BAS03450373 CHEMBL1576310 chembl:CHEMBL1576310 0.01 LYSINE DEMETHYLASE 4A HingoraniCasas DRUGGABLE GENOME
10 rs3120047 1 43760070 44145130 KDM4A KDM4A 9682 DTC CYCLOVALONE CYCLOVALONE CYCLOVALONE chembl:CHEMBL17205 0.02 LYSINE DEMETHYLASE 4A HingoraniCasas DRUGGABLE GENOME
10 rs3120047 1 43760070 44145130 KDM4A KDM4A 9682 DTC IODOQUINOL IODOQUINOL IODOQUINOL chembl:CHEMBL86754 0.01 LYSINE DEMETHYLASE 4A HingoraniCasas DRUGGABLE GENOME
10 rs3120047 1 43760070 44145130 KDM4A KDM4A 9682 DTC NSC-228155 NSC-228155 CHEMBL505670 chembl:CHEMBL505670 0 LYSINE DEMETHYLASE 4A HingoraniCasas DRUGGABLE GENOME
10 rs3120047 1 43760070 44145130 KDM4A KDM4A 9682 DTC (+/-)-OCTOCLOTHEPIN MALEATE (+/-)-OCTOCLOTHEPIN MALEATE CHEMBL1256660 chembl:CHEMBL1256660 0.03 LYSINE DEMETHYLASE 4A HingoraniCasas DRUGGABLE GENOME
10 rs3120047 1 43760070 44145130 KDM4A KDM4A 9682 DTC DNDI1417599 DNDI1417599 CHEMBL2094833 chembl:CHEMBL2094833 0.02 LYSINE DEMETHYLASE 4A HingoraniCasas DRUGGABLE GENOME
10 rs3120047 1 43760070 44145130 KDM4A KDM4A 9682 DTC GLUTAMIC ACID HYDROCHLORIDE GLUTAMIC ACID HYDROCHLORIDE GLUTAMIC ACID HYDROCHLORIDE chembl:CHEMBL1255943 0.06 LYSINE DEMETHYLASE 4A HingoraniCasas DRUGGABLE GENOME
10 rs3120047 1 43760070 44145130 KDM4A KDM4A 9682 DTC NSC-107022 NSC-107022 CHEMBL1601846 chembl:CHEMBL1601846 0.01 LYSINE DEMETHYLASE 4A HingoraniCasas DRUGGABLE GENOME
10 rs3120047 1 43760070 44145130 KDM4A KDM4A 9682 DTC SJ000170251 SJ000170251 CHEMBL603154 chembl:CHEMBL603154 0.04 LYSINE DEMETHYLASE 4A HingoraniCasas DRUGGABLE GENOME
10 rs3120047 1 43760070 44145130 KDM4A KDM4A 9682 DTC GNF-PF-372 GNF-PF-372 CHEMBL580155 chembl:CHEMBL580155 0.03 LYSINE DEMETHYLASE 4A HingoraniCasas DRUGGABLE GENOME
10 rs3120047 1 43760070 44145130 KDM4A KDM4A 9682 DTC GNF-PF-1549 GNF-PF-1549 CHEMBL227959 chembl:CHEMBL227959 0.03 LYSINE DEMETHYLASE 4A HingoraniCasas DRUGGABLE GENOME
10 rs3120047 1 43760070 44145130 KDM4A KDM4A 9682 DTC TCMDC-124518 TCMDC-124518 CHEMBL527584 chembl:CHEMBL527584 0.01 LYSINE DEMETHYLASE 4A HingoraniCasas DRUGGABLE GENOME
10 rs3120047 1 43760070 44145130 KDM4A KDM4A 9682 DTC SJ000117447 SJ000117447 CHEMBL592611 chembl:CHEMBL592611 0.03 LYSINE DEMETHYLASE 4A HingoraniCasas DRUGGABLE GENOME
10 rs3120047 1 43760070 44145130 KDM4A KDM4A 9682 DTC AZASERINE AZASERINE AZASERINE chembl:CHEMBL1095699 0.03 LYSINE DEMETHYLASE 4A HingoraniCasas DRUGGABLE GENOME
10 rs3120047 1 43760070 44145130 KDM4A KDM4A 9682 DTC R(-)-PROPYLNORAPOMORPHINE HCL R(-)-PROPYLNORAPOMORPHINE HCL CHEMBL538542 chembl:CHEMBL538542 0.02 LYSINE DEMETHYLASE 4A HingoraniCasas DRUGGABLE GENOME
10 rs3120047 1 43760070 44145130 KDM4A KDM4A 9682 DTC DOMOIC ACID DOMOIC ACID DOMOIC ACID chembl:CHEMBL1232313 0.06 LYSINE DEMETHYLASE 4A HingoraniCasas DRUGGABLE GENOME
10 rs3120047 1 43760070 44145130 KDM4A KDM4A 9682 DTC BENZO[D]ISOTHIAZOL-3-ONE BENZO[D]ISOTHIAZOL-3-ONE CHEMBL297304 chembl:CHEMBL297304 0.01 LYSINE DEMETHYLASE 4A HingoraniCasas DRUGGABLE GENOME
10 rs3120047 1 43760070 44145130 KDM4A KDM4A 9682 DTC CEPHALOTHIN CEPHALOTHIN CEPHALOTHIN chembl:CHEMBL617 0.01 LYSINE DEMETHYLASE 4A HingoraniCasas DRUGGABLE GENOME
10 rs3120047 1 43760070 44145130 KDM4A KDM4A 9682 DTC MALEIC ACID MALEIC ACID MALEIC ACID chembl:CHEMBL539648 0.04 LYSINE DEMETHYLASE 4A HingoraniCasas DRUGGABLE GENOME
10 rs3120047 1 43760070 44145130 KDM4A KDM4A 9682 DTC SENNOSIDE B SENNOSIDE B SENNOSIDE B chembl:CHEMBL445268 0.01 LYSINE DEMETHYLASE 4A HingoraniCasas DRUGGABLE GENOME
10 rs3120047 1 43760070 44145130 KDM4A KDM4A 9682 DTC CHLORPROMAZINE HYDROCHLORIDE CHLORPROMAZINE HYDROCHLORIDE CHLORPROMAZINE HYDROCHLORIDE chembl:CHEMBL1713 0.01 LYSINE DEMETHYLASE 4A HingoraniCasas DRUGGABLE GENOME
10 rs3120047 1 43760070 44145130 KDM4A KDM4A 9682 DTC GNF-PF-2947 GNF-PF-2947 CHEMBL581677 chembl:CHEMBL581677 0.02 LYSINE DEMETHYLASE 4A HingoraniCasas DRUGGABLE GENOME
10 rs3120047 1 43760070 44145130 KDM4A KDM4A 9682 DTC TDR78834 TDR78834 CHEMBL1507526 chembl:CHEMBL1507526 0.04 LYSINE DEMETHYLASE 4A HingoraniCasas DRUGGABLE GENOME
10 rs3120047 1 43760070 44145130 KDM4A KDM4A 9682 DTC HYDROXYZINE PAMOATE HYDROXYZINE PAMOATE HYDROXYZINE PAMOATE chembl:CHEMBL1200467 0.01 LYSINE DEMETHYLASE 4A HingoraniCasas DRUGGABLE GENOME
10 rs3120047 1 43760070 44145130 KDM4A KDM4A 9682 DTC DIETHYLCARBAMAZINE CITRATE DIETHYLCARBAMAZINE CITRATE DIETHYLCARBAMAZINE CITRATE chembl:CHEMBL937 0.03 LYSINE DEMETHYLASE 4A HingoraniCasas DRUGGABLE GENOME
10 rs3120047 1 43760070 44145130 KDM4A KDM4A 9682 DTC TCMDC-124381 TCMDC-124381 CHEMBL579919 chembl:CHEMBL579919 0.03 LYSINE DEMETHYLASE 4A HingoraniCasas DRUGGABLE GENOME
10 rs3120047 1 43760070 44145130 KDM4A KDM4A 9682 DTC SJ000029642 SJ000029642 CHEMBL591126 chembl:CHEMBL591126 0.01 LYSINE DEMETHYLASE 4A HingoraniCasas DRUGGABLE GENOME
10 rs3120047 1 43760070 44145130 KDM4A KDM4A 9682 DTC SJ000117451 SJ000117451 CHEMBL592123 chembl:CHEMBL592123 0.03 LYSINE DEMETHYLASE 4A HingoraniCasas DRUGGABLE GENOME
10 rs3120047 1 43760070 44145130 KDM4A KDM4A 9682 DTC INDINAVIR SULFATE INDINAVIR SULFATE INDINAVIR SULFATE chembl:CHEMBL1735 0.06 LYSINE DEMETHYLASE 4A HingoraniCasas DRUGGABLE GENOME
10 rs3120047 1 43760070 44145130 KDM4A KDM4A 9682 DTC PROTOPORPHYRIN PROTOPORPHYRIN PROTOPORPHYRIN chembl:CHEMBL267548 0 LYSINE DEMETHYLASE 4A HingoraniCasas DRUGGABLE GENOME
10 rs3120047 1 43760070 44145130 KDM4A KDM4A 9682 DTC TCMDC-125556 TCMDC-125556 CHEMBL587092 chembl:CHEMBL587092 0.06 LYSINE DEMETHYLASE 4A HingoraniCasas DRUGGABLE GENOME
10 rs3120047 1 43760070 44145130 KDM4A KDM4A 9682 DTC DEPHOSTATIN DEPHOSTATIN DEPHOSTATIN chembl:CHEMBL269733 0.01 LYSINE DEMETHYLASE 4A HingoraniCasas DRUGGABLE GENOME
10 rs3120047 1 43760070 44145130 KDM4A KDM4A 9682 DTC DEFERIPRONE DEFERIPRONE DEFERIPRONE chembl:CHEMBL70927 0.03 LYSINE DEMETHYLASE 4A HingoraniCasas DRUGGABLE GENOME
10 rs3120047 1 43760070 44145130 KDM4A KDM4A 9682 DTC DEMECLOCYCLINE HYDROCHLORIDE DEMECLOCYCLINE HYDROCHLORIDE DEMECLOCYCLINE HYDROCHLORIDE chembl:CHEMBL1200474 0.03 LYSINE DEMETHYLASE 4A HingoraniCasas DRUGGABLE GENOME
10 rs3120047 1 43760070 44145130 KDM4A KDM4A 9682 DTC WIN-55212-2 WIN-55212-2 WIN-552122 chembl:CHEMBL188 0.01 LYSINE DEMETHYLASE 4A HingoraniCasas DRUGGABLE GENOME
10 rs3120047 1 43760070 44145130 KDM4A KDM4A 9682 DTC ZINC 03369470 ZINC 03369470 CHEMBL599013 chembl:CHEMBL599013 0.01 LYSINE DEMETHYLASE 4A HingoraniCasas DRUGGABLE GENOME
10 rs3120047 1 43760070 44145130 KDM4A KDM4A 9682 DTC N'-(2-HYDROXYBENZYLIDENE)ISONICOTINOHYDRAZIDE N'-(2-HYDROXYBENZYLIDENE)ISONICOTINOHYDRAZIDE SALINAZID chembl:CHEMBL201761 0.03 LYSINE DEMETHYLASE 4A HingoraniCasas DRUGGABLE GENOME
10 rs3120047 1 43760070 44145130 KDM4A KDM4A 9682 DTC 2-HYDROXY-NAPHTHALDEHYDE THIOSEMICARBAZONE 2-HYDROXY-NAPHTHALDEHYDE THIOSEMICARBAZONE CHEMBL505209 chembl:CHEMBL505209 0.03 LYSINE DEMETHYLASE 4A HingoraniCasas DRUGGABLE GENOME
10 rs3120047 1 43760070 44145130 KDM4A KDM4A 9682 DTC SKF-89626 SKF-89626 CHEMBL284609 chembl:CHEMBL284609 0.02 LYSINE DEMETHYLASE 4A HingoraniCasas DRUGGABLE GENOME
10 rs3120047 1 43760070 44145130 KDM4A KDM4A 9682 DTC GNF-PF-4283 GNF-PF-4283 CHEMBL606166 chembl:CHEMBL606166 0.02 LYSINE DEMETHYLASE 4A HingoraniCasas DRUGGABLE GENOME
10 rs3120047 1 43760070 44145130 KDM4A KDM4A 9682 DTC CAPSAZEPINE CAPSAZEPINE CAPSAZEPINE chembl:CHEMBL391997 0.01 LYSINE DEMETHYLASE 4A HingoraniCasas DRUGGABLE GENOME
10 rs3120047 1 43760070 44145130 KDM4A KDM4A 9682 DTC NITROXOLINE NITROXOLINE NITROXOLINE chembl:CHEMBL1454910 0.01 LYSINE DEMETHYLASE 4A HingoraniCasas DRUGGABLE GENOME
10 rs3120047 1 43760070 44145130 KDM4A KDM4A 9682 DTC HYDROXYTYROSOL HYDROXYTYROSOL HYDROXYTYROSOL chembl:CHEMBL485747 0.06 LYSINE DEMETHYLASE 4A HingoraniCasas DRUGGABLE GENOME
10 rs3120047 1 43760070 44145130 KDM4A KDM4A 9682 DTC A-443654 A-443654 A-443654 chembl:CHEMBL379300 0.01 LYSINE DEMETHYLASE 4A HingoraniCasas DRUGGABLE GENOME
10 rs3120047 1 43760070 44145130 KDM4A KDM4A 9682 DTC ROXARSONE ROXARSONE ROXARSONE chembl:CHEMBL1321154 0.13 LYSINE DEMETHYLASE 4A HingoraniCasas DRUGGABLE GENOME
10 rs3120047 1 43760070 44145130 KDM4A KDM4A 9682 DTC ASTERRIC ACID ASTERRIC ACID ASTERRIC ACID chembl:CHEMBL469424 0.01 LYSINE DEMETHYLASE 4A HingoraniCasas DRUGGABLE GENOME
10 rs3120047 1 43760070 44145130 KDM4A KDM4A 9682 DTC MITOXANTRONE DIHYDROCHLORIDE MITOXANTRONE DIHYDROCHLORIDE MITOXANTRONE HYDROCHLORIDE chembl:CHEMBL1417019 0 LYSINE DEMETHYLASE 4A HingoraniCasas DRUGGABLE GENOME
10 rs3120047 1 43760070 44145130 KDM4A KDM4A 9682 DTC CEFDINIR CEFDINIR CEFDINIR chembl:CHEMBL927 0.03 LYSINE DEMETHYLASE 4A HingoraniCasas DRUGGABLE GENOME
10 rs3120047 1 43760070 44145130 KDM4A KDM4A 9682 DTC BAS-8770949 BAS-8770949 CHEMBL476025 chembl:CHEMBL476025 0.04 LYSINE DEMETHYLASE 4A HingoraniCasas DRUGGABLE GENOME
10 rs3120047 1 43760070 44145130 KDM4A KDM4A 9682 DTC NSC-19803 NSC-19803 CHEMBL522983 chembl:CHEMBL522983 0.01 LYSINE DEMETHYLASE 4A HingoraniCasas DRUGGABLE GENOME
10 rs3120047 1 43760070 44145130 KDM4A KDM4A 9682 DTC TCMDC-123927 TCMDC-123927 CHEMBL531268 chembl:CHEMBL531268 0.02 LYSINE DEMETHYLASE 4A HingoraniCasas DRUGGABLE GENOME
10 rs3120047 1 43760070 44145130 KDM4A KDM4A 9682 DTC CARBIDOPA CARBIDOPA CARBIDOPA chembl:CHEMBL1200748 0.01 LYSINE DEMETHYLASE 4A HingoraniCasas DRUGGABLE GENOME
10 rs3120047 1 43760070 44145130 KDM4A KDM4A 9682 DTC GNF-PF-4786 GNF-PF-4786 CHEMBL602363 chembl:CHEMBL602363 0.03 LYSINE DEMETHYLASE 4A HingoraniCasas DRUGGABLE GENOME
10 rs3120047 1 43760070 44145130 KDM4A KDM4A 9682 DTC GNF-PF-1731 GNF-PF-1731 CHEMBL581251 chembl:CHEMBL581251 0.03 LYSINE DEMETHYLASE 4A HingoraniCasas DRUGGABLE GENOME
10 rs3120047 1 43760070 44145130 KDM4A KDM4A 9682 DTC 4-({[2-(BENZYLOXY)PHENYL]METHYL}AMINO)PHENOL 4-({[2-(BENZYLOXY)PHENYL]METHYL}AMINO)PHENOL CHEMBL1465049 chembl:CHEMBL1465049 0.01 LYSINE DEMETHYLASE 4A HingoraniCasas DRUGGABLE GENOME
10 rs3120047 1 43760070 44145130 KDM4A KDM4A 9682 DTC S(+)-ISOPROTERENOL-BITARTRATE S(+)-ISOPROTERENOL-BITARTRATE CHEMBL1257092 chembl:CHEMBL1257092 0.02 LYSINE DEMETHYLASE 4A HingoraniCasas DRUGGABLE GENOME
10 rs3120047 1 43760070 44145130 KDM4A KDM4A 9682 DTC CB7969312 CB7969312 CHEMBL599255 chembl:CHEMBL599255 0.01 LYSINE DEMETHYLASE 4A HingoraniCasas DRUGGABLE GENOME
10 rs3120047 1 43760070 44145130 KDM4A KDM4A 9682 DTC TCMDC-124278 TCMDC-124278 CHEMBL534423 chembl:CHEMBL534423 0.06 LYSINE DEMETHYLASE 4A HingoraniCasas DRUGGABLE GENOME
10 rs3120047 1 43760070 44145130 KDM4A KDM4A 9682 DTC GNF-PF-2272 GNF-PF-2272 CHEMBL601757 chembl:CHEMBL601757 0.01 LYSINE DEMETHYLASE 4A HingoraniCasas DRUGGABLE GENOME
10 rs3120047 1 43760070 44145130 KDM4A KDM4A 9682 DTC BROXURIDINE BROXURIDINE BROXURIDINE chembl:CHEMBL222280 0.03 LYSINE DEMETHYLASE 4A HingoraniCasas DRUGGABLE GENOME
10 rs3120047 1 43760070 44145130 KDM4A KDM4A 9682 DTC TCMDC-125221 TCMDC-125221 CHEMBL546649 chembl:CHEMBL546649 0.03 LYSINE DEMETHYLASE 4A HingoraniCasas DRUGGABLE GENOME
10 rs3120047 1 43760070 44145130 KDM4A KDM4A 9682 DTC SJ000147784 SJ000147784 CHEMBL590186 chembl:CHEMBL590186 0.02 LYSINE DEMETHYLASE 4A HingoraniCasas DRUGGABLE GENOME
10 rs3120047 1 43760070 44145130 KDM4A KDM4A 9682 DTC 1-(4-HYDROXYPHENYL)MALEIMIDE 1-(4-HYDROXYPHENYL)MALEIMIDE CHEMBL565893 chembl:CHEMBL565893 0.02 LYSINE DEMETHYLASE 4A HingoraniCasas DRUGGABLE GENOME
10 rs3120047 1 43760070 44145130 KDM4A KDM4A 9682 DTC PHENELZINE SULFATE PHENELZINE SULFATE PHENELZINE SULFATE chembl:CHEMBL1200895 0.02 LYSINE DEMETHYLASE 4A HingoraniCasas DRUGGABLE GENOME
10 rs3120047 1 43760070 44145130 KDM4A KDM4A 9682 DTC SERTACONAZOLE NITRATE SERTACONAZOLE NITRATE SERTACONAZOLE NITRATE chembl:CHEMBL1200725 0.03 LYSINE DEMETHYLASE 4A HingoraniCasas DRUGGABLE GENOME
10 rs3120047 1 43760070 44145130 KDM4A KDM4A 9682 DTC PHENANTHROLINE PHENANTHROLINE PHENANTHROLINE chembl:CHEMBL415879 0.01 LYSINE DEMETHYLASE 4A HingoraniCasas DRUGGABLE GENOME
10 rs3120047 1 43760070 44145130 KDM4A KDM4A 9682 DTC NSC-92207 NSC-92207 CHEMBL139935 chembl:CHEMBL139935 0.01 LYSINE DEMETHYLASE 4A HingoraniCasas DRUGGABLE GENOME
10 rs3120047 1 43760070 44145130 KDM4A KDM4A 9682 DTC DNDI1417099 DNDI1417099 CHEMBL1565444 chembl:CHEMBL1565444 0.02 LYSINE DEMETHYLASE 4A HingoraniCasas DRUGGABLE GENOME
10 rs3120047 1 43760070 44145130 KDM4A KDM4A 9682 DTC SJ000032151 SJ000032151 CHEMBL592600 chembl:CHEMBL592600 0.03 LYSINE DEMETHYLASE 4A HingoraniCasas DRUGGABLE GENOME
10 rs3120047 1 43760070 44145130 KDM4A KDM4A 9682 DTC 6,7-ADTN HYDROBROMIDE 6,7-ADTN HYDROBROMIDE CHEMBL1255656 chembl:CHEMBL1255656 0.03 LYSINE DEMETHYLASE 4A HingoraniCasas DRUGGABLE GENOME
10 rs3120047 1 43760070 44145130 KDM4A KDM4A 9682 DTC ISOORIENTIN ISOORIENTIN ISOORIENTIN chembl:CHEMBL239559 0.03 LYSINE DEMETHYLASE 4A HingoraniCasas DRUGGABLE GENOME
10 rs3120047 1 43760070 44145130 KDM4A KDM4A 9682 DTC L-750667 L-750667 CHEMBL1256738 chembl:CHEMBL1256738 0.04 LYSINE DEMETHYLASE 4A HingoraniCasas DRUGGABLE GENOME
10 rs3120047 1 43760070 44145130 KDM4A KDM4A 9682 DTC AG-555 AG-555 CHEMBL53898 chembl:CHEMBL53898 0.01 LYSINE DEMETHYLASE 4A HingoraniCasas DRUGGABLE GENOME
10 rs3120047 1 43760070 44145130 KDM4A KDM4A 9682 DTC BENZOXAZOLINONE BENZOXAZOLINONE BENZOXAZOLINONE chembl:CHEMBL280323 0.13 LYSINE DEMETHYLASE 4A HingoraniCasas DRUGGABLE GENOME
10 rs3120047 1 43760070 44145130 KDM4A KDM4A 9682 DTC SJ000113972 SJ000113972 CHEMBL591137 chembl:CHEMBL591137 0.02 LYSINE DEMETHYLASE 4A HingoraniCasas DRUGGABLE GENOME
10 rs3120047 1 43760070 44145130 KDM4A KDM4A 9682 DTC GNF-PF-2812 GNF-PF-2812 CHEMBL125044 chembl:CHEMBL125044 0.01 LYSINE DEMETHYLASE 4A HingoraniCasas DRUGGABLE GENOME
10 rs3120047 1 43760070 44145130 KDM4A KDM4A 9682 DTC CATECHOL CATECHOL CATECHOL chembl:CHEMBL280998 0.01 LYSINE DEMETHYLASE 4A HingoraniCasas DRUGGABLE GENOME
10 rs3120047 1 43760070 44145130 KDM4A KDM4A 9682 DTC GNF-PF-4242 GNF-PF-4242 CHEMBL584514 chembl:CHEMBL584514 0.02 LYSINE DEMETHYLASE 4A HingoraniCasas DRUGGABLE GENOME
10 rs3120047 1 43760070 44145130 KDM4A KDM4A 9682 DTC FENOLDOPAM MESYLATE FENOLDOPAM MESYLATE FENOLDOPAM MESYLATE chembl:CHEMBL1026 0.02 LYSINE DEMETHYLASE 4A HingoraniCasas DRUGGABLE GENOME
10 rs3120047 1 43760070 44145130 KDM4A KDM4A 9682 DTC GNF-PF-3418 GNF-PF-3418 CHEMBL582099 chembl:CHEMBL582099 0.03 LYSINE DEMETHYLASE 4A HingoraniCasas DRUGGABLE GENOME
10 rs3120047 1 43760070 44145130 KDM4A KDM4A 9682 DTC METRAZOLINE OXALATE METRAZOLINE OXALATE METRAZOLINE OXALATE chembl:CHEMBL1255866 0.04 LYSINE DEMETHYLASE 4A HingoraniCasas DRUGGABLE GENOME
10 rs3120047 1 43760070 44145130 KDM4A KDM4A 9682 DTC DNDI1417614 DNDI1417614 CHEMBL1567571 chembl:CHEMBL1567571 0.01 LYSINE DEMETHYLASE 4A HingoraniCasas DRUGGABLE GENOME
10 rs3120047 1 43760070 44145130 KDM4A KDM4A 9682 DTC SJ000018298 SJ000018298 CHEMBL591412 chembl:CHEMBL591412 0.03 LYSINE DEMETHYLASE 4A HingoraniCasas DRUGGABLE GENOME
10 rs3120047 1 43760070 44145130 KDM4A KDM4A 9682 DTC S-166659 S-166659 CHEMBL252417 chembl:CHEMBL252417 0.03 LYSINE DEMETHYLASE 4A HingoraniCasas DRUGGABLE GENOME
10 rs3120047 1 43760070 44145130 KDM4A KDM4A 9682 DTC NSC-19063 NSC-19063 CHEMBL1310138 chembl:CHEMBL1310138 0.01 LYSINE DEMETHYLASE 4A HingoraniCasas DRUGGABLE GENOME
10 rs3120047 1 43760070 44145130 KDM4A KDM4A 9682 DTC GNF-PF-1644 GNF-PF-1644 CHEMBL600734 chembl:CHEMBL600734 0.01 LYSINE DEMETHYLASE 4A HingoraniCasas DRUGGABLE GENOME
10 rs3120047 1 43760070 44145130 KDM4A KDM4A 9682 DTC ZM-39923 HCL ZM-39923 HCL CHEMBL538798 chembl:CHEMBL538798 0.01 LYSINE DEMETHYLASE 4A HingoraniCasas DRUGGABLE GENOME
10 rs3120047 1 43760070 44145130 KDM4A KDM4A 9682 DTC MMV007764 MMV007764 CHEMBL609628 chembl:CHEMBL609628 0.03 LYSINE DEMETHYLASE 4A HingoraniCasas DRUGGABLE GENOME
10 rs3120047 1 43760070 44145130 KDM4A KDM4A 9682 DTC NSC-50690 NSC-50690 CHEMBL1388703 chembl:CHEMBL1388703 0.02 LYSINE DEMETHYLASE 4A HingoraniCasas DRUGGABLE GENOME
10 rs3120047 1 43760070 44145130 KDM4A KDM4A 9682 DTC ALEXIDINE HYDROCHLORIDE ALEXIDINE HYDROCHLORIDE ALEXIDINE HYDROCHLORIDE chembl:CHEMBL1487183 0.01 LYSINE DEMETHYLASE 4A HingoraniCasas DRUGGABLE GENOME
10 rs3120047 1 43760070 44145130 KDM4A KDM4A 9682 DTC NAFRONYL OXALATE NAFRONYL OXALATE NAFRONYL OXALATE chembl:CHEMBL1439099 0.03 LYSINE DEMETHYLASE 4A HingoraniCasas DRUGGABLE GENOME
10 rs3120047 1 43760070 44145130 KDM4A KDM4A 9682 DTC EMBELIN EMBELIN EMBELIN chembl:CHEMBL221137 0.01 LYSINE DEMETHYLASE 4A HingoraniCasas DRUGGABLE GENOME
10 rs3120047 1 43760070 44145130 KDM4A KDM4A 9682 DTC BAS-8770954 BAS-8770954 CHEMBL478324 chembl:CHEMBL478324 0.06 LYSINE DEMETHYLASE 4A HingoraniCasas DRUGGABLE GENOME
10 rs3120047 1 43760070 44145130 KDM4A KDM4A 9682 DTC ATHRAQUINONES A ATHRAQUINONES A ATHRAQUINONES A chembl:CHEMBL55814 0.01 LYSINE DEMETHYLASE 4A HingoraniCasas DRUGGABLE GENOME
10 rs3120047 1 43760070 44145130 KDM4A KDM4A 9682 DTC FLUPIRTINE MALEATE FLUPIRTINE MALEATE FLUPIRTINE MALEATE chembl:CHEMBL1256752 0.01 LYSINE DEMETHYLASE 4A HingoraniCasas DRUGGABLE GENOME
10 rs3120047 1 43760070 44145130 KDM4A KDM4A 9682 DTC DNDI1417076 DNDI1417076 CHEMBL1526167 chembl:CHEMBL1526167 0.02 LYSINE DEMETHYLASE 4A HingoraniCasas DRUGGABLE GENOME
10 rs3120047 1 43760070 44145130 KDM4A KDM4A 9682 DTC NSC-8186 NSC-8186 CHEMBL122355 chembl:CHEMBL122355 0.02 LYSINE DEMETHYLASE 4A HingoraniCasas DRUGGABLE GENOME
10 rs3120047 1 43760070 44145130 KDM4A KDM4A 9682 DTC QUINOXALINE-2-CARBOXYLIC ACID QUINOXALINE-2-CARBOXYLIC ACID CHEMBL151797 chembl:CHEMBL151797 0.03 LYSINE DEMETHYLASE 4A HingoraniCasas DRUGGABLE GENOME
11 rs785485 1 46022442 46605728 MUTYH MUTYH 4595 PharmGKB cyclophosphamide cyclophosphamide CYCLOPHOSPHAMIDE chembl:CHEMBL88 0.72 24533712 MUTY DNA GLYCOSYLASE Pharos,HumanProteinAtlas ENZYME
11 rs785485 1 46022442 46605728 MUTYH MUTYH 4595 PharmGKB cisplatin cisplatin CISPLATIN chembl:CHEMBL11359 0.37 24533712 MUTY DNA GLYCOSYLASE Pharos,HumanProteinAtlas ENZYME
11 rs785485 1 46022442 46605728 MMACHC BE0002175 25974 DrugBank cofactor DB00115 Cyanocobalamin CYANOCOBALAMIN chembl:CHEMBL2110563 21.3 17431913,25820384,16843692,16714133,16311595 NA NA NA
11 rs785485 1 46022442 46605728 MMACHC BE0002175 25974 DrugBank DB00200 Hydroxocobalamin HYDROXOCOBALAMIN chembl:CHEMBL2103737 14.2 17139284,17016423,16311595 NA NA NA
11 rs785485 1 46022442 46605728 PRDX1 BE0005844 5052 DrugBank ligand DB11638 Artenimol ARTENIMOL chembl:CHEMBL252518 0.35 26340163 PEROXIREDOXIN 1 Pharos ENZYME
11 rs785485 1 46022442 46605728 AKR1A1 BE0004352 10327 DrugBank DB03461 Nicotinamide adenine dinucleotide phosphate SODIUM BETA-NICOTINAMIDE ADENINE DINUCLEOTIDE PHOSPHATE chembl:CHEMBL295069 0.98 10592235 ALDO-KETO REDUCTASE FAMILY 1 MEMBER A1 Pharos ENZYME
11 rs785485 1 46022442 46605728 AKR1A1 BE0004352 10327 DrugBank DB02383 Tolrestat TOLRESTAT chembl:CHEMBL436 9.47 10592235 ALDO-KETO REDUCTASE FAMILY 1 MEMBER A1 Pharos ENZYME
11 rs785485 1 46022442 46605728 PIK3R3 PIK3R3 8503 ChemblInteractions inhibitor CHEMBL1079593 VS-5584 VS-5584 chembl:CHEMBL1079593 0.14 PHOSPHOINOSITIDE-3-KINASE REGULATORY SUBUNIT 3 GuideToPharmacology ENZYME
11 rs785485 1 46022442 46605728 PIK3R3 PIK3R3 8503 MyCancerGenome inhibitor XL-765 XL-765 VOXTALISIB chembl:CHEMBL3545366 0.19 PHOSPHOINOSITIDE-3-KINASE REGULATORY SUBUNIT 3 GuideToPharmacology ENZYME
11 rs785485 1 46022442 46605728 PIK3R3 PIK3R3 8503 ChemblInteractions inhibitor CHEMBL1234354 PF-04691502 PF-04691502 chembl:CHEMBL1234354 0.2 PHOSPHOINOSITIDE-3-KINASE REGULATORY SUBUNIT 3 GuideToPharmacology ENZYME
11 rs785485 1 46022442 46605728 PIK3R3 PIK3R3 8503 MyCancerGenome inhibitor BKM120 BKM120 BUPARLISIB chembl:CHEMBL2017974 0.14 PHOSPHOINOSITIDE-3-KINASE REGULATORY SUBUNIT 3 GuideToPharmacology ENZYME
11 rs785485 1 46022442 46605728 PIK3R3 PIK3R3 8503 ChemblInteractions inhibitor CHEMBL3360203 PILARALISIB PILARALISIB chembl:CHEMBL3360203 0.17 PHOSPHOINOSITIDE-3-KINASE REGULATORY SUBUNIT 3 GuideToPharmacology ENZYME
11 rs785485 1 46022442 46605728 PIK3R3 PIK3R3 8503 MyCancerGenomeClinicalTrial inhibitor BAY80-6946 BAY80-6946 COPANLISIB chembl:CHEMBL3218576 0.29 PHOSPHOINOSITIDE-3-KINASE REGULATORY SUBUNIT 3 GuideToPharmacology ENZYME
11 rs785485 1 46022442 46605728 PIK3R3 PIK3R3 8503 ChemblInteractions inhibitor CHEMBL586701 ZSTK-474 ZSTK-474 chembl:CHEMBL586701 0.22 PHOSPHOINOSITIDE-3-KINASE REGULATORY SUBUNIT 3 GuideToPharmacology ENZYME
11 rs785485 1 46022442 46605728 PIK3R3 PIK3R3 8503 ChemblInteractions inhibitor CHEMBL2165191 AZD-6482 AZD-6482 chembl:CHEMBL2165191 0.14 PHOSPHOINOSITIDE-3-KINASE REGULATORY SUBUNIT 3 GuideToPharmacology ENZYME
11 rs785485 1 46022442 46605728 PIK3R3 PIK3R3 8503 ChemblInteractions inhibitor CHEMBL2387080 TASELISIB TASELISIB chembl:CHEMBL2387080 0.16 PHOSPHOINOSITIDE-3-KINASE REGULATORY SUBUNIT 3 GuideToPharmacology ENZYME
11 rs785485 1 46022442 46605728 PIK3R3 PIK3R3 8503 MyCancerGenomeClinicalTrial inhibitor PX-866 PX-866 SONOLISIB chembl:CHEMBL411907 0.34 PHOSPHOINOSITIDE-3-KINASE REGULATORY SUBUNIT 3 GuideToPharmacology ENZYME
11 rs785485 1 46022442 46605728 PIK3R3 PIK3R3 8503 ChemblInteractions inhibitor CHEMBL1684984 PA-799 PA-799 chembl:CHEMBL1684984 0.14 PHOSPHOINOSITIDE-3-KINASE REGULATORY SUBUNIT 3 GuideToPharmacology ENZYME
11 rs785485 1 46022442 46605728 PIK3R3 PIK3R3 8503 ChemblInteractions inhibitor CHEMBL3545385 WX-037 WX-037 chembl:CHEMBL3545385 0.22 PHOSPHOINOSITIDE-3-KINASE REGULATORY SUBUNIT 3 GuideToPharmacology ENZYME
11 rs785485 1 46022442 46605728 PIK3R3 PIK3R3 8503 ChemblInteractions inhibitor CHEMBL3545006 PWT-33587 PWT-33587 chembl:CHEMBL3545006 0.19 PHOSPHOINOSITIDE-3-KINASE REGULATORY SUBUNIT 3 GuideToPharmacology ENZYME
11 rs785485 1 46022442 46605728 PIK3R3 PIK3R3 8503 MyCancerGenomeClinicalTrial inhibitor GSK2126458 GSK2126458 OMIPALISIB chembl:CHEMBL1236962 0.18 PHOSPHOINOSITIDE-3-KINASE REGULATORY SUBUNIT 3 GuideToPharmacology ENZYME
11 rs785485 1 46022442 46605728 PIK3R3 PIK3R3 8503 MyCancerGenome inhibitor BYL719 BYL719 ALPELISIB chembl:CHEMBL2396661 0.1 PHOSPHOINOSITIDE-3-KINASE REGULATORY SUBUNIT 3 GuideToPharmacology ENZYME
11 rs785485 1 46022442 46605728 PIK3R3 PIK3R3 8503 ChemblInteractions inhibitor CHEMBL1922094 APITOLISIB APITOLISIB chembl:CHEMBL1922094 0.14 PHOSPHOINOSITIDE-3-KINASE REGULATORY SUBUNIT 3 GuideToPharmacology ENZYME
11 rs785485 1 46022442 46605728 PIK3R3 PIK3R3 8503 ChemblInteractions inhibitor CHEMBL592445 GEDATOLISIB GEDATOLISIB chembl:CHEMBL592445 0.18 PHOSPHOINOSITIDE-3-KINASE REGULATORY SUBUNIT 3 GuideToPharmacology ENZYME
11 rs785485 1 46022442 46605728 PIK3R3 PIK3R3 8503 MyCancerGenome inhibitor BGJ398 BGJ398 INFIGRATINIB chembl:CHEMBL1852688 0.07 PHOSPHOINOSITIDE-3-KINASE REGULATORY SUBUNIT 3 GuideToPharmacology ENZYME
11 rs785485 1 46022442 46605728 PIK3R3 PIK3R3 8503 ChemblInteractions inhibitor CHEMBL3545096 BGT-226 BGT-226 chembl:CHEMBL3218578 0.19 PHOSPHOINOSITIDE-3-KINASE REGULATORY SUBUNIT 3 GuideToPharmacology ENZYME
11 rs785485 1 46022442 46605728 PIK3R3 PIK3R3 8503 ChemblInteractions inhibitor CHEMBL2219421 RECILISIB RECILISIB chembl:CHEMBL2219421 0.22 PHOSPHOINOSITIDE-3-KINASE REGULATORY SUBUNIT 3 GuideToPharmacology ENZYME
11 rs785485 1 46022442 46605728 PIK3R3 BE0002384 8503 DrugBank agonist DB01064 Isoprenaline ISOPROTERENOL chembl:CHEMBL434 0.3 15110780,15618457,15985706,15381832,15527548 PHOSPHOINOSITIDE-3-KINASE REGULATORY SUBUNIT 3 GuideToPharmacology ENZYME
11 rs785485 1 46022442 46605728 PIK3R3 PIK3R3 8503 ChemblInteractions inhibitor CHEMBL3545324 RG-7666 RG-7666 chembl:CHEMBL3545324 0.19 PHOSPHOINOSITIDE-3-KINASE REGULATORY SUBUNIT 3 GuideToPharmacology ENZYME
11 rs785485 1 46022442 46605728 PIK3R3 PIK3R3 8503 MyCancerGenome inhibitor PI-103 PI-103 PI-103 chembl:CHEMBL573339 0.09 PHOSPHOINOSITIDE-3-KINASE REGULATORY SUBUNIT 3 GuideToPharmacology ENZYME
11 rs785485 1 46022442 46605728 PIK3R3 PIK3R3 8503 ChemblInteractions inhibitor CHEMBL3544966 GSK-1059615 GSK-1059615 chembl:CHEMBL3544966 0.22 PHOSPHOINOSITIDE-3-KINASE REGULATORY SUBUNIT 3 GuideToPharmacology ENZYME
11 rs785485 1 46022442 46605728 PIK3R3 PIK3R3 8503 ChemblInteractions inhibitor CHEMBL3545088 Puquitinib PUQUITINIB chembl:CHEMBL3545088 0.16 PHOSPHOINOSITIDE-3-KINASE REGULATORY SUBUNIT 3 GuideToPharmacology ENZYME
11 rs785485 1 46022442 46605728 PIK3R3 PIK3R3 8503 MyCancerGenome inhibitor GSK2636771 GSK2636771 GSK-2636771 chembl:CHEMBL3188551 0.11 PHOSPHOINOSITIDE-3-KINASE REGULATORY SUBUNIT 3 GuideToPharmacology ENZYME
11 rs785485 1 46022442 46605728 PIK3R3 PIK3R3 8503 ChemblInteractions inhibitor CHEMBL3545322 Panulisib PANULISIB chembl:CHEMBL3545322 0.14 PHOSPHOINOSITIDE-3-KINASE REGULATORY SUBUNIT 3 GuideToPharmacology ENZYME
11 rs785485 1 46022442 46605728 PIK3R3 PIK3R3 8503 ChemblInteractions inhibitor CHEMBL3545248 DS-7423 DS-7423 chembl:CHEMBL3545248 0.14 PHOSPHOINOSITIDE-3-KINASE REGULATORY SUBUNIT 3 GuideToPharmacology ENZYME
11 rs785485 1 46022442 46605728 PIK3R3 PIK3R3 8503 ChemblInteractions inhibitor CHEMBL2326966 SF-1126 SF-1126 chembl:CHEMBL2326966 0.19 PHOSPHOINOSITIDE-3-KINASE REGULATORY SUBUNIT 3 GuideToPharmacology ENZYME
11 rs785485 1 46022442 46605728 PIK3R3 PIK3R3 8503 ChemblInteractions inhibitor CHEMBL3544999 LY-3023414 SAMOTOLISIB chembl:CHEMBL4297181 0.17 PHOSPHOINOSITIDE-3-KINASE REGULATORY SUBUNIT 3 GuideToPharmacology ENZYME
11 rs785485 1 46022442 46605728 FAAH Fatty acid amide hydrolase 2166 TTD Propofol Propofol PROPOFOL chembl:CHEMBL526 0.09 FATTY ACID AMIDE HYDROLASE GuideToPharmacology ENZYME
11 rs785485 1 46022442 46605728 FAAH FAAH1 2166 ChemblInteractions inhibitor CHEMBL112 ACETAMINOPHEN ACETAMINOPHEN chembl:CHEMBL112 0.19 FATTY ACID AMIDE HYDROLASE GuideToPharmacology ENZYME
11 rs785485 1 46022442 46605728 FAAH FAAH 2166 DTC PF-04862853 PF-04862853 CHEMBL1915783 chembl:CHEMBL1915783 4.94 21924613 FATTY ACID AMIDE HYDROLASE GuideToPharmacology ENZYME
11 rs785485 1 46022442 46605728 FAAH 2166 2166 GuideToPharmacology inhibitor 178101156 URB597 URB-597 chembl:CHEMBL184238 3.09 FATTY ACID AMIDE HYDROLASE GuideToPharmacology ENZYME
11 rs785485 1 46022442 46605728 FAAH BE0002194 2166 DrugBank inhibitor,inducer DB14011 Nabiximols NABIXIMOLS chembl:CHEMBL3833333 0.22 26264914 FATTY ACID AMIDE HYDROLASE GuideToPharmacology ENZYME
11 rs785485 1 46022442 46605728 FAAH Fatty acid amide hydrolase 2166 TTD JNJ-42165279 JNJ-42165279 JNJ-42165279 chembl:CHEMBL4297294 4.94 FATTY ACID AMIDE HYDROLASE GuideToPharmacology ENZYME
11 rs785485 1 46022442 46605728 FAAH Fatty acid amide hydrolase 2166 TTD Thiopental Thiopental THIOPENTAL chembl:CHEMBL441 0.82 FATTY ACID AMIDE HYDROLASE GuideToPharmacology ENZYME
11 rs785485 1 46022442 46605728 FAAH FAAH 2166 DTC PF-750 PF-750 CHEMBL560590 chembl:CHEMBL560590 4.94 23287055 FATTY ACID AMIDE HYDROLASE GuideToPharmacology ENZYME
11 rs785485 1 46022442 46605728 FAAH 2166 2166 GuideToPharmacology inhibitor 178103305 PF-04457845 PF-04457845 chembl:CHEMBL1651534 9.88 FATTY ACID AMIDE HYDROLASE GuideToPharmacology ENZYME
11 rs785485 1 46022442 46605728 FAAH FAAH 2166 DTC OL-92 OL-92 CHEMBL367966 chembl:CHEMBL367966 4.94 23287055 FATTY ACID AMIDE HYDROLASE GuideToPharmacology ENZYME
11 rs785485 1 46022442 46605728 FAAH FAAH 2166 DTC PHENMEDIPHAM PHENMEDIPHAM PHENMEDIPHAM chembl:CHEMBL1079421 1.23 19850474 FATTY ACID AMIDE HYDROLASE GuideToPharmacology ENZYME
11 rs785485 1 46022442 46605728 FAAH FAAH 2166 NCI TETRAHYDROCANNABINOL TETRAHYDROCANNABINOL DRONABINOL chembl:CHEMBL465 0.62 16886056 FATTY ACID AMIDE HYDROLASE GuideToPharmacology ENZYME
11 rs785485 1 46022442 46605728 FAAH FAAH 2166 PharmGKB methamphetamine methamphetamine METHAMPHETAMINE chembl:CHEMBL1201201 0.28 23556448,31789429 FATTY ACID AMIDE HYDROLASE GuideToPharmacology ENZYME
11 rs785485 1 46022442 46605728 FAAH FAAH 2166 DTC ANANDAMIDE ANANDAMIDE ANANDAMIDE chembl:CHEMBL15848 0.31 21899370 FATTY ACID AMIDE HYDROLASE GuideToPharmacology ENZYME
11 rs785485 1 46022442 46605728 FAAH FAAH 2166 PharmGKB ibuprofen ibuprofen IBUPROFEN chembl:CHEMBL521 0.12 25502615 FATTY ACID AMIDE HYDROLASE GuideToPharmacology ENZYME
11 rs785485 1 46022442 46605728 FAAH BE0002194 2166 DrugBank DB06894 1-Dodecanol DODECANOL chembl:CHEMBL24722 4.94 10592235 FATTY ACID AMIDE HYDROLASE GuideToPharmacology ENZYME
12 rs12057184;rs6658111;rs11588699;rs512014 1 47659445 48002204 CMPK1 CMPK1 51727 PharmGKB lamivudine lamivudine LAMIVUDINE chembl:CHEMBL141 0.44 CYTIDINE/URIDINE MONOPHOSPHATE KINASE 1 Pharos ENZYME
12 rs12057184;rs6658111;rs11588699;rs512014 1 47659445 48002204 CMPK1 BE0000637 51727 DrugBank DB03403 Cytidine-5'-Monophosphate CHEMBL307679 chembl:CHEMBL307679 22.72 10592235,17139284,17016423 CYTIDINE/URIDINE MONOPHOSPHATE KINASE 1 Pharos ENZYME
12 rs12057184;rs6658111;rs11588699;rs512014 1 47659445 48002204 CMPK1 BE0000637 51727 DrugBank DB03435 Uridine-5'-Diphosphate URIDINE_DIPHOSPHATE chembl:CHEMBL130266 6.49 10592235,17139284,17016423 CYTIDINE/URIDINE MONOPHOSPHATE KINASE 1 Pharos ENZYME
14 rs3737983 1 53658178 53752640 CPT2 P23786 1376 TEND PERHEXILINE PERHEXILINE PERHEXILINE chembl:CHEMBL75880 21.3 CARNITINE PALMITOYLTRANSFERASE 2 HopkinsGroom,RussLampel,HingoraniCasas DRUGGABLE GENOME
14 rs3737983 1 53658178 53752640 CPT2 BE0000179 1376 DrugBank DB00583 Levocarnitine LEVOCARNITINE chembl:CHEMBL1149 15.49 12445488,12662154,12408750,12464674,12684219 CARNITINE PALMITOYLTRANSFERASE 2 HopkinsGroom,RussLampel,HingoraniCasas DRUGGABLE GENOME
16 rs34400982 1 64183430 64256018 PGM1 PGM1 5236 PharmGKB acetaldehyde acetaldehyde ACETALDEHYDE chembl:CHEMBL170365 18.94 31002879 PHOSPHOGLUCOMUTASE 1 Pharos,HumanProteinAtlas ENZYME
16 rs34400982 1 64183430 64256018 ROR1 Neurotrophic tyrosine kinase ROR1 4919 TTD Cirmtuzumab Cirmtuzumab CIRMTUZUMAB chembl:CHEMBL4297728 56.81 RECEPTOR TYROSINE KINASE LIKE ORPHAN RECEPTOR 1 dGene TYROSINE KINASE
18 rs2780885 1 65188498 65347041 JAK1 JAK1 3716 CIViC PEMBROLIZUMAB PEMBROLIZUMAB PEMBROLIZUMAB chembl:CHEMBL3137343 0.31 27903500,27433843 JANUS KINASE 1 RussLampel,HingoraniCasas,HopkinsGroom DRUGGABLE GENOME
18 rs2780885 1 65188498 65347041 JAK1 3716 3716 GuideToPharmacology inhibitor 348353655 OCLACITINIB OCLACITINIB chembl:CHEMBL2103874 0.43 JANUS KINASE 1 RussLampel,HingoraniCasas,HopkinsGroom DRUGGABLE GENOME
18 rs2780885 1 65188498 65347041 JAK1 BE0004145 3716 DrugBank inhibitor DB08895 Tofacitinib TOFACITINIB chembl:CHEMBL221959 0.57 10592235 JANUS KINASE 1 RussLampel,HingoraniCasas,HopkinsGroom DRUGGABLE GENOME
18 rs2780885 1 65188498 65347041 JAK1 3716 3716 GuideToPharmacology inhibitor 385612219 BREPOCITINIB BREPOCITINIB chembl:CHEMBL4297477 0.86 JANUS KINASE 1 RussLampel,HingoraniCasas,HopkinsGroom DRUGGABLE GENOME
18 rs2780885 1 65188498 65347041 JAK1 3716 3716 GuideToPharmacology inhibitor 374883878 ABROCITINIB ABROCITINIB chembl:CHEMBL3655081 1.15 JANUS KINASE 1 RussLampel,HingoraniCasas,HopkinsGroom DRUGGABLE GENOME
18 rs2780885 1 65188498 65347041 JAK1 3716 3716 GuideToPharmacology inhibitor 315661321 UPADACITINIB UPADACITINIB chembl:CHEMBL3622821 1.43 JANUS KINASE 1 RussLampel,HingoraniCasas,HopkinsGroom DRUGGABLE GENOME
18 rs2780885 1 65188498 65347041 JAK1 Janus kinase 1 3716 TTD Baricitinib Baricitinib BARICITINIB chembl:CHEMBL2105759 1.29 JANUS KINASE 1 RussLampel,HingoraniCasas,HopkinsGroom DRUGGABLE GENOME
18 rs2780885 1 65188498 65347041 JAK1 3716 3716 GuideToPharmacology inhibitor 223366122 MOMELOTINIB MOMELOTINIB chembl:CHEMBL1078178 0.86 JANUS KINASE 1 RussLampel,HingoraniCasas,HopkinsGroom DRUGGABLE GENOME
18 rs2780885 1 65188498 65347041 JAK1 BE0004145 3716 DrugBank inhibitor DB12500 Fedratinib FEDRATINIB chembl:CHEMBL1287853 0.86 27473820 JANUS KINASE 1 RussLampel,HingoraniCasas,HopkinsGroom DRUGGABLE GENOME
18 rs2780885 1 65188498 65347041 JAK1 3716 3716 GuideToPharmacology inhibitor 249565654 XL019 XL-019 chembl:CHEMBL3545328 0.57 JANUS KINASE 1 RussLampel,HingoraniCasas,HopkinsGroom DRUGGABLE GENOME
18 rs2780885 1 65188498 65347041 JAK1 3716 3716 GuideToPharmacology inhibitor 252166576 ITACITINIB ITACITINIB chembl:CHEMBL3622820 1.72 JANUS KINASE 1 RussLampel,HingoraniCasas,HopkinsGroom DRUGGABLE GENOME
18 rs2780885 1 65188498 65347041 JAK1 3716 3716 GuideToPharmacology inhibitor 223366170 ILGINATINIB NS-018 chembl:CHEMBL3545217 0.43 JANUS KINASE 1 RussLampel,HingoraniCasas,HopkinsGroom DRUGGABLE GENOME
18 rs2780885 1 65188498 65347041 JAK1 3716 3716 GuideToPharmacology inhibitor 249565596 FILGOTINIB FILGOTINIB chembl:CHEMBL3301607 1.29 JANUS KINASE 1 RussLampel,HingoraniCasas,HopkinsGroom DRUGGABLE GENOME
18 rs2780885 1 65188498 65347041 JAK1 JAK1A 3716 ChemblInteractions inhibitor CHEMBL3545249 GLPG-0555 GLPG-0555 chembl:CHEMBL3545249 1.72 JANUS KINASE 1 RussLampel,HingoraniCasas,HopkinsGroom DRUGGABLE GENOME
18 rs2780885 1 65188498 65347041 JAK1 3716 3716 GuideToPharmacology inhibitor 315661180 TG02 ZOTIRACICLIB chembl:CHEMBL1944698 0.16 JANUS KINASE 1 RussLampel,HingoraniCasas,HopkinsGroom DRUGGABLE GENOME
18 rs2780885 1 65188498 65347041 JAK1 JAK1A 3716 ChemblInteractions inhibitor CHEMBL2106468 TRICETAMIDE TRICETAMIDE chembl:CHEMBL2106468 0.86 JANUS KINASE 1 RussLampel,HingoraniCasas,HopkinsGroom DRUGGABLE GENOME
18 rs2780885 1 65188498 65347041 JAK1 JAK1A 3716 ChemblInteractions inhibitor CHEMBL1795071 RUXOLITINIB PHOSPHATE RUXOLITINIB PHOSPHATE chembl:CHEMBL1795071 0.86 JANUS KINASE 1 RussLampel,HingoraniCasas,HopkinsGroom DRUGGABLE GENOME
18 rs2780885 1 65188498 65347041 JAK1 3716 3716 GuideToPharmacology inhibitor 178102556 AZD1480 AZD-1480 chembl:CHEMBL1231124 0.57 JANUS KINASE 1 RussLampel,HingoraniCasas,HopkinsGroom DRUGGABLE GENOME
18 rs2780885 1 65188498 65347041 JAK1 JAK1 3716 CIViC ENZASTAURIN ENZASTAURIN ENZASTAURIN chembl:CHEMBL300138 0.22 22333600 JANUS KINASE 1 RussLampel,HingoraniCasas,HopkinsGroom DRUGGABLE GENOME
18 rs2780885 1 65188498 65347041 JAK1 Janus kinase 1 3716 TTD Cerdulatinib Cerdulatinib CERDULATINIB chembl:CHEMBL3545284 0.57 JANUS KINASE 1 RussLampel,HingoraniCasas,HopkinsGroom DRUGGABLE GENOME
18 rs2780885 1 65188498 65347041 JAK1 Janus kinase 1 3716 TTD GSK2586184 GSK2586184 SOLCITINIB chembl:CHEMBL3301606 1.29 JANUS KINASE 1 RussLampel,HingoraniCasas,HopkinsGroom DRUGGABLE GENOME
18 rs2780885 1 65188498 65347041 JAK1 JAK1A 3716 ChemblInteractions inhibitor CHEMBL3137308 PEFICITINIB PEFICITINIB chembl:CHEMBL3137308 1.38 JANUS KINASE 1 RussLampel,HingoraniCasas,HopkinsGroom DRUGGABLE GENOME
18 rs2780885 1 65188498 65347041 JAK1 3716 3716 GuideToPharmacology inhibitor 249565637 BMS-911543 BMS-911543 chembl:CHEMBL3545215 0.43 JANUS KINASE 1 RussLampel,HingoraniCasas,HopkinsGroom DRUGGABLE GENOME
18 rs2780885 1 65188498 65347041 JAK1 3716 3716 GuideToPharmacology inhibitor 252166521 DECERNOTINIB DECERNOTINIB chembl:CHEMBL3039513 0.57 JANUS KINASE 1 RussLampel,HingoraniCasas,HopkinsGroom DRUGGABLE GENOME
18 rs2780885 1 65188498 65347041 JAK1 JAK1A 3716 ChemblInteractions inhibitor CHEMBL2103743 TOFACITINIB CITRATE TOFACITINIB CITRATE chembl:CHEMBL2103743 0.43 JANUS KINASE 1 RussLampel,HingoraniCasas,HopkinsGroom DRUGGABLE GENOME
18 rs2780885 1 65188498 65347041 JAK1 BE0004145 3716 DrugBank DB04716 2-tert-butyl-9-fluoro-1,6-dihydrobenzo[h]imidazo[4,5-f]isoquinolin-7-one CHEMBL21156 chembl:CHEMBL21156 0.69 10592235 JANUS KINASE 1 RussLampel,HingoraniCasas,HopkinsGroom DRUGGABLE GENOME
18 rs2780885 1 65188498 65347041 JAK1 3716 3716 GuideToPharmacology inhibitor 340590249 DELGOCITINIB DELGOCITINIB chembl:CHEMBL4297507 0.43 JANUS KINASE 1 RussLampel,HingoraniCasas,HopkinsGroom DRUGGABLE GENOME
18 rs2780885 1 65188498 65347041 JAK1 3716 3716 GuideToPharmacology inhibitor 223366124 PACRITINIB PACRITINIB chembl:CHEMBL2035187 0.34 JANUS KINASE 1 RussLampel,HingoraniCasas,HopkinsGroom DRUGGABLE GENOME
18 rs2780885 1 65188498 65347041 JAK1 JAK1A 3716 ChemblInteractions inhibitor CHEMBL3545225 INCB-047986 INCB-047986 chembl:CHEMBL3545225 1.72 JANUS KINASE 1 RussLampel,HingoraniCasas,HopkinsGroom DRUGGABLE GENOME
18 rs2780885 1 65188498 65347041 LEPR BE0003376 3953 DrugBank agonist DB09046 Metreleptin METRELEPTIN chembl:CHEMBL2107857 75.74 25249580 LEPTIN RECEPTOR GO EXTERNAL SIDE OF PLASMA MEMBRANE
18 rs2780885 1 65188498 65347041 LEPR LEPR 3953 PharmGKB atorvastatin atorvastatin ATORVASTATIN chembl:CHEMBL1487 0.59 19023160 LEPTIN RECEPTOR GO EXTERNAL SIDE OF PLASMA MEMBRANE
18 rs2780885 1 65188498 65347041 LEPR LEPR 3953 PharmGKB simvastatin simvastatin SIMVASTATIN chembl:CHEMBL1064 1.01 18854995,14625131 LEPTIN RECEPTOR GO EXTERNAL SIDE OF PLASMA MEMBRANE
20 rs34561661 1 85773338 85940157 MCOLN3 MCOLN3 55283 DTC BUTACLAMOL HYDROCHLORIDE BUTACLAMOL HYDROCHLORIDE BUTACLAMOL HYDROCHLORIDE chembl:CHEMBL1256753 3.79 MUCOLIPIN 3 BaderLabGenes,GuideToPharmacology,Pharos ION CHANNEL
20 rs34561661 1 85773338 85940157 MCOLN3 MCOLN3 55283 DTC GNF-PF-1025 GNF-PF-1025 CHEMBL584031 chembl:CHEMBL584031 11.36 MUCOLIPIN 3 BaderLabGenes,GuideToPharmacology,Pharos ION CHANNEL
20 rs34561661 1 85773338 85940157 MCOLN3 MCOLN3 55283 DTC GNF-PF-3084 GNF-PF-3084 CHEMBL601135 chembl:CHEMBL601135 2.84 MUCOLIPIN 3 BaderLabGenes,GuideToPharmacology,Pharos ION CHANNEL
20 rs34561661 1 85773338 85940157 MCOLN3 MCOLN3 55283 DTC ARECOLINE HYDROBROMIDE ARECOLINE HYDROBROMIDE ARECOLINE HYDROBROMIDE chembl:CHEMBL449209 11.36 MUCOLIPIN 3 BaderLabGenes,GuideToPharmacology,Pharos ION CHANNEL
20 rs34561661 1 85773338 85940157 MCOLN3 MCOLN3 55283 DTC TCMDC-124500 TCMDC-124500 CHEMBL548708 chembl:CHEMBL548708 11.36 MUCOLIPIN 3 BaderLabGenes,GuideToPharmacology,Pharos ION CHANNEL
20 rs34561661 1 85773338 85940157 DDAH1 BE0000766 23576 DrugBank inhibitor DB00213 Pantoprazole PANTOPRAZOLE chembl:CHEMBL1502 4.26 23825361,28588208 DIMETHYLARGININE DIMETHYLAMINOHYDROLASE 1 Pharos,GuideToPharmacology ENZYME
20 rs34561661 1 85773338 85940157 DDAH1 BE0000766 23576 DrugBank DB05351 Dexlansoprazole DEXLANSOPRAZOLE chembl:CHEMBL1201863 8.52 23825361,28588208 DIMETHYLARGININE DIMETHYLAMINOHYDROLASE 1 Pharos,GuideToPharmacology ENZYME
20 rs34561661 1 85773338 85940157 DDAH1 DDAH1 23576 DTC 2-ETHYL-BENZIMIDAZOLE 2-ETHYL-BENZIMIDAZOLE CHEMBL351569 chembl:CHEMBL351569 22.72 22921743 DIMETHYLARGININE DIMETHYLAMINOHYDROLASE 1 Pharos,GuideToPharmacology ENZYME
20 rs34561661 1 85773338 85940157 DDAH1 BE0000766 23576 DrugBank DB00736 Esomeprazole ESOMEPRAZOLE chembl:CHEMBL1201320 3.41 23825361,28588208 DIMETHYLARGININE DIMETHYLAMINOHYDROLASE 1 Pharos,GuideToPharmacology ENZYME
21 rs3767967 1 93539383 94014564 GCLM BE0000606 2730 DrugBank DB00151 Cysteine CYSTEINE chembl:CHEMBL863 1.51 15695431 GLUTAMATE-CYSTEINE LIGASE MODIFIER SUBUNIT GO DRUG RESISTANCE
21 rs3767967 1 93539383 94014564 GCLM BE0000606 2730 DrugBank DB00142 Glutamic acid GLUTAMIC ACID chembl:CHEMBL575060 0.36 17000861 GLUTAMATE-CYSTEINE LIGASE MODIFIER SUBUNIT GO DRUG RESISTANCE
21 rs3767967 1 93539383 94014564 GCLM GCLM 2730 NCI SULFORAPHANE SULFORAPHANE SULFORAPHANE chembl:CHEMBL48802 3.25 11535546 GLUTAMATE-CYSTEINE LIGASE MODIFIER SUBUNIT GO DRUG RESISTANCE
21 rs3767967 1 93539383 94014564 GCLM GCLM 2730 NCI MELATONIN MELATONIN MELATONIN chembl:CHEMBL45 0.67 10515588 GLUTAMATE-CYSTEINE LIGASE MODIFIER SUBUNIT GO DRUG RESISTANCE
22 rs11576308 1 103210619 103456996 COL11A1 COLL6 1301 ChemblInteractions CHEMBL2095222 OCRIPLASMIN OCRIPLASMIN chembl:CHEMBL2095222 0.73 COLLAGEN TYPE XI ALPHA 1 CHAIN HingoraniCasas DRUGGABLE GENOME
22 rs11576308 1 103210619 103456996 COL11A1 COLL6 1301 ChemblInteractions CHEMBL2108709 COLLAGENASE CLOSTRIDIUM HISTOLYTICUM COLLAGENASE CLOSTRIDIUM HISTOLYTICUM chembl:CHEMBL2108709 1.01 COLLAGEN TYPE XI ALPHA 1 CHAIN HingoraniCasas DRUGGABLE GENOME
24 rs3790598 1 113055023 113247563 SLC16A1 BE0000669 6566 DrugBank DB00119 Pyruvic acid PYRUVATE chembl:CHEMBL1162144 12.17 16213084,16326938,16110503,17583564,17606506 SOLUTE CARRIER FAMILY 16 MEMBER 1 HingoraniCasas,RussLampel DRUGGABLE GENOME
24 rs3790598 1 113055023 113247563 HIPK1 204851 204851 GuideToPharmacology inhibitor 135652717 STAUROSPORINE STAUROSPORINE chembl:CHEMBL388978 1.05 HOMEODOMAIN INTERACTING PROTEIN KINASE 1 HingoraniCasas,RussLampel,HopkinsGroom DRUGGABLE GENOME
25 rs1014098;rs10923715 1 119448908 119762729 WARS2 BE0002311 10352 DrugBank inhibitor DB00150 Tryptophan TRYPTOPHAN chembl:CHEMBL54976 34.08 16724112,17114825,16636268,16639024,17428498 TRYPTOPHANYL TRNA SYNTHETASE 2, MITOCHONDRIAL HopkinsGroom DRUGGABLE GENOME
25 rs1014098;rs10923715 1 119448908 119762729 HAO2 BE0004577 51179 DrugBank DB03247 Flavin mononucleotide PHOTREXA wikidata:Q47521992 9.47 10592235 HYDROXYACID OXIDASE 2 HingoraniCasas DRUGGABLE GENOME
26 rs11205303;rs181999680;rs6693567;rs56661631 1 149775372 151136354 FCGR1A BE0000710 2209 DrugBank agonist DB06607 Catumaxomab CATUMAXOMAB chembl:CHEMBL2108581 1.09 20347527 FC FRAGMENT OF IGG RECEPTOR IA HingoraniCasas DRUGGABLE GENOME
26 rs11205303;rs181999680;rs6693567;rs56661631 1 149775372 151136354 FCGR1A BE0000710 2209 DrugBank DB11767 Sarilumab SARILUMAB chembl:CHEMBL2108730 0.73 FC FRAGMENT OF IGG RECEPTOR IA HingoraniCasas DRUGGABLE GENOME
26 rs11205303;rs181999680;rs6693567;rs56661631 1 149775372 151136354 FCGR1A BE0000710 2209 DrugBank ligand DB00005 Etanercept ETANERCEPT chembl:CHEMBL1201572 0.87 27463856,19128982 FC FRAGMENT OF IGG RECEPTOR IA HingoraniCasas DRUGGABLE GENOME
26 rs11205303;rs181999680;rs6693567;rs56661631 1 149775372 151136354 FCGR1A FCG1 2209 ChemblInteractions CHEMBL2109391 MDX-447 MDX-447 chembl:CHEMBL2109391 6.55 FC FRAGMENT OF IGG RECEPTOR IA HingoraniCasas DRUGGABLE GENOME
26 rs11205303;rs181999680;rs6693567;rs56661631 1 149775372 151136354 FCGR1A FCG1 2209 ChemblInteractions CHEMBL2109271 MDX-210 MDX-210 chembl:CHEMBL2109271 2.18 FC FRAGMENT OF IGG RECEPTOR IA HingoraniCasas DRUGGABLE GENOME
26 rs11205303;rs181999680;rs6693567;rs56661631 1 149775372 151136354 FCGR1A BE0000710 2209 DrugBank DB00087 Alemtuzumab ALEMTUZUMAB chembl:CHEMBL1201587 2.18 23543215 FC FRAGMENT OF IGG RECEPTOR IA HingoraniCasas DRUGGABLE GENOME
26 rs11205303;rs181999680;rs6693567;rs56661631 1 149775372 151136354 FCGR1A BE0000710 2209 DrugBank antibody DB14962 Trastuzumab deruxtecan TRASTUZUMAB DERUXTECAN wikidata:Q80109553 6.55 30351177,31047803 FC FRAGMENT OF IGG RECEPTOR IA HingoraniCasas DRUGGABLE GENOME
26 rs11205303;rs181999680;rs6693567;rs56661631 1 149775372 151136354 FCGR1A BE0000710 2209 DrugBank DB00108 Natalizumab NATALIZUMAB chembl:CHEMBL1201607 2.91 31002172 FC FRAGMENT OF IGG RECEPTOR IA HingoraniCasas DRUGGABLE GENOME
26 rs11205303;rs181999680;rs6693567;rs56661631 1 149775372 151136354 FCGR1A FCGR1A 2209 DTC CEP-11981 CEP-11981 CEP-11981 chembl:CHEMBL2010872 0.49 22148921 FC FRAGMENT OF IGG RECEPTOR IA HingoraniCasas DRUGGABLE GENOME
26 rs11205303;rs181999680;rs6693567;rs56661631 1 149775372 151136354 SV2A Synaptic vesicle glycoprotein 2A 9900 TTD Brivaracetam Brivaracetam BRIVARACETAM chembl:CHEMBL607400 14.2 SYNAPTIC VESICLE GLYCOPROTEIN 2A GuideToPharmacology TRANSPORTER
26 rs11205303;rs181999680;rs6693567;rs56661631 1 149775372 151136354 SV2A KIAA0736 9900 ChemblInteractions modulator CHEMBL1286 LEVETIRACETAM LEVETIRACETAM chembl:CHEMBL1286 22.32 SYNAPTIC VESICLE GLYCOPROTEIN 2A GuideToPharmacology TRANSPORTER
26 rs11205303;rs181999680;rs6693567;rs56661631 1 149775372 151136354 SV2A Q7L0J3 9900 TdgClinicalTrial SELETRACETAM SELETRACETAM SELETRACETAM chembl:CHEMBL3918017 18.94 SYNAPTIC VESICLE GLYCOPROTEIN 2A GuideToPharmacology TRANSPORTER
26 rs11205303;rs181999680;rs6693567;rs56661631 1 149775372 151136354 SV2A SV2A 9900 NCI INSULIN INSULIN INSULIN chembl:CHEMBL1201631 0.56 16306227 SYNAPTIC VESICLE GLYCOPROTEIN 2A GuideToPharmacology TRANSPORTER
26 rs11205303;rs181999680;rs6693567;rs56661631 1 149775372 151136354 CA14 BE0003634 23632 DrugBank inhibitor DB00819 Acetazolamide ACETAZOLAMIDE chembl:CHEMBL20 0.94 10592235 CARBONIC ANHYDRASE 14 GuideToPharmacology ENZYME
26 rs11205303;rs181999680;rs6693567;rs56661631 1 149775372 151136354 CA14 23632 23632 GuideToPharmacology inhibitor 178103403 BRINZOLAMIDE BRINZOLAMIDE chembl:CHEMBL220491 0.58 CARBONIC ANHYDRASE 14 GuideToPharmacology ENZYME
26 rs11205303;rs181999680;rs6693567;rs56661631 1 149775372 151136354 CA14 23632 23632 GuideToPharmacology inhibitor 178103434 METHAZOLAMIDE METHAZOLAMIDE chembl:CHEMBL19 0.41 CARBONIC ANHYDRASE 14 GuideToPharmacology ENZYME
26 rs11205303;rs181999680;rs6693567;rs56661631 1 149775372 151136354 CA14 23632 23632 GuideToPharmacology inhibitor 178103722 CHLORTHALIDONE CHLORTHALIDONE chembl:CHEMBL1055 0.41 CARBONIC ANHYDRASE 14 GuideToPharmacology ENZYME
26 rs11205303;rs181999680;rs6693567;rs56661631 1 149775372 151136354 CA14 Carbonic anhydrase XIV 23632 TTD Sulfamylon Sulfamylon SULFAMYLON wikidata:Q47522160 0.81 CARBONIC ANHYDRASE 14 GuideToPharmacology ENZYME
26 rs11205303;rs181999680;rs6693567;rs56661631 1 149775372 151136354 CA14 Carbonic anhydrase XIV 23632 TTD PHENOL PHENOL PHENOL chembl:CHEMBL14060 0.51 CARBONIC ANHYDRASE 14 GuideToPharmacology ENZYME
26 rs11205303;rs181999680;rs6693567;rs56661631 1 149775372 151136354 CA14 Carbonic anhydrase XIV 23632 TTD Curcumin Curcumin CURCUMIN chembl:CHEMBL116438 0.05 CARBONIC ANHYDRASE 14 GuideToPharmacology ENZYME
26 rs11205303;rs181999680;rs6693567;rs56661631 1 149775372 151136354 CA14 Carbonic anhydrase XIV 23632 TTD PARABEN PARABEN PARABEN chembl:CHEMBL441343 0.58 CARBONIC ANHYDRASE 14 GuideToPharmacology ENZYME
26 rs11205303;rs181999680;rs6693567;rs56661631 1 149775372 151136354 CA14 23632 23632 GuideToPharmacology activator 178100344 L-HISTIDINE HISTIDINE chembl:CHEMBL17962 0.45 CARBONIC ANHYDRASE 14 GuideToPharmacology ENZYME
26 rs11205303;rs181999680;rs6693567;rs56661631 1 149775372 151136354 CA14 BE0003634 23632 DrugBank inhibitor DB00909 Zonisamide ZONISAMIDE chembl:CHEMBL750 0.66 17762320,18537527,19703035,18782051,17582922 CARBONIC ANHYDRASE 14 GuideToPharmacology ENZYME
26 rs11205303;rs181999680;rs6693567;rs56661631 1 149775372 151136354 CA14 CA14 23632 ChemblInteractions inhibitor CHEMBL18 ETHOXZOLAMIDE ETHOXZOLAMIDE chembl:CHEMBL18 0.62 CARBONIC ANHYDRASE 14 GuideToPharmacology ENZYME
26 rs11205303;rs181999680;rs6693567;rs56661631 1 149775372 151136354 CA14 Carbonic anhydrase XIV 23632 TTD TRIENTINE TRIENTINE TRIENTINE chembl:CHEMBL609 4.06 CARBONIC ANHYDRASE 14 GuideToPharmacology ENZYME
26 rs11205303;rs181999680;rs6693567;rs56661631 1 149775372 151136354 CA14 23632 23632 GuideToPharmacology inhibitor 178103416 DORZOLAMIDE DORZOLAMIDE chembl:CHEMBL218490 0.58 CARBONIC ANHYDRASE 14 GuideToPharmacology ENZYME
26 rs11205303;rs181999680;rs6693567;rs56661631 1 149775372 151136354 APH1A APH1A 51107 DTC SEMAGACESTAT SEMAGACESTAT SEMAGACESTAT chembl:CHEMBL520733 2.21 19443228 APH-1 HOMOLOG A, GAMMA-SECRETASE SUBUNIT HingoraniCasas DRUGGABLE GENOME
26 rs11205303;rs181999680;rs6693567;rs56661631 1 149775372 151136354 APH1A APH1A 51107 DTC IC261 IC261 IC261 chembl:CHEMBL576349 1.03 20350806 APH-1 HOMOLOG A, GAMMA-SECRETASE SUBUNIT HingoraniCasas DRUGGABLE GENOME
26 rs11205303;rs181999680;rs6693567;rs56661631 1 149775372 151136354 APH1A BE0003409 51107 DrugBank DB05171 E-2012 CHEMBL1224151 chembl:CHEMBL1224151 2.58 APH-1 HOMOLOG A, GAMMA-SECRETASE SUBUNIT HingoraniCasas DRUGGABLE GENOME
26 rs11205303;rs181999680;rs6693567;rs56661631 1 149775372 151136354 APH1A PSF 51107 ChemblInteractions modulator CHEMBL190083 TARENFLURBIL TARENFLURBIL chembl:CHEMBL190083 0.52 APH-1 HOMOLOG A, GAMMA-SECRETASE SUBUNIT HingoraniCasas DRUGGABLE GENOME
26 rs11205303;rs181999680;rs6693567;rs56661631 1 149775372 151136354 APH1A Q96BI3 51107 TdgClinicalTrial BMS-299897 BMS-299897 CHEMBL247471 chembl:CHEMBL247471 0.86 APH-1 HOMOLOG A, GAMMA-SECRETASE SUBUNIT HingoraniCasas DRUGGABLE GENOME
26 rs11205303;rs181999680;rs6693567;rs56661631 1 149775372 151136354 APH1A PSF 51107 ChemblInteractions inhibitor CHEMBL463981 BEGACESTAT BEGACESTAT chembl:CHEMBL463981 0.86 APH-1 HOMOLOG A, GAMMA-SECRETASE SUBUNIT HingoraniCasas DRUGGABLE GENOME
26 rs11205303;rs181999680;rs6693567;rs56661631 1 149775372 151136354 APH1A Q96BI3 51107 TdgClinicalTrial NIC5-15 NIC5-15 METHYLINOSITOL chembl:CHEMBL493737 1.72 APH-1 HOMOLOG A, GAMMA-SECRETASE SUBUNIT HingoraniCasas DRUGGABLE GENOME
26 rs11205303;rs181999680;rs6693567;rs56661631 1 149775372 151136354 APH1A PSF 51107 ChemblInteractions inhibitor CHEMBL1090771 AVAGACESTAT AVAGACESTAT chembl:CHEMBL1090771 1.48 APH-1 HOMOLOG A, GAMMA-SECRETASE SUBUNIT HingoraniCasas DRUGGABLE GENOME
26 rs11205303;rs181999680;rs6693567;rs56661631 1 149775372 151136354 APH1A Q96BI3 51107 TdgClinicalTrial GSI-136 GSI-136 GSI-136 chembl:CHEMBL480558 0.86 APH-1 HOMOLOG A, GAMMA-SECRETASE SUBUNIT HingoraniCasas DRUGGABLE GENOME
26 rs11205303;rs181999680;rs6693567;rs56661631 1 149775372 151136354 APH1A APH1A 51107 DTC LY-411575 LY-411575 CHEMBL392068 chembl:CHEMBL392068 2.58 23181502,19443228 APH-1 HOMOLOG A, GAMMA-SECRETASE SUBUNIT HingoraniCasas DRUGGABLE GENOME
26 rs11205303;rs181999680;rs6693567;rs56661631 1 149775372 151136354 APH1A APH1A 51107 ClearityFoundationClinicalTrial MK-0752 MK-0752 MK-0752 chembl:CHEMBL4205422 2.58 APH-1 HOMOLOG A, GAMMA-SECRETASE SUBUNIT HingoraniCasas DRUGGABLE GENOME
26 rs11205303;rs181999680;rs6693567;rs56661631 1 149775372 151136354 TARS2 BE0002317 80222 DrugBank DB00156 Threonine THREONINE chembl:CHEMBL291747 56.81 17644600 THREONYL-TRNA SYNTHETASE 2, MITOCHONDRIAL (PUTATIVE) HumanProteinAtlas ENZYME
26 rs11205303;rs181999680;rs6693567;rs56661631 1 149775372 151136354 MCL1 MCL1 4170 DTC SJ000036432 SJ000036432 CHEMBL591135 chembl:CHEMBL591135 1.18 MCL1, BCL2 FAMILY APOPTOSIS REGULATOR CarisMolecularIntelligence,Tempus,MskImpact,FoundationOneGenes CLINICALLY ACTIONABLE
26 rs11205303;rs181999680;rs6693567;rs56661631 1 149775372 151136354 MCL1 MCL1 4170 DTC AMENTOFLAVONE AMENTOFLAVONE AMENTOFLAVONE chembl:CHEMBL63354 0.15 MCL1, BCL2 FAMILY APOPTOSIS REGULATOR CarisMolecularIntelligence,Tempus,MskImpact,FoundationOneGenes CLINICALLY ACTIONABLE
26 rs11205303;rs181999680;rs6693567;rs56661631 1 149775372 151136354 MCL1 4170 4170 GuideToPharmacology antagonist 252166530 VENETOCLAX VENETOCLAX chembl:CHEMBL3137309 0.08 MCL1, BCL2 FAMILY APOPTOSIS REGULATOR CarisMolecularIntelligence,Tempus,MskImpact,FoundationOneGenes CLINICALLY ACTIONABLE
26 rs11205303;rs181999680;rs6693567;rs56661631 1 149775372 151136354 MCL1 MCL1 4170 DTC GNF-PF-3955 GNF-PF-3955 CHEMBL605747 chembl:CHEMBL605747 0.39 MCL1, BCL2 FAMILY APOPTOSIS REGULATOR CarisMolecularIntelligence,Tempus,MskImpact,FoundationOneGenes CLINICALLY ACTIONABLE
26 rs11205303;rs181999680;rs6693567;rs56661631 1 149775372 151136354 MCL1 Induced myeloid leukemia cell differentiation protein Mcl-1 4170 TTD AZD5991 AZD5991 AZD-5991 chembl:CHEMBL4297482 1.18 MCL1, BCL2 FAMILY APOPTOSIS REGULATOR CarisMolecularIntelligence,Tempus,MskImpact,FoundationOneGenes CLINICALLY ACTIONABLE
26 rs11205303;rs181999680;rs6693567;rs56661631 1 149775372 151136354 MCL1 MCL1 4170 DTC 5,8,11,14-EICOSATETRAYNOIC ACID 5,8,11,14-EICOSATETRAYNOIC ACID CHEMBL458328 chembl:CHEMBL458328 0.11 MCL1, BCL2 FAMILY APOPTOSIS REGULATOR CarisMolecularIntelligence,Tempus,MskImpact,FoundationOneGenes CLINICALLY ACTIONABLE
26 rs11205303;rs181999680;rs6693567;rs56661631 1 149775372 151136354 MCL1 MCL1 4170 NCI DOCETAXEL DOCETAXEL DOCETAXEL chembl:CHEMBL92 0.03 16969094 MCL1, BCL2 FAMILY APOPTOSIS REGULATOR CarisMolecularIntelligence,Tempus,MskImpact,FoundationOneGenes CLINICALLY ACTIONABLE
26 rs11205303;rs181999680;rs6693567;rs56661631 1 149775372 151136354 MCL1 MCL1 4170 NCI CAMPTOTHECIN CAMPTOTHECIN CAMPTOTHECIN chembl:CHEMBL65 0.13 8938795 MCL1, BCL2 FAMILY APOPTOSIS REGULATOR CarisMolecularIntelligence,Tempus,MskImpact,FoundationOneGenes CLINICALLY ACTIONABLE
26 rs11205303;rs181999680;rs6693567;rs56661631 1 149775372 151136354 MCL1 MCL1 4170 DTC MORIN MORIN MORIN chembl:CHEMBL28626 0.06 MCL1, BCL2 FAMILY APOPTOSIS REGULATOR CarisMolecularIntelligence,Tempus,MskImpact,FoundationOneGenes CLINICALLY ACTIONABLE
26 rs11205303;rs181999680;rs6693567;rs56661631 1 149775372 151136354 MCL1 MCL1 4170 NCI CARBOPLATIN CARBOPLATIN CARBOPLATIN chembl:CHEMBL1351 0.03 10081494 MCL1, BCL2 FAMILY APOPTOSIS REGULATOR CarisMolecularIntelligence,Tempus,MskImpact,FoundationOneGenes CLINICALLY ACTIONABLE
26 rs11205303;rs181999680;rs6693567;rs56661631 1 149775372 151136354 MCL1 MCL1 4170 NCI RAPAMYCIN RAPAMYCIN SIROLIMUS chembl:CHEMBL413 0.04 17010674 MCL1, BCL2 FAMILY APOPTOSIS REGULATOR CarisMolecularIntelligence,Tempus,MskImpact,FoundationOneGenes CLINICALLY ACTIONABLE
26 rs11205303;rs181999680;rs6693567;rs56661631 1 149775372 151136354 MCL1 Q07820 4170 TdgClinicalTrial AT-101 AT-101 ISOSORBIDE chembl:CHEMBL1200660 0.89 MCL1, BCL2 FAMILY APOPTOSIS REGULATOR CarisMolecularIntelligence,Tempus,MskImpact,FoundationOneGenes CLINICALLY ACTIONABLE
26 rs11205303;rs181999680;rs6693567;rs56661631 1 149775372 151136354 MCL1 MCL1 4170 NCI ASPIRIN ASPIRIN ASPIRIN chembl:CHEMBL25 0.03 12941295 MCL1, BCL2 FAMILY APOPTOSIS REGULATOR CarisMolecularIntelligence,Tempus,MskImpact,FoundationOneGenes CLINICALLY ACTIONABLE
26 rs11205303;rs181999680;rs6693567;rs56661631 1 149775372 151136354 MCL1 MCL1 4170 DTC NSC-69187 NSC-69187 CHEMBL19954 chembl:CHEMBL19954 0.07 MCL1, BCL2 FAMILY APOPTOSIS REGULATOR CarisMolecularIntelligence,Tempus,MskImpact,FoundationOneGenes CLINICALLY ACTIONABLE
26 rs11205303;rs181999680;rs6693567;rs56661631 1 149775372 151136354 MCL1 MCL1 4170 NCI DEPSIPEPTIDE DEPSIPEPTIDE ROMIDEPSIN chembl:CHEMBL343448 0.12 15059137 MCL1, BCL2 FAMILY APOPTOSIS REGULATOR CarisMolecularIntelligence,Tempus,MskImpact,FoundationOneGenes CLINICALLY ACTIONABLE
26 rs11205303;rs181999680;rs6693567;rs56661631 1 149775372 151136354 MCL1 MCL1 4170 DTC ROSMARINIC ACID ROSMARINIC ACID ROSMARINIC ACID chembl:CHEMBL324842 0.15 MCL1, BCL2 FAMILY APOPTOSIS REGULATOR CarisMolecularIntelligence,Tempus,MskImpact,FoundationOneGenes CLINICALLY ACTIONABLE
26 rs11205303;rs181999680;rs6693567;rs56661631 1 149775372 151136354 MCL1 MCL1 4170 DTC GOSSYPOL GOSSYPOL GOSSYPOL chembl:CHEMBL51483 0.02 MCL1, BCL2 FAMILY APOPTOSIS REGULATOR CarisMolecularIntelligence,Tempus,MskImpact,FoundationOneGenes CLINICALLY ACTIONABLE
26 rs11205303;rs181999680;rs6693567;rs56661631 1 149775372 151136354 MCL1 BCL2L3 4170 ChemblInteractions inhibitor CHEMBL2107358 OBATOCLAX MESYLATE OBATOCLAX MESYLATE chembl:CHEMBL2107358 0.2 MCL1, BCL2 FAMILY APOPTOSIS REGULATOR CarisMolecularIntelligence,Tempus,MskImpact,FoundationOneGenes CLINICALLY ACTIONABLE
26 rs11205303;rs181999680;rs6693567;rs56661631 1 149775372 151136354 MCL1 MCL1 4170 DTC TDR77593 TDR77593 CHEMBL1510164 chembl:CHEMBL1510164 0.3 MCL1, BCL2 FAMILY APOPTOSIS REGULATOR CarisMolecularIntelligence,Tempus,MskImpact,FoundationOneGenes CLINICALLY ACTIONABLE
26 rs11205303;rs181999680;rs6693567;rs56661631 1 149775372 151136354 MCL1 Induced myeloid leukemia cell differentiation protein Mcl-1 4170 TTD Obatoclax Obatoclax OBATOCLAX chembl:CHEMBL408194 0.24 MCL1, BCL2 FAMILY APOPTOSIS REGULATOR CarisMolecularIntelligence,Tempus,MskImpact,FoundationOneGenes CLINICALLY ACTIONABLE
26 rs11205303;rs181999680;rs6693567;rs56661631 1 149775372 151136354 MCL1 MCL1 4170 DTC BITHIONOL BITHIONOL BITHIONOL chembl:CHEMBL290106 0.05 MCL1, BCL2 FAMILY APOPTOSIS REGULATOR CarisMolecularIntelligence,Tempus,MskImpact,FoundationOneGenes CLINICALLY ACTIONABLE
26 rs11205303;rs181999680;rs6693567;rs56661631 1 149775372 151136354 MCL1 MCL1 4170 DTC NSC-367089 NSC-367089 CHEMBL1543865 chembl:CHEMBL1543865 0.2 MCL1, BCL2 FAMILY APOPTOSIS REGULATOR CarisMolecularIntelligence,Tempus,MskImpact,FoundationOneGenes CLINICALLY ACTIONABLE
26 rs11205303;rs181999680;rs6693567;rs56661631 1 149775372 151136354 MCL1 MCL1 4170 DTC LIOTHYRONINE SODIUM LIOTHYRONINE SODIUM LIOTHYRONINE SODIUM chembl:CHEMBL1201119 0.04 MCL1, BCL2 FAMILY APOPTOSIS REGULATOR CarisMolecularIntelligence,Tempus,MskImpact,FoundationOneGenes CLINICALLY ACTIONABLE
26 rs11205303;rs181999680;rs6693567;rs56661631 1 149775372 151136354 MCL1 MCL1 4170 DTC NSC-180246 NSC-180246 CHEMBL484640 chembl:CHEMBL484640 0.11 MCL1, BCL2 FAMILY APOPTOSIS REGULATOR CarisMolecularIntelligence,Tempus,MskImpact,FoundationOneGenes CLINICALLY ACTIONABLE
26 rs11205303;rs181999680;rs6693567;rs56661631 1 149775372 151136354 MCL1 MCL1 4170 DTC TDR77578 TDR77578 CHEMBL1364172 chembl:CHEMBL1364172 0.24 MCL1, BCL2 FAMILY APOPTOSIS REGULATOR CarisMolecularIntelligence,Tempus,MskImpact,FoundationOneGenes CLINICALLY ACTIONABLE
26 rs11205303;rs181999680;rs6693567;rs56661631 1 149775372 151136354 MCL1 MCL1 4170 DTC ZINC 02849675 ZINC 02849675 CHEMBL605959 chembl:CHEMBL605959 0.39 MCL1, BCL2 FAMILY APOPTOSIS REGULATOR CarisMolecularIntelligence,Tempus,MskImpact,FoundationOneGenes CLINICALLY ACTIONABLE
26 rs11205303;rs181999680;rs6693567;rs56661631 1 149775372 151136354 CTSS BE0001646 1520 DrugBank DB03767 Morpholine-4-Carboxylic Acid [1s-(2-Benzyloxy-1r-Cyano-Ethylcarbamoyl)-3-Methyl-Butyl]Amide CHEMBL153813 chembl:CHEMBL153813 32.46 10592235,17139284,17016423 CATHEPSIN S HingoraniCasas,HopkinsGroom,RussLampel DRUGGABLE GENOME
26 rs11205303;rs181999680;rs6693567;rs56661631 1 149775372 151136354 CTSS Cathepsin S 1520 TTD RG7625 RG7625 PETESICATIB chembl:CHEMBL4297638 8.12 CATHEPSIN S HingoraniCasas,HopkinsGroom,RussLampel DRUGGABLE GENOME
26 rs11205303;rs181999680;rs6693567;rs56661631 1 149775372 151136354 CTSS BE0001646 1520 DrugBank DB08752 N-[(1S)-2-[(4-cyano-1-methylpiperidin-4-yl)amino]-1-(cyclohexylmethyl)-2-oxoethyl]morpholine-4-carboxamide CHEMBL1236882 chembl:CHEMBL1236882 16.23 10592235 CATHEPSIN S HingoraniCasas,HopkinsGroom,RussLampel DRUGGABLE GENOME
26 rs11205303;rs181999680;rs6693567;rs56661631 1 149775372 151136354 CTSS BE0001646 1520 DrugBank DB03837 Morpholine-4-Carboxylic Acid (1-(3-Benzenesulfonyl-1-Phenethylallylcarbamoyl)-3-Methylbutyl)-Amide CHEMBL222649 chembl:CHEMBL222649 24.35 17139284,17016423 CATHEPSIN S HingoraniCasas,HopkinsGroom,RussLampel DRUGGABLE GENOME
26 rs11205303;rs181999680;rs6693567;rs56661631 1 149775372 151136354 CTSS 1520 1520 GuideToPharmacology inhibitor 178103092 ODANACATIB ODANACATIB chembl:CHEMBL481611 2.03 CATHEPSIN S HingoraniCasas,HopkinsGroom,RussLampel DRUGGABLE GENOME
26 rs11205303;rs181999680;rs6693567;rs56661631 1 149775372 151136354 CTSS BE0001646 1520 DrugBank DB07839 N~2~-1,3-BENZOXAZOL-2-YL-3-CYCLOHEXYL-N-{2-[(4-METHOXYPHENYL)AMINO]ETHYL}-L-ALANINAMIDE CHEMBL204785 chembl:CHEMBL204785 16.23 10592235 CATHEPSIN S HingoraniCasas,HopkinsGroom,RussLampel DRUGGABLE GENOME
26 rs11205303;rs181999680;rs6693567;rs56661631 1 149775372 151136354 CTSK BE0003417 1513 DrugBank DB03642 N-[(2S)-4-Methyl-1-oxo-1-{[(4S)-3-oxo-1-(2-pyridinylsulfonyl)-4-azepanyl]amino}-2-pentanyl]-1-benzofuran-2-carboxamide CHEMBL286364 chembl:CHEMBL286364 16.23 10592235,17139284,17016423 CATHEPSIN K HopkinsGroom,dGene PROTEASE
26 rs11205303;rs181999680;rs6693567;rs56661631 1 149775372 151136354 CTSK BE0003417 1513 DrugBank DB07967 9-CYCLOPENTYL-6-[2-(3-IMIDAZOL-1-YL-PROPOXY)-PHENYLAMINO]-9H-PURINE-2-CARBONITRILE CHEMBL188865 chembl:CHEMBL188865 8.12 10592235 CATHEPSIN K HopkinsGroom,dGene PROTEASE
26 rs11205303;rs181999680;rs6693567;rs56661631 1 149775372 151136354 CTSK BE0003417 1513 DrugBank DB04523 Tert-Butyl(1s)-1-Cyclohexyl-2-Oxoethylcarbamate CHEMBL92567 chembl:CHEMBL92567 8.12 10592235 CATHEPSIN K HopkinsGroom,dGene PROTEASE
26 rs11205303;rs181999680;rs6693567;rs56661631 1 149775372 151136354 CTSK BE0003417 1513 DrugBank DB07965 6-(cyclohexylamino)-9-[2-(4-methylpiperazin-1-yl)-ethyl]-9H-purine-2-carbonitrile CHEMBL363847 chembl:CHEMBL363847 8.12 10592235 CATHEPSIN K HopkinsGroom,dGene PROTEASE
26 rs11205303;rs181999680;rs6693567;rs56661631 1 149775372 151136354 CTSK BE0003417 1513 DrugBank DB02679 Cyanamide CYANAMIDE chembl:CHEMBL56279 4.06 15896958 CATHEPSIN K HopkinsGroom,dGene PROTEASE
26 rs11205303;rs181999680;rs6693567;rs56661631 1 149775372 151136354 CTSK 1513 1513 GuideToPharmacology inhibitor 223366192 RELACATIB RELACATIB chembl:CHEMBL203665 12.17 CATHEPSIN K HopkinsGroom,dGene PROTEASE
26 rs11205303;rs181999680;rs6693567;rs56661631 1 149775372 151136354 CTSK CTSK 1513 DTC 2-(1-CYCLODODECYLETHYLIDENE)HYDRAZINECARBOTHIOAMIDE 2-(1-CYCLODODECYLETHYLIDENE)HYDRAZINECARBOTHIOAMIDE CHEMBL2316602 chembl:CHEMBL2316602 8.12 23350811 CATHEPSIN K HopkinsGroom,dGene PROTEASE
26 rs11205303;rs181999680;rs6693567;rs56661631 1 149775372 151136354 CTSK BE0003417 1513 DrugBank DB07592 (2R)-3-Methyl-1-phenyl-2-butanyl [(2S)-1-oxo-2-hexanyl]carbamate CHEMBL113948 chembl:CHEMBL113948 8.12 10592235 CATHEPSIN K HopkinsGroom,dGene PROTEASE
26 rs11205303;rs181999680;rs6693567;rs56661631 1 149775372 151136354 CTSK CATHEPSIN K 1513 TALC inhibitor BALICATIB BALICATIB BALICATIB chembl:CHEMBL371064 8.12 CATHEPSIN K HopkinsGroom,dGene PROTEASE
26 rs11205303;rs181999680;rs6693567;rs56661631 1 149775372 151136354 CTSK P43235 1513 TdgClinicalTrial VEL-0230 VEL-0230 CHEMBL1085282 chembl:CHEMBL1085282 8.12 CATHEPSIN K HopkinsGroom,dGene PROTEASE
26 rs11205303;rs181999680;rs6693567;rs56661631 1 149775372 151136354 CTSK BE0003417 1513 DrugBank DB03891 Dibenzyl (carbonylbis{2,1-hydrazinediyl[(2S)-4-methyl-1-oxo-1,2-pentanediyl]})biscarbamate CHEMBL115357 chembl:CHEMBL115357 16.23 10592235,17139284,17016423 CATHEPSIN K HopkinsGroom,dGene PROTEASE
26 rs11205303;rs181999680;rs6693567;rs56661631 1 149775372 151136354 CTSK BE0003417 1513 DrugBank DB01858 [1-(4-Fluorobenzyl)Cyclobutyl]Methyl (1s)-1-[Oxo(1h-Pyrazol-5-Ylamino)Acetyl]Pentylcarbamate CHEMBL185097 chembl:CHEMBL185097 8.12 10592235 CATHEPSIN K HopkinsGroom,dGene PROTEASE
26 rs11205303;rs181999680;rs6693567;rs56661631 1 149775372 151136354 CTSK BE0003417 1513 DrugBank DB07593 1-(PHENYLMETHYL)CYCLOPENTYL[(1S)-1-FORMYLPENTYL]CARBAMATE CHEMBL117658 chembl:CHEMBL117658 8.12 10592235 CATHEPSIN K HopkinsGroom,dGene PROTEASE
26 rs11205303;rs181999680;rs6693567;rs56661631 1 149775372 151136354 ARNT ARNT 405 NCI HYDROCORTISONE HYDROCORTISONE HYDROCORTISONE chembl:CHEMBL389621 1 10048155 ARYL HYDROCARBON RECEPTOR NUCLEAR TRANSLOCATOR GO NUCLEAR HORMONE RECEPTOR
26 rs11205303;rs181999680;rs6693567;rs56661631 1 149775372 151136354 ARNT ARNT 405 DTC FUROSPONGOLIDE FUROSPONGOLIDE FUROSPONGOLIDE chembl:CHEMBL1077108 18.94 18989978 ARYL HYDROCARBON RECEPTOR NUCLEAR TRANSLOCATOR GO NUCLEAR HORMONE RECEPTOR
26 rs11205303;rs181999680;rs6693567;rs56661631 1 149775372 151136354 ARNT ARNT 405 DTC EPICATECHIN GALLATE EPICATECHIN GALLATE EPICATECHIN GALLATE chembl:CHEMBL36327 9.47 15620252 ARYL HYDROCARBON RECEPTOR NUCLEAR TRANSLOCATOR GO NUCLEAR HORMONE RECEPTOR
26 rs11205303;rs181999680;rs6693567;rs56661631 1 149775372 151136354 PSMD4 MCB1 5710 ChemblInteractions inhibitor CHEMBL451887 CARFILZOMIB CARFILZOMIB chembl:CHEMBL451887 1.2 NA NA NA
26 rs11205303;rs181999680;rs6693567;rs56661631 1 149775372 151136354 PSMD4 MCB1 5710 ChemblInteractions inhibitor CHEMBL325041 BORTEZOMIB BORTEZOMIB chembl:CHEMBL325041 0.5 NA NA NA
26 rs11205303;rs181999680;rs6693567;rs56661631 1 149775372 151136354 PSMD4 MCB1 5710 ChemblInteractions inhibitor CHEMBL2103884 OPROZOMIB OPROZOMIB chembl:CHEMBL2103884 0.29 NA NA NA
26 rs11205303;rs181999680;rs6693567;rs56661631 1 149775372 151136354 PSMD4 PSMD4 5710 CIViC TALAZOPARIB TALAZOPARIB TALAZOPARIB chembl:CHEMBL3137320 2.07 28316110 NA NA NA
26 rs11205303;rs181999680;rs6693567;rs56661631 1 149775372 151136354 PSMD4 MCB1 5710 ChemblInteractions inhibitor CHEMBL3545432 IXAZOMIB CITRATE IXAZOMIB CITRATE chembl:CHEMBL3545432 0.3 NA NA NA
26 rs11205303;rs181999680;rs6693567;rs56661631 1 149775372 151136354 PI4KB 5298 5298 GuideToPharmacology inhibitor 178102681 WORTMANNIN WORTMANNIN chembl:CHEMBL428496 0.77 PHOSPHATIDYLINOSITOL 4-KINASE BETA HopkinsGroom,HingoraniCasas,RussLampel DRUGGABLE GENOME
26 rs11205303;rs181999680;rs6693567;rs56661631 1 149775372 151136354 PSMB4 PROS26 5692 ChemblInteractions inhibitor CHEMBL371405 MARIZOMIB MARIZOMIB chembl:CHEMBL371405 0.57 PROTEASOME SUBUNIT BETA 4 dGene PROTEASE
27 rs9426935 1 153755451 154236452 S100A6 BE0002950 6277 DrugBank ligand DB11348 Calcium Phosphate CALCIUM PHOSPHATE, TRIBASIC chembl:CHEMBL2106566 0.86 NA NA NA
27 rs9426935 1 153755451 154236452 S100A6 BE0002950 6277 DrugBank ligand DB11093 Calcium citrate CALCIUM CITRATE chembl:CHEMBL2106123 0.86 NA NA NA
27 rs9426935 1 153755451 154236452 S100A2 BE0003602 6273 DrugBank DB01373 Calcium CALCIUM chembl:CHEMBL2146121 1.08 17239974 NA NA NA
27 rs9426935 1 153755451 154236452 S100A2 BE0003602 6273 DrugBank antagonist DB00768 Olopatadine OLOPATADINE chembl:CHEMBL1189432 2.84 11944917 NA NA NA
27 rs9426935 1 153755451 154236452 S100A13 BE0000885 6284 DrugBank antagonist DB01025 Amlexanox AMLEXANOX chembl:CHEMBL1096 3.79 10921913,9712836,11944917,16519964,10051426 S100 CALCIUM BINDING PROTEIN A13 HingoraniCasas DRUGGABLE GENOME
27 rs9426935 1 153755451 154236452 NPR1 ANPRA 4881 ChemblInteractions agonist CHEMBL1201668 NESIRITIDE NESIRITIDE chembl:CHEMBL1201668 11.36 NATRIURETIC PEPTIDE RECEPTOR 1 Pharos,HopkinsGroom KINASE
27 rs9426935 1 153755451 154236452 NPR1 BE0000556 4881 DrugBank agonist DB01613 Erythrityl tetranitrate ERYTHRITYL TETRANITRATE chembl:CHEMBL2107583 11.36 17139284,17016423,2895614 NATRIURETIC PEPTIDE RECEPTOR 1 Pharos,HopkinsGroom KINASE
27 rs9426935 1 153755451 154236452 NPR1 Atrial natriuretic peptide receptor A 4881 TTD Cenderitide Cenderitide CENDERITIDE chembl:CHEMBL2108721 5.68 NATRIURETIC PEPTIDE RECEPTOR 1 Pharos,HopkinsGroom KINASE
27 rs9426935 1 153755451 154236452 NPR1 4881 4881 GuideToPharmacology agonist 315661152 PL-3994 PL-3994 chembl:CHEMBL4297320 11.36 NATRIURETIC PEPTIDE RECEPTOR 1 Pharos,HopkinsGroom KINASE
27 rs9426935 1 153755451 154236452 NPR1 BE0000556 4881 DrugBank agonist DB00727 Nitroglycerin NITROGLYCERIN chembl:CHEMBL730 2.84 12890708 NATRIURETIC PEPTIDE RECEPTOR 1 Pharos,HopkinsGroom KINASE
27 rs9426935 1 153755451 154236452 NPR1 Atrial natriuretic peptide receptor A 4881 TTD Ataciguat Ataciguat ATACIGUAT chembl:CHEMBL2107729 5.68 NATRIURETIC PEPTIDE RECEPTOR 1 Pharos,HopkinsGroom KINASE
27 rs9426935 1 153755451 154236452 NPR1 BE0000556 4881 DrugBank agonist DB00325 Nitroprusside NITROPRUSSIDE chembl:CHEMBL2097081 11.36 16902599,15093694,17016498 NATRIURETIC PEPTIDE RECEPTOR 1 Pharos,HopkinsGroom KINASE
27 rs9426935 1 153755451 154236452 NPR1 BE0000556 4881 DrugBank agonist DB01612 Amyl Nitrite CHEMBL3188202 chembl:CHEMBL3188202 17.04 12890708,19732062 NATRIURETIC PEPTIDE RECEPTOR 1 Pharos,HopkinsGroom KINASE
27 rs9426935 1 153755451 154236452 NPR1 P16066 4881 TdgClinicalTrial ISOSORBIDE-5-MONONITRATE ISOSORBIDE-5-MONONITRATE ISOSORBIDE MONONITRATE chembl:CHEMBL1311 2.27 NATRIURETIC PEPTIDE RECEPTOR 1 Pharos,HopkinsGroom KINASE
27 rs9426935 1 153755451 154236452 NPR1 Atrial natriuretic peptide receptor A 4881 TTD Ularitide Ularitide ULARITIDE chembl:CHEMBL2103920 11.36 NATRIURETIC PEPTIDE RECEPTOR 1 Pharos,HopkinsGroom KINASE
27 rs9426935 1 153755451 154236452 CRTC2 CRTC2 200186 PharmGKB tacrolimus tacrolimus TACROLIMUS chembl:CHEMBL269732 0.67 26644205 CREB REGULATED TRANSCRIPTION COACTIVATOR 2 Pharos KINASE
27 rs9426935 1 153755451 154236452 CRTC2 Q53ET0 200186 TdgClinicalTrial INK128 INK128 SAPANISERTIB chembl:CHEMBL3545097 0.49 CREB REGULATED TRANSCRIPTION COACTIVATOR 2 Pharos KINASE
27 rs9426935 1 153755451 154236452 TPM3 TPM3 7170 NCI METHOTREXATE METHOTREXATE METHOTREXATE chembl:CHEMBL34259 0.12 8509220 TROPOMYOSIN 3 Pharos KINASE
27 rs9426935 1 153755451 154236452 TPM3 TPM3 7170 NCI EPINEPHRINE EPINEPHRINE EPINEPHRINE chembl:CHEMBL679 0.41 18172836 TROPOMYOSIN 3 Pharos KINASE
27 rs9426935 1 153755451 154236452 TPM3 TPM3 7170 NCI ACTH ACTH CORTICOTROPIN chembl:CHEMBL1201610 0.9 17877367 TROPOMYOSIN 3 Pharos KINASE
27 rs9426935 1 153755451 154236452 TPM3 TPM3 7170 NCI EO9 EO9 APAZIQUONE chembl:CHEMBL73822 6.31 8509220 TROPOMYOSIN 3 Pharos KINASE
27 rs9426935 1 153755451 154236452 TPM3 TPM3 7170 NCI MIDAZOLAM MIDAZOLAM MIDAZOLAM chembl:CHEMBL655 0.34 16738805 TROPOMYOSIN 3 Pharos KINASE
27 rs9426935 1 153755451 154236452 TPM3 BE0009038 7170 DrugBank DB12695 Phenethyl Isothiocyanate PHENETHYLISOTHIOCYANATE chembl:CHEMBL151649 0.24 21838287 TROPOMYOSIN 3 Pharos KINASE
28 rs45444697;rs72704117;rs760077;rs2275075;rs72708294 1 154848581 156190363 CHRNB2 CHRNB2 1141 ChemblInteractions agonist CHEMBL3 NICOTINE NICOTINE chembl:CHEMBL3 0.55 CHOLINERGIC RECEPTOR NICOTINIC BETA 2 SUBUNIT RussLampel,HopkinsGroom,HingoraniCasas DRUGGABLE GENOME
28 rs45444697;rs72704117;rs760077;rs2275075;rs72708294 1 154848581 156190363 CHRNB2 BE0000850 1141 DrugBank partial agonist DB01273 Varenicline VARENICLINE chembl:CHEMBL1396 0.79 16883648 CHOLINERGIC RECEPTOR NICOTINIC BETA 2 SUBUNIT RussLampel,HopkinsGroom,HingoraniCasas DRUGGABLE GENOME
28 rs45444697;rs72704117;rs760077;rs2275075;rs72708294 1 154848581 156190363 CHRNB2 P17787 1141 TdgClinicalTrial TC-5214 TC-5214 DEXMECAMYLAMINE chembl:CHEMBL2103881 3.16 CHOLINERGIC RECEPTOR NICOTINIC BETA 2 SUBUNIT RussLampel,HopkinsGroom,HingoraniCasas DRUGGABLE GENOME
28 rs45444697;rs72704117;rs760077;rs2275075;rs72708294 1 154848581 156190363 CHRNB2 CHRNB2 1141 ChemblInteractions partial agonist CHEMBL3707250 CP-601927 CP-601927 chembl:CHEMBL3707250 0.7 CHOLINERGIC RECEPTOR NICOTINIC BETA 2 SUBUNIT RussLampel,HopkinsGroom,HingoraniCasas DRUGGABLE GENOME
28 rs45444697;rs72704117;rs760077;rs2275075;rs72708294 1 154848581 156190363 CHRNB2 P17787 1141 TdgClinicalTrial ISPRONICLINE ISPRONICLINE ISPRONICLINE chembl:CHEMBL188462 2.1 CHOLINERGIC RECEPTOR NICOTINIC BETA 2 SUBUNIT RussLampel,HopkinsGroom,HingoraniCasas DRUGGABLE GENOME
28 rs45444697;rs72704117;rs760077;rs2275075;rs72708294 1 154848581 156190363 CHRNB2 BE0000850 1141 DrugBank DB05458 Pozanicline POZANICLINE chembl:CHEMBL127071 1.58 CHOLINERGIC RECEPTOR NICOTINIC BETA 2 SUBUNIT RussLampel,HopkinsGroom,HingoraniCasas DRUGGABLE GENOME
28 rs45444697;rs72704117;rs760077;rs2275075;rs72708294 1 154848581 156190363 CHRNB2 P17787 1141 TdgClinicalTrial TC-6499 TC-6499 TC-6499 chembl:CHEMBL3545353 1.05 CHOLINERGIC RECEPTOR NICOTINIC BETA 2 SUBUNIT RussLampel,HopkinsGroom,HingoraniCasas DRUGGABLE GENOME
28 rs45444697;rs72704117;rs760077;rs2275075;rs72708294 1 154848581 156190363 CHRNB2 CHRNB2 1141 ChemblInteractions agonist CHEMBL2062259 VARENICLINE TARTRATE VARENICLINE TARTRATE chembl:CHEMBL2062259 1.05 CHOLINERGIC RECEPTOR NICOTINIC BETA 2 SUBUNIT RussLampel,HopkinsGroom,HingoraniCasas DRUGGABLE GENOME
28 rs45444697;rs72704117;rs760077;rs2275075;rs72708294 1 154848581 156190363 CHRNB2 BE0000850 1141 DrugBank antagonist DB00333 Methadone METHADONE chembl:CHEMBL651 0.19 26231941,25196810 CHOLINERGIC RECEPTOR NICOTINIC BETA 2 SUBUNIT RussLampel,HopkinsGroom,HingoraniCasas DRUGGABLE GENOME
28 rs45444697;rs72704117;rs760077;rs2275075;rs72708294 1 154848581 156190363 CHRNB2 CHRNB2 1141 ChemblInteractions modulator CHEMBL3707354 ABT-560 ABT-560 chembl:CHEMBL3707354 1.05 CHOLINERGIC RECEPTOR NICOTINIC BETA 2 SUBUNIT RussLampel,HopkinsGroom,HingoraniCasas DRUGGABLE GENOME
28 rs45444697;rs72704117;rs760077;rs2275075;rs72708294 1 154848581 156190363 CHRNB2 CHRNB2 1141 ChemblInteractions agonist CHEMBL430497 TEBANICLINE TOSYLATE TEBANICLINE chembl:CHEMBL430497 1.05 CHOLINERGIC RECEPTOR NICOTINIC BETA 2 SUBUNIT RussLampel,HopkinsGroom,HingoraniCasas DRUGGABLE GENOME
28 rs45444697;rs72704117;rs760077;rs2275075;rs72708294 1 154848581 156190363 CHRNB2 BE0000850 1141 DrugBank DB00981 Physostigmine PHYSOSTIGMINE chembl:CHEMBL94 0.7 14645658 CHOLINERGIC RECEPTOR NICOTINIC BETA 2 SUBUNIT RussLampel,HopkinsGroom,HingoraniCasas DRUGGABLE GENOME
28 rs45444697;rs72704117;rs760077;rs2275075;rs72708294 1 154848581 156190363 CHRNB2 CHRNB2 1141 ChemblInteractions agonist CHEMBL2179529 AZD1446 AZD1446 chembl:CHEMBL2179529 1.05 CHOLINERGIC RECEPTOR NICOTINIC BETA 2 SUBUNIT RussLampel,HopkinsGroom,HingoraniCasas DRUGGABLE GENOME
28 rs45444697;rs72704117;rs760077;rs2275075;rs72708294 1 154848581 156190363 CHRNB2 BE0000850 1141 DrugBank DB05855 Rivanicline RIVANICLINE chembl:CHEMBL132966 1.4 12170059 CHOLINERGIC RECEPTOR NICOTINIC BETA 2 SUBUNIT RussLampel,HopkinsGroom,HingoraniCasas DRUGGABLE GENOME
28 rs45444697;rs72704117;rs760077;rs2275075;rs72708294 1 154848581 156190363 CHRNB2 BE0000850 1141 DrugBank DB01245 Decamethonium DECAMETHONIUM chembl:CHEMBL1190 0.7 14645658 CHOLINERGIC RECEPTOR NICOTINIC BETA 2 SUBUNIT RussLampel,HopkinsGroom,HingoraniCasas DRUGGABLE GENOME
28 rs45444697;rs72704117;rs760077;rs2275075;rs72708294 1 154848581 156190363 CHRNB2 BE0000850 1141 DrugBank antagonist DB00753 Isoflurane ISOFLURANE chembl:CHEMBL1256 0.26 12131122,15618790,20660787 CHOLINERGIC RECEPTOR NICOTINIC BETA 2 SUBUNIT RussLampel,HopkinsGroom,HingoraniCasas DRUGGABLE GENOME
28 rs45444697;rs72704117;rs760077;rs2275075;rs72708294 1 154848581 156190363 CHRNB2 BE0000850 1141 DrugBank DB00572 Atropine ATROPINE chembl:CHEMBL517712 0.28 15733544 CHOLINERGIC RECEPTOR NICOTINIC BETA 2 SUBUNIT RussLampel,HopkinsGroom,HingoraniCasas DRUGGABLE GENOME
28 rs45444697;rs72704117;rs760077;rs2275075;rs72708294 1 154848581 156190363 CHRNB2 Neuronal acetylcholine receptor beta-2 1141 TTD CYTISINE CYTISINE CYTISINICLINE chembl:CHEMBL497939 0.9 CHOLINERGIC RECEPTOR NICOTINIC BETA 2 SUBUNIT RussLampel,HopkinsGroom,HingoraniCasas DRUGGABLE GENOME
28 rs45444697;rs72704117;rs760077;rs2275075;rs72708294 1 154848581 156190363 CHRNB2 BE0000850 1141 DrugBank DB07720 Epibatidine EPIBATIDINE chembl:CHEMBL6623 0.6 22060139 CHOLINERGIC RECEPTOR NICOTINIC BETA 2 SUBUNIT RussLampel,HopkinsGroom,HingoraniCasas DRUGGABLE GENOME
28 rs45444697;rs72704117;rs760077;rs2275075;rs72708294 1 154848581 156190363 CHRNB2 CHRNB2 1141 ChemblInteractions agonist CHEMBL238465 SOFINICLINE SOFINICLINE chembl:CHEMBL238465 1.05 CHOLINERGIC RECEPTOR NICOTINIC BETA 2 SUBUNIT RussLampel,HopkinsGroom,HingoraniCasas DRUGGABLE GENOME
28 rs45444697;rs72704117;rs760077;rs2275075;rs72708294 1 154848581 156190363 CHRNB2 BE0000850 1141 DrugBank antagonist DB00514 Dextromethorphan DEXTROMETHORPHAN chembl:CHEMBL52440 0.21 15356218 CHOLINERGIC RECEPTOR NICOTINIC BETA 2 SUBUNIT RussLampel,HopkinsGroom,HingoraniCasas DRUGGABLE GENOME
28 rs45444697;rs72704117;rs760077;rs2275075;rs72708294 1 154848581 156190363 CHRNB2 BE0000850 1141 DrugBank DB00898 Ethanol ALCOHOL chembl:CHEMBL545 0.05 23641218,19270242 CHOLINERGIC RECEPTOR NICOTINIC BETA 2 SUBUNIT RussLampel,HopkinsGroom,HingoraniCasas DRUGGABLE GENOME
28 rs45444697;rs72704117;rs760077;rs2275075;rs72708294 1 154848581 156190363 CHRNB2 CHRNB2 1141 ChemblInteractions agonist CHEMBL111659 ALTINICLINE ALTINICLINE chembl:CHEMBL111659 1.05 CHOLINERGIC RECEPTOR NICOTINIC BETA 2 SUBUNIT RussLampel,HopkinsGroom,HingoraniCasas DRUGGABLE GENOME
28 rs45444697;rs72704117;rs760077;rs2275075;rs72708294 1 154848581 156190363 CHRNB2 CHRNB2 1141 ChemblInteractions antagonist CHEMBL504652 TC-2216 TC-2216 chembl:CHEMBL504652 1.05 CHOLINERGIC RECEPTOR NICOTINIC BETA 2 SUBUNIT RussLampel,HopkinsGroom,HingoraniCasas DRUGGABLE GENOME
28 rs45444697;rs72704117;rs760077;rs2275075;rs72708294 1 154848581 156190363 CHRNB2 BE0000850 1141 DrugBank DB00657 Mecamylamine MECAMYLAMINE chembl:CHEMBL267936 0.38 14645658 CHOLINERGIC RECEPTOR NICOTINIC BETA 2 SUBUNIT RussLampel,HopkinsGroom,HingoraniCasas DRUGGABLE GENOME
28 rs45444697;rs72704117;rs760077;rs2275075;rs72708294 1 154848581 156190363 CHRNB2 BE0000850 1141 DrugBank DB00747 Scopolamine SCOPOLAMINE chembl:CHEMBL569713 0.53 15733544 CHOLINERGIC RECEPTOR NICOTINIC BETA 2 SUBUNIT RussLampel,HopkinsGroom,HingoraniCasas DRUGGABLE GENOME
28 rs45444697;rs72704117;rs760077;rs2275075;rs72708294 1 154848581 156190363 CHRNB2 CHRNB2 1141 ChemblInteractions agonist CHEMBL1201536 NICOTINE POLACRILEX NICOTINE POLACRILEX chembl:CHEMBL1201536 1.05 CHOLINERGIC RECEPTOR NICOTINIC BETA 2 SUBUNIT RussLampel,HopkinsGroom,HingoraniCasas DRUGGABLE GENOME
28 rs45444697;rs72704117;rs760077;rs2275075;rs72708294 1 154848581 156190363 KCNN3 3782 3782 GuideToPharmacology blocker 135650170 DEQUALINIUM DEQUALINIUM chembl:CHEMBL333826 2.03 POTASSIUM CALCIUM-ACTIVATED CHANNEL SUBFAMILY N MEMBER 3 GuideToPharmacology,Pharos,BaderLabGenes ION CHANNEL
28 rs45444697;rs72704117;rs760077;rs2275075;rs72708294 1 154848581 156190363 KCNN3 3782 3782 GuideToPharmacology inhibitor 135651994 APAMIN APAMIN chembl:CHEMBL525408 4.73 POTASSIUM CALCIUM-ACTIVATED CHANNEL SUBFAMILY N MEMBER 3 GuideToPharmacology,Pharos,BaderLabGenes ION CHANNEL
28 rs45444697;rs72704117;rs760077;rs2275075;rs72708294 1 154848581 156190363 KCNN3 3782 3782 GuideToPharmacology blocker 135652723 TUBOCURARINE TUBOCURARINE chembl:CHEMBL339427 1.78 POTASSIUM CALCIUM-ACTIVATED CHANNEL SUBFAMILY N MEMBER 3 GuideToPharmacology,Pharos,BaderLabGenes ION CHANNEL
28 rs45444697;rs72704117;rs760077;rs2275075;rs72708294 1 154848581 156190363 KCNN3 3782 3782 GuideToPharmacology activator 135650900 RILUZOLE RILUZOLE chembl:CHEMBL744 0.62 POTASSIUM CALCIUM-ACTIVATED CHANNEL SUBFAMILY N MEMBER 3 GuideToPharmacology,Pharos,BaderLabGenes ION CHANNEL
28 rs45444697;rs72704117;rs760077;rs2275075;rs72708294 1 154848581 156190363 MUC1 Mucin-1 4582 TTD AS-1402 AS-1402 HUHMFG1 chembl:CHEMBL2109637 14.2 MUCIN 1, CELL SURFACE ASSOCIATED Pharos ENZYME
28 rs45444697;rs72704117;rs760077;rs2275075;rs72708294 1 154848581 156190363 MUC1 Mucin-1 4582 TTD SAR-566658 SAR-566658 SAR-566658 chembl:CHEMBL2109635 7.1 MUCIN 1, CELL SURFACE ASSOCIATED Pharos ENZYME
28 rs45444697;rs72704117;rs760077;rs2275075;rs72708294 1 154848581 156190363 MUC1 Mucin-1 4582 TTD GO-203-2c GO-203-2c GO-203-2C chembl:CHEMBL4297466 28.4 MUCIN 1, CELL SURFACE ASSOCIATED Pharos ENZYME
28 rs45444697;rs72704117;rs760077;rs2275075;rs72708294 1 154848581 156190363 MUC1 Mucin-1 4582 TTD Emepepimut-S Emepepimut-S EMEPEPIMUT-S chembl:CHEMBL2108715 14.2 MUCIN 1, CELL SURFACE ASSOCIATED Pharos ENZYME
28 rs45444697;rs72704117;rs760077;rs2275075;rs72708294 1 154848581 156190363 GBA GBA 2629 DTC GNF-PF-4085 GNF-PF-4085 CHEMBL528181 chembl:CHEMBL528181 0.25 GLUCOSYLCERAMIDASE BETA GuideToPharmacology,HumanProteinAtlas ENZYME
28 rs45444697;rs72704117;rs760077;rs2275075;rs72708294 1 154848581 156190363 GBA GBA 2629 DTC APTIGANEL HYDROCHLORIDE APTIGANEL HYDROCHLORIDE APTIGANEL HYDROCHLORIDE chembl:CHEMBL554054 0.89 GLUCOSYLCERAMIDASE BETA GuideToPharmacology,HumanProteinAtlas ENZYME
28 rs45444697;rs72704117;rs760077;rs2275075;rs72708294 1 154848581 156190363 GBA GBA 2629 DTC AFEGOSTAT AFEGOSTAT AFEGOSTAT chembl:CHEMBL206468 5.33 21250698 GLUCOSYLCERAMIDASE BETA GuideToPharmacology,HumanProteinAtlas ENZYME
28 rs45444697;rs72704117;rs760077;rs2275075;rs72708294 1 154848581 156190363 GBA 2629 2629 GuideToPharmacology 404859139 AMBROXOL AMBROXOL chembl:CHEMBL153479 5.33 GLUCOSYLCERAMIDASE BETA GuideToPharmacology,HumanProteinAtlas ENZYME
28 rs45444697;rs72704117;rs760077;rs2275075;rs72708294 1 154848581 156190363 GBA BE0000978 2629 DrugBank DB03106 scyllo-inositol SCYLLITOL chembl:CHEMBL468154 1.78 17139284,17016423 GLUCOSYLCERAMIDASE BETA GuideToPharmacology,HumanProteinAtlas ENZYME
28 rs45444697;rs72704117;rs760077;rs2275075;rs72708294 1 154848581 156190363 GBA GBA 2629 DTC SULFANITRAN SULFANITRAN SULFANITRAN chembl:CHEMBL493636 0.89 GLUCOSYLCERAMIDASE BETA GuideToPharmacology,HumanProteinAtlas ENZYME
28 rs45444697;rs72704117;rs760077;rs2275075;rs72708294 1 154848581 156190363 GBA BE0000978 2629 DrugBank DB08283 (2R,3R,4R,5S)-2-(HYDROXYMETHYL)-1-NONYLPIPERIDINE-3,4,5-TRIOL CHEMBL408500 chembl:CHEMBL408500 5.33 10592235 GLUCOSYLCERAMIDASE BETA GuideToPharmacology,HumanProteinAtlas ENZYME
28 rs45444697;rs72704117;rs760077;rs2275075;rs72708294 1 154848581 156190363 GBA GBA 2629 DTC CHLORHEXIDINE CHLORHEXIDINE CHLORHEXIDINE chembl:CHEMBL790 0.09 GLUCOSYLCERAMIDASE BETA GuideToPharmacology,HumanProteinAtlas ENZYME
28 rs45444697;rs72704117;rs760077;rs2275075;rs72708294 1 154848581 156190363 GBA GBA 2629 DTC DNDI1417773 DNDI1417773 CHEMBL1379900 chembl:CHEMBL1379900 0.89 GLUCOSYLCERAMIDASE BETA GuideToPharmacology,HumanProteinAtlas ENZYME
28 rs45444697;rs72704117;rs760077;rs2275075;rs72708294 1 154848581 156190363 GBA GBA 2629 DTC GNF-PF-2094 GNF-PF-2094 CHEMBL578928 chembl:CHEMBL578928 0.44 GLUCOSYLCERAMIDASE BETA GuideToPharmacology,HumanProteinAtlas ENZYME
28 rs45444697;rs72704117;rs760077;rs2275075;rs72708294 1 154848581 156190363 GBA GBA 2629 DTC ISOLIQUIRITIGENIN ISOLIQUIRITIGENIN ISOLIQUIRITIGENIN chembl:CHEMBL129795 0.15 GLUCOSYLCERAMIDASE BETA GuideToPharmacology,HumanProteinAtlas ENZYME
28 rs45444697;rs72704117;rs760077;rs2275075;rs72708294 1 154848581 156190363 GBA GBA 2629 DTC DNQX DNQX DNQX chembl:CHEMBL155265 0.3 GLUCOSYLCERAMIDASE BETA GuideToPharmacology,HumanProteinAtlas ENZYME
28 rs45444697;rs72704117;rs760077;rs2275075;rs72708294 1 154848581 156190363 GBA GBA 2629 DTC GNF-PF-1295 GNF-PF-1295 CHEMBL579837 chembl:CHEMBL579837 0.3 GLUCOSYLCERAMIDASE BETA GuideToPharmacology,HumanProteinAtlas ENZYME
28 rs45444697;rs72704117;rs760077;rs2275075;rs72708294 1 154848581 156190363 GBA GBA 2629 DTC CASTANOSPERMINE CASTANOSPERMINE CASTANOSPERMINE chembl:CHEMBL311226 0.89 GLUCOSYLCERAMIDASE BETA GuideToPharmacology,HumanProteinAtlas ENZYME
28 rs45444697;rs72704117;rs760077;rs2275075;rs72708294 1 154848581 156190363 GBA GBA 2629 DTC TRICHOSTATIN TRICHOSTATIN TRICHOSTATIN chembl:CHEMBL99 0.09 GLUCOSYLCERAMIDASE BETA GuideToPharmacology,HumanProteinAtlas ENZYME
28 rs45444697;rs72704117;rs760077;rs2275075;rs72708294 1 154848581 156190363 GBA GBA 2629 DTC MIGALASTAT MIGALASTAT MIGALASTAT chembl:CHEMBL110458 0.44 GLUCOSYLCERAMIDASE BETA GuideToPharmacology,HumanProteinAtlas ENZYME
28 rs45444697;rs72704117;rs760077;rs2275075;rs72708294 1 154848581 156190363 GBA GBA 2629 DTC TCMDC-124482 TCMDC-124482 CHEMBL529939 chembl:CHEMBL529939 1.78 GLUCOSYLCERAMIDASE BETA GuideToPharmacology,HumanProteinAtlas ENZYME
28 rs45444697;rs72704117;rs760077;rs2275075;rs72708294 1 154848581 156190363 GBA GBA 2629 DTC CIRSIMARITIN CIRSIMARITIN CIRSIMARITIN chembl:CHEMBL348436 1.78 GLUCOSYLCERAMIDASE BETA GuideToPharmacology,HumanProteinAtlas ENZYME
28 rs45444697;rs72704117;rs760077;rs2275075;rs72708294 1 154848581 156190363 GBA GBA 2629 DTC L-755507 L-755507 L-755507 chembl:CHEMBL12998 0.44 GLUCOSYLCERAMIDASE BETA GuideToPharmacology,HumanProteinAtlas ENZYME
28 rs45444697;rs72704117;rs760077;rs2275075;rs72708294 1 154848581 156190363 GBA GBA 2629 DTC GENTIAN VIOLET GENTIAN VIOLET GENTIAN VIOLET chembl:CHEMBL64894 0.1 GLUCOSYLCERAMIDASE BETA GuideToPharmacology,HumanProteinAtlas ENZYME
28 rs45444697;rs72704117;rs760077;rs2275075;rs72708294 1 154848581 156190363 GBA GBA 2629 DTC GW405833 GW405833 CHEMBL73711 chembl:CHEMBL73711 0.25 GLUCOSYLCERAMIDASE BETA GuideToPharmacology,HumanProteinAtlas ENZYME
28 rs45444697;rs72704117;rs760077;rs2275075;rs72708294 1 154848581 156190363 GBA GBA 2629 DTC TCMDC-125278 TCMDC-125278 CHEMBL588327 chembl:CHEMBL588327 1.78 GLUCOSYLCERAMIDASE BETA GuideToPharmacology,HumanProteinAtlas ENZYME
28 rs45444697;rs72704117;rs760077;rs2275075;rs72708294 1 154848581 156190363 GBA GBA 2629 DTC 2,3-DIHYDROXY-6,7-DICHLOROQUINOXALINE 2,3-DIHYDROXY-6,7-DICHLOROQUINOXALINE 2,3-DIHYDROXY-6,7-DICHLOROQUINOXALINE chembl:CHEMBL284028 0.36 GLUCOSYLCERAMIDASE BETA GuideToPharmacology,HumanProteinAtlas ENZYME
28 rs45444697;rs72704117;rs760077;rs2275075;rs72708294 1 154848581 156190363 GBA BE0000978 2629 DrugBank DB03740 N-acetyl-alpha-D-glucosamine CHEMBL1234669 chembl:CHEMBL1234669 1.07 17139284,17016423 GLUCOSYLCERAMIDASE BETA GuideToPharmacology,HumanProteinAtlas ENZYME
28 rs45444697;rs72704117;rs760077;rs2275075;rs72708294 1 154848581 156190363 GBA GBA 2629 DTC (S)-FLUOXETINE (S)-FLUOXETINE CHEMBL1169388 chembl:CHEMBL1169388 0.2 GLUCOSYLCERAMIDASE BETA GuideToPharmacology,HumanProteinAtlas ENZYME
28 rs45444697;rs72704117;rs760077;rs2275075;rs72708294 1 154848581 156190363 GBA GBA 2629 DTC PHLORETIN PHLORETIN PHLORETIN chembl:CHEMBL45068 0.09 GLUCOSYLCERAMIDASE BETA GuideToPharmacology,HumanProteinAtlas ENZYME
28 rs45444697;rs72704117;rs760077;rs2275075;rs72708294 1 154848581 156190363 GBA GBA 2629 DTC DOMIPHEN BROMIDE DOMIPHEN BROMIDE DOMIPHEN BROMIDE chembl:CHEMBL486696 0.25 GLUCOSYLCERAMIDASE BETA GuideToPharmacology,HumanProteinAtlas ENZYME
28 rs45444697;rs72704117;rs760077;rs2275075;rs72708294 1 154848581 156190363 CLK2 CLK2 1196 DTC GATIFLOXACIN GATIFLOXACIN GATIFLOXACIN chembl:CHEMBL31 0.38 CDC LIKE KINASE 2 Pharos,HopkinsGroom,dGene KINASE
28 rs45444697;rs72704117;rs760077;rs2275075;rs72708294 1 154848581 156190363 CLK2 CLK2 1196 DTC RG-1530 RG-1530 RG-1530 chembl:CHEMBL1980391 0.03 CDC LIKE KINASE 2 Pharos,HopkinsGroom,dGene KINASE
28 rs45444697;rs72704117;rs760077;rs2275075;rs72708294 1 154848581 156190363 CLK2 CLK2 1196 DTC CYC-116 CYC-116 CYC-116 chembl:CHEMBL482967 0.02 CDC LIKE KINASE 2 Pharos,HopkinsGroom,dGene KINASE
28 rs45444697;rs72704117;rs760077;rs2275075;rs72708294 1 154848581 156190363 CLK2 CLK2 1196 DTC LEUCETTAMINE B LEUCETTAMINE B LEUCETTAMINE B chembl:CHEMBL485053 0.65 22998443 CDC LIKE KINASE 2 Pharos,HopkinsGroom,dGene KINASE
28 rs45444697;rs72704117;rs760077;rs2275075;rs72708294 1 154848581 156190363 CLK2 CLK2 1196 DTC BAY-613606 BAY-613606 CHEMBL541400 chembl:CHEMBL541400 0.06 CDC LIKE KINASE 2 Pharos,HopkinsGroom,dGene KINASE
28 rs45444697;rs72704117;rs760077;rs2275075;rs72708294 1 154848581 156190363 CLK2 CLK2 1196 DTC DNDI1417467 DNDI1417467 CHEMBL1997335 chembl:CHEMBL1997335 0.05 CDC LIKE KINASE 2 Pharos,HopkinsGroom,dGene KINASE
28 rs45444697;rs72704117;rs760077;rs2275075;rs72708294 1 154848581 156190363 CLK2 CLK2 1196 DTC HARMINE HARMINE HARMINE chembl:CHEMBL269538 0.3 22998443 CDC LIKE KINASE 2 Pharos,HopkinsGroom,dGene KINASE
28 rs45444697;rs72704117;rs760077;rs2275075;rs72708294 1 154848581 156190363 CLK2 CLK2 1196 DTC SB-220025 SB-220025 SB-220025 chembl:CHEMBL274064 0.07 CDC LIKE KINASE 2 Pharos,HopkinsGroom,dGene KINASE
28 rs45444697;rs72704117;rs760077;rs2275075;rs72708294 1 154848581 156190363 CLK2 CLK2 1196 DTC JNJ-7706621 JNJ-7706621 JNJ-7706621 chembl:CHEMBL191003 0.04 CDC LIKE KINASE 2 Pharos,HopkinsGroom,dGene KINASE
28 rs45444697;rs72704117;rs760077;rs2275075;rs72708294 1 154848581 156190363 CLK2 CLK2 1196 DTC inhibitor HESPERADIN HESPERADIN HESPERADIN chembl:CHEMBL514409 0.06 19035792 CDC LIKE KINASE 2 Pharos,HopkinsGroom,dGene KINASE
28 rs45444697;rs72704117;rs760077;rs2275075;rs72708294 1 154848581 156190363 CLK2 CLK2 1196 DTC LY-2090314 LY-2090314 LY-2090314 chembl:CHEMBL362558 0.09 CDC LIKE KINASE 2 Pharos,HopkinsGroom,dGene KINASE
28 rs45444697;rs72704117;rs760077;rs2275075;rs72708294 1 154848581 156190363 CLK2 CLK2 1196 DTC KD-025 KD-025 CHEMBL2005186 chembl:CHEMBL2005186 0.23 CDC LIKE KINASE 2 Pharos,HopkinsGroom,dGene KINASE
28 rs45444697;rs72704117;rs760077;rs2275075;rs72708294 1 154848581 156190363 CLK2 CLK2 1196 DTC PALBOCICLIB PALBOCICLIB PALBOCICLIB chembl:CHEMBL189963 0.05 CDC LIKE KINASE 2 Pharos,HopkinsGroom,dGene KINASE
28 rs45444697;rs72704117;rs760077;rs2275075;rs72708294 1 154848581 156190363 CLK2 CLK2 1196 DTC (RS)-ROSCOVITINE (RS)-ROSCOVITINE (RS)-ROSCOVITINE chembl:CHEMBL52387 0.17 CDC LIKE KINASE 2 Pharos,HopkinsGroom,dGene KINASE
28 rs45444697;rs72704117;rs760077;rs2275075;rs72708294 1 154848581 156190363 CLK2 CLK2 1196 DTC AST-487 AST-487 AST-487 chembl:CHEMBL574738 0.06 CDC LIKE KINASE 2 Pharos,HopkinsGroom,dGene KINASE
28 rs45444697;rs72704117;rs760077;rs2275075;rs72708294 1 154848581 156190363 CLK2 CLK2 1196 DTC TAE-684 TAE-684 TAE-684 chembl:CHEMBL509032 0.02 CDC LIKE KINASE 2 Pharos,HopkinsGroom,dGene KINASE
28 rs45444697;rs72704117;rs760077;rs2275075;rs72708294 1 154848581 156190363 CLK2 CLK2 1196 DTC GW441756X GW441756X GW441756X chembl:CHEMBL1516890 0.03 CDC LIKE KINASE 2 Pharos,HopkinsGroom,dGene KINASE
28 rs45444697;rs72704117;rs760077;rs2275075;rs72708294 1 154848581 156190363 CLK2 CLK2 1196 DTC SP-600125 SP-600125 SP-600125 chembl:CHEMBL1725279 0.05 23634759 CDC LIKE KINASE 2 Pharos,HopkinsGroom,dGene KINASE
28 rs45444697;rs72704117;rs760077;rs2275075;rs72708294 1 154848581 156190363 CLK2 CLK2 1196 DTC PF-562271 PF-562271 PF-00562271 chembl:CHEMBL1084546 0.02 CDC LIKE KINASE 2 Pharos,HopkinsGroom,dGene KINASE
28 rs45444697;rs72704117;rs760077;rs2275075;rs72708294 1 154848581 156190363 CLK2 CLK2 1196 DTC ENTRECTINIB ENTRECTINIB ENTRECTINIB chembl:CHEMBL1983268 0.04 CDC LIKE KINASE 2 Pharos,HopkinsGroom,dGene KINASE
28 rs45444697;rs72704117;rs760077;rs2275075;rs72708294 1 154848581 156190363 CLK2 CLK2 1196 DTC DOVITINIB DOVITINIB DOVITINIB chembl:CHEMBL522892 0.02 CDC LIKE KINASE 2 Pharos,HopkinsGroom,dGene KINASE
28 rs45444697;rs72704117;rs760077;rs2275075;rs72708294 1 154848581 156190363 CLK2 1196 1196 GuideToPharmacology inhibitor 340590250 LORECIVIVINT LORECIVIVINT chembl:CHEMBL4297639 1.14 CDC LIKE KINASE 2 Pharos,HopkinsGroom,dGene KINASE
28 rs45444697;rs72704117;rs760077;rs2275075;rs72708294 1 154848581 156190363 HCN3 57657 57657 GuideToPharmacology blocker 135650098 CILOBRADINE CILOBRADINE chembl:CHEMBL1436376 3.79 HYPERPOLARIZATION ACTIVATED CYCLIC NUCLEOTIDE GATED POTASSIUM CHANNEL 3 HopkinsGroom,Pharos,BaderLabGenes,GuideToPharmacology ION CHANNEL
28 rs45444697;rs72704117;rs760077;rs2275075;rs72708294 1 154848581 156190363 HCN3 57657 57657 GuideToPharmacology blocker 135651356 ZATEBRADINE ZATEBRADINE chembl:CHEMBL69679 4.73 HYPERPOLARIZATION ACTIVATED CYCLIC NUCLEOTIDE GATED POTASSIUM CHANNEL 3 HopkinsGroom,Pharos,BaderLabGenes,GuideToPharmacology ION CHANNEL
28 rs45444697;rs72704117;rs760077;rs2275075;rs72708294 1 154848581 156190363 HCN3 57657 57657 GuideToPharmacology blocker 135650438 IVABRADINE IVABRADINE chembl:CHEMBL471737 3.16 HYPERPOLARIZATION ACTIVATED CYCLIC NUCLEOTIDE GATED POTASSIUM CHANNEL 3 HopkinsGroom,Pharos,BaderLabGenes,GuideToPharmacology ION CHANNEL
28 rs45444697;rs72704117;rs760077;rs2275075;rs72708294 1 154848581 156190363 PKLR BE0000046 5313 DrugBank DB02726 2-Phosphoglycolic Acid PHOSPHOGLYCOLIC ACID chembl:CHEMBL47181 11.36 17139284,17016423 PYRUVATE KINASE, LIVER AND RBC HumanProteinAtlas,GuideToPharmacology,Pharos ENZYME
28 rs45444697;rs72704117;rs760077;rs2275075;rs72708294 1 154848581 156190363 PKLR BE0000046 5313 DrugBank DB04551 beta-D-fructofuranose 1,6-bisphosphate FOSFRUCTOSE chembl:CHEMBL97893 56.81 17139284,17016423 PYRUVATE KINASE, LIVER AND RBC HumanProteinAtlas,GuideToPharmacology,Pharos ENZYME
28 rs45444697;rs72704117;rs760077;rs2275075;rs72708294 1 154848581 156190363 FDPS P14324 2224 TEND IBANDRONATE IBANDRONATE IBANDRONIC ACID chembl:CHEMBL997 5.68 FARNESYL DIPHOSPHATE SYNTHASE HingoraniCasas DRUGGABLE GENOME
28 rs45444697;rs72704117;rs760077;rs2275075;rs72708294 1 154848581 156190363 FDPS FPS 2224 ChemblInteractions inhibitor CHEMBL924 ZOLEDRONIC ACID ZOLEDRONIC ACID chembl:CHEMBL924 2.84 FARNESYL DIPHOSPHATE SYNTHASE HingoraniCasas DRUGGABLE GENOME
28 rs45444697;rs72704117;rs760077;rs2275075;rs72708294 1 154848581 156190363 FDPS BE0000776 2224 DrugBank DB02552 Geranyl Diphosphate GERANYL DIPHOSPHATE chembl:CHEMBL41342 2.84 10592235 FARNESYL DIPHOSPHATE SYNTHASE HingoraniCasas DRUGGABLE GENOME
28 rs45444697;rs72704117;rs760077;rs2275075;rs72708294 1 154848581 156190363 FDPS BE0000776 2224 DrugBank DB07780 Farnesyl diphosphate FARNESYL DIPHOSPHATE chembl:CHEMBL69330 0.81 10592235 FARNESYL DIPHOSPHATE SYNTHASE HingoraniCasas DRUGGABLE GENOME
28 rs45444697;rs72704117;rs760077;rs2275075;rs72708294 1 154848581 156190363 FDPS P14324 2224 TEND RISEDRONATE RISEDRONATE RISEDRONIC ACID chembl:CHEMBL923 9.23 FARNESYL DIPHOSPHATE SYNTHASE HingoraniCasas DRUGGABLE GENOME
28 rs45444697;rs72704117;rs760077;rs2275075;rs72708294 1 154848581 156190363 FDPS BE0000776 2224 DrugBank DB01785 Dimethylallyl Diphosphate DIMETHYLALLYL DIPHOSPHATE chembl:CHEMBL343480 2.84 10592235 FARNESYL DIPHOSPHATE SYNTHASE HingoraniCasas DRUGGABLE GENOME
28 rs45444697;rs72704117;rs760077;rs2275075;rs72708294 1 154848581 156190363 FDPS FPS 2224 ChemblInteractions inhibitor CHEMBL675 ALENDRONATE SODIUM ALENDRONATE SODIUM chembl:CHEMBL675 2.84 FARNESYL DIPHOSPHATE SYNTHASE HingoraniCasas DRUGGABLE GENOME
28 rs45444697;rs72704117;rs760077;rs2275075;rs72708294 1 154848581 156190363 FDPS FDPS 2224 DTC RIBOPRINE RIBOPRINE RIBOPRINE chembl:CHEMBL452867 5.68 25184810 FARNESYL DIPHOSPHATE SYNTHASE HingoraniCasas DRUGGABLE GENOME
28 rs45444697;rs72704117;rs760077;rs2275075;rs72708294 1 154848581 156190363 FDPS Geranyltranstransferase 2224 TTD Alendronate Alendronate ALENDRONIC ACID chembl:CHEMBL870 1.42 FARNESYL DIPHOSPHATE SYNTHASE HingoraniCasas DRUGGABLE GENOME
28 rs45444697;rs72704117;rs760077;rs2275075;rs72708294 1 154848581 156190363 FDPS BE0000776 2224 DrugBank DB04714 ISOPENTENYL PYROPHOSPHATE ISOPENTENYLPYROPHOSPHATE chembl:CHEMBL356362 2.84 10592235 FARNESYL DIPHOSPHATE SYNTHASE HingoraniCasas DRUGGABLE GENOME
28 rs45444697;rs72704117;rs760077;rs2275075;rs72708294 1 154848581 156190363 FDPS Geranyltranstransferase 2224 TTD Zarnestra Zarnestra TIPIFARNIB chembl:CHEMBL289228 0.47 FARNESYL DIPHOSPHATE SYNTHASE HingoraniCasas DRUGGABLE GENOME
28 rs45444697;rs72704117;rs760077;rs2275075;rs72708294 1 154848581 156190363 FDPS BE0000776 2224 DrugBank inhibitor DB06548 Minodronic acid MINODRONIC ACID chembl:CHEMBL319144 2.84 11160603 FARNESYL DIPHOSPHATE SYNTHASE HingoraniCasas DRUGGABLE GENOME
28 rs45444697;rs72704117;rs760077;rs2275075;rs72708294 1 154848581 156190363 FDPS FPS 2224 ChemblInteractions inhibitor CHEMBL676 PAMIDRONATE DISODIUM PAMIDRONATE DISODIUM chembl:CHEMBL676 2.84 FARNESYL DIPHOSPHATE SYNTHASE HingoraniCasas DRUGGABLE GENOME
28 rs45444697;rs72704117;rs760077;rs2275075;rs72708294 1 154848581 156190363 FDPS FPS 2224 ChemblInteractions inhibitor CHEMBL1654 RISEDRONATE SODIUM RISEDRONATE SODIUM chembl:CHEMBL1654 2.84 FARNESYL DIPHOSPHATE SYNTHASE HingoraniCasas DRUGGABLE GENOME
28 rs45444697;rs72704117;rs760077;rs2275075;rs72708294 1 154848581 156190363 FDPS FPS 2224 ChemblInteractions inhibitor CHEMBL1201008 IBANDRONATE SODIUM IBANDRONATE SODIUM chembl:CHEMBL1201008 2.84 FARNESYL DIPHOSPHATE SYNTHASE HingoraniCasas DRUGGABLE GENOME
28 rs45444697;rs72704117;rs760077;rs2275075;rs72708294 1 154848581 156190363 FDPS Geranyltranstransferase 2224 TTD Pamidronate Pamidronate PAMIDRONIC ACID chembl:CHEMBL834 5.11 FARNESYL DIPHOSPHATE SYNTHASE HingoraniCasas DRUGGABLE GENOME
28 rs45444697;rs72704117;rs760077;rs2275075;rs72708294 1 154848581 156190363 FDPS BE0000776 2224 DrugBank inhibitor DB06255 Incadronic acid INCADRONIC ACID chembl:CHEMBL53950 1.42 23044853 FARNESYL DIPHOSPHATE SYNTHASE HingoraniCasas DRUGGABLE GENOME
28 rs45444697;rs72704117;rs760077;rs2275075;rs72708294 1 154848581 156190363 FDPS 2224 2224 GuideToPharmacology inhibitor 135650698 NE11808 CHEMBL294192 chembl:CHEMBL294192 2.84 FARNESYL DIPHOSPHATE SYNTHASE HingoraniCasas DRUGGABLE GENOME
28 rs45444697;rs72704117;rs760077;rs2275075;rs72708294 1 154848581 156190363 FDPS 2224 2224 GuideToPharmacology inhibitor 135651341 CIMADRONATE (CYCLOHEXYLAMINO)METHYLENEDIPHOSPHONIC ACID chembl:CHEMBL56253 2.84 FARNESYL DIPHOSPHATE SYNTHASE HingoraniCasas DRUGGABLE GENOME
28 rs45444697;rs72704117;rs760077;rs2275075;rs72708294 1 154848581 156190363 RIT1 RIT1 6016 CIViC SELUMETINIB SELUMETINIB SELUMETINIB chembl:CHEMBL1614701 1.62 24469055 RAS LIKE WITHOUT CAAX 1 Tempus,MskImpact CLINICALLY ACTIONABLE
28 rs45444697;rs72704117;rs760077;rs2275075;rs72708294 1 154848581 156190363 LMNA LMNA 4000 DTC HISTAMINE HISTAMINE HISTAMINE chembl:CHEMBL90 2.37 LAMIN A/C Tempus CLINICALLY ACTIONABLE
28 rs45444697;rs72704117;rs760077;rs2275075;rs72708294 1 154848581 156190363 LMNA LMNA 4000 DTC SU-4312 SU-4312 CHEMBL328710 chembl:CHEMBL328710 2.58 LAMIN A/C Tempus CLINICALLY ACTIONABLE
28 rs45444697;rs72704117;rs760077;rs2275075;rs72708294 1 154848581 156190363 BGLAP BGLAP 632 NCI METHIMAZOLE METHIMAZOLE METHIMAZOLE chembl:CHEMBL1515 0.23 9380378 BONE GAMMA-CARBOXYGLUTAMATE PROTEIN GO DRUG RESISTANCE
28 rs45444697;rs72704117;rs760077;rs2275075;rs72708294 1 154848581 156190363 BGLAP BGLAP 632 NCI PREDNISOLONE PREDNISOLONE PREDNISOLONE chembl:CHEMBL131 0.16 1997509 BONE GAMMA-CARBOXYGLUTAMATE PROTEIN GO DRUG RESISTANCE
28 rs45444697;rs72704117;rs760077;rs2275075;rs72708294 1 154848581 156190363 BGLAP BE0000724 632 DrugBank antagonist DB05260 Gallium nitrate GALLIUM NITRATE chembl:CHEMBL1200983 0.9 8366144,8381250 BONE GAMMA-CARBOXYGLUTAMATE PROTEIN GO DRUG RESISTANCE
28 rs45444697;rs72704117;rs760077;rs2275075;rs72708294 1 154848581 156190363 BGLAP BGLAP 632 NCI CARBAMAZEPINE CARBAMAZEPINE CARBAMAZEPINE chembl:CHEMBL108 0.09 17224308 BONE GAMMA-CARBOXYGLUTAMATE PROTEIN GO DRUG RESISTANCE
28 rs45444697;rs72704117;rs760077;rs2275075;rs72708294 1 154848581 156190363 BGLAP BGLAP 632 NCI EHDP EHDP ETIDRONIC ACID chembl:CHEMBL871 0.28 8243271 BONE GAMMA-CARBOXYGLUTAMATE PROTEIN GO DRUG RESISTANCE
28 rs45444697;rs72704117;rs760077;rs2275075;rs72708294 1 154848581 156190363 BGLAP BGLAP 632 NCI PD-98059 PD-98059 CHEMBL35482 chembl:CHEMBL35482 0.11 15956019 BONE GAMMA-CARBOXYGLUTAMATE PROTEIN GO DRUG RESISTANCE
28 rs45444697;rs72704117;rs760077;rs2275075;rs72708294 1 154848581 156190363 BGLAP BGLAP 632 NCI MITOMYCIN MITOMYCIN MITOMYCIN chembl:CHEMBL105 0.35 9857648 BONE GAMMA-CARBOXYGLUTAMATE PROTEIN GO DRUG RESISTANCE
28 rs45444697;rs72704117;rs760077;rs2275075;rs72708294 1 154848581 156190363 BGLAP BE0000724 632 DrugBank DB03847 gamma-carboxy-L-glutamic acid CHEMBL38397 chembl:CHEMBL38397 1.4 10592235 BONE GAMMA-CARBOXYGLUTAMATE PROTEIN GO DRUG RESISTANCE
28 rs45444697;rs72704117;rs760077;rs2275075;rs72708294 1 154848581 156190363 BGLAP BGLAP 632 NCI ISOFLAVONE ISOFLAVONE ISOFLAVONE chembl:CHEMBL366460 0.84 12793001 BONE GAMMA-CARBOXYGLUTAMATE PROTEIN GO DRUG RESISTANCE
28 rs45444697;rs72704117;rs760077;rs2275075;rs72708294 1 154848581 156190363 BGLAP BGLAP 632 NCI CLODRONATE CLODRONATE CLODRONIC ACID chembl:CHEMBL12318 0.42 14512092 BONE GAMMA-CARBOXYGLUTAMATE PROTEIN GO DRUG RESISTANCE
28 rs45444697;rs72704117;rs760077;rs2275075;rs72708294 1 154848581 156190363 BGLAP BGLAP 632 NCI PROPRANOLOL PROPRANOLOL PROPRANOLOL chembl:CHEMBL27 0.22 15998769 BONE GAMMA-CARBOXYGLUTAMATE PROTEIN GO DRUG RESISTANCE
28 rs45444697;rs72704117;rs760077;rs2275075;rs72708294 1 154848581 156190363 BGLAP BGLAP 632 NCI INFLIXIMAB INFLIXIMAB INFLIXIMAB chembl:CHEMBL1201581 0.21 16130441 BONE GAMMA-CARBOXYGLUTAMATE PROTEIN GO DRUG RESISTANCE
28 rs45444697;rs72704117;rs760077;rs2275075;rs72708294 1 154848581 156190363 BGLAP BGLAP 632 NCI PARICALCITOL PARICALCITOL PARICALCITOL chembl:CHEMBL1200622 2.1 17002490 BONE GAMMA-CARBOXYGLUTAMATE PROTEIN GO DRUG RESISTANCE
28 rs45444697;rs72704117;rs760077;rs2275075;rs72708294 1 154848581 156190363 BGLAP BGLAP 632 NCI GM-CSF GM-CSF REGRAMOSTIM chembl:CHEMBL2107881 0.26 2655592 BONE GAMMA-CARBOXYGLUTAMATE PROTEIN GO DRUG RESISTANCE
28 rs45444697;rs72704117;rs760077;rs2275075;rs72708294 1 154848581 156190363 BGLAP BGLAP 632 NCI WARFARIN WARFARIN WARFARIN chembl:CHEMBL1464 0.11 9578515 BONE GAMMA-CARBOXYGLUTAMATE PROTEIN GO DRUG RESISTANCE
28 rs45444697;rs72704117;rs760077;rs2275075;rs72708294 1 154848581 156190363 BGLAP BE0000724 632 DrugBank agonist DB01022 Phylloquinone PHYTONADIONE chembl:CHEMBL1550 6.31 11668761,10418836,11541904,11374034,11678581 BONE GAMMA-CARBOXYGLUTAMATE PROTEIN GO DRUG RESISTANCE
28 rs45444697;rs72704117;rs760077;rs2275075;rs72708294 1 154848581 156190363 BGLAP BGLAP 632 NCI EXEMESTANE EXEMESTANE EXEMESTANE chembl:CHEMBL1200374 0.3 15746052 BONE GAMMA-CARBOXYGLUTAMATE PROTEIN GO DRUG RESISTANCE
28 rs45444697;rs72704117;rs760077;rs2275075;rs72708294 1 154848581 156190363 BGLAP BE0000724 632 DrugBank agonist DB00170 Menadione MENADIONE chembl:CHEMBL590 0.15 3060178 BONE GAMMA-CARBOXYGLUTAMATE PROTEIN GO DRUG RESISTANCE
28 rs45444697;rs72704117;rs760077;rs2275075;rs72708294 1 154848581 156190363 BGLAP BGLAP 632 NCI DHT DHT ANDROSTANOLONE wikidata:Q31686490 0.37 9286759,12412816 BONE GAMMA-CARBOXYGLUTAMATE PROTEIN GO DRUG RESISTANCE
28 rs45444697;rs72704117;rs760077;rs2275075;rs72708294 1 154848581 156190363 BGLAP BGLAP 632 NCI COUMARIN COUMARIN COUMARIN chembl:CHEMBL6466 0.35 9578515 BONE GAMMA-CARBOXYGLUTAMATE PROTEIN GO DRUG RESISTANCE
28 rs45444697;rs72704117;rs760077;rs2275075;rs72708294 1 154848581 156190363 BGLAP BGLAP 632 NCI CALCITONIN CALCITONIN CALCITONIN chembl:CHEMBL3989767 0.7 6805917 BONE GAMMA-CARBOXYGLUTAMATE PROTEIN GO DRUG RESISTANCE
28 rs45444697;rs72704117;rs760077;rs2275075;rs72708294 1 154848581 156190363 BGLAP BGLAP 632 NCI CELECOXIB CELECOXIB CELECOXIB chembl:CHEMBL118 0.06 16584347 BONE GAMMA-CARBOXYGLUTAMATE PROTEIN GO DRUG RESISTANCE
30 rs35039375 1 171415327 171516863 FMO3 FMO3 2328 PharmGKB sulindac sulindac SULINDAC chembl:CHEMBL15770 0.32 FLAVIN CONTAINING MONOOXYGENASE 3 Pharos,HumanProteinAtlas ENZYME
30 rs35039375 1 171415327 171516863 FMO3 FMO3 2328 PharmGKB rosuvastatin rosuvastatin ROSUVASTATIN chembl:CHEMBL1496 1.01 20679960 FLAVIN CONTAINING MONOOXYGENASE 3 Pharos,HumanProteinAtlas ENZYME
30 rs35039375 1 171415327 171516863 FMO3 FMO3 2328 PharmGKB itopride itopride ITOPRIDE chembl:CHEMBL2107457 4.73 25224784 FLAVIN CONTAINING MONOOXYGENASE 3 Pharos,HumanProteinAtlas ENZYME
31 rs3795503;rs4495657 1 180903388 181086122 MR1 BE0003573 3140 DrugBank antagonist DB00098 Antithymocyte immunoglobulin (rabbit) ANTI-THYMOCYTE GLOBULIN (RABBIT) wikidata:Q20801777 12.62 12586600 MAJOR HISTOCOMPATIBILITY COMPLEX, CLASS I-RELATED HingoraniCasas DRUGGABLE GENOME
32 rs112883537 1 197311971 197857845 PTPRC PTPRC 5788 DTC HYDROGEN PEROXIDE HYDROGEN PEROXIDE HYDROGEN PEROXIDE chembl:CHEMBL71595 9.47 15012988 PROTEIN TYROSINE PHOSPHATASE, RECEPTOR TYPE C HopkinsGroom,dGene PROTEIN PHOSPHATASE
32 rs112883537 1 197311971 197857845 PTPRC PTPRC 5788 NCI PREDNISONE PREDNISONE PREDNISONE chembl:CHEMBL635 0.3 17063711 PROTEIN TYROSINE PHOSPHATASE, RECEPTOR TYPE C HopkinsGroom,dGene PROTEIN PHOSPHATASE
32 rs112883537 1 197311971 197857845 PTPRC PTPRC 5788 NCI ERYTHROPOIETIN ERYTHROPOIETIN EPOETIN BETA chembl:CHEMBL2109092 0.68 1713254 PROTEIN TYROSINE PHOSPHATASE, RECEPTOR TYPE C HopkinsGroom,dGene PROTEIN PHOSPHATASE
32 rs112883537 1 197311971 197857845 PTPRC PTPRC 5788 PharmGKB adalimumab adalimumab ADALIMUMAB chembl:CHEMBL1201580 0.84 20309874,23007924 PROTEIN TYROSINE PHOSPHATASE, RECEPTOR TYPE C HopkinsGroom,dGene PROTEIN PHOSPHATASE
32 rs112883537 1 197311971 197857845 PTPRC PTPRC 5788 DTC NAPHTHALENE-1,2-DIOL NAPHTHALENE-1,2-DIOL CHEMBL204543 chembl:CHEMBL204543 4.73 24997687 PROTEIN TYROSINE PHOSPHATASE, RECEPTOR TYPE C HopkinsGroom,dGene PROTEIN PHOSPHATASE
32 rs112883537 1 197311971 197857845 PTPRC Leukocyte common antigen 5788 TTD Iomab-B Iomab-B APAMISTAMAB IODINE I-131 chembl:CHEMBL4297997 4.73 PROTEIN TYROSINE PHOSPHATASE, RECEPTOR TYPE C HopkinsGroom,dGene PROTEIN PHOSPHATASE
32 rs112883537 1 197311971 197857845 PTPRC PTPRC 5788 NCI OESTRADIOL OESTRADIOL ESTRADIOL chembl:CHEMBL135 0.28 10325261 PROTEIN TYROSINE PHOSPHATASE, RECEPTOR TYPE C HopkinsGroom,dGene PROTEIN PHOSPHATASE
33 rs67602696 1 200874229 201025850 CACNA1S BE0002355 779 DrugBank inhibitor DB04855 Dronedarone DRONEDARONE chembl:CHEMBL184412 0.1 23997577 CALCIUM VOLTAGE-GATED CHANNEL SUBUNIT ALPHA1 S HopkinsGroom,GuideToPharmacology,Pharos,BaderLabGenes ION CHANNEL
33 rs67602696 1 200874229 201025850 CACNA1S BE0002355 779 DrugBank inhibitor DB01388 Mibefradil MIBEFRADIL chembl:CHEMBL45816 0.24 10665814,10372226,16899990 CALCIUM VOLTAGE-GATED CHANNEL SUBUNIT ALPHA1 S HopkinsGroom,GuideToPharmacology,Pharos,BaderLabGenes ION CHANNEL
33 rs67602696 1 200874229 201025850 CACNA1S CACH1 779 ChemblInteractions blocker CHEMBL1428 NIMODIPINE NIMODIPINE chembl:CHEMBL1428 0.61 CALCIUM VOLTAGE-GATED CHANNEL SUBUNIT ALPHA1 S HopkinsGroom,GuideToPharmacology,Pharos,BaderLabGenes ION CHANNEL
33 rs67602696 1 200874229 201025850 CACNA1S Q13698 779 TdgClinicalTrial AMLODIPINE AMLODIPINE AMLODIPINE chembl:CHEMBL1491 0.17 CALCIUM VOLTAGE-GATED CHANNEL SUBUNIT ALPHA1 S HopkinsGroom,GuideToPharmacology,Pharos,BaderLabGenes ION CHANNEL
33 rs67602696 1 200874229 201025850 CACNA1S CACH1 779 ChemblInteractions blocker CHEMBL193 NIFEDIPINE NIFEDIPINE chembl:CHEMBL193 0.07 CALCIUM VOLTAGE-GATED CHANNEL SUBUNIT ALPHA1 S HopkinsGroom,GuideToPharmacology,Pharos,BaderLabGenes ION CHANNEL
33 rs67602696 1 200874229 201025850 CACNA1S CACH1 779 ChemblInteractions blocker CHEMBL1200984 AMLODIPINE MALEATE AMLODIPINE MALEATE chembl:CHEMBL1200984 0.36 CALCIUM VOLTAGE-GATED CHANNEL SUBUNIT ALPHA1 S HopkinsGroom,GuideToPharmacology,Pharos,BaderLabGenes ION CHANNEL
33 rs67602696 1 200874229 201025850 CACNA1S BE0002355 779 DrugBank inhibitor DB01023 Felodipine FELODIPINE chembl:CHEMBL1480 0.27 16675661 CALCIUM VOLTAGE-GATED CHANNEL SUBUNIT ALPHA1 S HopkinsGroom,GuideToPharmacology,Pharos,BaderLabGenes ION CHANNEL
33 rs67602696 1 200874229 201025850 CACNA1S CACH1 779 ChemblInteractions blocker CHEMBL1237132 CLEVIDIPINE CLEVIDIPINE chembl:CHEMBL1237132 0.95 CALCIUM VOLTAGE-GATED CHANNEL SUBUNIT ALPHA1 S HopkinsGroom,GuideToPharmacology,Pharos,BaderLabGenes ION CHANNEL
33 rs67602696 1 200874229 201025850 CACNA1S CACH1 779 ChemblInteractions modulator CHEMBL593430 ATAGABALIN ATAGABALIN chembl:CHEMBL593430 0.06 CALCIUM VOLTAGE-GATED CHANNEL SUBUNIT ALPHA1 S HopkinsGroom,GuideToPharmacology,Pharos,BaderLabGenes ION CHANNEL
33 rs67602696 1 200874229 201025850 CACNA1S CACH1 779 ChemblInteractions blocker CHEMBL3545169 AZD1305 AZD1305 chembl:CHEMBL3545169 0.24 CALCIUM VOLTAGE-GATED CHANNEL SUBUNIT ALPHA1 S HopkinsGroom,GuideToPharmacology,Pharos,BaderLabGenes ION CHANNEL
33 rs67602696 1 200874229 201025850 CACNA1S CACH1 779 ChemblInteractions blocker CHEMBL1648 ISRADIPINE ISRADIPINE chembl:CHEMBL1648 0.43 CALCIUM VOLTAGE-GATED CHANNEL SUBUNIT ALPHA1 S HopkinsGroom,GuideToPharmacology,Pharos,BaderLabGenes ION CHANNEL
33 rs67602696 1 200874229 201025850 CACNA1S CACNA1S 779 PharmGKB enflurane enflurane ENFLURANE chembl:CHEMBL1257 0.21 16163667,12411788,15201141,11260227 CALCIUM VOLTAGE-GATED CHANNEL SUBUNIT ALPHA1 S HopkinsGroom,GuideToPharmacology,Pharos,BaderLabGenes ION CHANNEL
33 rs67602696 1 200874229 201025850 CACNA1S Q13698 779 TEND VERAPAMIL VERAPAMIL VERAPAMIL chembl:CHEMBL6966 0.11 CALCIUM VOLTAGE-GATED CHANNEL SUBUNIT ALPHA1 S HopkinsGroom,GuideToPharmacology,Pharos,BaderLabGenes ION CHANNEL
33 rs67602696 1 200874229 201025850 CACNA1S CACH1 779 ChemblInteractions modulator CHEMBL1628502 GABAPENTIN ENACARBIL GABAPENTIN ENACARBIL chembl:CHEMBL1628502 0.06 CALCIUM VOLTAGE-GATED CHANNEL SUBUNIT ALPHA1 S HopkinsGroom,GuideToPharmacology,Pharos,BaderLabGenes ION CHANNEL
33 rs67602696 1 200874229 201025850 CACNA1S 779 779 GuideToPharmacology blocker 135650185 DILTIAZEM DILTIAZEM chembl:CHEMBL23 0.12 CALCIUM VOLTAGE-GATED CHANNEL SUBUNIT ALPHA1 S HopkinsGroom,GuideToPharmacology,Pharos,BaderLabGenes ION CHANNEL
33 rs67602696 1 200874229 201025850 CACNA1S CACH1 779 ChemblInteractions blocker CHEMBL1200326 NICARDIPINE HYDROCHLORIDE NICARDIPINE HYDROCHLORIDE chembl:CHEMBL1200326 0.16 CALCIUM VOLTAGE-GATED CHANNEL SUBUNIT ALPHA1 S HopkinsGroom,GuideToPharmacology,Pharos,BaderLabGenes ION CHANNEL
33 rs67602696 1 200874229 201025850 CACNA1S CACH1 779 ChemblInteractions blocker CHEMBL29919 ELPETRIGINE ELPETRIGINE chembl:CHEMBL29919 0.18 CALCIUM VOLTAGE-GATED CHANNEL SUBUNIT ALPHA1 S HopkinsGroom,GuideToPharmacology,Pharos,BaderLabGenes ION CHANNEL
33 rs67602696 1 200874229 201025850 CACNA1S CACH1 779 ChemblInteractions blocker CHEMBL1200402 AMLODIPINE BESYLATE AMLODIPINE BESYLATE chembl:CHEMBL1200402 0.28 CALCIUM VOLTAGE-GATED CHANNEL SUBUNIT ALPHA1 S HopkinsGroom,GuideToPharmacology,Pharos,BaderLabGenes ION CHANNEL
33 rs67602696 1 200874229 201025850 CACNA1S BE0002355 779 DrugBank inhibitor DB06712 Nilvadipine NILVADIPINE chembl:CHEMBL517427 0.41 16675661 CALCIUM VOLTAGE-GATED CHANNEL SUBUNIT ALPHA1 S HopkinsGroom,GuideToPharmacology,Pharos,BaderLabGenes ION CHANNEL
33 rs67602696 1 200874229 201025850 CACNA1S CACH1 779 ChemblInteractions modulator CHEMBL2103836 IMAGABALIN IMAGABALIN chembl:CHEMBL2103836 0.06 CALCIUM VOLTAGE-GATED CHANNEL SUBUNIT ALPHA1 S HopkinsGroom,GuideToPharmacology,Pharos,BaderLabGenes ION CHANNEL
33 rs67602696 1 200874229 201025850 CACNA1S BE0002355 779 DrugBank antagonist,inhibitor DB09090 Pinaverium PINAVERIUM chembl:CHEMBL1909324 4.26 19416978,1313732 CALCIUM VOLTAGE-GATED CHANNEL SUBUNIT ALPHA1 S HopkinsGroom,GuideToPharmacology,Pharos,BaderLabGenes ION CHANNEL
33 rs67602696 1 200874229 201025850 CACNA1S CACH1 779 ChemblInteractions blocker CHEMBL1201729 DRONEDARONE HYDROCHLORIDE DRONEDARONE HYDROCHLORIDE chembl:CHEMBL1201729 0.09 CALCIUM VOLTAGE-GATED CHANNEL SUBUNIT ALPHA1 S HopkinsGroom,GuideToPharmacology,Pharos,BaderLabGenes ION CHANNEL
33 rs67602696 1 200874229 201025850 CACNA1S CACNA1S 779 PharmGKB sevoflurane sevoflurane SEVOFLURANE chembl:CHEMBL1200694 0.21 16163667,12411788,15201141,11260227 CALCIUM VOLTAGE-GATED CHANNEL SUBUNIT ALPHA1 S HopkinsGroom,GuideToPharmacology,Pharos,BaderLabGenes ION CHANNEL
33 rs67602696 1 200874229 201025850 CACNA1S CACNA1S 779 PharmGKB halothane halothane HALOTHANE chembl:CHEMBL931 0.17 16163667,12411788,15201141,11260227 CALCIUM VOLTAGE-GATED CHANNEL SUBUNIT ALPHA1 S HopkinsGroom,GuideToPharmacology,Pharos,BaderLabGenes ION CHANNEL
33 rs67602696 1 200874229 201025850 CACNA1S CACH1 779 ChemblInteractions blocker CHEMBL1697 DILTIAZEM HYDROCHLORIDE DILTIAZEM HYDROCHLORIDE chembl:CHEMBL1697 0.28 CALCIUM VOLTAGE-GATED CHANNEL SUBUNIT ALPHA1 S HopkinsGroom,GuideToPharmacology,Pharos,BaderLabGenes ION CHANNEL
33 rs67602696 1 200874229 201025850 CACNA1S CACH1 779 ChemblInteractions modulator CHEMBL1059 PREGABALIN PREGABALIN chembl:CHEMBL1059 0.06 CALCIUM VOLTAGE-GATED CHANNEL SUBUNIT ALPHA1 S HopkinsGroom,GuideToPharmacology,Pharos,BaderLabGenes ION CHANNEL
33 rs67602696 1 200874229 201025850 CACNA1S CACNA1S 779 PharmGKB methoxyflurane methoxyflurane METHOXYFLURANE chembl:CHEMBL1341 0.27 16163667,12411788,15201141,11260227 CALCIUM VOLTAGE-GATED CHANNEL SUBUNIT ALPHA1 S HopkinsGroom,GuideToPharmacology,Pharos,BaderLabGenes ION CHANNEL
33 rs67602696 1 200874229 201025850 CACNA1S CACH1 779 ChemblInteractions modulator CHEMBL940 GABAPENTIN GABAPENTIN chembl:CHEMBL940 0.05 CALCIUM VOLTAGE-GATED CHANNEL SUBUNIT ALPHA1 S HopkinsGroom,GuideToPharmacology,Pharos,BaderLabGenes ION CHANNEL
33 rs67602696 1 200874229 201025850 CACNA1S CACNA1S 779 PharmGKB desflurane desflurane DESFLURANE chembl:CHEMBL1200733 0.24 16163667,12411788,15201141,11260227 CALCIUM VOLTAGE-GATED CHANNEL SUBUNIT ALPHA1 S HopkinsGroom,GuideToPharmacology,Pharos,BaderLabGenes ION CHANNEL
33 rs67602696 1 200874229 201025850 CACNA1S CACNA1S 779 PharmGKB succinylcholine succinylcholine SUXAMETHONIUM chembl:CHEMBL703 0.79 16163667,12411788,15201141,11260227 CALCIUM VOLTAGE-GATED CHANNEL SUBUNIT ALPHA1 S HopkinsGroom,GuideToPharmacology,Pharos,BaderLabGenes ION CHANNEL
33 rs67602696 1 200874229 201025850 CACNA1S BE0002355 779 DrugBank inhibitor DB00568 Cinnarizine CINNARIZINE chembl:CHEMBL43064 0.25 1281221,3530295 CALCIUM VOLTAGE-GATED CHANNEL SUBUNIT ALPHA1 S HopkinsGroom,GuideToPharmacology,Pharos,BaderLabGenes ION CHANNEL
33 rs67602696 1 200874229 201025850 CACNA1S CACH1 779 ChemblInteractions blocker CHEMBL1200382 BEPRIDIL HYDROCHLORIDE BEPRIDIL HYDROCHLORIDE chembl:CHEMBL1200382 0.06 CALCIUM VOLTAGE-GATED CHANNEL SUBUNIT ALPHA1 S HopkinsGroom,GuideToPharmacology,Pharos,BaderLabGenes ION CHANNEL
33 rs67602696 1 200874229 201025850 CACNA1S BE0002355 779 DrugBank antagonist DB09229 Aranidipine ARANIDIPINE chembl:CHEMBL2104030 0.24 CALCIUM VOLTAGE-GATED CHANNEL SUBUNIT ALPHA1 S HopkinsGroom,GuideToPharmacology,Pharos,BaderLabGenes ION CHANNEL
33 rs67602696 1 200874229 201025850 CACNA1S BE0002355 779 DrugBank inhibitor DB01054 Nitrendipine NITRENDIPINE chembl:CHEMBL475534 0.33 16675661,1846597 CALCIUM VOLTAGE-GATED CHANNEL SUBUNIT ALPHA1 S HopkinsGroom,GuideToPharmacology,Pharos,BaderLabGenes ION CHANNEL
33 rs67602696 1 200874229 201025850 CACNA1S CACH1 779 ChemblInteractions blocker CHEMBL1726 NISOLDIPINE NISOLDIPINE chembl:CHEMBL1726 0.25 CALCIUM VOLTAGE-GATED CHANNEL SUBUNIT ALPHA1 S HopkinsGroom,GuideToPharmacology,Pharos,BaderLabGenes ION CHANNEL
33 rs67602696 1 200874229 201025850 CACNA1S CACH1 779 ChemblInteractions blocker CHEMBL1200805 DILTIAZEM MALATE DILTIAZEM MALATE chembl:CHEMBL1200805 0.36 CALCIUM VOLTAGE-GATED CHANNEL SUBUNIT ALPHA1 S HopkinsGroom,GuideToPharmacology,Pharos,BaderLabGenes ION CHANNEL
33 rs67602696 1 200874229 201025850 CACNA1S CACH1 779 ChemblInteractions blocker CHEMBL1280 VERAPAMIL HYDROCHLORIDE VERAPAMIL HYDROCHLORIDE chembl:CHEMBL1280 0.2 CALCIUM VOLTAGE-GATED CHANNEL SUBUNIT ALPHA1 S HopkinsGroom,GuideToPharmacology,Pharos,BaderLabGenes ION CHANNEL
33 rs67602696 1 200874229 201025850 IPO9 Q96P70 55705 TdgClinicalTrial MKC-1 MKC-1 ENMD-981693 chembl:CHEMBL52885 2.1 NA NA NA
34 rs113817010 1 205039288 205268803 MDM4 MDM4 4194 CIViC NIVOLUMAB NIVOLUMAB NIVOLUMAB chembl:CHEMBL2108738 1.51 28351930 MDM4, P53 REGULATOR CarisMolecularIntelligence,Oncomine,Tempus,MskImpact,FoundationOneGenes CLINICALLY ACTIONABLE
34 rs113817010 1 205039288 205268803 MDM4 MDM4 4194 PharmGKB epirubicin epirubicin EPIRUBICIN chembl:CHEMBL417 0.76 24958282 MDM4, P53 REGULATOR CarisMolecularIntelligence,Oncomine,Tempus,MskImpact,FoundationOneGenes CLINICALLY ACTIONABLE
34 rs113817010 1 205039288 205268803 MDM4 MDM4 4194 CIViC ATEZOLIZUMAB ATEZOLIZUMAB ATEZOLIZUMAB chembl:CHEMBL3707227 1.75 28351930 MDM4, P53 REGULATOR CarisMolecularIntelligence,Oncomine,Tempus,MskImpact,FoundationOneGenes CLINICALLY ACTIONABLE
35 rs823074 1 205646278 205803284 SLC26A9 SLC26A9 115019 PharmGKB ivacaftor ivacaftor IVACAFTOR chembl:CHEMBL2010601 28.4 SOLUTE CARRIER FAMILY 26 MEMBER 9 GuideToPharmacology,Pharos TRANSPORTER
35 rs823074 1 205646278 205803284 AVPR1B BE0000773 553 DrugBank DB14642 Lypressin LYPRESSIN chembl:CHEMBL1200690 7.36 17284170,17027167,15993108,16720725,16114100 ARGININE VASOPRESSIN RECEPTOR 1B dGene,GuideToPharmacology,HopkinsGroom,GO G PROTEIN COUPLED RECEPTOR
35 rs823074 1 205646278 205803284 AVPR1B BE0000773 553 DrugBank DB00067 Vasopressin VASOPRESSIN chembl:CHEMBL373742 1.86 17284170,17027167,15993108,16720725,16114100 ARGININE VASOPRESSIN RECEPTOR 1B dGene,GuideToPharmacology,HopkinsGroom,GO G PROTEIN COUPLED RECEPTOR
35 rs823074 1 205646278 205803284 AVPR1B 553 553 GuideToPharmacology agonist 135652102 DESMOPRESSIN DESMOPRESSIN chembl:CHEMBL1429 6.31 ARGININE VASOPRESSIN RECEPTOR 1B dGene,GuideToPharmacology,HopkinsGroom,GO G PROTEIN COUPLED RECEPTOR
35 rs823074 1 205646278 205803284 AVPR1B AVPR1B 553 DTC (R)-PIA (R)-PIA (R)-PIA chembl:CHEMBL139000 0.79 ARGININE VASOPRESSIN RECEPTOR 1B dGene,GuideToPharmacology,HopkinsGroom,GO G PROTEIN COUPLED RECEPTOR
35 rs823074 1 205646278 205803284 AVPR1B Vasopressin V1b receptor 553 TTD Mozavaptan Mozavaptan MOZAVAPTAN chembl:CHEMBL420762 2.1 ARGININE VASOPRESSIN RECEPTOR 1B dGene,GuideToPharmacology,HopkinsGroom,GO G PROTEIN COUPLED RECEPTOR
35 rs823074 1 205646278 205803284 AVPR1B P47901 553 TEND TERLIPRESSIN TERLIPRESSIN TERLIPRESSIN chembl:CHEMBL2135460 8.42 ARGININE VASOPRESSIN RECEPTOR 1B dGene,GuideToPharmacology,HopkinsGroom,GO G PROTEIN COUPLED RECEPTOR
35 rs823074 1 205646278 205803284 AVPR1B 553 553 GuideToPharmacology agonist 135652138 DVDAVP CHEMBL435323 chembl:CHEMBL435323 1.05 ARGININE VASOPRESSIN RECEPTOR 1B dGene,GuideToPharmacology,HopkinsGroom,GO G PROTEIN COUPLED RECEPTOR
35 rs823074 1 205646278 205803284 AVPR1B AVPR1B 553 DTC N6-CYCLOPENTYLADENOSINE N6-CYCLOPENTYLADENOSINE N6-CYCLOPENTYLADENOSINE chembl:CHEMBL68738 0.45 ARGININE VASOPRESSIN RECEPTOR 1B dGene,GuideToPharmacology,HopkinsGroom,GO G PROTEIN COUPLED RECEPTOR
35 rs823074 1 205646278 205803284 AVPR1B 553 553 GuideToPharmacology antagonist 135652002 ATOSIBAN ATOSIBAN chembl:CHEMBL382301 3.16 ARGININE VASOPRESSIN RECEPTOR 1B dGene,GuideToPharmacology,HopkinsGroom,GO G PROTEIN COUPLED RECEPTOR
35 rs823074 1 205646278 205803284 AVPR1B AVPR1B 553 DTC NECA NECA NECA chembl:CHEMBL464859 0.39 ARGININE VASOPRESSIN RECEPTOR 1B dGene,GuideToPharmacology,HopkinsGroom,GO G PROTEIN COUPLED RECEPTOR
35 rs823074 1 205646278 205803284 AVPR1B AVPR1B 553 DTC N6-PHENYLADENOSINE N6-PHENYLADENOSINE N6-PHENYLADENOSINE chembl:CHEMBL262083 0.45 ARGININE VASOPRESSIN RECEPTOR 1B dGene,GuideToPharmacology,HopkinsGroom,GO G PROTEIN COUPLED RECEPTOR
35 rs823074 1 205646278 205803284 AVPR1B 553 553 GuideToPharmacology antagonist 135651080 RELCOVAPTAN RELCOVAPTAN chembl:CHEMBL419667 0.45 ARGININE VASOPRESSIN RECEPTOR 1B dGene,GuideToPharmacology,HopkinsGroom,GO G PROTEIN COUPLED RECEPTOR
35 rs823074 1 205646278 205803284 AVPR1B AVPR3 553 ChemblInteractions antagonist CHEMBL582857 NELIVAPTAN NELIVAPTAN chembl:CHEMBL582857 1.26 ARGININE VASOPRESSIN RECEPTOR 1B dGene,GuideToPharmacology,HopkinsGroom,GO G PROTEIN COUPLED RECEPTOR
35 rs823074 1 205646278 205803284 AVPR1B 553 553 GuideToPharmacology antagonist 135651071 SATAVAPTAN SATAVAPTAN chembl:CHEMBL2107777 1.05 ARGININE VASOPRESSIN RECEPTOR 1B dGene,GuideToPharmacology,HopkinsGroom,GO G PROTEIN COUPLED RECEPTOR
35 rs823074 1 205646278 205803284 AVPR1B Vasopressin V1b receptor 553 TTD Oxytocin Oxytocin OXYTOCIN chembl:CHEMBL395429 0.7 ARGININE VASOPRESSIN RECEPTOR 1B dGene,GuideToPharmacology,HopkinsGroom,GO G PROTEIN COUPLED RECEPTOR
35 rs823074 1 205646278 205803284 AVPR1B AVPR1B 553 DTC 2-CHLOROADENOSINE 2-CHLOROADENOSINE CHEMBL285819 chembl:CHEMBL285819 0.29 ARGININE VASOPRESSIN RECEPTOR 1B dGene,GuideToPharmacology,HopkinsGroom,GO G PROTEIN COUPLED RECEPTOR
35 rs823074 1 205646278 205803284 AVPR1B AVPR3 553 ChemblInteractions agonist CHEMBL1200556 DESMOPRESSIN ACETATE DESMOPRESSIN ACETATE chembl:CHEMBL1200556 1.05 ARGININE VASOPRESSIN RECEPTOR 1B dGene,GuideToPharmacology,HopkinsGroom,GO G PROTEIN COUPLED RECEPTOR
35 rs823074 1 205646278 205803284 AVPR1B AVPR3 553 ChemblInteractions agonist CHEMBL1201528 VASOPRESSIN TANNATE VASOPRESSIN TANNATE chembl:CHEMBL1201528 1.05 ARGININE VASOPRESSIN RECEPTOR 1B dGene,GuideToPharmacology,HopkinsGroom,GO G PROTEIN COUPLED RECEPTOR
35 rs823074 1 205646278 205803284 DYRK3 DYRK3 8444 DTC SORAFENIB SORAFENIB SORAFENIB chembl:CHEMBL1336 0.06 DUAL SPECIFICITY TYROSINE PHOSPHORYLATION REGULATED KINASE 3 HingoraniCasas,HopkinsGroom,RussLampel DRUGGABLE GENOME
35 rs823074 1 205646278 205803284 DYRK3 DYRK3 8444 DTC LINIFANIB LINIFANIB LINIFANIB chembl:CHEMBL223360 0.07 DUAL SPECIFICITY TYROSINE PHOSPHORYLATION REGULATED KINASE 3 HingoraniCasas,HopkinsGroom,RussLampel DRUGGABLE GENOME
35 rs823074 1 205646278 205803284 DYRK3 DYRK3 8444 DTC SNS-314 SNS-314 SNS-314 chembl:CHEMBL482767 0.12 DUAL SPECIFICITY TYROSINE PHOSPHORYLATION REGULATED KINASE 3 HingoraniCasas,HopkinsGroom,RussLampel DRUGGABLE GENOME
35 rs823074 1 205646278 205803284 DYRK3 DYRK3 8444 DTC DASATINIB DASATINIB DASATINIB chembl:CHEMBL1421 0.06 DUAL SPECIFICITY TYROSINE PHOSPHORYLATION REGULATED KINASE 3 HingoraniCasas,HopkinsGroom,RussLampel DRUGGABLE GENOME
35 rs823074 1 205646278 205803284 DYRK3 DYRK3 8444 DTC AZD-1080 AZD-1080 AZD-1080 chembl:CHEMBL1969664 0.3 DUAL SPECIFICITY TYROSINE PHOSPHORYLATION REGULATED KINASE 3 HingoraniCasas,HopkinsGroom,RussLampel DRUGGABLE GENOME
36 rs2796236;rs74821401 1 207912179 208055692 CD34 CD34 947 NCI PUROMYCIN PUROMYCIN PUROMYCIN chembl:CHEMBL469912 1.42 11973349 CD34 MOLECULE HingoraniCasas DRUGGABLE GENOME
36 rs2796236;rs74821401 1 207912179 208055692 CD34 CD34 947 NCI FDG FDG FLUDEOXYGLUCOSE-F18 chembl:CHEMBL497613 4.73 16513610 CD34 MOLECULE HingoraniCasas DRUGGABLE GENOME
37 rs1664241 1 208414033 208458908 HSD11B1 3290 3290 GuideToPharmacology inhibitor 381118868 BMS-823778 BMS-823778 chembl:CHEMBL4297457 2.47 HYDROXYSTEROID 11-BETA DEHYDROGENASE 1 GuideToPharmacology,HumanProteinAtlas,Pharos ENZYME
37 rs1664241 1 208414033 208458908 HSD11B1 Corticosteroid 11-beta-dehydrogenase 1 3290 TTD Flavanone Flavanone FLAVANONE chembl:CHEMBL274318 0.27 HYDROXYSTEROID 11-BETA DEHYDROGENASE 1 GuideToPharmacology,HumanProteinAtlas,Pharos ENZYME
37 rs1664241 1 208414033 208458908 HSD11B1 BE0000329 3290 DrugBank inhibitor DB02329 Carbenoxolone CARBENOXOLONE chembl:CHEMBL499915 0.2 11752352 HYDROXYSTEROID 11-BETA DEHYDROGENASE 1 GuideToPharmacology,HumanProteinAtlas,Pharos ENZYME
37 rs1664241 1 208414033 208458908 HSD11B1 BE0000329 3290 DrugBank DB07624 1-{[(3R)-3-methyl-4-({4-[(1S)-2,2,2-trifluoro-1-hydroxy-1-methylethyl]phenyl}sulfonyl)piperazin-1-yl]methyl}cyclopropanecarboxamide CHEMBL460962 chembl:CHEMBL460962 4.94 10592235 HYDROXYSTEROID 11-BETA DEHYDROGENASE 1 GuideToPharmacology,HumanProteinAtlas,Pharos ENZYME
37 rs1664241 1 208414033 208458908 HSD11B1 BE0000329 3290 DrugBank DB07316 N-{1-[(1-carbamoylcyclopropyl)methyl]piperidin-4-yl}-N-cyclopropyl-4-[(1S)-2,2,2-trifluoro-1-hydroxy-1-methylethyl]benzamide CHEMBL453620 chembl:CHEMBL453620 4.94 10592235 HYDROXYSTEROID 11-BETA DEHYDROGENASE 1 GuideToPharmacology,HumanProteinAtlas,Pharos ENZYME
37 rs1664241 1 208414033 208458908 HSD11B1 3290 3290 GuideToPharmacology inhibitor 178103929 ABT-384 ABT-384 chembl:CHEMBL4297256 2.47 HYDROXYSTEROID 11-BETA DEHYDROGENASE 1 GuideToPharmacology,HumanProteinAtlas,Pharos ENZYME
37 rs1664241 1 208414033 208458908 HSD11B1 BE0000329 3290 DrugBank antagonist DB13751 Glycyrrhizic acid GLYCYRRHIZIN chembl:CHEMBL441687 0.62 HYDROXYSTEROID 11-BETA DEHYDROGENASE 1 GuideToPharmacology,HumanProteinAtlas,Pharos ENZYME
37 rs1664241 1 208414033 208458908 HSD11B1 BE0000329 3290 DrugBank DB08771 (5R)-2-[(2-Fluorophenyl)amino]-5-isopropyl-1,3-thiazol-4(5H)-one CHEMBL392452 chembl:CHEMBL392452 4.94 10592235 HYDROXYSTEROID 11-BETA DEHYDROGENASE 1 GuideToPharmacology,HumanProteinAtlas,Pharos ENZYME
37 rs1664241 1 208414033 208458908 HSD11B1 3290 3290 GuideToPharmacology inhibitor 223366028 AZD4017 AZD-4017 chembl:CHEMBL2153191 1.65 HYDROXYSTEROID 11-BETA DEHYDROGENASE 1 GuideToPharmacology,HumanProteinAtlas,Pharos ENZYME
37 rs1664241 1 208414033 208458908 HSD11B1 HSD11B1 3290 DTC URSOLIC ACID URSOLIC ACID URSOLIC ACID chembl:CHEMBL169 0.41 20100662 HYDROXYSTEROID 11-BETA DEHYDROGENASE 1 GuideToPharmacology,HumanProteinAtlas,Pharos ENZYME
37 rs1664241 1 208414033 208458908 HSD11B1 BE0000329 3290 DrugBank DB06992 (3,3-dimethylpiperidin-1-yl)(6-(3-fluoro-4-methylphenyl)pyridin-2-yl)methanone CHEMBL406572 chembl:CHEMBL406572 4.94 10592235 HYDROXYSTEROID 11-BETA DEHYDROGENASE 1 GuideToPharmacology,HumanProteinAtlas,Pharos ENZYME
37 rs1664241 1 208414033 208458908 HSD11B1 BE0000329 3290 DrugBank DB07017 (5S)-2-{[(1S)-1-(4-Fluorophenyl)ethyl]amino}-5-(2-hydroxy-2-propanyl)-5-methyl-1,3-thiazol-4(5H)-one CHEMBL455907 chembl:CHEMBL455907 4.94 10592235 HYDROXYSTEROID 11-BETA DEHYDROGENASE 1 GuideToPharmacology,HumanProteinAtlas,Pharos ENZYME
37 rs1664241 1 208414033 208458908 HSD11B1 BE0000329 3290 DrugBank DB04652 Corticosterone CORTICOSTERONE chembl:CHEMBL110739 0.99 10592235 HYDROXYSTEROID 11-BETA DEHYDROGENASE 1 GuideToPharmacology,HumanProteinAtlas,Pharos ENZYME
37 rs1664241 1 208414033 208458908 HSD11B1 BE0000329 3290 DrugBank DB07310 (5S)-2-{[(1S)-1-(2-fluorophenyl)ethyl]amino}-5-methyl-5-(trifluoromethyl)-1,3-thiazol-4(5H)-one CHEMBL218006 chembl:CHEMBL218006 4.94 10592235 HYDROXYSTEROID 11-BETA DEHYDROGENASE 1 GuideToPharmacology,HumanProteinAtlas,Pharos ENZYME
37 rs1664241 1 208414033 208458908 HSD11B1 BE0000329 3290 DrugBank DB03814 2-(N-morpholino)ethanesulfonic acid CHEMBL1234276 chembl:CHEMBL1234276 0.57 17139284,17016423 HYDROXYSTEROID 11-BETA DEHYDROGENASE 1 GuideToPharmacology,HumanProteinAtlas,Pharos ENZYME
37 rs1664241 1 208414033 208458908 HSD11B1 BE0000329 3290 DrugBank DB07049 (2R)-1-[(4-tert-butylphenyl)sulfonyl]-2-methyl-4-(4-nitrophenyl)piperazine CHEMBL427896 chembl:CHEMBL427896 4.94 10592235 HYDROXYSTEROID 11-BETA DEHYDROGENASE 1 GuideToPharmacology,HumanProteinAtlas,Pharos ENZYME
37 rs1664241 1 208414033 208458908 HSD11B1 BE0000329 3290 DrugBank DB07056 2-(6-{[(3-chloro-2-methylphenyl)sulfonyl]amino}pyridin-2-yl)-N,N-diethylacetamide CHEMBL495597 chembl:CHEMBL495597 4.94 10592235 HYDROXYSTEROID 11-BETA DEHYDROGENASE 1 GuideToPharmacology,HumanProteinAtlas,Pharos ENZYME
37 rs1664241 1 208414033 208458908 HSD11B1 HSD11B1 3290 DTC TORMENTIC ACID METHYL ESTER TORMENTIC ACID METHYL ESTER TORMENTIC ACID METHYL ESTER chembl:CHEMBL600614 4.94 20100662 HYDROXYSTEROID 11-BETA DEHYDROGENASE 1 GuideToPharmacology,HumanProteinAtlas,Pharos ENZYME
37 rs1664241 1 208414033 208458908 HSD11B1 BE0000329 3290 DrugBank DB07619 N-cyclopropyl-N-(trans-4-pyridin-3-ylcyclohexyl)-4-[(1S)-2,2,2-trifluoro-1-hydroxy-1-methylethyl]benzamide CHEMBL452587 chembl:CHEMBL452587 4.94 10592235 HYDROXYSTEROID 11-BETA DEHYDROGENASE 1 GuideToPharmacology,HumanProteinAtlas,Pharos ENZYME
37 rs1664241 1 208414033 208458908 HSD11B1 HSD11B1 3290 DTC 3-EPICOROSOLIC ACID METHYL ESTER 3-EPICOROSOLIC ACID METHYL ESTER CHEMBL604538 chembl:CHEMBL604538 4.94 20100662 HYDROXYSTEROID 11-BETA DEHYDROGENASE 1 GuideToPharmacology,HumanProteinAtlas,Pharos ENZYME
38 rs755576;rs1452628 1 215134041 215322184 KCNK2 3776 3776 GuideToPharmacology inhibitor 135650734 NORFLUOXETINE NORFLUOXETINE chembl:CHEMBL1494 2.58 POTASSIUM TWO PORE DOMAIN CHANNEL SUBFAMILY K MEMBER 2 Pharos,GuideToPharmacology,BaderLabGenes ION CHANNEL
38 rs755576;rs1452628 1 215134041 215322184 KCNK2 O95069 3776 TEND DOFETILIDE DOFETILIDE DOFETILIDE chembl:CHEMBL473 2.58 POTASSIUM TWO PORE DOMAIN CHANNEL SUBFAMILY K MEMBER 2 Pharos,GuideToPharmacology,BaderLabGenes ION CHANNEL
38 rs755576;rs1452628 1 215134041 215322184 KCNK2 3776 3776 GuideToPharmacology activator 178100227 CHLOROFORM CHLOROFORM chembl:CHEMBL44618 1.72 POTASSIUM TWO PORE DOMAIN CHANNEL SUBFAMILY K MEMBER 2 Pharos,GuideToPharmacology,BaderLabGenes ION CHANNEL
38 rs755576;rs1452628 1 215134041 215322184 KCNK2 KCNK2 3776 DTC AG-30 AG-30 CHEMBL73820 chembl:CHEMBL73820 10.33 24561669 POTASSIUM TWO PORE DOMAIN CHANNEL SUBFAMILY K MEMBER 2 Pharos,GuideToPharmacology,BaderLabGenes ION CHANNEL
40 rs1033199;rs72772496 2 16420389 16451178 MYCN MYCN 4613 PharmGKB dinutuximab dinutuximab DINUTUXIMAB chembl:CHEMBL3137342 6.31 MYCN PROTO-ONCOGENE, BHLH TRANSCRIPTION FACTOR CIViC DRUG RESISTANCE
40 rs1033199;rs72772496 2 16420389 16451178 MYCN MYCN 4613 NCI ETOPOSIDE ETOPOSIDE ETOPOSIDE chembl:CHEMBL44657 0.24 12439032 MYCN PROTO-ONCOGENE, BHLH TRANSCRIPTION FACTOR CIViC DRUG RESISTANCE
40 rs1033199;rs72772496 2 16420389 16451178 MYCN MYCN 4613 CIViC BIRABRESIB BIRABRESIB BIRABRESIB chembl:CHEMBL3581647 3.16 26631615 MYCN PROTO-ONCOGENE, BHLH TRANSCRIPTION FACTOR CIViC DRUG RESISTANCE
40 rs1033199;rs72772496 2 16420389 16451178 MYCN MYCN 4613 CIViC SONIDEGIB SONIDEGIB SONIDEGIB chembl:CHEMBL2105737 2.52 24651015 MYCN PROTO-ONCOGENE, BHLH TRANSCRIPTION FACTOR CIViC DRUG RESISTANCE
40 rs1033199;rs72772496 2 16420389 16451178 MYCN MYCN 4613 NCI ATRA ATRA TRETINOIN chembl:CHEMBL38 0.29 11107126 MYCN PROTO-ONCOGENE, BHLH TRANSCRIPTION FACTOR CIViC DRUG RESISTANCE
40 rs1033199;rs72772496 2 16420389 16451178 MYCN MYCN 4613 NCI VINCRISTINE VINCRISTINE VINCRISTINE chembl:CHEMBL90555 0.22 12439032 MYCN PROTO-ONCOGENE, BHLH TRANSCRIPTION FACTOR CIViC DRUG RESISTANCE
40 rs1033199;rs72772496 2 16420389 16451178 MYCN MYCN 4613 CIViC PANOBINOSTAT PANOBINOSTAT PANOBINOSTAT chembl:CHEMBL483254 0.74 26733615 MYCN PROTO-ONCOGENE, BHLH TRANSCRIPTION FACTOR CIViC DRUG RESISTANCE
44 rs4665930 2 27029134 27374263 KCNK3 TASK 3777 ChemblInteractions blocker CHEMBL1200876 DOXAPRAM HYDROCHLORIDE DOXAPRAM HYDROCHLORIDE chembl:CHEMBL1200876 3.16 POTASSIUM TWO PORE DOMAIN CHANNEL SUBFAMILY K MEMBER 3 GuideToPharmacology,GO,BaderLabGenes,Pharos ION CHANNEL
44 rs4665930 2 27029134 27374263 KCNK3 KCNK3 3777 PharmGKB candesartan candesartan CANDESARTAN chembl:CHEMBL1016 1.4 31327267 POTASSIUM TWO PORE DOMAIN CHANNEL SUBFAMILY K MEMBER 3 GuideToPharmacology,GO,BaderLabGenes,Pharos ION CHANNEL
44 rs4665930 2 27029134 27374263 KCNK3 BE0003582 3777 DrugBank inhibitor DB00561 Doxapram DOXAPRAM chembl:CHEMBL1754 8.42 7617294,17227289,1667613 POTASSIUM TWO PORE DOMAIN CHANNEL SUBFAMILY K MEMBER 3 GuideToPharmacology,GO,BaderLabGenes,Pharos ION CHANNEL
44 rs4665930 2 27029134 27374263 KHK KHK 3795 PharmGKB fructose fructose FRUCTOSE chembl:CHEMBL604608 56.81 24915143 KETOHEXOKINASE RussLampel,HingoraniCasas DRUGGABLE GENOME
44 rs4665930 2 27029134 27374263 SLC5A6 BE0000094 8884 DrugBank DB00166 Lipoic acid LIPOIC ACID, ALPHA chembl:CHEMBL33864 12.62 10334869,11955628,12214555 SOLUTE CARRIER FAMILY 5 MEMBER 6 Pharos,GuideToPharmacology TRANSPORTER
44 rs4665930 2 27029134 27374263 CAD BE0002227 790 DrugBank DB03459 Sparfosic acid PALA chembl:CHEMBL504802 227.22 10592235,17139284,17016423 CARBAMOYL-PHOSPHATE SYNTHETASE 2, ASPARTATE TRANSCARBAMYLASE, AND DIHYDROOROTASE HopkinsGroom,RussLampel,HingoraniCasas DRUGGABLE GENOME
45 rs1861435 2 37047901 37278206 QPCT BE0003330 25797 DrugBank DB04622 N-acetylhistamine CHEMBL1230893 chembl:CHEMBL1230893 28.4 GLUTAMINYL-PEPTIDE CYCLOTRANSFERASE GuideToPharmacology,Pharos ENZYME
45 rs1861435 2 37047901 37278206 QPCT BE0003330 25797 DrugBank DB04581 1-benzylimidazole BENZYLIMIDAZOLE chembl:CHEMBL14192 28.4 GLUTAMINYL-PEPTIDE CYCLOTRANSFERASE GuideToPharmacology,Pharos ENZYME
48 rs77552263 2 43449385 43864089 KCNG3 KCNG3 170850 ChemblInteractions blocker CHEMBL113461 TEDISAMIL TEDISAMIL chembl:CHEMBL2111110 0.36 POTASSIUM VOLTAGE-GATED CHANNEL MODIFIER SUBFAMILY G MEMBER 3 HopkinsGroom,HingoraniCasas,RussLampel DRUGGABLE GENOME
48 rs77552263 2 43449385 43864089 KCNG3 KCNG3 170850 ChemblInteractions blocker CHEMBL2107762 NERISPIRDINE NERISPIRDINE chembl:CHEMBL2107762 0.28 POTASSIUM VOLTAGE-GATED CHANNEL MODIFIER SUBFAMILY G MEMBER 3 HopkinsGroom,HingoraniCasas,RussLampel DRUGGABLE GENOME
48 rs77552263 2 43449385 43864089 KCNG3 KCNG3 170850 ChemblInteractions blocker CHEMBL1200728 GUANIDINE HYDROCHLORIDE GUANIDINE HYDROCHLORIDE chembl:CHEMBL1200728 0.36 POTASSIUM VOLTAGE-GATED CHANNEL MODIFIER SUBFAMILY G MEMBER 3 HopkinsGroom,HingoraniCasas,RussLampel DRUGGABLE GENOME
48 rs77552263 2 43449385 43864089 KCNG3 KCNG3 170850 ChemblInteractions blocker CHEMBL284348 DALFAMPRIDINE DALFAMPRIDINE chembl:CHEMBL284348 0.33 POTASSIUM VOLTAGE-GATED CHANNEL MODIFIER SUBFAMILY G MEMBER 3 HopkinsGroom,HingoraniCasas,RussLampel DRUGGABLE GENOME
48 rs77552263 2 43449385 43864089 PLEKHH2 PLEKHH2 130271 PharmGKB atenolol atenolol ATENOLOL chembl:CHEMBL24 1.67 27670767 NA NA NA
50 rs17396357 2 48177487 48484467 MSH2 MSH2 4436 CIViC DURVALUMAB DURVALUMAB DURVALUMAB chembl:CHEMBL3301587 18.94 26674132 MUTS HOMOLOG 2 MskImpact,Tempus,Oncomine,FoundationOneGenes,CarisMolecularIntelligence CLINICALLY ACTIONABLE
50 rs17396357 2 48177487 48484467 MSH6 MSH6 2956 JAX-CKB Temozolomide Temozolomide TEMOZOLOMIDE chembl:CHEMBL810 5.68 19584161 MUTS HOMOLOG 6 FoundationOneGenes,CarisMolecularIntelligence,Oncomine,Tempus,MskImpact CLINICALLY ACTIONABLE
51 rs79272390;rs28581481;rs2971885 2 54615325 54969379 SPTBN1 BE0004593 6711 DrugBank DB03401 1D-myo-inositol 1,4,5-trisphosphate INS(1,4,5)P3 chembl:CHEMBL279107 16.23 10592235,17139284,17016423 NA NA NA
51 rs79272390;rs28581481;rs2971885 2 54615325 54969379 RTN4 KIAA0886 57142 ChemblInteractions inhibitor CHEMBL2108679 OZANEZUMAB OZANEZUMAB chembl:CHEMBL2108679 56.81 RETICULON 4 HingoraniCasas DRUGGABLE GENOME
51 rs79272390;rs28581481;rs2971885 2 54615325 54969379 RTN4 Reticulon-4 57142 TTD ATI-355 ATI-355 ATINUMAB chembl:CHEMBL1742987 56.81 22544872 RETICULON 4 HingoraniCasas DRUGGABLE GENOME
57 rs71337705 2 72523949 73018806 CYP26B1 Q9NR63 56603 TdgClinicalTrial TALAROZOLE TALAROZOLE TALAROZOLE chembl:CHEMBL459505 7.1 CYTOCHROME P450 FAMILY 26 SUBFAMILY B MEMBER 1 GuideToPharmacology ENZYME
57 rs71337705 2 72523949 73018806 SPR NK1R 6697 ChemblInteractions antagonist CHEMBL1471 APREPITANT APREPITANT chembl:CHEMBL1471 1.18 SEPIAPTERIN REDUCTASE HumanProteinAtlas,GuideToPharmacology ENZYME
57 rs71337705 2 72523949 73018806 SPR BE0000909 6697 DrugBank DB04275 N-acetylserotonin ACETYLSEROTONIN chembl:CHEMBL33103 2.37 10592235 SEPIAPTERIN REDUCTASE HumanProteinAtlas,GuideToPharmacology ENZYME
57 rs71337705 2 72523949 73018806 SPR NK1R 6697 ChemblInteractions antagonist CHEMBL105060 DNK333 DNK333 chembl:CHEMBL105060 3.55 SEPIAPTERIN REDUCTASE HumanProteinAtlas,GuideToPharmacology ENZYME
57 rs71337705 2 72523949 73018806 SPR NK1R 6697 ChemblInteractions antagonist CHEMBL3544947 Burapitant BURAPITANT chembl:CHEMBL3544947 3.55 SEPIAPTERIN REDUCTASE HumanProteinAtlas,GuideToPharmacology ENZYME
57 rs71337705 2 72523949 73018806 SPR NK1R 6697 ChemblInteractions antagonist CHEMBL2104927 FIGOPITANT FIGOPITANT chembl:CHEMBL2104927 1.78 SEPIAPTERIN REDUCTASE HumanProteinAtlas,GuideToPharmacology ENZYME
57 rs71337705 2 72523949 73018806 SPR NK1R 6697 ChemblInteractions antagonist CHEMBL2104992 VESTIPITANT MESYLATE VESTIPITANT MESYLATE chembl:CHEMBL2104992 3.55 SEPIAPTERIN REDUCTASE HumanProteinAtlas,GuideToPharmacology ENZYME
57 rs71337705 2 72523949 73018806 SPR NK1R 6697 ChemblInteractions antagonist CHEMBL1201782 FOSAPREPITANT DIMEGLUMINE FOSAPREPITANT DIMEGLUMINE chembl:CHEMBL1201782 3.55 SEPIAPTERIN REDUCTASE HumanProteinAtlas,GuideToPharmacology ENZYME
57 rs71337705 2 72523949 73018806 SPR NK1R 6697 ChemblInteractions antagonist CHEMBL3544984 TRADIPITANT TRADIPITANT chembl:CHEMBL3544984 1.78 SEPIAPTERIN REDUCTASE HumanProteinAtlas,GuideToPharmacology ENZYME
57 rs71337705 2 72523949 73018806 SPR NK1R 6697 ChemblInteractions antagonist CHEMBL522302 VOFOPITANT VOFOPITANT chembl:CHEMBL522302 1.78 SEPIAPTERIN REDUCTASE HumanProteinAtlas,GuideToPharmacology ENZYME
57 rs71337705 2 72523949 73018806 SPR NK1R 6697 ChemblInteractions antagonist CHEMBL2105667 ORVEPITANT ORVEPITANT chembl:CHEMBL2105667 1.78 SEPIAPTERIN REDUCTASE HumanProteinAtlas,GuideToPharmacology ENZYME
57 rs71337705 2 72523949 73018806 SPR NK1R 6697 ChemblInteractions antagonist CHEMBL515966 EZLOPITANT EZLOPITANT chembl:CHEMBL515966 1.78 SEPIAPTERIN REDUCTASE HumanProteinAtlas,GuideToPharmacology ENZYME
57 rs71337705 2 72523949 73018806 SPR NK1R 6697 ChemblInteractions antagonist CHEMBL3707330 ROLAPITANT HYDROCHLORIDE ROLAPITANT HYDROCHLORIDE chembl:CHEMBL3707330 3.55 SEPIAPTERIN REDUCTASE HumanProteinAtlas,GuideToPharmacology ENZYME
57 rs71337705 2 72523949 73018806 SPR NK1R 6697 ChemblInteractions antagonist CHEMBL1672054 CASOPITANT CASOPITANT chembl:CHEMBL1672054 1.18 SEPIAPTERIN REDUCTASE HumanProteinAtlas,GuideToPharmacology ENZYME
57 rs71337705 2 72523949 73018806 SPR NK1R 6697 ChemblInteractions antagonist CHEMBL447955 SERLOPITANT SERLOPITANT chembl:CHEMBL447955 1.78 SEPIAPTERIN REDUCTASE HumanProteinAtlas,GuideToPharmacology ENZYME
57 rs71337705 2 72523949 73018806 SPR NK1R 6697 ChemblInteractions antagonist CHEMBL206253 NETUPITANT NETUPITANT chembl:CHEMBL206253 1.78 SEPIAPTERIN REDUCTASE HumanProteinAtlas,GuideToPharmacology ENZYME
63 rs12617656 2 162796517 162910223 PSMD14 PSMD14 10213 DTC DNDI1417884 DNDI1417884 CHEMBL1346025 chembl:CHEMBL1346025 1.72 PROTEASOME 26S SUBUNIT, NON-ATPASE 14 GO NEUTRAL ZINC METALLOPEPTIDASE
63 rs12617656 2 162796517 162910223 PSMD14 PSMD14 10213 DTC DNDI1416969 DNDI1416969 CHEMBL1453126 chembl:CHEMBL1453126 0.43 PROTEASOME 26S SUBUNIT, NON-ATPASE 14 GO NEUTRAL ZINC METALLOPEPTIDASE
63 rs12617656 2 162796517 162910223 PSMD14 PSMD14 10213 DTC GNF-PF-1656 GNF-PF-1656 CHEMBL579028 chembl:CHEMBL579028 2.58 PROTEASOME 26S SUBUNIT, NON-ATPASE 14 GO NEUTRAL ZINC METALLOPEPTIDASE
63 rs12617656 2 162796517 162910223 PSMD14 PSMD14 10213 DTC AG-494 AG-494 CHEMBL56731 chembl:CHEMBL56731 0.27 PROTEASOME 26S SUBUNIT, NON-ATPASE 14 GO NEUTRAL ZINC METALLOPEPTIDASE
63 rs12617656 2 162796517 162910223 DPP4 ADCP2 1803 ChemblInteractions inhibitor CHEMBL2105762 OMARIGLIPTIN OMARIGLIPTIN chembl:CHEMBL2105762 1.47 DIPEPTIDYL PEPTIDASE 4 RussLampel,HopkinsGroom,HingoraniCasas DRUGGABLE GENOME
63 rs12617656 2 162796517 162910223 DPP4 P27487 1803 TdgClinicalTrial VILDAGLIPTIN VILDAGLIPTIN VILDAGLIPTIN chembl:CHEMBL142703 3.92 DIPEPTIDYL PEPTIDASE 4 RussLampel,HopkinsGroom,HingoraniCasas DRUGGABLE GENOME
63 rs12617656 2 162796517 162910223 DPP4 BE0000854 1803 DrugBank DB07067 (2S,3S)-3-{3-[4-(METHYLSULFONYL)PHENYL]-1,2,4-OXADIAZOL-5-YL}-1-OXO-1-PYRROLIDIN-1-YLBUTAN-2-AMINE CHEMBL374936 chembl:CHEMBL374936 1.96 10592235 DIPEPTIDYL PEPTIDASE 4 RussLampel,HopkinsGroom,HingoraniCasas DRUGGABLE GENOME
63 rs12617656 2 162796517 162910223 DPP4 BE0000854 1803 DrugBank DB07412 1-biphenyl-2-ylmethanamine CHEMBL257036 chembl:CHEMBL257036 1.96 10592235 DIPEPTIDYL PEPTIDASE 4 RussLampel,HopkinsGroom,HingoraniCasas DRUGGABLE GENOME
63 rs12617656 2 162796517 162910223 DPP4 BE0000854 1803 DrugBank DB04577 1-(1-phenylcyclopentyl)methylamine CHEMBL382127 chembl:CHEMBL382127 1.96 10592235 DIPEPTIDYL PEPTIDASE 4 RussLampel,HopkinsGroom,HingoraniCasas DRUGGABLE GENOME
63 rs12617656 2 162796517 162910223 DPP4 DPP4 1803 NCI ENALAPRIL ENALAPRIL ENALAPRIL chembl:CHEMBL578 0.1 16678199 DIPEPTIDYL PEPTIDASE 4 RussLampel,HopkinsGroom,HingoraniCasas DRUGGABLE GENOME
63 rs12617656 2 162796517 162910223 DPP4 Dipeptidyl peptidase 4 1803 TTD Dutogliptin Dutogliptin DUTOGLIPTIN chembl:CHEMBL4296719 2.94 DIPEPTIDYL PEPTIDASE 4 RussLampel,HopkinsGroom,HingoraniCasas DRUGGABLE GENOME
63 rs12617656 2 162796517 162910223 DPP4 ADCP2 1803 ChemblInteractions inhibitor CHEMBL3833357 BEGELOMAB BEGELOMAB chembl:CHEMBL3833357 2.94 DIPEPTIDYL PEPTIDASE 4 RussLampel,HopkinsGroom,HingoraniCasas DRUGGABLE GENOME
63 rs12617656 2 162796517 162910223 DPP4 1803 1803 GuideToPharmacology inhibitor 363894186 TALABOSTAT TALABOSTAT chembl:CHEMBL67279 0.2 DIPEPTIDYL PEPTIDASE 4 RussLampel,HopkinsGroom,HingoraniCasas DRUGGABLE GENOME
63 rs12617656 2 162796517 162910223 DPP4 BE0000854 1803 DrugBank DB08445 (3R,4S)-1-[6-(6-METHOXYPYRIDIN-3-YL)PYRIMIDIN-4-YL]-4-(2,4,5-TRIFLUOROPHENYL)PYRROLIDIN-3-AMINE CHEMBL237786 chembl:CHEMBL237786 1.96 10592235 DIPEPTIDYL PEPTIDASE 4 RussLampel,HopkinsGroom,HingoraniCasas DRUGGABLE GENOME
63 rs12617656 2 162796517 162910223 DPP4 1803 1803 GuideToPharmacology inhibitor 178102906 SITAGLIPTIN SITAGLIPTIN chembl:CHEMBL1422 5.55 DIPEPTIDYL PEPTIDASE 4 RussLampel,HopkinsGroom,HingoraniCasas DRUGGABLE GENOME
63 rs12617656 2 162796517 162910223 DPP4 BE0000854 1803 DrugBank DB07830 (4R,5R)-5-AMINO-1-[2-(1,3-BENZODIOXOL-5-YL)ETHYL]-4-(2,4,5-TRIFLUOROPHENYL)PIPERIDIN-2-ONE CHEMBL225210 chembl:CHEMBL225210 1.96 10592235 DIPEPTIDYL PEPTIDASE 4 RussLampel,HopkinsGroom,HingoraniCasas DRUGGABLE GENOME
63 rs12617656 2 162796517 162910223 DPP4 BE0000854 1803 DrugBank DB07482 (2R)-N-[(2R)-2-(DIHYDROXYBORYL)-1-L-PROLYLPYRROLIDIN-2-YL]-N-[(5R)-5-(DIHYDROXYBORYL)-1-L-PROLYLPYRROLIDIN-2-YL]-L-PROLINAMIDE CHEMBL63895 chembl:CHEMBL63895 1.96 10592235 DIPEPTIDYL PEPTIDASE 4 RussLampel,HopkinsGroom,HingoraniCasas DRUGGABLE GENOME
63 rs12617656 2 162796517 162910223 DPP4 P27487 1803 TEND SAXAGLIPTIN SAXAGLIPTIN SAXAGLIPTIN chembl:CHEMBL385517 5.88 DIPEPTIDYL PEPTIDASE 4 RussLampel,HopkinsGroom,HingoraniCasas DRUGGABLE GENOME
63 rs12617656 2 162796517 162910223 DPP4 P27487 1803 TdgClinicalTrial ALOGLIPTIN ALOGLIPTIN ALOGLIPTIN chembl:CHEMBL376359 3.92 DIPEPTIDYL PEPTIDASE 4 RussLampel,HopkinsGroom,HingoraniCasas DRUGGABLE GENOME
63 rs12617656 2 162796517 162910223 DPP4 Dipeptidyl peptidase 4 1803 TTD DA-1229 DA-1229 EVOGLIPTIN chembl:CHEMBL1779710 0.98 DIPEPTIDYL PEPTIDASE 4 RussLampel,HopkinsGroom,HingoraniCasas DRUGGABLE GENOME
63 rs12617656 2 162796517 162910223 DPP4 P27487 1803 TdgClinicalTrial KRP-104 KRP-104 BISEGLIPTIN chembl:CHEMBL4297624 2.94 DIPEPTIDYL PEPTIDASE 4 RussLampel,HopkinsGroom,HingoraniCasas DRUGGABLE GENOME
63 rs12617656 2 162796517 162910223 DPP4 BE0000854 1803 DrugBank DB08672 4-[(3R)-3-{[2-(4-FLUOROPHENYL)-2-OXOETHYL]AMINO}BUTYL]BENZAMIDE CHEMBL218289 chembl:CHEMBL218289 1.96 10592235 DIPEPTIDYL PEPTIDASE 4 RussLampel,HopkinsGroom,HingoraniCasas DRUGGABLE GENOME
63 rs12617656 2 162796517 162910223 DPP4 1803 1803 GuideToPharmacology inhibitor 363894200 TENELIGLIPTIN TENELIGLIPTIN chembl:CHEMBL2147777 0.65 DIPEPTIDYL PEPTIDASE 4 RussLampel,HopkinsGroom,HingoraniCasas DRUGGABLE GENOME
63 rs12617656 2 162796517 162910223 DPP4 BE0000854 1803 DrugBank DB07193 (2R,3R)-7-(methylsulfonyl)-3-(2,4,5-trifluorophenyl)-1,2,3,4-tetrahydropyrido[1,2-a]benzimidazol-2-amine CHEMBL1197118 chembl:CHEMBL1197118 1.96 10592235 DIPEPTIDYL PEPTIDASE 4 RussLampel,HopkinsGroom,HingoraniCasas DRUGGABLE GENOME
63 rs12617656 2 162796517 162910223 DPP4 BE0000854 1803 DrugBank DB07328 METHYL 4-{[({[(2R,5S)-5-{[(2S)-2-(AMINOMETHYL)PYRROLIDIN-1-YL]CARBONYL}PYRROLIDIN-2-YL]METHYL}AMINO)CARBONYL]AMINO}BENZOATE CHEMBL1230763 chembl:CHEMBL1230763 1.96 10592235 DIPEPTIDYL PEPTIDASE 4 RussLampel,HopkinsGroom,HingoraniCasas DRUGGABLE GENOME
63 rs12617656 2 162796517 162910223 DPP4 DPP4 1803 DTC VALACYCLOVIR VALACYCLOVIR VALACYCLOVIR chembl:CHEMBL1349 1.96 24185376 DIPEPTIDYL PEPTIDASE 4 RussLampel,HopkinsGroom,HingoraniCasas DRUGGABLE GENOME
63 rs12617656 2 162796517 162910223 DPP4 BE0000854 1803 DrugBank DB07021 (7R,8R)-8-(2,4,5-trifluorophenyl)-6,7,8,9-tetrahydroimidazo[1,2-a:4,5-c']dipyridin-7-amine CHEMBL1194345 chembl:CHEMBL1194345 1.96 10592235 DIPEPTIDYL PEPTIDASE 4 RussLampel,HopkinsGroom,HingoraniCasas DRUGGABLE GENOME
63 rs12617656 2 162796517 162910223 DPP4 ADCP2 1803 ChemblInteractions inhibitor CHEMBL237500 LINAGLIPTIN LINAGLIPTIN chembl:CHEMBL237500 2.45 DIPEPTIDYL PEPTIDASE 4 RussLampel,HopkinsGroom,HingoraniCasas DRUGGABLE GENOME
63 rs12617656 2 162796517 162910223 DPP4 BE0000854 1803 DrugBank DB02004 5-(Aminomethyl)-6-(2,4-Dichlorophenyl)-2-(3,5-Dimethoxyphenyl)Pyrimidin-4-Amine CHEMBL34062 chembl:CHEMBL34062 3.92 10592235,17139284,17016423 DIPEPTIDYL PEPTIDASE 4 RussLampel,HopkinsGroom,HingoraniCasas DRUGGABLE GENOME
63 rs12617656 2 162796517 162910223 DPP4 BE0000854 1803 DrugBank DB08504 6-(4-{(1S,2S)-2-AMINO-1-[(DIMETHYLAMINO)CARBONYL]-3-[(3S)-3-FLUOROPYRROLIDIN-1-YL]-3-OXOPROPYL}PHENYL)-1H-[1,2,4]TRIAZOLO[1,5-A]PYRIDIN-4-IUM CHEMBL237337 chembl:CHEMBL237337 1.96 10592235 DIPEPTIDYL PEPTIDASE 4 RussLampel,HopkinsGroom,HingoraniCasas DRUGGABLE GENOME
63 rs12617656 2 162796517 162910223 DPP4 BE0000854 1803 DrugBank DB08588 2-({2-[(3R)-3-AMINOPIPERIDIN-1-YL]-4-OXOQUINAZOLIN-3(4H)-YL}METHYL)BENZONITRILE CHEMBL227954 chembl:CHEMBL227954 1.96 10592235 DIPEPTIDYL PEPTIDASE 4 RussLampel,HopkinsGroom,HingoraniCasas DRUGGABLE GENOME
63 rs12617656 2 162796517 162910223 DPP4 ADCP2 1803 ChemblInteractions inhibitor CHEMBL1201174 SITAGLIPTIN PHOSPHATE SITAGLIPTIN PHOSPHATE chembl:CHEMBL1201174 0.98 DIPEPTIDYL PEPTIDASE 4 RussLampel,HopkinsGroom,HingoraniCasas DRUGGABLE GENOME
63 rs12617656 2 162796517 162910223 DPP4 BE0000854 1803 DrugBank DB01884 2-Amino-3-Methyl-1-Pyrrolidin-1-Yl-Butan-1-One CHEMBL383705 chembl:CHEMBL383705 3.92 10592235,17139284,17016423 DIPEPTIDYL PEPTIDASE 4 RussLampel,HopkinsGroom,HingoraniCasas DRUGGABLE GENOME
63 rs12617656 2 162796517 162910223 DPP4 ADCP2 1803 ChemblInteractions inhibitor CHEMBL515387 GOSOGLIPTIN GOSOGLIPTIN chembl:CHEMBL515387 4.9 DIPEPTIDYL PEPTIDASE 4 RussLampel,HopkinsGroom,HingoraniCasas DRUGGABLE GENOME
63 rs12617656 2 162796517 162910223 DPP4 BE0000854 1803 DrugBank DB07092 (2S,3S)-3-AMINO-4-(3,3-DIFLUOROPYRROLIDIN-1-YL)-N,N-DIMETHYL-4-OXO-2-(TRANS-4-[1,2,4]TRIAZOLO[1,5-A]PYRIDIN-6-YLCYCLOHEXYL)BUTANAMIDE CHEMBL437557 chembl:CHEMBL437557 1.96 10592235 DIPEPTIDYL PEPTIDASE 4 RussLampel,HopkinsGroom,HingoraniCasas DRUGGABLE GENOME
63 rs12617656 2 162796517 162910223 DPP4 BE0000854 1803 DrugBank DB08429 N-({(2S)-1-[(3R)-3-amino-4-(3-chlorophenyl)butanoyl]pyrrolidin-2-yl}methyl)-3-(methylsulfonyl)benzamide CHEMBL564249 chembl:CHEMBL564249 1.96 10592235 DIPEPTIDYL PEPTIDASE 4 RussLampel,HopkinsGroom,HingoraniCasas DRUGGABLE GENOME
63 rs12617656 2 162796517 162910223 DPP4 ADCP2 1803 ChemblInteractions inhibitor CHEMBL591118 CARMEGLIPTIN CARMEGLIPTIN chembl:CHEMBL591118 0.98 DIPEPTIDYL PEPTIDASE 4 RussLampel,HopkinsGroom,HingoraniCasas DRUGGABLE GENOME
63 rs12617656 2 162796517 162910223 DPP4 ADCP2 1803 ChemblInteractions inhibitor CHEMBL1201743 SAXAGLIPTIN HYDROCHLORIDE SAXAGLIPTIN HYDROCHLORIDE chembl:CHEMBL1201743 0.98 DIPEPTIDYL PEPTIDASE 4 RussLampel,HopkinsGroom,HingoraniCasas DRUGGABLE GENOME
63 rs12617656 2 162796517 162910223 DPP4 BE0000854 1803 DrugBank DB07666 (3R,4S)-1-{6-[3-(METHYLSULFONYL)PHENYL]PYRIMIDIN-4-YL}-4-(2,4,5-TRIFLUOROPHENYL)PYRROLIDIN-3-AMINE CHEMBL1232261 chembl:CHEMBL1232261 1.96 10592235 DIPEPTIDYL PEPTIDASE 4 RussLampel,HopkinsGroom,HingoraniCasas DRUGGABLE GENOME
63 rs12617656 2 162796517 162910223 DPP4 DPP4 1803 NCI CAPTOPRIL CAPTOPRIL CAPTOPRIL chembl:CHEMBL1560 0.12 17531305 DIPEPTIDYL PEPTIDASE 4 RussLampel,HopkinsGroom,HingoraniCasas DRUGGABLE GENOME
63 rs12617656 2 162796517 162910223 DPP4 BE0000854 1803 DrugBank DB08051 (2R)-4-(2-BENZOYL-1,2-DIAZEPAN-1-YL)-4-OXO-1-(2,4,5-TRIFLUOROPHENYL)BUTAN-2-AMINE CHEMBL513425 chembl:CHEMBL513425 1.96 10592235 DIPEPTIDYL PEPTIDASE 4 RussLampel,HopkinsGroom,HingoraniCasas DRUGGABLE GENOME
63 rs12617656 2 162796517 162910223 DPP4 BE0000854 1803 DrugBank DB07081 (2R)-4-[(8R)-8-METHYL-2-(TRIFLUOROMETHYL)-5,6-DIHYDRO[1,2,4]TRIAZOLO[1,5-A]PYRAZIN-7(8H)-YL]-4-OXO-1-(2,4,5-TRIFLUOROPHENYL)BUTAN-2-AMINE CHEMBL250787 chembl:CHEMBL250787 1.96 10592235 DIPEPTIDYL PEPTIDASE 4 RussLampel,HopkinsGroom,HingoraniCasas DRUGGABLE GENOME
63 rs12617656 2 162796517 162910223 DPP4 BE0000854 1803 DrugBank DB07072 (1S,2R,5S)-5-[3-(TRIFLUOROMETHYL)-5,6-DIHYDRO[1,2,4]TRIAZOLO[4,3-A]PYRAZIN-7(8H)-YL]-2-(2,4,5-TRIFLUOROPHENYL)CYCLOHEXANAMINE CHEMBL233360 chembl:CHEMBL233360 1.96 10592235 DIPEPTIDYL PEPTIDASE 4 RussLampel,HopkinsGroom,HingoraniCasas DRUGGABLE GENOME
63 rs12617656 2 162796517 162910223 DPP4 BE0000854 1803 DrugBank DB07135 (2S,3S)-3-AMINO-4-[(3S)-3-FLUOROPYRROLIDIN-1-YL]-N,N-DIMETHYL-4-OXO-2-(TRANS-4-[1,2,4]TRIAZOLO[1,5-A]PYRIDIN-5-YLCYCLOHEXYL)BUTANAMIDE CHEMBL400841 chembl:CHEMBL400841 1.96 10592235 DIPEPTIDYL PEPTIDASE 4 RussLampel,HopkinsGroom,HingoraniCasas DRUGGABLE GENOME
63 rs12617656 2 162796517 162910223 DPP4 ADCP2 1803 ChemblInteractions inhibitor CHEMBL2105754 TRELAGLIPTIN SUCCINATE TRELAGLIPTIN SUCCINATE chembl:CHEMBL2105754 0.98 DIPEPTIDYL PEPTIDASE 4 RussLampel,HopkinsGroom,HingoraniCasas DRUGGABLE GENOME
63 rs12617656 2 162796517 162910223 DPP4 Dipeptidyl peptidase 4 1803 TTD Gemigliptin Gemigliptin GEMIGLIPTIN chembl:CHEMBL3707235 0.98 DIPEPTIDYL PEPTIDASE 4 RussLampel,HopkinsGroom,HingoraniCasas DRUGGABLE GENOME
63 rs12617656 2 162796517 162910223 DPP4 BE0000854 1803 DrugBank DB07015 (3R,4R)-4-(pyrrolidin-1-ylcarbonyl)-1-(quinoxalin-2-ylcarbonyl)pyrrolidin-3-amine CHEMBL1230044 chembl:CHEMBL1230044 1.96 10592235 DIPEPTIDYL PEPTIDASE 4 RussLampel,HopkinsGroom,HingoraniCasas DRUGGABLE GENOME
63 rs12617656 2 162796517 162910223 DPP4 ADCP2 1803 ChemblInteractions inhibitor CHEMBL227529 ALOGLIPTIN BENZOATE ALOGLIPTIN BENZOATE chembl:CHEMBL227529 0.98 DIPEPTIDYL PEPTIDASE 4 RussLampel,HopkinsGroom,HingoraniCasas DRUGGABLE GENOME
63 rs12617656 2 162796517 162910223 DPP4 BE0000854 1803 DrugBank DB07181 4'-[(1R)-1-amino-2-(2,5-difluorophenyl)ethyl]biphenyl-3-carboxamide CHEMBL452289 chembl:CHEMBL452289 1.96 10592235 DIPEPTIDYL PEPTIDASE 4 RussLampel,HopkinsGroom,HingoraniCasas DRUGGABLE GENOME
63 rs12617656 2 162796517 162910223 DPP4 BE0000854 1803 DrugBank DB06994 (2S,3S)-3-{3-[2-chloro-4-(methylsulfonyl)phenyl]-1,2,4-oxadiazol-5-yl}-1-cyclopentylidene-4-cyclopropyl-1-fluorobutan-2-amine CHEMBL1185242 chembl:CHEMBL1185242 1.96 10592235 DIPEPTIDYL PEPTIDASE 4 RussLampel,HopkinsGroom,HingoraniCasas DRUGGABLE GENOME
63 rs12617656 2 162796517 162910223 DPP4 BE0000854 1803 DrugBank DB08164 (3R,4R)-1-{6-[3-(METHYLSULFONYL)PHENYL]PYRIMIDIN-4-YL}-4-(2,4,5-TRIFLUOROPHENYL)PIPERIDIN-3-AMINE CHEMBL1234200 chembl:CHEMBL1234200 1.96 10592235 DIPEPTIDYL PEPTIDASE 4 RussLampel,HopkinsGroom,HingoraniCasas DRUGGABLE GENOME
63 rs12617656 2 162796517 162910223 DPP4 BE0000854 1803 DrugBank DB04578 (S)-2-[(R)-3-amino-4-(2-fluorophenyl)butyryl]-1,2,3,4-tetrahydroisoquinoline-3-carboxamide CHEMBL381806 chembl:CHEMBL381806 1.96 10592235 DIPEPTIDYL PEPTIDASE 4 RussLampel,HopkinsGroom,HingoraniCasas DRUGGABLE GENOME
63 rs12617656 2 162796517 162910223 DPP4 BE0000854 1803 DrugBank DB06939 N-(TRANS-4-{(1S,2S)-2-AMINO-3-[(3S)-3-FLUOROPYRROLIDIN-1-YL]-1-METHYL-3-OXOPROPYL}CYCLOHEXYL)-N-METHYLACETAMIDE CHEMBL1229855 chembl:CHEMBL1229855 1.96 10592235 DIPEPTIDYL PEPTIDASE 4 RussLampel,HopkinsGroom,HingoraniCasas DRUGGABLE GENOME
63 rs12617656 2 162796517 162910223 DPP4 BE0000854 1803 DrugBank DB07239 7-(aminomethyl)-6-(2-chlorophenyl)-1-methyl-1H-benzimidazole-5-carbonitrile CHEMBL272114 chembl:CHEMBL272114 1.96 10592235 DIPEPTIDYL PEPTIDASE 4 RussLampel,HopkinsGroom,HingoraniCasas DRUGGABLE GENOME
63 rs12617656 2 162796517 162910223 DPP4 Dipeptidyl peptidase 4 1803 TTD SYR-472 SYR-472 TRELAGLIPTIN chembl:CHEMBL1650443 0.98 DIPEPTIDYL PEPTIDASE 4 RussLampel,HopkinsGroom,HingoraniCasas DRUGGABLE GENOME
63 rs12617656 2 162796517 162910223 DPP4 Dipeptidyl peptidase 4 1803 TTD Anagliptin Anagliptin ANAGLIPTIN chembl:CHEMBL1929396 1.96 19246581 DIPEPTIDYL PEPTIDASE 4 RussLampel,HopkinsGroom,HingoraniCasas DRUGGABLE GENOME
63 rs12617656 2 162796517 162910223 DPP4 BE0000854 1803 DrugBank DB08044 ABT-341 CHEMBL437341 chembl:CHEMBL437341 2.94 17064063,10592235 DIPEPTIDYL PEPTIDASE 4 RussLampel,HopkinsGroom,HingoraniCasas DRUGGABLE GENOME
63 rs12617656 2 162796517 162910223 DPP4 BE0000854 1803 DrugBank DB07271 4-[(3R)-3-Amino-4-(2,4,5-trifluorophenyl)butanoyl]-3-(2,2,2-trifluoroethyl)-1,4-diazepan-2-one CHEMBL230910 chembl:CHEMBL230910 1.96 10592235 DIPEPTIDYL PEPTIDASE 4 RussLampel,HopkinsGroom,HingoraniCasas DRUGGABLE GENOME
63 rs12617656 2 162796517 162910223 DPP4 BE0000854 1803 DrugBank DB07779 N-({(2S)-1-[(3R)-3-AMINO-4-(2-FLUOROPHENYL)BUTANOYL]PYRROLIDIN-2-YL}METHYL)BENZAMIDE CHEMBL425584 chembl:CHEMBL425584 1.96 10592235 DIPEPTIDYL PEPTIDASE 4 RussLampel,HopkinsGroom,HingoraniCasas DRUGGABLE GENOME
63 rs12617656 2 162796517 162910223 DPP4 Dipeptidyl peptidase 4 1803 TTD Denagliptin Denagliptin DENAGLIPTIN chembl:CHEMBL2110666 0.98 DIPEPTIDYL PEPTIDASE 4 RussLampel,HopkinsGroom,HingoraniCasas DRUGGABLE GENOME
63 rs12617656 2 162796517 162910223 DPP4 BE0000854 1803 DrugBank DB07154 (3R)-4-[(3R)-3-AMINO-4-(2,4,5-TRIFLUOROPHENYL)BUTANOYL]-3-METHYL-1,4-DIAZEPAN-2-ONE CHEMBL385711 chembl:CHEMBL385711 1.96 10592235 DIPEPTIDYL PEPTIDASE 4 RussLampel,HopkinsGroom,HingoraniCasas DRUGGABLE GENOME
64 rs35298203 2 175261148 175324074 PDK1 PDK1 5163 ChemblInteractions inhibitor CHEMBL1650595 AR-12 AR-12 chembl:CHEMBL1650595 8.12 PYRUVATE DEHYDROGENASE KINASE 1 Pharos,GuideToPharmacology ENZYME
64 rs35298203 2 175261148 175324074 PDK1 BE0003862 5163 DrugBank inhibitor DB08809 Dichloroacetic acid DICHLOROACETIC ACID chembl:CHEMBL13960 16.23 2554095 PYRUVATE DEHYDROGENASE KINASE 1 Pharos,GuideToPharmacology ENZYME
64 rs35298203 2 175261148 175324074 PDK1 BE0003862 5163 DrugBank DB07403 4-[(3-CHLORO-4-{[(2R)-3,3,3-TRIFLUORO-2-HYDROXY-2-METHYLPROPANOYL]AMINO}PHENYL)SULFONYL]-N,N-DIMETHYLBENZAMIDE CHEMBL1231132 chembl:CHEMBL1231132 16.23 10592235 PYRUVATE DEHYDROGENASE KINASE 1 Pharos,GuideToPharmacology ENZYME
64 rs35298203 2 175261148 175324074 PDK1 PDK1 5163 DTC N-ACETYLGLUCOSAMINE THIAZOLINE N-ACETYLGLUCOSAMINE THIAZOLINE CHEMBL257158 chembl:CHEMBL257158 4.06 20822912 PYRUVATE DEHYDROGENASE KINASE 1 Pharos,GuideToPharmacology ENZYME
65 rs10931288 2 187498107 188421264 ITGAV MSK8 3685 ChemblInteractions inhibitor CHEMBL2109621 DI17E6 ABITUZUMAB chembl:CHEMBL2109621 1.89 INTEGRIN SUBUNIT ALPHA V RussLampel,HopkinsGroom,HingoraniCasas DRUGGABLE GENOME
65 rs10931288 2 187498107 188421264 ITGAV MSK8 3685 ChemblInteractions antagonist CHEMBL429876 CILENGITIDE CILENGITIDE chembl:CHEMBL429876 4.73 INTEGRIN SUBUNIT ALPHA V RussLampel,HopkinsGroom,HingoraniCasas DRUGGABLE GENOME
65 rs10931288 2 187498107 188421264 ITGAV P06756 3685 TdgClinicalTrial VOLOCIXIMAB VOLOCIXIMAB VOLOCIXIMAB chembl:CHEMBL2108061 1.58 INTEGRIN SUBUNIT ALPHA V RussLampel,HopkinsGroom,HingoraniCasas DRUGGABLE GENOME
65 rs10931288 2 187498107 188421264 ITGAV ITGAV 3685 DTC CYPATE CYPATE CYPATE chembl:CHEMBL2071606 4.73 22871580 INTEGRIN SUBUNIT ALPHA V RussLampel,HopkinsGroom,HingoraniCasas DRUGGABLE GENOME
65 rs10931288 2 187498107 188421264 ITGAV BE0003576 3685 DrugBank DB00451 Levothyroxine LEVOTHYROXINE chembl:CHEMBL1624 1.29 26303085,17983645 INTEGRIN SUBUNIT ALPHA V RussLampel,HopkinsGroom,HingoraniCasas DRUGGABLE GENOME
65 rs10931288 2 187498107 188421264 ITGAV P06756 3685 TdgClinicalTrial GLPG0187 GLPG0187 GLPG-0187 chembl:CHEMBL3319236 0.79 INTEGRIN SUBUNIT ALPHA V RussLampel,HopkinsGroom,HingoraniCasas DRUGGABLE GENOME
65 rs10931288 2 187498107 188421264 ITGAV P06756 3685 TdgClinicalTrial CNTO-95 CNTO-95 INTETUMUMAB chembl:CHEMBL1743032 1.89 INTEGRIN SUBUNIT ALPHA V RussLampel,HopkinsGroom,HingoraniCasas DRUGGABLE GENOME
65 rs10931288 2 187498107 188421264 ITGAV MSK8 3685 ChemblInteractions inhibitor CHEMBL2109623 STX-100 STX-100 chembl:CHEMBL2109623 2.37 INTEGRIN SUBUNIT ALPHA V RussLampel,HopkinsGroom,HingoraniCasas DRUGGABLE GENOME
65 rs10931288 2 187498107 188421264 ITGAV MSK8 3685 ChemblInteractions inhibitor CHEMBL1201584 ABCIXIMAB ABCIXIMAB chembl:CHEMBL1201584 0.53 INTEGRIN SUBUNIT ALPHA V RussLampel,HopkinsGroom,HingoraniCasas DRUGGABLE GENOME
65 rs10931288 2 187498107 188421264 ITGAV Integrin alpha-V 3685 TTD IMGN-388 IMGN-388 IMGN-388 chembl:CHEMBL2109633 4.73 INTEGRIN SUBUNIT ALPHA V RussLampel,HopkinsGroom,HingoraniCasas DRUGGABLE GENOME
65 rs10931288 2 187498107 188421264 ITGAV MSK8 3685 ChemblInteractions antagonist CHEMBL1743014 ETARACIZUMAB ETARACIZUMAB chembl:CHEMBL1743014 1.18 INTEGRIN SUBUNIT ALPHA V RussLampel,HopkinsGroom,HingoraniCasas DRUGGABLE GENOME
65 rs10931288 2 187498107 188421264 CALCRL Q16602 10203 TdgClinicalTrial CGRP CGRP CALCITONIN GENE-RELATED PEPTIDE wikidata:Q419432 5.16 CALCITONIN RECEPTOR LIKE RECEPTOR dGene,GO,HopkinsGroom,GuideToPharmacology G PROTEIN COUPLED RECEPTOR
65 rs10931288 2 187498107 188421264 CALCRL CGRPR 10203 ChemblInteractions antagonist CHEMBL236593 TELCAGEPANT TELCAGEPANT chembl:CHEMBL236593 6.89 CALCITONIN RECEPTOR LIKE RECEPTOR dGene,GO,HopkinsGroom,GuideToPharmacology G PROTEIN COUPLED RECEPTOR
65 rs10931288 2 187498107 188421264 CALCRL BE0009009 10203 DrugBank DB04869 Olcegepant OLCEGEPANT chembl:CHEMBL207197 10.33 28165287 CALCITONIN RECEPTOR LIKE RECEPTOR dGene,GO,HopkinsGroom,GuideToPharmacology G PROTEIN COUPLED RECEPTOR
65 rs10931288 2 187498107 188421264 CALCRL Calcitonin gene-related peptide receptor 10203 TTD LBR-101 LBR-101 FREMANEZUMAB chembl:CHEMBL4297756 1.72 CALCITONIN RECEPTOR LIKE RECEPTOR dGene,GO,HopkinsGroom,GuideToPharmacology G PROTEIN COUPLED RECEPTOR
65 rs10931288 2 187498107 188421264 CALCRL Calcitonin gene-related peptide receptor 10203 TTD Erenumab Erenumab ERENUMAB chembl:CHEMBL3833329 15.49 CALCITONIN RECEPTOR LIKE RECEPTOR dGene,GO,HopkinsGroom,GuideToPharmacology G PROTEIN COUPLED RECEPTOR
65 rs10931288 2 187498107 188421264 CALCRL CGRPR 10203 ChemblInteractions agonist CHEMBL2105635 DAVALINTIDE DAVALINTIDE chembl:CHEMBL2105635 1.72 CALCITONIN RECEPTOR LIKE RECEPTOR dGene,GO,HopkinsGroom,GuideToPharmacology G PROTEIN COUPLED RECEPTOR
65 rs10931288 2 187498107 188421264 CALCRL CGRPR 10203 ChemblInteractions antagonist CHEMBL2178422 RIMEGEPANT RIMEGEPANT chembl:CHEMBL2178422 12.91 CALCITONIN RECEPTOR LIKE RECEPTOR dGene,GO,HopkinsGroom,GuideToPharmacology G PROTEIN COUPLED RECEPTOR
65 rs10931288 2 187498107 188421264 CALCRL Calcitonin gene-related peptide receptor 10203 TTD MK-3207 MK-3207 MK3207 chembl:CHEMBL1910936 10.33 CALCITONIN RECEPTOR LIKE RECEPTOR dGene,GO,HopkinsGroom,GuideToPharmacology G PROTEIN COUPLED RECEPTOR
65 rs10931288 2 187498107 188421264 CALCRL Calcitonin gene-related peptide receptor 10203 TTD Galcanezumab Galcanezumab GALCANEZUMAB chembl:CHEMBL3707328 1.72 CALCITONIN RECEPTOR LIKE RECEPTOR dGene,GO,HopkinsGroom,GuideToPharmacology G PROTEIN COUPLED RECEPTOR
65 rs10931288 2 187498107 188421264 CALCRL BE0009009 10203 DrugBank antagonist DB15328 Ubrogepant UBROGEPANT chembl:CHEMBL2364638 5.16 CALCITONIN RECEPTOR LIKE RECEPTOR dGene,GO,HopkinsGroom,GuideToPharmacology G PROTEIN COUPLED RECEPTOR
65 rs10931288 2 187498107 188421264 CALCRL BE0009009 10203 DrugBank antagonist DB15688 Vazegepant CHEMBL2397415 chembl:CHEMBL2397415 5.16 CALCITONIN RECEPTOR LIKE RECEPTOR dGene,GO,HopkinsGroom,GuideToPharmacology G PROTEIN COUPLED RECEPTOR
65 rs10931288 2 187498107 188421264 TFPI TFPI 7035 NCI PI-88 PI-88 MUPARFOSTAT chembl:CHEMBL4297163 1.03 11292191 TISSUE FACTOR PATHWAY INHIBITOR dGene PROTEASE INHIBITOR
65 rs10931288 2 187498107 188421264 TFPI TFPI 7035 NCI AZITHROMYCIN AZITHROMYCIN AZITHROMYCIN chembl:CHEMBL529 0.94 16113783 TISSUE FACTOR PATHWAY INHIBITOR dGene PROTEASE INHIBITOR
65 rs10931288 2 187498107 188421264 TFPI TFPI 7035 NCI HEPARIN HEPARIN HEPARIN chembl:CHEMBL1909300 0.27 11150580 TISSUE FACTOR PATHWAY INHIBITOR dGene PROTEASE INHIBITOR
65 rs10931288 2 187498107 188421264 TFPI TFPI 7035 NCI LOVASTATIN LOVASTATIN LOVASTATIN chembl:CHEMBL503 0.23 7600119 TISSUE FACTOR PATHWAY INHIBITOR dGene PROTEASE INHIBITOR
65 rs10931288 2 187498107 188421264 TFPI TFPI 7035 NCI FULVESTRANT FULVESTRANT FULVESTRANT chembl:CHEMBL1358 0.74 17029634 TISSUE FACTOR PATHWAY INHIBITOR dGene PROTEASE INHIBITOR
65 rs10931288 2 187498107 188421264 TFPI BE0000967 7035 DrugBank inhibitor DB06779 Dalteparin DALTEPARIN wikidata:Q1851701 3.44 20682597,15179449,10847421 TISSUE FACTOR PATHWAY INHIBITOR dGene PROTEASE INHIBITOR
65 rs10931288 2 187498107 188421264 TFPI TFPI 7035 NCI DEFIBROTIDE DEFIBROTIDE DEFIBROTIDE chembl:CHEMBL2108396 2.07 11441984 TISSUE FACTOR PATHWAY INHIBITOR dGene PROTEASE INHIBITOR
65 rs10931288 2 187498107 188421264 TFPI Tissue factor pathway inhibitor 7035 TTD BAX-499 BAX-499 ARC-19499 chembl:CHEMBL4297890 5.16 TISSUE FACTOR PATHWAY INHIBITOR dGene PROTEASE INHIBITOR
65 rs10931288 2 187498107 188421264 TFPI TFPI 7035 NCI FENOFIBRATE FENOFIBRATE FENOFIBRATE chembl:CHEMBL672 0.33 15543343 TISSUE FACTOR PATHWAY INHIBITOR dGene PROTEASE INHIBITOR
65 rs10931288 2 187498107 188421264 TFPI Tissue factor pathway inhibitor 7035 TTD Tifacogin Tifacogin TIFACOGIN chembl:CHEMBL2108792 5.16 TISSUE FACTOR PATHWAY INHIBITOR dGene PROTEASE INHIBITOR
67 rs6723768 2 198146381 198954774 SF3B1 SF3B1 23451 JAX-CKB E7107 E7107 E7107 chembl:CHEMBL4297278 113.61 27622333 SPLICING FACTOR 3B SUBUNIT 1 MskImpact,CarisMolecularIntelligence,Oncomine,FoundationOneGenes,Tempus CLINICALLY ACTIONABLE
67 rs6723768 2 198146381 198954774 HSPD1 HSPD1 3329 NCI CETRORELIX CETRORELIX CETRORELIX chembl:CHEMBL1200490 7.1 9805247 HEAT SHOCK PROTEIN FAMILY D (HSP60) MEMBER 1 GO DRUG RESISTANCE
67 rs6723768 2 198146381 198954774 HSPD1 Mitochondrial matrix protein P1 3329 TTD DiaPep-277 DiaPep-277 DIAPEP-277 chembl:CHEMBL4297934 7.1 HEAT SHOCK PROTEIN FAMILY D (HSP60) MEMBER 1 GO DRUG RESISTANCE
67 rs6723768 2 198146381 198954774 PLCL1 BE0001081 5334 DrugBank inhibitor DB01103 Quinacrine QUINACRINE chembl:CHEMBL7568 28.4 8469910,11207202,7573467,1860838,2551803 PHOSPHOLIPASE C LIKE 1 (INACTIVE) RussLampel,HopkinsGroom DRUGGABLE GENOME
69 rs185726277;rs111737209 2 203639395 204383262 CDK15 ALS2CR7 65061 ChemblInteractions inhibitor CHEMBL3544942 Roniciclib RONICICLIB chembl:CHEMBL3544942 0.41 CYCLIN DEPENDENT KINASE 15 RussLampel,HopkinsGroom,HingoraniCasas DRUGGABLE GENOME
69 rs185726277;rs111737209 2 203639395 204383262 CDK15 BE0000437 65061 DrugBank DB00171 ATP ADENOSINE TRIPHOSPHATE chembl:CHEMBL14249 0.43 17139284,17016423 CYCLIN DEPENDENT KINASE 15 RussLampel,HopkinsGroom,HingoraniCasas DRUGGABLE GENOME
69 rs185726277;rs111737209 2 203639395 204383262 CDK15 ALS2CR7 65061 ChemblInteractions inhibitor CHEMBL445813 AT-7519 AT-7519 chembl:CHEMBL445813 0.39 CYCLIN DEPENDENT KINASE 15 RussLampel,HopkinsGroom,HingoraniCasas DRUGGABLE GENOME
69 rs185726277;rs111737209 2 203639395 204383262 CDK15 ALS2CR7 65061 ChemblInteractions inhibitor CHEMBL488436 AZD-5438 AZD-5438 chembl:CHEMBL488436 0.41 CYCLIN DEPENDENT KINASE 15 RussLampel,HopkinsGroom,HingoraniCasas DRUGGABLE GENOME
69 rs185726277;rs111737209 2 203639395 204383262 CDK15 ALS2CR7 65061 ChemblInteractions inhibitor CHEMBL1230607 PHA-793887 PHA-793887 chembl:CHEMBL1230607 0.39 CYCLIN DEPENDENT KINASE 15 RussLampel,HopkinsGroom,HingoraniCasas DRUGGABLE GENOME
76 rs55748426 2 231918203 232143440 HTR2B BE0000393 3357 DrugBank antagonist DB00924 Cyclobenzaprine CYCLOBENZAPRINE chembl:CHEMBL669 0.11 21975349 5-HYDROXYTRYPTAMINE RECEPTOR 2B HopkinsGroom,RussLampel,HingoraniCasas DRUGGABLE GENOME
76 rs55748426 2 231918203 232143440 HTR2B 5-HT 2B receptor 3357 TTD Vabicaserin Vabicaserin VABICASERIN chembl:CHEMBL2110670 0.35 5-HYDROXYTRYPTAMINE RECEPTOR 2B HopkinsGroom,RussLampel,HingoraniCasas DRUGGABLE GENOME
76 rs55748426 2 231918203 232143440 HTR2B BE0000393 3357 DrugBank antagonist DB00508 Triflupromazine TRIFLUPROMAZINE chembl:CHEMBL570 0.7 11752352,17139284,497523,17016423 5-HYDROXYTRYPTAMINE RECEPTOR 2B HopkinsGroom,RussLampel,HingoraniCasas DRUGGABLE GENOME
76 rs55748426 2 231918203 232143440 HTR2B BE0000393 3357 DrugBank DB00353 Methylergometrine METHYLERGONOVINE chembl:CHEMBL1201356 0.19 11104741 5-HYDROXYTRYPTAMINE RECEPTOR 2B HopkinsGroom,RussLampel,HingoraniCasas DRUGGABLE GENOME
76 rs55748426 2 231918203 232143440 HTR2B P41595 3357 TEND METHOTRIMEPRAZINE METHOTRIMEPRAZINE LEVOMEPROMAZINE chembl:CHEMBL1764 0.07 5-HYDROXYTRYPTAMINE RECEPTOR 2B HopkinsGroom,RussLampel,HingoraniCasas DRUGGABLE GENOME
76 rs55748426 2 231918203 232143440 HTR2B HTR2B 3357 ChemblInteractions antagonist CHEMBL2104991 VABICASERIN HYDROCHLORIDE VABICASERIN HYDROCHLORIDE chembl:CHEMBL2104991 0.23 5-HYDROXYTRYPTAMINE RECEPTOR 2B HopkinsGroom,RussLampel,HingoraniCasas DRUGGABLE GENOME
76 rs55748426 2 231918203 232143440 HTR2B BE0000393 3357 DrugBank agonist DB00574 Fenfluramine FENFLURAMINE chembl:CHEMBL87493 0.82 12761331,10617681,14659797,16960982,17202450,11104741 5-HYDROXYTRYPTAMINE RECEPTOR 2B HopkinsGroom,RussLampel,HingoraniCasas DRUGGABLE GENOME
76 rs55748426 2 231918203 232143440 HTR2B 3357 3357 GuideToPharmacology antagonist 135650270 FLUOXETINE FLUOXETINE chembl:CHEMBL41 0.02 5-HYDROXYTRYPTAMINE RECEPTOR 2B HopkinsGroom,RussLampel,HingoraniCasas DRUGGABLE GENOME
76 rs55748426 2 231918203 232143440 HTR2B 3357 3357 GuideToPharmacology agonist 135650198 BROLAMFETAMINE BROLAMFETAMINE chembl:CHEMBL6607 0.23 5-HYDROXYTRYPTAMINE RECEPTOR 2B HopkinsGroom,RussLampel,HingoraniCasas DRUGGABLE GENOME
76 rs55748426 2 231918203 232143440 HTR2B 3357 3357 GuideToPharmacology antagonist 135649906 AGOMELATINE AGOMELATINE chembl:CHEMBL10878 0.23 5-HYDROXYTRYPTAMINE RECEPTOR 2B HopkinsGroom,RussLampel,HingoraniCasas DRUGGABLE GENOME
76 rs55748426 2 231918203 232143440 HTR2B BE0000393 3357 DrugBank DB05492 Epicept NP-1 CHEMBL609728 chembl:CHEMBL609728 0.06 5-HYDROXYTRYPTAMINE RECEPTOR 2B HopkinsGroom,RussLampel,HingoraniCasas DRUGGABLE GENOME
76 rs55748426 2 231918203 232143440 HTR2B P41595 3357 TdgClinicalTrial MINAPRINE MINAPRINE MINAPRINE chembl:CHEMBL278819 0.7 5-HYDROXYTRYPTAMINE RECEPTOR 2B HopkinsGroom,RussLampel,HingoraniCasas DRUGGABLE GENOME
76 rs55748426 2 231918203 232143440 HTR2B BE0000393 3357 DrugBank agonist DB04829 Lysergic acid diethylamide LYSERGIDE chembl:CHEMBL263881 0.42 14659797 5-HYDROXYTRYPTAMINE RECEPTOR 2B HopkinsGroom,RussLampel,HingoraniCasas DRUGGABLE GENOME
76 rs55748426 2 231918203 232143440 HTR2B 3357 3357 GuideToPharmacology antagonist 135650833 PIRIBEDIL PIRIBEDIL chembl:CHEMBL1371770 0.06 5-HYDROXYTRYPTAMINE RECEPTOR 2B HopkinsGroom,RussLampel,HingoraniCasas DRUGGABLE GENOME
76 rs55748426 2 231918203 232143440 HTR2B 3357 3357 GuideToPharmacology antagonist 135650981 SARPOGRELATE SARPOGRELATE chembl:CHEMBL52939 0.18 5-HYDROXYTRYPTAMINE RECEPTOR 2B HopkinsGroom,RussLampel,HingoraniCasas DRUGGABLE GENOME
76 rs55748426 2 231918203 232143440 HTR2B 3357 3357 GuideToPharmacology antagonist 135651275 TRAZODONE TRAZODONE chembl:CHEMBL621 0.05 5-HYDROXYTRYPTAMINE RECEPTOR 2B HopkinsGroom,RussLampel,HingoraniCasas DRUGGABLE GENOME
76 rs55748426 2 231918203 232143440 HTR2B BE0000393 3357 DrugBank antagonist DB01242 Clomipramine CLOMIPRAMINE chembl:CHEMBL415 0.17 9862411,1296670,14501155 5-HYDROXYTRYPTAMINE RECEPTOR 2B HopkinsGroom,RussLampel,HingoraniCasas DRUGGABLE GENOME
76 rs55748426 2 231918203 232143440 HTR2B 3357 3357 GuideToPharmacology agonist 135650875 QUIPAZINE QUIPAZINE chembl:CHEMBL18772 0.18 5-HYDROXYTRYPTAMINE RECEPTOR 2B HopkinsGroom,RussLampel,HingoraniCasas DRUGGABLE GENOME
76 rs55748426 2 231918203 232143440 HTR2B HTR2B 3357 ChemblInteractions partial agonist CHEMBL1200843 METHYLERGONOVINE MALEATE METHYLERGONOVINE MALEATE chembl:CHEMBL1200843 0.23 5-HYDROXYTRYPTAMINE RECEPTOR 2B HopkinsGroom,RussLampel,HingoraniCasas DRUGGABLE GENOME
76 rs55748426 2 231918203 232143440 HTR2B BE0000393 3357 DrugBank agonist DB01454 Midomafetamine MIDOMAFETAMINE chembl:CHEMBL43048 0.3 2871581 5-HYDROXYTRYPTAMINE RECEPTOR 2B HopkinsGroom,RussLampel,HingoraniCasas DRUGGABLE GENOME
76 rs55748426 2 231918203 232143440 HTR2B 3357 3357 GuideToPharmacology antagonist 135650823 PIBOSEROD PIBOSEROD chembl:CHEMBL356359 0.35 5-HYDROXYTRYPTAMINE RECEPTOR 2B HopkinsGroom,RussLampel,HingoraniCasas DRUGGABLE GENOME
76 rs55748426 2 231918203 232143440 HTR2B 3357 3357 GuideToPharmacology agonist,antagonist 135650827 PINDOLOL PINDOLOL chembl:CHEMBL500 0.09 5-HYDROXYTRYPTAMINE RECEPTOR 2B HopkinsGroom,RussLampel,HingoraniCasas DRUGGABLE GENOME
76 rs55748426 2 231918203 232143440 HTR2B BE0000393 3357 DrugBank binder DB06148 Mianserin MIANSERIN chembl:CHEMBL6437 0.05 5-HYDROXYTRYPTAMINE RECEPTOR 2B HopkinsGroom,RussLampel,HingoraniCasas DRUGGABLE GENOME
76 rs55748426 2 231918203 232143440 HTR2B BE0000393 3357 DrugBank antagonist DB01142 Doxepin DOXEPIN chembl:CHEMBL1628227 0.12 309138,7855217 5-HYDROXYTRYPTAMINE RECEPTOR 2B HopkinsGroom,RussLampel,HingoraniCasas DRUGGABLE GENOME
76 rs55748426 2 231918203 232143440 HTR2B 3357 3357 GuideToPharmacology antagonist 135650934 RS-102221 RS-102,221 chembl:CHEMBL88402 0.23 5-HYDROXYTRYPTAMINE RECEPTOR 2B HopkinsGroom,RussLampel,HingoraniCasas DRUGGABLE GENOME
76 rs55748426 2 231918203 232143440 HTR2B BE0000393 3357 DrugBank antagonist DB01079 Tegaserod TEGASEROD chembl:CHEMBL76370 0.7 16495076,15466450,16629860 5-HYDROXYTRYPTAMINE RECEPTOR 2B HopkinsGroom,RussLampel,HingoraniCasas DRUGGABLE GENOME
76 rs55748426 2 231918203 232143440 HTR2B P41595 3357 TdgClinicalTrial CHLORPROTHIXENE CHLORPROTHIXENE CHLORPROTHIXENE chembl:CHEMBL908 0.22 5-HYDROXYTRYPTAMINE RECEPTOR 2B HopkinsGroom,RussLampel,HingoraniCasas DRUGGABLE GENOME
76 rs55748426 2 231918203 232143440 HTR2B 3357 3357 GuideToPharmacology antagonist 135649934 SPIRAMIDE SPIRAMIDE chembl:CHEMBL79834 0.12 5-HYDROXYTRYPTAMINE RECEPTOR 2B HopkinsGroom,RussLampel,HingoraniCasas DRUGGABLE GENOME
76 rs55748426 2 231918203 232143440 HTR2B 3357 3357 GuideToPharmacology agonist 135650530 LORCASERIN LORCASERIN chembl:CHEMBL360328 0.23 5-HYDROXYTRYPTAMINE RECEPTOR 2B HopkinsGroom,RussLampel,HingoraniCasas DRUGGABLE GENOME
76 rs55748426 2 231918203 232143440 HTR2B P41595 3357 TdgClinicalTrial PRX-08066 PRX-08066 PRX-08066 chembl:CHEMBL513994 2.81 5-HYDROXYTRYPTAMINE RECEPTOR 2B HopkinsGroom,RussLampel,HingoraniCasas DRUGGABLE GENOME
76 rs55748426 2 231918203 232143440 HTR2B 3357 3357 GuideToPharmacology antagonist 135650573 VOLINANSERIN VOLINANSERIN chembl:CHEMBL74355 0.23 5-HYDROXYTRYPTAMINE RECEPTOR 2B HopkinsGroom,RussLampel,HingoraniCasas DRUGGABLE GENOME
76 rs55748426 2 231918203 232143440 HTR2B P41595 3357 TdgClinicalTrial RENZAPRIDE RENZAPRIDE RENZAPRIDE chembl:CHEMBL296522 0.14 5-HYDROXYTRYPTAMINE RECEPTOR 2B HopkinsGroom,RussLampel,HingoraniCasas DRUGGABLE GENOME
76 rs55748426 2 231918203 232143440 HTR2B 3357 3357 GuideToPharmacology antagonist 135650580 MESULERGINE MESULERGINE chembl:CHEMBL12314 0.14 5-HYDROXYTRYPTAMINE RECEPTOR 2B HopkinsGroom,RussLampel,HingoraniCasas DRUGGABLE GENOME
76 rs55748426 2 231918203 232143440 HTR2B 3357 3357 GuideToPharmacology agonist 135650181 DIHYDROERGOCRYPTINE DIHYDROERGOCRYPTINE chembl:CHEMBL1743263 0.18 5-HYDROXYTRYPTAMINE RECEPTOR 2B HopkinsGroom,RussLampel,HingoraniCasas DRUGGABLE GENOME
76 rs55748426 2 231918203 232143440 HTR2B HTR2B 3357 DTC ATC-0175 ATC-0175 CHEMBL182150 chembl:CHEMBL182150 1.4 19773162 5-HYDROXYTRYPTAMINE RECEPTOR 2B HopkinsGroom,RussLampel,HingoraniCasas DRUGGABLE GENOME
76 rs55748426 2 231918203 232143440 HTR2B 3357 3357 GuideToPharmacology agonist 135650874 QUINPIROLE QUINPIROLE chembl:CHEMBL240773 0.07 5-HYDROXYTRYPTAMINE RECEPTOR 2B HopkinsGroom,RussLampel,HingoraniCasas DRUGGABLE GENOME
76 rs55748426 2 231918203 232143440 HTR2B BE0000393 3357 DrugBank antagonist DB00543 Amoxapine AMOXAPINE chembl:CHEMBL1113 0.05 10821800 5-HYDROXYTRYPTAMINE RECEPTOR 2B HopkinsGroom,RussLampel,HingoraniCasas DRUGGABLE GENOME
76 rs55748426 2 231918203 232143440 HTR2B 3357 3357 GuideToPharmacology agonist 135651304 VER-3323 CHEMBL309760 chembl:CHEMBL309760 0.12 5-HYDROXYTRYPTAMINE RECEPTOR 2B HopkinsGroom,RussLampel,HingoraniCasas DRUGGABLE GENOME
76 rs55748426 2 231918203 232143440 HTR2B 3357 3357 GuideToPharmacology antagonist 135650574 GLEMANSERIN GLEMANSERIN chembl:CHEMBL18972 0.23 5-HYDROXYTRYPTAMINE RECEPTOR 2B HopkinsGroom,RussLampel,HingoraniCasas DRUGGABLE GENOME
76 rs55748426 2 231918203 232143440 HTR2B 3357 3357 GuideToPharmacology antagonist 135651066 SPIROXATRINE SPIROXATRINE chembl:CHEMBL300555 0.07 5-HYDROXYTRYPTAMINE RECEPTOR 2B HopkinsGroom,RussLampel,HingoraniCasas DRUGGABLE GENOME
76 rs55748426 2 231918203 232143440 HTR2B 3357 3357 GuideToPharmacology agonist 252166637 RELENOPRIDE RELENOPRIDE chembl:CHEMBL3544975 0.23 5-HYDROXYTRYPTAMINE RECEPTOR 2B HopkinsGroom,RussLampel,HingoraniCasas DRUGGABLE GENOME
76 rs55748426 2 231918203 232143440 HTR2B 3357 3357 GuideToPharmacology antagonist 135650939 RS-127445 CHEMBL473186 chembl:CHEMBL473186 0.23 5-HYDROXYTRYPTAMINE RECEPTOR 2B HopkinsGroom,RussLampel,HingoraniCasas DRUGGABLE GENOME
76 rs55748426 2 231918203 232143440 HTR2B BE0000393 3357 DrugBank antagonist DB06016 Cariprazine CARIPRAZINE chembl:CHEMBL2028019 0.2 26510944 5-HYDROXYTRYPTAMINE RECEPTOR 2B HopkinsGroom,RussLampel,HingoraniCasas DRUGGABLE GENOME
76 rs55748426 2 231918203 232143440 HTR2B 3357 3357 GuideToPharmacology agonist 135650614 MK-212 MK-212 chembl:CHEMBL269521 0.1 5-HYDROXYTRYPTAMINE RECEPTOR 2B HopkinsGroom,RussLampel,HingoraniCasas DRUGGABLE GENOME
76 rs55748426 2 231918203 232143440 HTR2B BE0000393 3357 DrugBank agonist DB00715 Paroxetine PAROXETINE chembl:CHEMBL490 0.08 25342944,20846463,25750618 5-HYDROXYTRYPTAMINE RECEPTOR 2B HopkinsGroom,RussLampel,HingoraniCasas DRUGGABLE GENOME
76 rs55748426 2 231918203 232143440 HTR2B 3357 3357 GuideToPharmacology antagonist 404859062 BALOVAPTAN BALOVAPTAN chembl:CHEMBL4297183 0.18 5-HYDROXYTRYPTAMINE RECEPTOR 2B HopkinsGroom,RussLampel,HingoraniCasas DRUGGABLE GENOME
76 rs55748426 2 231918203 232143440 NCL Nucleolin 4691 TTD Itarnafloxin Itarnafloxin QUARFLOXIN chembl:CHEMBL3989407 37.87 21455236 NA NA NA
76 rs55748426 2 231918203 232143440 PTMA P06454 5757 TdgClinicalTrial THYMALFASIN THYMALFASIN THYMALFASIN chembl:CHEMBL2103979 56.81 NA NA NA
78 rs4685022 3 13831209 13836296 WNT7A WNT7A 7476 NCI DES DES DIETHYLSTILBESTROL chembl:CHEMBL411 3.44 9806537 WNT FAMILY MEMBER 7A GO CELL SURFACE
80 rs13079368 3 39472295 39534742 RPSA BE0002402 3921 DrugBank DB04985 Tigapotide TIGAPOTIDE chembl:CHEMBL3040192 11.36 16759641 NA NA NA
80 rs13079368 3 39472295 39534742 MOBP MOBP 4336 PharmGKB creatine creatine CREATINE chembl:CHEMBL283800 16.23 31624333 NA NA NA
81 rs17279437 3 45551393 45818144 LARS2 BE0000204 23395 DrugBank DB00149 Leucine LEUCINE chembl:CHEMBL291962 30.98 17407263,17144674,16774921,17095543,17378584 LEUCYL-TRNA SYNTHETASE 2, MITOCHONDRIAL HopkinsGroom,RussLampel DRUGGABLE GENOME
81 rs17279437 3 45551393 45818144 SACM1L SACM1L 22908 PharmGKB bupropion bupropion BUPROPION chembl:CHEMBL894 5.98 22041458 NA NA NA
81 rs17279437 3 45551393 45818144 LTF BE0000994 4057 DrugBank DB03485 alpha-D-Fucopyranose CHEMBL609880 chembl:CHEMBL609880 22.72 10592235,17139284,17016423 LACTOTRANSFERRIN Pharos TRANSCRIPTION FACTOR
81 rs17279437 3 45551393 45818144 LTF LTF 4057 NCI BACITRACIN BACITRACIN BACITRACIN chembl:CHEMBL1200558 2.84 12042436 LACTOTRANSFERRIN Pharos TRANSCRIPTION FACTOR
81 rs17279437 3 45551393 45818144 LTF Lactotransferrin 4057 TTD Talactoferrin Talactoferrin TALACTOFERRIN ALFA chembl:CHEMBL2108651 5.68 LACTOTRANSFERRIN Pharos TRANSCRIPTION FACTOR
81 rs17279437 3 45551393 45818144 LTF BE0000994 4057 DrugBank DB08439 Parecoxib PARECOXIB chembl:CHEMBL1206690 8.52 10592235 LACTOTRANSFERRIN Pharos TRANSCRIPTION FACTOR
81 rs17279437 3 45551393 45818144 LTF BE0000994 4057 DrugBank DB01811 3h-Indole-5,6-Diol CHEMBL92636 chembl:CHEMBL92636 22.72 10592235,17139284,17016423 LACTOTRANSFERRIN Pharos TRANSCRIPTION FACTOR
82 rs6446218;rs695238;rs73080976 3 48446237 50552866 MAP4 BE0003475 4134 DrugBank DB01229 Paclitaxel PACLITAXEL chembl:CHEMBL428647 0.38 18068131 MICROTUBULE ASSOCIATED PROTEIN 4 Pharos KINASE
82 rs6446218;rs695238;rs73080976 3 48446237 50552866 CDC25A CDC25A 993 DTC 3-(3-STIBONOPHENYL)PROPANOIC ACID 3-(3-STIBONOPHENYL)PROPANOIC ACID CHEMBL2057662 chembl:CHEMBL2057662 56.81 22705189 CELL DIVISION CYCLE 25A dGene,GO PROTEIN PHOSPHATASE
82 rs6446218;rs695238;rs73080976 3 48446237 50552866 CAMP BE0004543 820 DrugBank DB02345 Selenocysteine SELENOCYSTEINE chembl:CHEMBL109962 113.61 10592235,17139284,17016423 CATHELICIDIN ANTIMICROBIAL PEPTIDE HingoraniCasas DRUGGABLE GENOME
82 rs6446218;rs695238;rs73080976 3 48446237 50552866 UQCRC1 BE0001005 7384 DrugBank DB07778 (S)-famoxadone FAMOXADONE chembl:CHEMBL10118 2.27 10592235 UBIQUINOL-CYTOCHROME C REDUCTASE CORE PROTEIN I RussLampel DRUGGABLE GENOME
82 rs6446218;rs695238;rs73080976 3 48446237 50552866 UQCRC1 BE0001005 7384 DrugBank DB07401 Azoxystrobin AZOXYSTROBIN chembl:CHEMBL230001 1.89 10592235 UBIQUINOL-CYTOCHROME C REDUCTASE CORE PROTEIN I RussLampel DRUGGABLE GENOME
82 rs6446218;rs695238;rs73080976 3 48446237 50552866 UQCRC1 BE0001005 7384 DrugBank DB08690 Ubiquinone Q2 COENZYME Q2 chembl:CHEMBL1236595 2.27 10592235 UBIQUINOL-CYTOCHROME C REDUCTASE CORE PROTEIN I RussLampel DRUGGABLE GENOME
82 rs6446218;rs695238;rs73080976 3 48446237 50552866 UQCRC1 BE0001005 7384 DrugBank DB08453 2-Nonyl-4-quinolinol 1-oxide CHEMBL1235570 chembl:CHEMBL1235570 2.27 10592235 UBIQUINOL-CYTOCHROME C REDUCTASE CORE PROTEIN I RussLampel DRUGGABLE GENOME
82 rs6446218;rs695238;rs73080976 3 48446237 50552866 UQCRC1 BE0001005 7384 DrugBank DB04741 Myxothiazol MYXOTHIAZOL chembl:CHEMBL454568 22.72 10592235 UBIQUINOL-CYTOCHROME C REDUCTASE CORE PROTEIN I RussLampel DRUGGABLE GENOME
82 rs6446218;rs695238;rs73080976 3 48446237 50552866 P4HTM PH4 54681 ChemblInteractions inhibitor CHEMBL3544988 DAPRODUSTAT DAPRODUSTAT chembl:CHEMBL3544988 7.1 PROLYL 4-HYDROXYLASE, TRANSMEMBRANE HingoraniCasas DRUGGABLE GENOME
82 rs6446218;rs695238;rs73080976 3 48446237 50552866 P4HTM PH4 54681 ChemblInteractions inhibitor CHEMBL2338329 ROXADUSTAT ROXADUSTAT chembl:CHEMBL2338329 7.1 PROLYL 4-HYDROXYLASE, TRANSMEMBRANE HingoraniCasas DRUGGABLE GENOME
82 rs6446218;rs695238;rs73080976 3 48446237 50552866 IMPDH2 IMPDH2 3615 DTC 6-CL-PRT-BIOTIN 6-CL-PRT-BIOTIN CHEMBL1683024 chembl:CHEMBL1683024 9.47 21295473 INOSINE MONOPHOSPHATE DEHYDROGENASE 2 HingoraniCasas,RussLampel,HopkinsGroom DRUGGABLE GENOME
82 rs6446218;rs695238;rs73080976 3 48446237 50552866 IMPDH2 IMPD2 3615 ChemblInteractions inhibitor CHEMBL1456 MYCOPHENOLATE MOFETIL MYCOPHENOLATE MOFETIL chembl:CHEMBL1456 0.79 INOSINE MONOPHOSPHATE DEHYDROGENASE 2 HingoraniCasas,RussLampel,HopkinsGroom DRUGGABLE GENOME
82 rs6446218;rs695238;rs73080976 3 48446237 50552866 IMPDH2 BE0000722 3615 DrugBank DB03070 Selenazole-4-carboxyamide-adenine dinucleotide CHEMBL451855 chembl:CHEMBL451855 14.2 17139284,17016423 INOSINE MONOPHOSPHATE DEHYDROGENASE 2 HingoraniCasas,RussLampel,HopkinsGroom DRUGGABLE GENOME
82 rs6446218;rs695238;rs73080976 3 48446237 50552866 IMPDH2 IMPD2 3615 ChemblInteractions inhibitor CHEMBL866 MYCOPHENOLIC ACID MYCOPHENOLIC ACID chembl:CHEMBL866 0.59 INOSINE MONOPHOSPHATE DEHYDROGENASE 2 HingoraniCasas,RussLampel,HopkinsGroom DRUGGABLE GENOME
82 rs6446218;rs695238;rs73080976 3 48446237 50552866 IMPDH2 3615 3615 GuideToPharmacology inhibitor 405067333 MERIMEPODIB MERIMEPODIB chembl:CHEMBL304087 4.73 INOSINE MONOPHOSPHATE DEHYDROGENASE 2 HingoraniCasas,RussLampel,HopkinsGroom DRUGGABLE GENOME
82 rs6446218;rs695238;rs73080976 3 48446237 50552866 IMPDH2 BE0000722 3615 DrugBank DB04566 Inosinic Acid CHEMBL1207374 chembl:CHEMBL1207374 6.31 10592235,17139284,17016423 INOSINE MONOPHOSPHATE DEHYDROGENASE 2 HingoraniCasas,RussLampel,HopkinsGroom DRUGGABLE GENOME
82 rs6446218;rs695238;rs73080976 3 48446237 50552866 IMPDH2 P12268 3615 TdgClinicalTrial AVN-944 AVN-944 AVN-944 chembl:CHEMBL3349001 2.37 INOSINE MONOPHOSPHATE DEHYDROGENASE 2 HingoraniCasas,RussLampel,HopkinsGroom DRUGGABLE GENOME
82 rs6446218;rs695238;rs73080976 3 48446237 50552866 IMPDH2 3615 3615 GuideToPharmacology inhibitor 178103448 RIBAVIRIN RIBAVIRIN chembl:CHEMBL1643 0.86 INOSINE MONOPHOSPHATE DEHYDROGENASE 2 HingoraniCasas,RussLampel,HopkinsGroom DRUGGABLE GENOME
82 rs6446218;rs695238;rs73080976 3 48446237 50552866 IMPDH2 IMPD2 3615 ChemblInteractions inhibitor CHEMBL1200955 MYCOPHENOLATE MOFETIL HYDROCHLORIDE MYCOPHENOLATE MOFETIL HYDROCHLORIDE chembl:CHEMBL1200955 2.37 INOSINE MONOPHOSPHATE DEHYDROGENASE 2 HingoraniCasas,RussLampel,HopkinsGroom DRUGGABLE GENOME
82 rs6446218;rs695238;rs73080976 3 48446237 50552866 GPX1 BE0000816 2876 DrugBank cofactor DB00143 Glutathione GLUTATHIONE chembl:CHEMBL1543 5.34 2742004,16721761,15679624,17139284,17016423 GLUTATHIONE PEROXIDASE 1 HingoraniCasas,HopkinsGroom,RussLampel DRUGGABLE GENOME
82 rs6446218;rs695238;rs73080976 3 48446237 50552866 GPX1 BE0000816 2876 DrugBank stimulator DB09061 Cannabidiol CANNABIDIOL chembl:CHEMBL190461 0.88 26264914 GLUTATHIONE PEROXIDASE 1 HingoraniCasas,HopkinsGroom,RussLampel DRUGGABLE GENOME
82 rs6446218;rs695238;rs73080976 3 48446237 50552866 RHOA RHOA 387 PharmGKB pravastatin pravastatin PRAVASTATIN chembl:CHEMBL1144 0.63 23166513 RAS HOMOLOG FAMILY MEMBER A Pharos KINASE
82 rs6446218;rs695238;rs73080976 3 48446237 50552866 RHOA RHOA 387 DTC ROTTLERIN ROTTLERIN ROTTLERIN chembl:CHEMBL34241 1.89 22093759 RAS HOMOLOG FAMILY MEMBER A Pharos KINASE
82 rs6446218;rs695238;rs73080976 3 48446237 50552866 RHOA RHOA 387 DTC CLAUSINE E CLAUSINE E CLAUSINE E chembl:CHEMBL235934 22.72 22093759 RAS HOMOLOG FAMILY MEMBER A Pharos KINASE
82 rs6446218;rs695238;rs73080976 3 48446237 50552866 AMT BE0000010 275 DrugBank DB04789 5-methyltetrahydrofolic acid CHEMBL1221561 chembl:CHEMBL1221561 18.94 AMINOMETHYLTRANSFERASE HumanProteinAtlas ENZYME
82 rs6446218;rs695238;rs73080976 3 48446237 50552866 AMT BE0000010 275 DrugBank cofactor DB00116 Tetrahydrofolic acid TETRAHYDROFOLATE chembl:CHEMBL2074655 6.89 15090517,17139284,17016423 AMINOMETHYLTRANSFERASE HumanProteinAtlas ENZYME
82 rs6446218;rs695238;rs73080976 3 48446237 50552866 MST1R MST1R 4486 DTC ALSTERPAULLONE ALSTERPAULLONE ALSTERPAULLONE chembl:CHEMBL50894 0.04 MACROPHAGE STIMULATING 1 RECEPTOR GO,HumanProteinAtlas CELL SURFACE
82 rs6446218;rs695238;rs73080976 3 48446237 50552866 MST1R PTK8 4486 ChemblInteractions inhibitor CHEMBL254760 MGCD-265 MGCD-265 chembl:CHEMBL254760 0.35 MACROPHAGE STIMULATING 1 RECEPTOR GO,HumanProteinAtlas CELL SURFACE
82 rs6446218;rs695238;rs73080976 3 48446237 50552866 MST1R MST1R 4486 DTC ILORASERTIB ILORASERTIB ILORASERTIB chembl:CHEMBL1980297 0.02 MACROPHAGE STIMULATING 1 RECEPTOR GO,HumanProteinAtlas CELL SURFACE
82 rs6446218;rs695238;rs73080976 3 48446237 50552866 MST1R MST1R 4486 DTC AZD-1152-HQPA AZD-1152-HQPA AZD-1152-HQPA chembl:CHEMBL215152 0.1 MACROPHAGE STIMULATING 1 RECEPTOR GO,HumanProteinAtlas CELL SURFACE
82 rs6446218;rs695238;rs73080976 3 48446237 50552866 MST1R MST1R 4486 DTC 681640 681640 CHEMBL379975 chembl:CHEMBL379975 0.05 MACROPHAGE STIMULATING 1 RECEPTOR GO,HumanProteinAtlas CELL SURFACE
82 rs6446218;rs695238;rs73080976 3 48446237 50552866 MST1R RON 4486 TALC inhibitor MGCD265 MGCD265 GLESATINIB chembl:CHEMBL3989914 0.53 MACROPHAGE STIMULATING 1 RECEPTOR GO,HumanProteinAtlas CELL SURFACE
82 rs6446218;rs695238;rs73080976 3 48446237 50552866 MST1R MST1R 4486 DTC PD-0166285 PD-0166285 PD-0166285 chembl:CHEMBL49120 0.04 MACROPHAGE STIMULATING 1 RECEPTOR GO,HumanProteinAtlas CELL SURFACE
82 rs6446218;rs695238;rs73080976 3 48446237 50552866 MST1R 4486 4486 GuideToPharmacology inhibitor 249565645 MK-2461 MK-2461 chembl:CHEMBL1822792 0.3 MACROPHAGE STIMULATING 1 RECEPTOR GO,HumanProteinAtlas CELL SURFACE
82 rs6446218;rs695238;rs73080976 3 48446237 50552866 MST1R 4486 4486 GuideToPharmacology inhibitor 249565636 BMS-777607 BMS-777607 chembl:CHEMBL460702 0.35 MACROPHAGE STIMULATING 1 RECEPTOR GO,HumanProteinAtlas CELL SURFACE
82 rs6446218;rs695238;rs73080976 3 48446237 50552866 MST1R PTK8 4486 ChemblInteractions inhibitor CHEMBL2323775 MK-8033 MK-8033 chembl:CHEMBL2323775 1.05 MACROPHAGE STIMULATING 1 RECEPTOR GO,HumanProteinAtlas CELL SURFACE
82 rs6446218;rs695238;rs73080976 3 48446237 50552866 MST1R MST1R 4486 DTC CEDIRANIB CEDIRANIB CEDIRANIB chembl:CHEMBL491473 0.04 MACROPHAGE STIMULATING 1 RECEPTOR GO,HumanProteinAtlas CELL SURFACE
82 rs6446218;rs695238;rs73080976 3 48446237 50552866 MST1R RON 4486 TALC inhibitor FORETINIB FORETINIB FORETINIB chembl:CHEMBL1230609 0.15 MACROPHAGE STIMULATING 1 RECEPTOR GO,HumanProteinAtlas CELL SURFACE
82 rs6446218;rs695238;rs73080976 3 48446237 50552866 MST1R MST1R 4486 DTC BMS-754807 BMS-754807 BMS-754807 chembl:CHEMBL575448 0.32 19778024 MACROPHAGE STIMULATING 1 RECEPTOR GO,HumanProteinAtlas CELL SURFACE
82 rs6446218;rs695238;rs73080976 3 48446237 50552866 GNAT1 BE0003945 2779 DrugBank DB02994 Cacodylic acid CACODYLIC ACID chembl:CHEMBL1231644 37.87 10592235,17139284,17016423 G PROTEIN SUBUNIT ALPHA TRANSDUCIN 1 Pharos G PROTEIN COUPLED RECEPTOR
82 rs6446218;rs695238;rs73080976 3 48446237 50552866 HYAL2 HYAL2 8692 NCI DEXAMETHASONE DEXAMETHASONE DEXAMETHASONE chembl:CHEMBL384467 0.66 212383 HYALURONOGLUCOSAMINIDASE 2 HingoraniCasas DRUGGABLE GENOME
82 rs6446218;rs695238;rs73080976 3 48446237 50552866 CACNA2D2 Q9NY47 9254 TdgClinicalTrial BUDIODARONE BUDIODARONE BUDIODARONE chembl:CHEMBL2105631 1.01 CALCIUM VOLTAGE-GATED CHANNEL AUXILIARY SUBUNIT ALPHA2DELTA 2 IDG,Pharos ION CHANNEL
82 rs6446218;rs695238;rs73080976 3 48446237 50552866 CACNA2D2 BE0002396 9254 DrugBank inhibitor DB01244 Bepridil BEPRIDIL chembl:CHEMBL1008 0.76 1281221,7565636 CALCIUM VOLTAGE-GATED CHANNEL AUXILIARY SUBUNIT ALPHA2DELTA 2 IDG,Pharos ION CHANNEL
82 rs6446218;rs695238;rs73080976 3 48446237 50552866 CACNA2D2 KIAA0558 9254 ChemblInteractions modulator CHEMBL3545257 MIROGABALIN BESYLATE MIROGABALIN BESYLATE chembl:CHEMBL3545257 2.03 CALCIUM VOLTAGE-GATED CHANNEL AUXILIARY SUBUNIT ALPHA2DELTA 2 IDG,Pharos ION CHANNEL
82 rs6446218;rs695238;rs73080976 3 48446237 50552866 CACNA2D2 Q9NY47 9254 TdgClinicalTrial SAFINAMIDE SAFINAMIDE SAFINAMIDE chembl:CHEMBL396778 0.27 CALCIUM VOLTAGE-GATED CHANNEL AUXILIARY SUBUNIT ALPHA2DELTA 2 IDG,Pharos ION CHANNEL
82 rs6446218;rs695238;rs73080976 3 48446237 50552866 CISH CISH 1154 NCI EPO EPO EPOETIN ALFA chembl:CHEMBL1201565 5.98 12396724 NA NA NA
82 rs6446218;rs695238;rs73080976 3 48446237 50552866 MAPKAPK3 BE0004064 7867 DrugBank DB07728 2-[2-(2-FLUOROPHENYL)PYRIDIN-4-YL]-1,5,6,7-TETRAHYDRO-4H-PYRROLO[3,2-C]PYRIDIN-4-ONE CHEMBL226471 chembl:CHEMBL226471 18.94 10592235 MITOGEN-ACTIVATED PROTEIN KINASE-ACTIVATED PROTEIN KINASE 3 dGene,Pharos,HopkinsGroom KINASE
82 rs6446218;rs695238;rs73080976 3 48446237 50552866 MAPKAPK3 BE0004064 7867 DrugBank DB08358 2-(2-QUINOLIN-3-YLPYRIDIN-4-YL)-1,5,6,7-TETRAHYDRO-4H-PYRROLO[3,2-C]PYRIDIN-4-ONE CHEMBL226403 chembl:CHEMBL226403 18.94 10592235 MITOGEN-ACTIVATED PROTEIN KINASE-ACTIVATED PROTEIN KINASE 3 dGene,Pharos,HopkinsGroom KINASE
82 rs6446218;rs695238;rs73080976 3 48446237 50552866 ALAS1 BE0002158 211 DrugBank cofactor DB00114 Pyridoxal phosphate PYRIDOXAL PHOSPHATE chembl:CHEMBL82202 4.92 12699240,12191993,15251194,17469798,15840827 5'-AMINOLEVULINATE SYNTHASE 1 Pharos ENZYME
82 rs6446218;rs695238;rs73080976 3 48446237 50552866 ALAS1 BE0000409 211 DrugBank substrate DB00145 Glycine GLYCINE chembl:CHEMBL773 2.58 17578005,17469798 5'-AMINOLEVULINATE SYNTHASE 1 Pharos ENZYME
82 rs6446218;rs695238;rs73080976 3 48446237 50552866 TLR9 Q9NR96 54106 TdgClinicalTrial PF-3512676 PF-3512676 AGATOLIMOD chembl:CHEMBL2103792 10.02 TOLL LIKE RECEPTOR 9 HingoraniCasas,HingoraniCasas DRUGGABLE GENOME
82 rs6446218;rs695238;rs73080976 3 48446237 50552866 TLR9 Toll-like receptor 9 54106 TTD IMO-2055 IMO-2055 EMD-1201081 chembl:CHEMBL4297993 3.34 TOLL LIKE RECEPTOR 9 HingoraniCasas,HingoraniCasas DRUGGABLE GENOME
82 rs6446218;rs695238;rs73080976 3 48446237 50552866 TLR9 TLR9 54106 DTC CHLOROQUINE CHLOROQUINE CHLOROQUINE chembl:CHEMBL76 1.57 19949061 TOLL LIKE RECEPTOR 9 HingoraniCasas,HingoraniCasas DRUGGABLE GENOME
82 rs6446218;rs695238;rs73080976 3 48446237 50552866 TLR9 TLR9 54106 DTC CID 100335 CID 100335 CHEMBL1520346 chembl:CHEMBL1520346 0.67 TOLL LIKE RECEPTOR 9 HingoraniCasas,HingoraniCasas DRUGGABLE GENOME
82 rs6446218;rs695238;rs73080976 3 48446237 50552866 TLR9 TLR9 54106 DTC DEMETHOXYCURCUMIN DEMETHOXYCURCUMIN DEMETHOXYCURCUMIN chembl:CHEMBL179512 0.56 TOLL LIKE RECEPTOR 9 HingoraniCasas,HingoraniCasas DRUGGABLE GENOME
82 rs6446218;rs695238;rs73080976 3 48446237 50552866 TLR9 TLR9 54106 ChemblInteractions antagonist CHEMBL1690 HYDROXYCHLOROQUINE SULFATE HYDROXYCHLOROQUINE SULFATE chembl:CHEMBL1690 1.67 TOLL LIKE RECEPTOR 9 HingoraniCasas,HingoraniCasas DRUGGABLE GENOME
82 rs6446218;rs695238;rs73080976 3 48446237 50552866 TLR9 Toll-like receptor 9 54106 TTD Litenimod Litenimod LITENIMOD chembl:CHEMBL2108298 3.34 TOLL LIKE RECEPTOR 9 HingoraniCasas,HingoraniCasas DRUGGABLE GENOME
82 rs6446218;rs695238;rs73080976 3 48446237 50552866 TLR9 Toll-like receptor 9 54106 TTD IMO-2125 IMO-2125 TILSOTOLIMOD chembl:CHEMBL4297838 3.34 TOLL LIKE RECEPTOR 9 HingoraniCasas,HingoraniCasas DRUGGABLE GENOME
82 rs6446218;rs695238;rs73080976 3 48446237 50552866 TLR9 BE0001171 54106 DrugBank antagonist DB01611 Hydroxychloroquine HYDROXYCHLOROQUINE chembl:CHEMBL1535 1.39 14579285,18220957 TOLL LIKE RECEPTOR 9 HingoraniCasas,HingoraniCasas DRUGGABLE GENOME
82 rs6446218;rs695238;rs73080976 3 48446237 50552866 TLR9 BE0001171 54106 DrugBank DB05475 Golotimod GOLOTIMOD chembl:CHEMBL2103812 0.67 TOLL LIKE RECEPTOR 9 HingoraniCasas,HingoraniCasas DRUGGABLE GENOME
82 rs6446218;rs695238;rs73080976 3 48446237 50552866 TLR9 TLR9 54106 ChemblInteractions agonist CHEMBL2103793 AGATOLIMOD SODIUM AGATOLIMOD SODIUM chembl:CHEMBL2103793 3.34 TOLL LIKE RECEPTOR 9 HingoraniCasas,HingoraniCasas DRUGGABLE GENOME
82 rs6446218;rs695238;rs73080976 3 48446237 50552866 TLR9 Toll-like receptor 9 54106 TTD MGN-1703 MGN-1703 LEFITOLIMOD chembl:CHEMBL4297776 3.34 TOLL LIKE RECEPTOR 9 HingoraniCasas,HingoraniCasas DRUGGABLE GENOME
82 rs6446218;rs695238;rs73080976 3 48446237 50552866 TLR9 Toll-like receptor 9 54106 TTD GNKG-168 GNKG-168 GNKG-168 chembl:CHEMBL4297962 3.34 TOLL LIKE RECEPTOR 9 HingoraniCasas,HingoraniCasas DRUGGABLE GENOME
84 rs66782572 3 52217088 52847601 PARP3 ADPRT3 10039 ChemblInteractions inhibitor CHEMBL506871 VELIPARIB VELIPARIB chembl:CHEMBL506871 0.81 POLY(ADP-RIBOSE) POLYMERASE FAMILY MEMBER 3 GuideToPharmacology,Pharos ENZYME
84 rs66782572 3 52217088 52847601 PARP3 BE0004049 10039 DrugBank DB08058 4-[3-(1,4-diazepan-1-ylcarbonyl)-4-fluorobenzyl]phthalazin-1(2H)-one CHEMBL380648 chembl:CHEMBL380648 16.23 10592235 POLY(ADP-RIBOSE) POLYMERASE FAMILY MEMBER 3 GuideToPharmacology,Pharos ENZYME
84 rs66782572 3 52217088 52847601 PARP3 BE0004049 10039 DrugBank DB08348 N~2~,N~2~-DIMETHYL-N~1~-(6-OXO-5,6-DIHYDROPHENANTHRIDIN-2-YL)GLYCINAMIDE PJ34 chembl:CHEMBL372303 5.41 10592235 POLY(ADP-RIBOSE) POLYMERASE FAMILY MEMBER 3 GuideToPharmacology,Pharos ENZYME
84 rs66782572 3 52217088 52847601 PARP3 ADPRT3 10039 ChemblInteractions inhibitor CHEMBL3833368 RUCAPARIB CAMSYLATE RUCAPARIB CAMSYLATE chembl:CHEMBL3833368 2.71 POLY(ADP-RIBOSE) POLYMERASE FAMILY MEMBER 3 GuideToPharmacology,Pharos ENZYME
84 rs66782572 3 52217088 52847601 PARP3 ADPRT3 10039 ChemblInteractions inhibitor CHEMBL521686 OLAPARIB OLAPARIB chembl:CHEMBL521686 0.81 POLY(ADP-RIBOSE) POLYMERASE FAMILY MEMBER 3 GuideToPharmacology,Pharos ENZYME
84 rs66782572 3 52217088 52847601 PARP3 PARP3 10039 PharmGKB rucaparib rucaparib RUCAPARIB chembl:CHEMBL1173055 0.74 POLY(ADP-RIBOSE) POLYMERASE FAMILY MEMBER 3 GuideToPharmacology,Pharos ENZYME
84 rs66782572 3 52217088 52847601 PARP3 BE0004049 10039 DrugBank DB07677 2-methyl-3,5,7,8-tetrahydro-4H-thiopyrano[4,3-d]pyrimidin-4-one CHEMBL483348 chembl:CHEMBL483348 16.23 10592235 POLY(ADP-RIBOSE) POLYMERASE FAMILY MEMBER 3 GuideToPharmacology,Pharos ENZYME
84 rs66782572 3 52217088 52847601 BAP1 BAP1 8314 CIViC SUNITINIB SUNITINIB SUNITINIB chembl:CHEMBL535 0.44 27751729 BRCA1 ASSOCIATED PROTEIN 1 HumanProteinAtlas,GuideToPharmacology,Pharos ENZYME
84 rs66782572 3 52217088 52847601 BAP1 BAP1 8314 CIViC VORINOSTAT VORINOSTAT VORINOSTAT chembl:CHEMBL98 0.4 22038994 BRCA1 ASSOCIATED PROTEIN 1 HumanProteinAtlas,GuideToPharmacology,Pharos ENZYME
84 rs66782572 3 52217088 52847601 TNNC1 Troponin C 7134 TTD Levosimendan Levosimendan LEVOSIMENDAN chembl:CHEMBL2051955 14.2 TROPONIN C1, SLOW SKELETAL AND CARDIAC TYPE HingoraniCasas DRUGGABLE GENOME
84 rs66782572 3 52217088 52847601 TNNC1 BE0001024 7134 DrugBank DB04513 N-(6-Aminohexyl)-5-Chloro-1-Naphthalenesulfonamide CHEMBL41631 chembl:CHEMBL41631 3.79 10592235 TROPONIN C1, SLOW SKELETAL AND CARDIAC TYPE HingoraniCasas DRUGGABLE GENOME
84 rs66782572 3 52217088 52847601 TNNC1 BE0001024 7134 DrugBank DB00831 Trifluoperazine TRIFLUOPERAZINE chembl:CHEMBL422 0.55 10592235,9525919 TROPONIN C1, SLOW SKELETAL AND CARDIAC TYPE HingoraniCasas DRUGGABLE GENOME
84 rs66782572 3 52217088 52847601 TNNC1 BE0001024 7134 DrugBank stimulator DB01375 Aluminium monostearate CHEMBL3185220 chembl:CHEMBL3185220 2.84 11752352 TROPONIN C1, SLOW SKELETAL AND CARDIAC TYPE HingoraniCasas DRUGGABLE GENOME
84 rs66782572 3 52217088 52847601 NISCH BE0003580 11188 DrugBank agonist DB09242 Moxonidine MOXONIDINE chembl:CHEMBL19236 14.2 8380858,7791087 NISCHARIN Pharos KINASE
84 rs66782572 3 52217088 52847601 NISCH BE0003580 11188 DrugBank agonist DB00697 Tizanidine TIZANIDINE chembl:CHEMBL1079 12.62 18602099,26962521 NISCHARIN Pharos KINASE
84 rs66782572 3 52217088 52847601 NISCH BE0003580 11188 DrugBank agonist DB08838 Agmatine AGMATINE chembl:CHEMBL58343 5.41 7906055 NISCHARIN Pharos KINASE
84 rs66782572 3 52217088 52847601 PBRM1 PBRM1 55193 DTC ALPRAZOLAM ALPRAZOLAM ALPRAZOLAM chembl:CHEMBL661 0.42 22137933 POLYBROMO 1 CarisMolecularIntelligence,Tempus,FoundationOneGenes,MskImpact CLINICALLY ACTIONABLE
84 rs66782572 3 52217088 52847601 PBRM1 PBRM1 55193 CIViC IPILIMUMAB IPILIMUMAB IPILIMUMAB chembl:CHEMBL1789844 2.52 29301960 POLYBROMO 1 CarisMolecularIntelligence,Tempus,FoundationOneGenes,MskImpact CLINICALLY ACTIONABLE
84 rs66782572 3 52217088 52847601 PBRM1 PBRM1 55193 DTC TRIAZOLAM TRIAZOLAM TRIAZOLAM chembl:CHEMBL646 0.42 22137933 POLYBROMO 1 CarisMolecularIntelligence,Tempus,FoundationOneGenes,MskImpact CLINICALLY ACTIONABLE
84 rs66782572 3 52217088 52847601 NEK4 NEK4 6787 DTC TAMATINIB TAMATINIB R-406 chembl:CHEMBL475251 0.06 NIMA RELATED KINASE 4 GO,dGene SERINE THREONINE KINASE
91 rs9883387;rs35124509 3 89121394 90503193 HTR1F 3355 3355 GuideToPharmacology agonist 135649836 5-MEO-DMT 5-MEO-DMT chembl:CHEMBL7257 0.32 5-HYDROXYTRYPTAMINE RECEPTOR 1F HingoraniCasas,HopkinsGroom,RussLampel DRUGGABLE GENOME
91 rs9883387;rs35124509 3 89121394 90503193 HTR1F 3355 3355 GuideToPharmacology agonist 178100757 LASMIDITAN LASMIDITAN chembl:CHEMBL3039520 11.36 5-HYDROXYTRYPTAMINE RECEPTOR 1F HingoraniCasas,HopkinsGroom,RussLampel DRUGGABLE GENOME
91 rs9883387;rs35124509 3 89121394 90503193 HTR1F 3355 3355 GuideToPharmacology agonist 178100756 BRL-54443 CHEMBL1256797 chembl:CHEMBL1256797 0.47 5-HYDROXYTRYPTAMINE RECEPTOR 1F HingoraniCasas,HopkinsGroom,RussLampel DRUGGABLE GENOME
91 rs9883387;rs35124509 3 89121394 90503193 HTR1F 5-HT 1F receptor 3355 TTD LY-334370 LY-334370 CHEMBL101690 chembl:CHEMBL101690 1.89 5-HYDROXYTRYPTAMINE RECEPTOR 1F HingoraniCasas,HopkinsGroom,RussLampel DRUGGABLE GENOME
91 rs9883387;rs35124509 3 89121394 90503193 EPHA3 Ephrin type-A receptor 3 2042 TTD KB-004 KB-004 KB-004 chembl:CHEMBL2109398 11.36 EPH RECEPTOR A3 HingoraniCasas,RussLampel,HopkinsGroom DRUGGABLE GENOME
91 rs9883387;rs35124509 3 89121394 90503193 EPHA3 2042 2042 GuideToPharmacology inhibitor 363894214 SITRAVATINIB SITRAVATINIB chembl:CHEMBL3989926 0.87 EPH RECEPTOR A3 HingoraniCasas,RussLampel,HopkinsGroom DRUGGABLE GENOME
95 rs13091945 3 113010303 113309149 CD200 MOX1 4345 ChemblInteractions inhibitor CHEMBL1743067 SAMALIZUMAB SAMALIZUMAB chembl:CHEMBL1743067 170.42 CD200 MOLECULE HingoraniCasas DRUGGABLE GENOME
97 rs3772832 3 124438329 124546058 UMPS UMPS 7372 PharmGKB capecitabine capecitabine CAPECITABINE chembl:CHEMBL1773 1.05 20647221,28347776,16818689 URIDINE MONOPHOSPHATE SYNTHETASE HopkinsGroom,HingoraniCasas,RussLampel DRUGGABLE GENOME
97 rs3772832 3 124438329 124546058 UMPS BE0004473 7372 DrugBank DB02890 6-hydroxyuridine-5'-phosphate CHEMBL383923 chembl:CHEMBL383923 37.87 10592235,17139284,17016423 URIDINE MONOPHOSPHATE SYNTHETASE HopkinsGroom,HingoraniCasas,RussLampel DRUGGABLE GENOME
97 rs3772832 3 124438329 124546058 UMPS UMPS 7372 DTC 5-FLUORO-6-AMIDO-UMP 5-FLUORO-6-AMIDO-UMP CHEMBL1164954 chembl:CHEMBL1164954 18.94 20452222 URIDINE MONOPHOSPHATE SYNTHETASE HopkinsGroom,HingoraniCasas,RussLampel DRUGGABLE GENOME
97 rs3772832 3 124438329 124546058 UMPS UMPS 7372 PharmGKB tegafur tegafur TEGAFUR chembl:CHEMBL20883 7.1 20647221,16818689 URIDINE MONOPHOSPHATE SYNTHETASE HopkinsGroom,HingoraniCasas,RussLampel DRUGGABLE GENOME
97 rs3772832 3 124438329 124546058 UMPS UMPS 7372 PharmGKB leucovorin leucovorin LEUCOVORIN chembl:CHEMBL1679 1.01 20647221,16818689 URIDINE MONOPHOSPHATE SYNTHETASE HopkinsGroom,HingoraniCasas,RussLampel DRUGGABLE GENOME
100 rs4428180 3 133433523 133490334 TF Transferase unspecific 7018 TTD Ademetionine Ademetionine ADEMETIONINE chembl:CHEMBL1088977 0.47 TRANSFERRIN HingoraniCasas DRUGGABLE GENOME
100 rs4428180 3 133433523 133490334 TF BE0000510 7018 DrugBank DB14518 Aluminum acetate ALUMINUM ACETATE chembl:CHEMBL1201015 5.92 16139893,17629565,16301797,11327511 TRANSFERRIN HingoraniCasas DRUGGABLE GENOME
100 rs4428180 3 133433523 133490334 TF BE0000510 7018 DrugBank DB00677 Isoflurophate ISOFLUROPHATE chembl:CHEMBL1025 3.16 18930948 TRANSFERRIN HingoraniCasas DRUGGABLE GENOME
100 rs4428180 3 133433523 133490334 TF BE0000510 7018 DrugBank DB14501 Ferrous glycine sulfate FERROUS GLYCINE SULFATE chembl:CHEMBL3707208 0.73 21049900 TRANSFERRIN HingoraniCasas DRUGGABLE GENOME
100 rs4428180 3 133433523 133490334 TF BE0000510 7018 DrugBank DB14517 Aluminium phosphate ALUMINUM PHOSPHATE chembl:CHEMBL3833315 5.92 16139893,17629565,16301797,11327511 TRANSFERRIN HingoraniCasas DRUGGABLE GENOME
100 rs4428180 3 133433523 133490334 TF BE0000510 7018 DrugBank DB14491 Ferrous fumarate FERROUS FUMARATE chembl:CHEMBL1200640 0.73 21049900 TRANSFERRIN HingoraniCasas DRUGGABLE GENOME
100 rs4428180 3 133433523 133490334 TF BE0000510 7018 DrugBank DB11397 Dichlorvos DICHLORVOS chembl:CHEMBL167911 1.58 18930948 TRANSFERRIN HingoraniCasas DRUGGABLE GENOME
102 rs57946797;rs7639019;rs7635829;rs2279829 3 146269735 147328796 AGTR1 P30556 185 TdgClinicalTrial TASOSARTAN TASOSARTAN TASOSARTAN chembl:CHEMBL432162 5.01 ANGIOTENSIN II RECEPTOR TYPE 1 GO,dGene,GuideToPharmacology,HopkinsGroom G PROTEIN COUPLED RECEPTOR
102 rs57946797;rs7639019;rs7635829;rs2279829 3 146269735 147328796 AGTR1 BE0000062 185 DrugBank DB05739 CYT006-AngQb CYT006-ANGQB wikidata:Q5015001 0.37 ANGIOTENSIN II RECEPTOR TYPE 1 GO,dGene,GuideToPharmacology,HopkinsGroom G PROTEIN COUPLED RECEPTOR
102 rs57946797;rs7639019;rs7635829;rs2279829 3 146269735 147328796 AGTR1 Angiotensin II receptor type-1 185 TTD Losartan Losartan LOSARTAN chembl:CHEMBL191 2.1 ANGIOTENSIN II RECEPTOR TYPE 1 GO,dGene,GuideToPharmacology,HopkinsGroom G PROTEIN COUPLED RECEPTOR
102 rs57946797;rs7639019;rs7635829;rs2279829 3 146269735 147328796 AGTR1 AGTR1A 185 ChemblInteractions antagonist CHEMBL2103795 AZILSARTAN KAMEDOXOMIL AZILSARTAN KAMEDOXOMIL chembl:CHEMBL2103795 1.11 ANGIOTENSIN II RECEPTOR TYPE 1 GO,dGene,GuideToPharmacology,HopkinsGroom G PROTEIN COUPLED RECEPTOR
102 rs57946797;rs7639019;rs7635829;rs2279829 3 146269735 147328796 AGTR1 185 185 GuideToPharmacology antagonist 178103483 AZILSARTAN AZILSARTAN chembl:CHEMBL57242 4.46 ANGIOTENSIN II RECEPTOR TYPE 1 GO,dGene,GuideToPharmacology,HopkinsGroom G PROTEIN COUPLED RECEPTOR
102 rs57946797;rs7639019;rs7635829;rs2279829 3 146269735 147328796 AGTR1 Angiotensin II receptor type-1 185 TTD Valsartan Valsartan VALSARTAN chembl:CHEMBL1069 6.68 ANGIOTENSIN II RECEPTOR TYPE 1 GO,dGene,GuideToPharmacology,HopkinsGroom G PROTEIN COUPLED RECEPTOR
102 rs57946797;rs7639019;rs7635829;rs2279829 3 146269735 147328796 AGTR1 Angiotensin II receptor type-1 185 TTD Telmisartan Telmisartan TELMISARTAN chembl:CHEMBL1017 2.78 ANGIOTENSIN II RECEPTOR TYPE 1 GO,dGene,GuideToPharmacology,HopkinsGroom G PROTEIN COUPLED RECEPTOR
102 rs57946797;rs7639019;rs7635829;rs2279829 3 146269735 147328796 AGTR1 AGTR1 185 DTC DNDI1417132 DNDI1417132 CHEMBL1492017 chembl:CHEMBL1492017 0.19 ANGIOTENSIN II RECEPTOR TYPE 1 GO,dGene,GuideToPharmacology,HopkinsGroom G PROTEIN COUPLED RECEPTOR
102 rs57946797;rs7639019;rs7635829;rs2279829 3 146269735 147328796 AGTR1 AGTR1 185 DTC DNDI1417478 DNDI1417478 CHEMBL1972216 chembl:CHEMBL1972216 0.56 ANGIOTENSIN II RECEPTOR TYPE 1 GO,dGene,GuideToPharmacology,HopkinsGroom G PROTEIN COUPLED RECEPTOR
102 rs57946797;rs7639019;rs7635829;rs2279829 3 146269735 147328796 AGTR1 BE0000062 185 DrugBank antagonist DB00275 Olmesartan OLMESARTAN chembl:CHEMBL1516 6.13 17163232,11451212,16220064,11752352,16775509,12076183 ANGIOTENSIN II RECEPTOR TYPE 1 GO,dGene,GuideToPharmacology,HopkinsGroom G PROTEIN COUPLED RECEPTOR
102 rs57946797;rs7639019;rs7635829;rs2279829 3 146269735 147328796 AGTR1 Angiotensin II receptor type-1 185 TTD CL-329167 CL-329167 CL-329167 chembl:CHEMBL275875 1.11 ANGIOTENSIN II RECEPTOR TYPE 1 GO,dGene,GuideToPharmacology,HopkinsGroom G PROTEIN COUPLED RECEPTOR
102 rs57946797;rs7639019;rs7635829;rs2279829 3 146269735 147328796 AGTR1 P30556 185 TEND SAPRISARTAN SAPRISARTAN SAPRISARTAN chembl:CHEMBL305544 6.68 ANGIOTENSIN II RECEPTOR TYPE 1 GO,dGene,GuideToPharmacology,HopkinsGroom G PROTEIN COUPLED RECEPTOR
102 rs57946797;rs7639019;rs7635829;rs2279829 3 146269735 147328796 AGTR1 AGTR1 185 DTC 2-PYRIDYLCARBOXALDEHYDE P-BROMOBENZOYLHYDRAZONE 2-PYRIDYLCARBOXALDEHYDE P-BROMOBENZOYLHYDRAZONE CHEMBL400912 chembl:CHEMBL400912 1.11 ANGIOTENSIN II RECEPTOR TYPE 1 GO,dGene,GuideToPharmacology,HopkinsGroom G PROTEIN COUPLED RECEPTOR
102 rs57946797;rs7639019;rs7635829;rs2279829 3 146269735 147328796 AGTR1 AGTR1 185 DTC SJ000001592 SJ000001592 CHEMBL591834 chembl:CHEMBL591834 0.16 ANGIOTENSIN II RECEPTOR TYPE 1 GO,dGene,GuideToPharmacology,HopkinsGroom G PROTEIN COUPLED RECEPTOR
102 rs57946797;rs7639019;rs7635829;rs2279829 3 146269735 147328796 AGTR1 Angiotensin II receptor type-1 185 TTD YM-358 YM-358 CHEMBL347610 chembl:CHEMBL347610 1.11 ANGIOTENSIN II RECEPTOR TYPE 1 GO,dGene,GuideToPharmacology,HopkinsGroom G PROTEIN COUPLED RECEPTOR
102 rs57946797;rs7639019;rs7635829;rs2279829 3 146269735 147328796 AGTR1 Angiotensin II receptor type-1 185 TTD TAK-491 TAK-491 AZILSARTAN MEDOXOMIL chembl:CHEMBL2028661 1.11 ANGIOTENSIN II RECEPTOR TYPE 1 GO,dGene,GuideToPharmacology,HopkinsGroom G PROTEIN COUPLED RECEPTOR
102 rs57946797;rs7639019;rs7635829;rs2279829 3 146269735 147328796 AGTR1 AGTR1 185 DTC GNF-PF-2307 GNF-PF-2307 CHEMBL421088 chembl:CHEMBL421088 0.37 ANGIOTENSIN II RECEPTOR TYPE 1 GO,dGene,GuideToPharmacology,HopkinsGroom G PROTEIN COUPLED RECEPTOR
102 rs57946797;rs7639019;rs7635829;rs2279829 3 146269735 147328796 AGTR1 BE0000062 185 DrugBank antagonist DB00876 Eprosartan EPROSARTAN chembl:CHEMBL813 17.82 12782193,12540520,12517247,12766389,18093407,11752352,12927226,12184062,11320369,10856732,9602957 ANGIOTENSIN II RECEPTOR TYPE 1 GO,dGene,GuideToPharmacology,HopkinsGroom G PROTEIN COUPLED RECEPTOR
102 rs57946797;rs7639019;rs7635829;rs2279829 3 146269735 147328796 AGTR1 AGTR1A 185 ChemblInteractions antagonist CHEMBL539423 SPARSENTAN SPARSENTAN chembl:CHEMBL539423 1.11 ANGIOTENSIN II RECEPTOR TYPE 1 GO,dGene,GuideToPharmacology,HopkinsGroom G PROTEIN COUPLED RECEPTOR
102 rs57946797;rs7639019;rs7635829;rs2279829 3 146269735 147328796 AGTR1 AGTR1 185 NCI INDOMETHACIN INDOMETHACIN INDOMETHACIN chembl:CHEMBL6 0.05 9357777 ANGIOTENSIN II RECEPTOR TYPE 1 GO,dGene,GuideToPharmacology,HopkinsGroom G PROTEIN COUPLED RECEPTOR
102 rs57946797;rs7639019;rs7635829;rs2279829 3 146269735 147328796 AGTR1 AGTR1 185 DTC GNF-PF-3832 GNF-PF-3832 CHEMBL261693 chembl:CHEMBL261693 0.22 ANGIOTENSIN II RECEPTOR TYPE 1 GO,dGene,GuideToPharmacology,HopkinsGroom G PROTEIN COUPLED RECEPTOR
102 rs57946797;rs7639019;rs7635829;rs2279829 3 146269735 147328796 AGTR1 185 185 GuideToPharmacology antagonist 135650414 IRBESARTAN IRBESARTAN chembl:CHEMBL1513 1.76 ANGIOTENSIN II RECEPTOR TYPE 1 GO,dGene,GuideToPharmacology,HopkinsGroom G PROTEIN COUPLED RECEPTOR
102 rs57946797;rs7639019;rs7635829;rs2279829 3 146269735 147328796 AGTR1 AGTR1 185 NCI SALT SALT VOLANESORSEN SODIUM chembl:CHEMBL3544989 0.19 10100098 ANGIOTENSIN II RECEPTOR TYPE 1 GO,dGene,GuideToPharmacology,HopkinsGroom G PROTEIN COUPLED RECEPTOR
102 rs57946797;rs7639019;rs7635829;rs2279829 3 146269735 147328796 AGTR1 BE0000062 185 DrugBank antagonist DB09279 Fimasartan FIMASARTAN chembl:CHEMBL1951143 2.23 22864732 ANGIOTENSIN II RECEPTOR TYPE 1 GO,dGene,GuideToPharmacology,HopkinsGroom G PROTEIN COUPLED RECEPTOR
102 rs57946797;rs7639019;rs7635829;rs2279829 3 146269735 147328796 AGTR1 P30556 185 TEND FORASARTAN FORASARTAN FORASARTAN chembl:CHEMBL315021 8.91 ANGIOTENSIN II RECEPTOR TYPE 1 GO,dGene,GuideToPharmacology,HopkinsGroom G PROTEIN COUPLED RECEPTOR
102 rs57946797;rs7639019;rs7635829;rs2279829 3 146269735 147328796 AGTR1 AGTR1A 185 ChemblInteractions antagonist CHEMBL1200987 EPROSARTAN MESYLATE EPROSARTAN MESYLATE chembl:CHEMBL1200987 1.11 ANGIOTENSIN II RECEPTOR TYPE 1 GO,dGene,GuideToPharmacology,HopkinsGroom G PROTEIN COUPLED RECEPTOR
102 rs57946797;rs7639019;rs7635829;rs2279829 3 146269735 147328796 AGTR1 AGTR1 185 NCI IDOXIFENE IDOXIFENE IDOXIFENE chembl:CHEMBL6318 0.56 11588112 ANGIOTENSIN II RECEPTOR TYPE 1 GO,dGene,GuideToPharmacology,HopkinsGroom G PROTEIN COUPLED RECEPTOR
102 rs57946797;rs7639019;rs7635829;rs2279829 3 146269735 147328796 AGTR1 Angiotensin II receptor type-1 185 TTD SARALASIN SARALASIN SARALASIN chembl:CHEMBL938 0.56 ANGIOTENSIN II RECEPTOR TYPE 1 GO,dGene,GuideToPharmacology,HopkinsGroom G PROTEIN COUPLED RECEPTOR
102 rs57946797;rs7639019;rs7635829;rs2279829 3 146269735 147328796 AGTR1 AGTR1A 185 ChemblInteractions antagonist CHEMBL1014 CANDESARTAN CILEXETIL CANDESARTAN CILEXETIL chembl:CHEMBL1014 0.19 ANGIOTENSIN II RECEPTOR TYPE 1 GO,dGene,GuideToPharmacology,HopkinsGroom G PROTEIN COUPLED RECEPTOR
102 rs57946797;rs7639019;rs7635829;rs2279829 3 146269735 147328796 AGTR1 Angiotensin II receptor type-1 185 TTD Pratosartan Pratosartan PRATOSARTAN chembl:CHEMBL41194 0.56 ANGIOTENSIN II RECEPTOR TYPE 1 GO,dGene,GuideToPharmacology,HopkinsGroom G PROTEIN COUPLED RECEPTOR
102 rs57946797;rs7639019;rs7635829;rs2279829 3 146269735 147328796 AGTR1 AGTR1 185 PharmGKB perindopril perindopril PERINDOPRIL chembl:CHEMBL1581 0.67 20712529,8952600 ANGIOTENSIN II RECEPTOR TYPE 1 GO,dGene,GuideToPharmacology,HopkinsGroom G PROTEIN COUPLED RECEPTOR
102 rs57946797;rs7639019;rs7635829;rs2279829 3 146269735 147328796 AGTR1 AGTR1A 185 ChemblInteractions antagonist CHEMBL1200670 SARALASIN ACETATE SARALASIN ACETATE chembl:CHEMBL1200670 1.11 ANGIOTENSIN II RECEPTOR TYPE 1 GO,dGene,GuideToPharmacology,HopkinsGroom G PROTEIN COUPLED RECEPTOR
102 rs57946797;rs7639019;rs7635829;rs2279829 3 146269735 147328796 AGTR1 AGTR1A 185 ChemblInteractions antagonist CHEMBL1200692 OLMESARTAN MEDOXOMIL OLMESARTAN MEDOXOMIL chembl:CHEMBL1200692 0.56 ANGIOTENSIN II RECEPTOR TYPE 1 GO,dGene,GuideToPharmacology,HopkinsGroom G PROTEIN COUPLED RECEPTOR
102 rs57946797;rs7639019;rs7635829;rs2279829 3 146269735 147328796 AGTR1 AGTR1 185 DTC DNDI1318925 DNDI1318925 CHEMBL1390716 chembl:CHEMBL1390716 0.19 ANGIOTENSIN II RECEPTOR TYPE 1 GO,dGene,GuideToPharmacology,HopkinsGroom G PROTEIN COUPLED RECEPTOR
102 rs57946797;rs7639019;rs7635829;rs2279829 3 146269735 147328796 AGTR1 AGTR1 185 DTC DNDI1417411 DNDI1417411 CHEMBL1445650 chembl:CHEMBL1445650 0.37 ANGIOTENSIN II RECEPTOR TYPE 1 GO,dGene,GuideToPharmacology,HopkinsGroom G PROTEIN COUPLED RECEPTOR
102 rs57946797;rs7639019;rs7635829;rs2279829 3 146269735 147328796 AGTR1 AGTR1A 185 ChemblInteractions antagonist CHEMBL995 LOSARTAN POTASSIUM LOSARTAN POTASSIUM chembl:CHEMBL995 1.11 ANGIOTENSIN II RECEPTOR TYPE 1 GO,dGene,GuideToPharmacology,HopkinsGroom G PROTEIN COUPLED RECEPTOR
102 rs57946797;rs7639019;rs7635829;rs2279829 3 146269735 147328796 AGTR1 AGTR1 185 DTC HELENALIN HELENALIN HELENALIN chembl:CHEMBL338474 0.07 ANGIOTENSIN II RECEPTOR TYPE 1 GO,dGene,GuideToPharmacology,HopkinsGroom G PROTEIN COUPLED RECEPTOR
105 rs11711420 3 183314911 183537046 MCCC1 BE0000445 56922 DrugBank cofactor DB00121 Biotin BIOTIN chembl:CHEMBL857 18.94 16772434,16773504 METHYLCROTONOYL-COA CARBOXYLASE 1 Pharos,HumanProteinAtlas ENZYME
109 rs6812278 4 1001742 1017235 FGFRL1 FGFRL1 53834 PharmGKB brivanib brivanib BRIVANIB chembl:CHEMBL377300 10.33 20124951 FIBROBLAST GROWTH FACTOR RECEPTOR LIKE 1 Pharos KINASE
111 rs58273475 4 7783163 7939008 SORCS2 SORCS2 57537 PharmGKB atazanavir atazanavir ATAZANAVIR chembl:CHEMBL1163 12.62 31562781 NA NA NA
112 rs1134634 4 15603069 15705039 BST1 BE0001241 683 DrugBank product of DB02701 Nicotinamide NIACINAMIDE chembl:CHEMBL1140 23.67 9378973,16690024 BONE MARROW STROMAL CELL ANTIGEN 1 HingoraniCasas DRUGGABLE GENOME
112 rs1134634 4 15603069 15705039 BST1 BE0001241 683 DrugBank DB02930 Adenosine 5'-[gamma-thio]triphosphate ATPGAMMAS chembl:CHEMBL131890 17.04 17139284,17016423 BONE MARROW STROMAL CELL ANTIGEN 1 HingoraniCasas DRUGGABLE GENOME
114 rs35771878 4 38577660 38745482 RFC1 RFC1 5981 ClearityFoundationClinicalTrial PRALATREXATE PRALATREXATE PRALATREXATE chembl:CHEMBL1201746 14.2 NA NA NA
117 rs2140147;rs13146782 4 57700901 57907587 PPAT Amidophosphoribosyltransferase 5471 TTD Azathioprine Azathioprine AZATHIOPRINE chembl:CHEMBL1542 0.73 PHOSPHORIBOSYL PYROPHOSPHATE AMIDOTRANSFERASE RussLampel,HopkinsGroom,HingoraniCasas DRUGGABLE GENOME
117 rs2140147;rs13146782 4 57700901 57907587 PPAT GPAT 5471 ChemblInteractions inhibitor CHEMBL1200400 AZATHIOPRINE SODIUM AZATHIOPRINE SODIUM chembl:CHEMBL1200400 9.47 PHOSPHORIBOSYL PYROPHOSPHATE AMIDOTRANSFERASE RussLampel,HopkinsGroom,HingoraniCasas DRUGGABLE GENOME
117 rs2140147;rs13146782 4 57700901 57907587 PPAT BE0000374 5471 DrugBank substrate DB00130 L-Glutamine GLUTAMINE chembl:CHEMBL930 3.79 10387030 PHOSPHORIBOSYL PYROPHOSPHATE AMIDOTRANSFERASE RussLampel,HopkinsGroom,HingoraniCasas DRUGGABLE GENOME
117 rs2140147;rs13146782 4 57700901 57907587 PAICS BE0002225 10606 DrugBank substrate DB00128 Aspartic acid ASPARTIC ACID chembl:CHEMBL274323 18.94 4772278,1842094,15641804 PHOSPHORIBOSYLAMINOIMIDAZOLE CARBOXYLASE AND PHOSPHORIBOSYLAMINOIMIDAZOLESUCCINOCARBOXAMIDE SYNTHASE Pharos ENZYME
119 rs1481012 4 89019735 89054667 PKD2 PKD2 5311 PharmGKB allopurinol allopurinol ALLOPURINOL chembl:CHEMBL1467 3.92 30924126 POLYCYSTIN 2, TRANSIENT RECEPTOR POTENTIAL CATION CHANNEL RussLampel,HingoraniCasas DRUGGABLE GENOME
119 rs1481012 4 89019735 89054667 ABCG2 ABCG2 9429 NCI ITRACONAZOLE ITRACONAZOLE ITRACONAZOLE chembl:CHEMBL64391 0.16 17518356 ATP BINDING CASSETTE SUBFAMILY G MEMBER 2 (JUNIOR BLOOD GROUP) GuideToPharmacology,Pharos TRANSPORTER
119 rs1481012 4 89019735 89054667 ABCG2 ABCG2 9429 NCI OSI-774 OSI-774 ERLOTINIB chembl:CHEMBL553 0.03 18723475 ATP BINDING CASSETTE SUBFAMILY G MEMBER 2 (JUNIOR BLOOD GROUP) GuideToPharmacology,Pharos TRANSPORTER
119 rs1481012 4 89019735 89054667 ABCG2 ABCG2 9429 DTC TARIQUIDAR TARIQUIDAR TARIQUIDAR chembl:CHEMBL348475 0.89 20621487 ATP BINDING CASSETTE SUBFAMILY G MEMBER 2 (JUNIOR BLOOD GROUP) GuideToPharmacology,Pharos TRANSPORTER
119 rs1481012 4 89019735 89054667 ABCG2 ABCG2 9429 NCI FLAVOPIRIDOL FLAVOPIRIDOL ALVOCIDIB chembl:CHEMBL428690 0.08 11205902 ATP BINDING CASSETTE SUBFAMILY G MEMBER 2 (JUNIOR BLOOD GROUP) GuideToPharmacology,Pharos TRANSPORTER
119 rs1481012 4 89019735 89054667 ABCG2 ABCG2 9429 DTC ETRAVIRINE ETRAVIRINE ETRAVIRINE chembl:CHEMBL308954 0.44 21189339 ATP BINDING CASSETTE SUBFAMILY G MEMBER 2 (JUNIOR BLOOD GROUP) GuideToPharmacology,Pharos TRANSPORTER
119 rs1481012 4 89019735 89054667 ABCG2 ABCG2 9429 PharmGKB zidovudine zidovudine ZIDOVUDINE chembl:CHEMBL129 0.06 22960662 ATP BINDING CASSETTE SUBFAMILY G MEMBER 2 (JUNIOR BLOOD GROUP) GuideToPharmacology,Pharos TRANSPORTER
119 rs1481012 4 89019735 89054667 ABCG2 ABCG2 9429 PharmGKB gefitinib gefitinib GEFITINIB chembl:CHEMBL939 0.07 25554506,21332310,20035425,17148776 ATP BINDING CASSETTE SUBFAMILY G MEMBER 2 (JUNIOR BLOOD GROUP) GuideToPharmacology,Pharos TRANSPORTER
119 rs1481012 4 89019735 89054667 ABCG2 ABCG2 9429 NCI NITROFURANTOIN NITROFURANTOIN NITROFURANTOIN chembl:CHEMBL572 0.16 17093006 ATP BINDING CASSETTE SUBFAMILY G MEMBER 2 (JUNIOR BLOOD GROUP) GuideToPharmacology,Pharos TRANSPORTER
119 rs1481012 4 89019735 89054667 ABCG2 ABCG2 9429 NCI IMATINIB IMATINIB IMATINIB chembl:CHEMBL941 0.1 15805252 ATP BINDING CASSETTE SUBFAMILY G MEMBER 2 (JUNIOR BLOOD GROUP) GuideToPharmacology,Pharos TRANSPORTER
119 rs1481012 4 89019735 89054667 ABCG2 ABCG2 9429 DTC DELAVIRDINE DELAVIRDINE DELAVIRDINE chembl:CHEMBL593 0.36 21189339 ATP BINDING CASSETTE SUBFAMILY G MEMBER 2 (JUNIOR BLOOD GROUP) GuideToPharmacology,Pharos TRANSPORTER
119 rs1481012 4 89019735 89054667 ABCG2 ABCG2 9429 PharmGKB deferasirox deferasirox DEFERASIROX chembl:CHEMBL550348 0.36 28346059,27193993,27043265 ATP BINDING CASSETTE SUBFAMILY G MEMBER 2 (JUNIOR BLOOD GROUP) GuideToPharmacology,Pharos TRANSPORTER
119 rs1481012 4 89019735 89054667 ABCG2 ABCG2 9429 DTC EFAVIRENZ EFAVIRENZ EFAVIRENZ chembl:CHEMBL223228 0.17 21189339 ATP BINDING CASSETTE SUBFAMILY G MEMBER 2 (JUNIOR BLOOD GROUP) GuideToPharmacology,Pharos TRANSPORTER
119 rs1481012 4 89019735 89054667 ABCG2 ABCG2 9429 PharmGKB dolutegravir dolutegravir DOLUTEGRAVIR chembl:CHEMBL1229211 0.36 28858994 ATP BINDING CASSETTE SUBFAMILY G MEMBER 2 (JUNIOR BLOOD GROUP) GuideToPharmacology,Pharos TRANSPORTER
119 rs1481012 4 89019735 89054667 ABCG2 ABCG2 9429 DTC KO-143 KO-143 CHEMBL488910 chembl:CHEMBL488910 3.55 24304387,22266779,24611893 ATP BINDING CASSETTE SUBFAMILY G MEMBER 2 (JUNIOR BLOOD GROUP) GuideToPharmacology,Pharos TRANSPORTER
119 rs1481012 4 89019735 89054667 ABCG2 ABCG2 9429 PharmGKB sulfasalazine sulfasalazine SULFASALAZINE chembl:CHEMBL421 0.18 25872459,24394199,28322941,18167504 ATP BINDING CASSETTE SUBFAMILY G MEMBER 2 (JUNIOR BLOOD GROUP) GuideToPharmacology,Pharos TRANSPORTER
119 rs1481012 4 89019735 89054667 ABCG2 ABCG2 9429 DTC RETUSIN RETUSIN RETUSIN chembl:CHEMBL77966 1.78 23851114 ATP BINDING CASSETTE SUBFAMILY G MEMBER 2 (JUNIOR BLOOD GROUP) GuideToPharmacology,Pharos TRANSPORTER
119 rs1481012 4 89019735 89054667 ABCG2 ABCG2 9429 PharmGKB oxaliplatin oxaliplatin OXALIPLATIN chembl:CHEMBL414804 0.07 24338217,20530282 ATP BINDING CASSETTE SUBFAMILY G MEMBER 2 (JUNIOR BLOOD GROUP) GuideToPharmacology,Pharos TRANSPORTER
119 rs1481012 4 89019735 89054667 ABCG2 ABCG2 9429 NCI DEHYDROEPIANDROSTERONE DEHYDROEPIANDROSTERONE PRASTERONE chembl:CHEMBL90593 0.07 15448171 ATP BINDING CASSETTE SUBFAMILY G MEMBER 2 (JUNIOR BLOOD GROUP) GuideToPharmacology,Pharos TRANSPORTER
119 rs1481012 4 89019735 89054667 ABCG2 BE0001067 9429 DrugBank DB04851 Biricodar BIRICODAR chembl:CHEMBL350775 0.44 15014037 ATP BINDING CASSETTE SUBFAMILY G MEMBER 2 (JUNIOR BLOOD GROUP) GuideToPharmacology,Pharos TRANSPORTER
119 rs1481012 4 89019735 89054667 ABCG2 ABCG2 9429 NCI VORICONAZOLE VORICONAZOLE VORICONAZOLE chembl:CHEMBL638 0.3 17518356 ATP BINDING CASSETTE SUBFAMILY G MEMBER 2 (JUNIOR BLOOD GROUP) GuideToPharmacology,Pharos TRANSPORTER
119 rs1481012 4 89019735 89054667 ABCG2 ABCG2 9429 PharmGKB irinotecan irinotecan IRINOTECAN chembl:CHEMBL481 0.05 24018773,18221820 ATP BINDING CASSETTE SUBFAMILY G MEMBER 2 (JUNIOR BLOOD GROUP) GuideToPharmacology,Pharos TRANSPORTER
119 rs1481012 4 89019735 89054667 ABCG2 ABCG2 9429 PharmGKB apixaban apixaban APIXABAN chembl:CHEMBL231779 0.89 28678049,29457840 ATP BINDING CASSETTE SUBFAMILY G MEMBER 2 (JUNIOR BLOOD GROUP) GuideToPharmacology,Pharos TRANSPORTER
119 rs1481012 4 89019735 89054667 ABCG2 ABCG2 9429 PharmGKB pazopanib pazopanib PAZOPANIB chembl:CHEMBL477772 0.04 25504632 ATP BINDING CASSETTE SUBFAMILY G MEMBER 2 (JUNIOR BLOOD GROUP) GuideToPharmacology,Pharos TRANSPORTER
119 rs1481012 4 89019735 89054667 ABCG2 ABCG2 9429 PharmGKB fluvastatin fluvastatin FLUVASTATIN chembl:CHEMBL2220442 0.08 19842935 ATP BINDING CASSETTE SUBFAMILY G MEMBER 2 (JUNIOR BLOOD GROUP) GuideToPharmacology,Pharos TRANSPORTER
119 rs1481012 4 89019735 89054667 ABCG2 ABCG2 9429 DTC ELACRIDAR ELACRIDAR ELACRIDAR chembl:CHEMBL396298 1.33 22266779 ATP BINDING CASSETTE SUBFAMILY G MEMBER 2 (JUNIOR BLOOD GROUP) GuideToPharmacology,Pharos TRANSPORTER
119 rs1481012 4 89019735 89054667 ABCG2 ABCG2 9429 DTC NEVIRAPINE NEVIRAPINE NEVIRAPINE chembl:CHEMBL57 0.08 21189339 ATP BINDING CASSETTE SUBFAMILY G MEMBER 2 (JUNIOR BLOOD GROUP) GuideToPharmacology,Pharos TRANSPORTER
119 rs1481012 4 89019735 89054667 ABCG2 ABCG2 9429 PharmGKB ceftriaxone ceftriaxone CEFTRIAXONE chembl:CHEMBL161 0.11 29873816 ATP BINDING CASSETTE SUBFAMILY G MEMBER 2 (JUNIOR BLOOD GROUP) GuideToPharmacology,Pharos TRANSPORTER
119 rs1481012 4 89019735 89054667 ABCG2 ABCG2 9429 DTC XR-9544 XR-9544 CHEMBL444075 chembl:CHEMBL444075 0.89 26197160 ATP BINDING CASSETTE SUBFAMILY G MEMBER 2 (JUNIOR BLOOD GROUP) GuideToPharmacology,Pharos TRANSPORTER
119 rs1481012 4 89019735 89054667 ABCG2 ABCG2 9429 DTC PRAZOSIN PRAZOSIN PRAZOSIN chembl:CHEMBL2 0.14 23073734 ATP BINDING CASSETTE SUBFAMILY G MEMBER 2 (JUNIOR BLOOD GROUP) GuideToPharmacology,Pharos TRANSPORTER
119 rs1481012 4 89019735 89054667 ABCG2 ABCG2 9429 DTC XR-9577 XR-9577 CHEMBL428402 chembl:CHEMBL428402 1.78 18678495 ATP BINDING CASSETTE SUBFAMILY G MEMBER 2 (JUNIOR BLOOD GROUP) GuideToPharmacology,Pharos TRANSPORTER
119 rs1481012 4 89019735 89054667 ABCG2 ABCG2 9429 PharmGKB tenofovir tenofovir TENOFOVIR chembl:CHEMBL483 0.15 28462920 ATP BINDING CASSETTE SUBFAMILY G MEMBER 2 (JUNIOR BLOOD GROUP) GuideToPharmacology,Pharos TRANSPORTER
119 rs1481012 4 89019735 89054667 ABCG2 ABCG2 9429 PharmGKB lamotrigine lamotrigine LAMOTRIGINE chembl:CHEMBL741 0.09 27610747,29791014,26213157 ATP BINDING CASSETTE SUBFAMILY G MEMBER 2 (JUNIOR BLOOD GROUP) GuideToPharmacology,Pharos TRANSPORTER
119 rs1481012 4 89019735 89054667 ABCG2 ABCG2 9429 NCI SILYMARIN SILYMARIN SILYBIN A chembl:CHEMBL431701 0.59 15290869 ATP BINDING CASSETTE SUBFAMILY G MEMBER 2 (JUNIOR BLOOD GROUP) GuideToPharmacology,Pharos TRANSPORTER
119 rs1481012 4 89019735 89054667 ABCG2 ABCG2 9429 NCI CHLORPROMAZINE CHLORPROMAZINE CHLORPROMAZINE chembl:CHEMBL71 0.04 18834354 ATP BINDING CASSETTE SUBFAMILY G MEMBER 2 (JUNIOR BLOOD GROUP) GuideToPharmacology,Pharos TRANSPORTER
119 rs1481012 4 89019735 89054667 ABCG2 ABCG2 9429 PharmGKB topotecan topotecan TOPOTECAN chembl:CHEMBL84 0.12 27052877 ATP BINDING CASSETTE SUBFAMILY G MEMBER 2 (JUNIOR BLOOD GROUP) GuideToPharmacology,Pharos TRANSPORTER
119 rs1481012 4 89019735 89054667 ABCG2 ABCG2 9429 PharmGKB SN-38 SN-38 7-ETHYL-10-HYDROXYCAMPTOTHECIN chembl:CHEMBL837 0.03 ATP BINDING CASSETTE SUBFAMILY G MEMBER 2 (JUNIOR BLOOD GROUP) GuideToPharmacology,Pharos TRANSPORTER
119 rs1481012 4 89019735 89054667 ABCG2 ABCG2 9429 PharmGKB nilotinib nilotinib NILOTINIB chembl:CHEMBL255863 0.14 24322003 ATP BINDING CASSETTE SUBFAMILY G MEMBER 2 (JUNIOR BLOOD GROUP) GuideToPharmacology,Pharos TRANSPORTER
122 rs13107325;rs13114343 4 102702364 103388441 NFKB1 NFKB1 4790 DTC SANGUINARIUM SANGUINARIUM SANGUINARIUM chembl:CHEMBL417799 0.02 NUCLEAR FACTOR KAPPA B SUBUNIT 1 Pharos KINASE
122 rs13107325;rs13114343 4 102702364 103388441 NFKB1 NFKB1 4790 DTC DYRENE DYRENE DYRENE chembl:CHEMBL464135 0.59 NUCLEAR FACTOR KAPPA B SUBUNIT 1 Pharos KINASE
122 rs13107325;rs13114343 4 102702364 103388441 NFKB1 NFKB1 4790 DTC ISORHAMNETIN ISORHAMNETIN ISORHAMNETIN chembl:CHEMBL379064 0.39 25190466 NUCLEAR FACTOR KAPPA B SUBUNIT 1 Pharos KINASE
122 rs13107325;rs13114343 4 102702364 103388441 NFKB1 BE0001086 4790 DrugBank inhibitor DB00852 Pseudoephedrine PSEUDOEPHEDRINE chembl:CHEMBL1590 0.05 21631396 NUCLEAR FACTOR KAPPA B SUBUNIT 1 Pharos KINASE
122 rs13107325;rs13114343 4 102702364 103388441 NFKB1 NFKB1 4790 DTC PARTHENOLIDE PARTHENOLIDE PARTHENOLIDE chembl:CHEMBL540445 0.3 25190466 NUCLEAR FACTOR KAPPA B SUBUNIT 1 Pharos KINASE
122 rs13107325;rs13114343 4 102702364 103388441 NFKB1 P19838 4790 TEND THALIDOMIDE THALIDOMIDE THALIDOMIDE chembl:CHEMBL468 0.08 NUCLEAR FACTOR KAPPA B SUBUNIT 1 Pharos KINASE
122 rs13107325;rs13114343 4 102702364 103388441 NFKB1 NFKB1 4790 DTC (S)-NOMIFENSINE (S)-NOMIFENSINE CHEMBL51697 chembl:CHEMBL51697 0.3 NUCLEAR FACTOR KAPPA B SUBUNIT 1 Pharos KINASE
122 rs13107325;rs13114343 4 102702364 103388441 NFKB1 NFKB1 4790 DTC 6-CHLOROMELATONIN 6-CHLOROMELATONIN CHEMBL34730 chembl:CHEMBL34730 0.12 NUCLEAR FACTOR KAPPA B SUBUNIT 1 Pharos KINASE
122 rs13107325;rs13114343 4 102702364 103388441 NFKB1 NFKB1 4790 DTC TOSYL-L-LYSINE CHLOROMETHYL KETONE TOSYL-L-LYSINE CHLOROMETHYL KETONE CHEMBL466465 chembl:CHEMBL466465 0.15 NUCLEAR FACTOR KAPPA B SUBUNIT 1 Pharos KINASE
122 rs13107325;rs13114343 4 102702364 103388441 NFKB1 P19838 4790 TdgClinicalTrial HMPL-004 HMPL-004 ANDROGRAPHOLIDE chembl:CHEMBL186141 0.34 NUCLEAR FACTOR KAPPA B SUBUNIT 1 Pharos KINASE
122 rs13107325;rs13114343 4 102702364 103388441 NFKB1 NFKB1 4790 DTC BACLOFEN BACLOFEN BACLOFEN chembl:CHEMBL701 0.06 NUCLEAR FACTOR KAPPA B SUBUNIT 1 Pharos KINASE
122 rs13107325;rs13114343 4 102702364 103388441 NFKB1 NFKB1 4790 DTC RUTIN RUTIN RUTIN chembl:CHEMBL226335 0.1 25496805 NUCLEAR FACTOR KAPPA B SUBUNIT 1 Pharos KINASE
122 rs13107325;rs13114343 4 102702364 103388441 NFKB1 NFKB1 4790 DTC ARTESUNATE ARTESUNATE ARTESUNATE chembl:CHEMBL361497 0.17 25074847 NUCLEAR FACTOR KAPPA B SUBUNIT 1 Pharos KINASE
122 rs13107325;rs13114343 4 102702364 103388441 NFKB1 NFKB1 4790 DTC PROMETHAZINE HYDROCHLORIDE PROMETHAZINE HYDROCHLORIDE PROMETHAZINE HYDROCHLORIDE chembl:CHEMBL1200750 0.07 NUCLEAR FACTOR KAPPA B SUBUNIT 1 Pharos KINASE
122 rs13107325;rs13114343 4 102702364 103388441 NFKB1 NFKB1 4790 DTC CID 867101 CID 867101 CHEMBL406557 chembl:CHEMBL406557 0.07 NUCLEAR FACTOR KAPPA B SUBUNIT 1 Pharos KINASE
122 rs13107325;rs13114343 4 102702364 103388441 NFKB1 NFKB1 4790 DTC GW7074 GW7074 CHEMBL72365 chembl:CHEMBL72365 0.03 NUCLEAR FACTOR KAPPA B SUBUNIT 1 Pharos KINASE
122 rs13107325;rs13114343 4 102702364 103388441 NFKB1 NFKB1 4790 DTC CID 4101591 CID 4101591 CHEMBL428789 chembl:CHEMBL428789 0.04 NUCLEAR FACTOR KAPPA B SUBUNIT 1 Pharos KINASE
122 rs13107325;rs13114343 4 102702364 103388441 NFKB1 NFKB1 4790 DTC RO-137410 RO-137410 CHEMBL275311 chembl:CHEMBL275311 0.04 NUCLEAR FACTOR KAPPA B SUBUNIT 1 Pharos KINASE
122 rs13107325;rs13114343 4 102702364 103388441 NFKB1 NFKB1 4790 DTC 3R14S-OCHRATOXIN A 3R14S-OCHRATOXIN A 3R14S-OCHRATOXIN A chembl:CHEMBL589366 0.07 NUCLEAR FACTOR KAPPA B SUBUNIT 1 Pharos KINASE
122 rs13107325;rs13114343 4 102702364 103388441 NFKB1 NFKB1 4790 DTC CHRYSOERIOL CHRYSOERIOL CHRYSOERIOL chembl:CHEMBL214321 0.39 25190466 NUCLEAR FACTOR KAPPA B SUBUNIT 1 Pharos KINASE
122 rs13107325;rs13114343 4 102702364 103388441 NFKB1 NFKB1 4790 DTC INDOPROFEN INDOPROFEN INDOPROFEN chembl:CHEMBL15870 0.06 NUCLEAR FACTOR KAPPA B SUBUNIT 1 Pharos KINASE
122 rs13107325;rs13114343 4 102702364 103388441 NFKB1 NFKB1 4790 DTC PD-404182 PD-404182 CHEMBL595227 chembl:CHEMBL595227 0.06 NUCLEAR FACTOR KAPPA B SUBUNIT 1 Pharos KINASE
122 rs13107325;rs13114343 4 102702364 103388441 NFKB1 NFKB1 4790 DTC 2-PHENYLACETYLAMINOBENZOTHIAZOLE 2-PHENYLACETYLAMINOBENZOTHIAZOLE CHEMBL1405979 chembl:CHEMBL1405979 0.15 NUCLEAR FACTOR KAPPA B SUBUNIT 1 Pharos KINASE
122 rs13107325;rs13114343 4 102702364 103388441 NFKB1 NFKB1 4790 DTC GOSSYPETIN GOSSYPETIN GOSSYPETIN chembl:CHEMBL253570 0.12 25190466 NUCLEAR FACTOR KAPPA B SUBUNIT 1 Pharos KINASE
122 rs13107325;rs13114343 4 102702364 103388441 NFKB1 NFKB1 4790 PharmGKB flupenthixol flupenthixol E-FLUPENTIXOL chembl:CHEMBL42055 0.15 27992301 NUCLEAR FACTOR KAPPA B SUBUNIT 1 Pharos KINASE
122 rs13107325;rs13114343 4 102702364 103388441 NFKB1 NFKB1 4790 DTC SULFAPHENAZOLE SULFAPHENAZOLE SULFAPHENAZOLE chembl:CHEMBL1109 0.08 NUCLEAR FACTOR KAPPA B SUBUNIT 1 Pharos KINASE
122 rs13107325;rs13114343 4 102702364 103388441 NFKB1 NFKB1 4790 DTC 10-METHOXYLRUTAECARPINE 10-METHOXYLRUTAECARPINE CHEMBL85826 chembl:CHEMBL85826 0.07 NUCLEAR FACTOR KAPPA B SUBUNIT 1 Pharos KINASE
122 rs13107325;rs13114343 4 102702364 103388441 NFKB1 NFKB1 4790 DTC TYRPHOSTIN 47 TYRPHOSTIN 47 TYRPHOSTIN 47 chembl:CHEMBL77030 0.04 NUCLEAR FACTOR KAPPA B SUBUNIT 1 Pharos KINASE
122 rs13107325;rs13114343 4 102702364 103388441 NFKB1 NFKB1 4790 DTC 4',7-DIMETHOXY-5-HYDROXYGENISTEIN 4',7-DIMETHOXY-5-HYDROXYGENISTEIN 4',7-DIMETHOXY-5-HYDROXYGENISTEIN chembl:CHEMBL464433 0.07 NUCLEAR FACTOR KAPPA B SUBUNIT 1 Pharos KINASE
122 rs13107325;rs13114343 4 102702364 103388441 NFKB1 NFKB1 4790 DTC APIGENIN APIGENIN APIGENIN chembl:CHEMBL28 0.04 25190466 NUCLEAR FACTOR KAPPA B SUBUNIT 1 Pharos KINASE
122 rs13107325;rs13114343 4 102702364 103388441 NFKB1 NFKB1 4790 DTC SORBINIL SORBINIL SORBINIL chembl:CHEMBL266497 0.3 24819954 NUCLEAR FACTOR KAPPA B SUBUNIT 1 Pharos KINASE
122 rs13107325;rs13114343 4 102702364 103388441 NFKB1 NFKB1 4790 DTC JL-18 JL-18 CHEMBL63329 chembl:CHEMBL63329 0.3 NUCLEAR FACTOR KAPPA B SUBUNIT 1 Pharos KINASE
122 rs13107325;rs13114343 4 102702364 103388441 NFKB1 NFKB1 4790 DTC (+)-EPITAXIFOLIN (+)-EPITAXIFOLIN (+)-EPITAXIFOLIN chembl:CHEMBL9249 0.15 NUCLEAR FACTOR KAPPA B SUBUNIT 1 Pharos KINASE
122 rs13107325;rs13114343 4 102702364 103388441 NFKB1 NFKB1 4790 DTC FURAFYLLINE FURAFYLLINE FURAFYLLINE chembl:CHEMBL405845 0.15 NUCLEAR FACTOR KAPPA B SUBUNIT 1 Pharos KINASE
122 rs13107325;rs13114343 4 102702364 103388441 NFKB1 P19838 4790 TdgClinicalTrial BARDOXOLONE BARDOXOLONE BARDOXOLONE chembl:CHEMBL1093059 0.15 NUCLEAR FACTOR KAPPA B SUBUNIT 1 Pharos KINASE
122 rs13107325;rs13114343 4 102702364 103388441 NFKB1 NFKB1 4790 DTC (S)-MEXILETINE (S)-MEXILETINE (S)-MEXILETINE chembl:CHEMBL146855 0.3 NUCLEAR FACTOR KAPPA B SUBUNIT 1 Pharos KINASE
122 rs13107325;rs13114343 4 102702364 103388441 NFKB1 NFKB1 4790 DTC 2-PHENYLAMINO-[1,4]NAPHTHOQUINONE 2-PHENYLAMINO-[1,4]NAPHTHOQUINONE CHEMBL84010 chembl:CHEMBL84010 0.04 NUCLEAR FACTOR KAPPA B SUBUNIT 1 Pharos KINASE
122 rs13107325;rs13114343 4 102702364 103388441 NFKB1 NFKB1 4790 DTC TYRPHOSTIN AG-1478 TYRPHOSTIN AG-1478 TYRPHOSTIN AG-1478 chembl:CHEMBL7917 0.1 NUCLEAR FACTOR KAPPA B SUBUNIT 1 Pharos KINASE
122 rs13107325;rs13114343 4 102702364 103388441 NFKB1 NFKB1 4790 DTC 2-(3,4-METHYLENEDIOXYPHENYL)BENZOTHIAZOLE 2-(3,4-METHYLENEDIOXYPHENYL)BENZOTHIAZOLE CHEMBL201325 chembl:CHEMBL201325 0.06 NUCLEAR FACTOR KAPPA B SUBUNIT 1 Pharos KINASE
122 rs13107325;rs13114343 4 102702364 103388441 NFKB1 NFKB1 4790 DTC DIOSMETIN DIOSMETIN DIOSMETIN chembl:CHEMBL90568 0.39 25190466 NUCLEAR FACTOR KAPPA B SUBUNIT 1 Pharos KINASE
122 rs13107325;rs13114343 4 102702364 103388441 NFKB1 NFKB1 4790 DTC QUERCETAGETIN QUERCETAGETIN QUERCETAGETIN chembl:CHEMBL413552 0.39 25190466 NUCLEAR FACTOR KAPPA B SUBUNIT 1 Pharos KINASE
122 rs13107325;rs13114343 4 102702364 103388441 NFKB1 NFKB1 4790 DTC DNDI1417548 DNDI1417548 CHEMBL2094789 chembl:CHEMBL2094789 0.05 NUCLEAR FACTOR KAPPA B SUBUNIT 1 Pharos KINASE
122 rs13107325;rs13114343 4 102702364 103388441 NFKB1 NFKB1 4790 DTC BENZETHONIUM CHLORIDE BENZETHONIUM CHLORIDE BENZETHONIUM CHLORIDE chembl:CHEMBL221753 0.04 NUCLEAR FACTOR KAPPA B SUBUNIT 1 Pharos KINASE
122 rs13107325;rs13114343 4 102702364 103388441 NFKB1 NFKB1 4790 DTC GNF-PF-5510 GNF-PF-5510 CHEMBL578741 chembl:CHEMBL578741 0.03 NUCLEAR FACTOR KAPPA B SUBUNIT 1 Pharos KINASE
122 rs13107325;rs13114343 4 102702364 103388441 NFKB1 NFKB1 4790 DTC ACACETIN ACACETIN ACACETIN chembl:CHEMBL243664 0.08 25190466 NUCLEAR FACTOR KAPPA B SUBUNIT 1 Pharos KINASE
122 rs13107325;rs13114343 4 102702364 103388441 NFKB1 NFKB1 4790 DTC PROTRIPTYLINE PROTRIPTYLINE PROTRIPTYLINE chembl:CHEMBL668 0.08 NUCLEAR FACTOR KAPPA B SUBUNIT 1 Pharos KINASE
122 rs13107325;rs13114343 4 102702364 103388441 NFKB1 NFKB1 4790 DTC BENZO(K)FLUORANTHENE BENZO(K)FLUORANTHENE BENZO(K)FLUORANTHENE chembl:CHEMBL1441574 0.06 NUCLEAR FACTOR KAPPA B SUBUNIT 1 Pharos KINASE
122 rs13107325;rs13114343 4 102702364 103388441 NFKB1 NFKB1 4790 DTC DAPH DAPH DAPH chembl:CHEMBL268868 0.06 NUCLEAR FACTOR KAPPA B SUBUNIT 1 Pharos KINASE
122 rs13107325;rs13114343 4 102702364 103388441 NFKB1 NFKB1 4790 DTC 2-(3',4'-METHYLENEDIOXYPHENYL)QUINOLINE 2-(3',4'-METHYLENEDIOXYPHENYL)QUINOLINE CHEMBL502774 chembl:CHEMBL502774 0.07 NUCLEAR FACTOR KAPPA B SUBUNIT 1 Pharos KINASE
122 rs13107325;rs13114343 4 102702364 103388441 NFKB1 BE0001086 4790 DrugBank DB05487 Custirsen CUSTIRSEN chembl:CHEMBL2108309 0.15 NUCLEAR FACTOR KAPPA B SUBUNIT 1 Pharos KINASE
122 rs13107325;rs13114343 4 102702364 103388441 NFKB1 NFKB1 4790 DTC CHELERYTHRINE CHELERYTHRINE CHELERYTHRINE chembl:CHEMBL13045 0.04 NUCLEAR FACTOR KAPPA B SUBUNIT 1 Pharos KINASE
122 rs13107325;rs13114343 4 102702364 103388441 NFKB1 NFKB1 4790 DTC TYRPHOSTIN 1 TYRPHOSTIN 1 TYRPHOSTIN 1 chembl:CHEMBL77456 0.1 NUCLEAR FACTOR KAPPA B SUBUNIT 1 Pharos KINASE
122 rs13107325;rs13114343 4 102702364 103388441 NFKB1 BE0001086 4790 DrugBank DB01411 Pranlukast PRANLUKAST chembl:CHEMBL21333 0.25 12801316,12801315 NUCLEAR FACTOR KAPPA B SUBUNIT 1 Pharos KINASE
122 rs13107325;rs13114343 4 102702364 103388441 NFKB1 BE0001086 4790 DrugBank DB05212 HE3286 HE3286 chembl:CHEMBL4297284 0.2 NUCLEAR FACTOR KAPPA B SUBUNIT 1 Pharos KINASE
122 rs13107325;rs13114343 4 102702364 103388441 NFKB1 NFKB1 4790 DTC CID 1245272 CID 1245272 CHEMBL408850 chembl:CHEMBL408850 0.05 NUCLEAR FACTOR KAPPA B SUBUNIT 1 Pharos KINASE
122 rs13107325;rs13114343 4 102702364 103388441 NFKB1 NFKB1 4790 DTC BETA-LAPACHONE BETA-LAPACHONE LAPACHONE chembl:CHEMBL15192 0.02 NUCLEAR FACTOR KAPPA B SUBUNIT 1 Pharos KINASE
122 rs13107325;rs13114343 4 102702364 103388441 NFKB1 NFKB1 4790 DTC CHELIDAMIC ACID CHELIDAMIC ACID CHELIDAMIC ACID chembl:CHEMBL252909 0.3 NUCLEAR FACTOR KAPPA B SUBUNIT 1 Pharos KINASE
122 rs13107325;rs13114343 4 102702364 103388441 NFKB1 NFKB1 4790 DTC (R,S)-INDATRALINE (R,S)-INDATRALINE (R,S)-INDATRALINE chembl:CHEMBL341898 0.05 NUCLEAR FACTOR KAPPA B SUBUNIT 1 Pharos KINASE
122 rs13107325;rs13114343 4 102702364 103388441 NFKB1 NFKB1 4790 DTC CHLORAMBUCIL CHLORAMBUCIL CHLORAMBUCIL chembl:CHEMBL515 0.05 NUCLEAR FACTOR KAPPA B SUBUNIT 1 Pharos KINASE
122 rs13107325;rs13114343 4 102702364 103388441 NFKB1 BE0001086 4790 DrugBank antagonist DB08814 Triflusal TRIFLUSAL chembl:CHEMBL1332032 0.59 18317243,17194886,19465361,15678110 NUCLEAR FACTOR KAPPA B SUBUNIT 1 Pharos KINASE
122 rs13107325;rs13114343 4 102702364 103388441 NFKB1 NFKB1 4790 DTC PHENAMIL METHANESULFONATE PHENAMIL METHANESULFONATE PHENAMIL METHANESULFONATE chembl:CHEMBL1256775 0.1 NUCLEAR FACTOR KAPPA B SUBUNIT 1 Pharos KINASE
122 rs13107325;rs13114343 4 102702364 103388441 NFKB1 NFKB1 4790 DTC CHLORPROPAMIDE CHLORPROPAMIDE CHLORPROPAMIDE chembl:CHEMBL498 0.05 NUCLEAR FACTOR KAPPA B SUBUNIT 1 Pharos KINASE
122 rs13107325;rs13114343 4 102702364 103388441 NFKB1 NFKB1 4790 DTC LY-294002 LY-294002 LY-294002 chembl:CHEMBL98350 0.05 NUCLEAR FACTOR KAPPA B SUBUNIT 1 Pharos KINASE
122 rs13107325;rs13114343 4 102702364 103388441 NFKB1 NFKB1 4790 DTC PECTOLINARIGENIN PECTOLINARIGENIN PECTOLINARIGENIN chembl:CHEMBL78010 0.1 NUCLEAR FACTOR KAPPA B SUBUNIT 1 Pharos KINASE
122 rs13107325;rs13114343 4 102702364 103388441 NFKB1 NFKB1 4790 DTC 6,4'-DIMETHOXYFLAVONE 6,4'-DIMETHOXYFLAVONE 6,4'-DIMETHOXYFLAVONE chembl:CHEMBL1410006 0.07 NUCLEAR FACTOR KAPPA B SUBUNIT 1 Pharos KINASE
122 rs13107325;rs13114343 4 102702364 103388441 NFKB1 NFKB1 4790 DTC DEHYDROXYMETHYLEPOXYQUINOMICIN DEHYDROXYMETHYLEPOXYQUINOMICIN DEHYDROXYMETHYLEPOXYQUINOMICIN chembl:CHEMBL169300 0.59 18729348 NUCLEAR FACTOR KAPPA B SUBUNIT 1 Pharos KINASE
122 rs13107325;rs13114343 4 102702364 103388441 NFKB1 NFKB1 4790 DTC TAMARIXETIN TAMARIXETIN TAMARIXETIN chembl:CHEMBL226034 0.39 25190466 NUCLEAR FACTOR KAPPA B SUBUNIT 1 Pharos KINASE
122 rs13107325;rs13114343 4 102702364 103388441 NFKB1 NFKB1 4790 DTC (R)-NITRENDIPINE (R)-NITRENDIPINE (R)-NITRENDIPINE chembl:CHEMBL268609 0.15 NUCLEAR FACTOR KAPPA B SUBUNIT 1 Pharos KINASE
122 rs13107325;rs13114343 4 102702364 103388441 NFKB1 NFKB1 4790 DTC KAEMPFEROL KAEMPFEROL KAEMPFEROL chembl:CHEMBL150 0.07 25190466 NUCLEAR FACTOR KAPPA B SUBUNIT 1 Pharos KINASE
122 rs13107325;rs13114343 4 102702364 103388441 NFKB1 NFKB1 4790 DTC FRENTIZOLE FRENTIZOLE FRENTIZOLE chembl:CHEMBL128988 0.08 NUCLEAR FACTOR KAPPA B SUBUNIT 1 Pharos KINASE
122 rs13107325;rs13114343 4 102702364 103388441 NFKB1 NFKB1 4790 DTC DIHYDREXIDINE DIHYDREXIDINE DIHYDREXIDINE chembl:CHEMBL25856 0.08 NUCLEAR FACTOR KAPPA B SUBUNIT 1 Pharos KINASE
122 rs13107325;rs13114343 4 102702364 103388441 NFKB1 NFKB1 4790 DTC TETRABROMOBENZOTRIAZOLE TETRABROMOBENZOTRIAZOLE TETRABROMOBENZOTRIAZOLE chembl:CHEMBL177820 0.07 NUCLEAR FACTOR KAPPA B SUBUNIT 1 Pharos KINASE
122 rs13107325;rs13114343 4 102702364 103388441 NFKB1 NFKB1 4790 DTC EPIGALOCATECHIN GALLATE EPIGALOCATECHIN GALLATE EPIGALOCATECHIN GALLATE chembl:CHEMBL297453 0.02 NUCLEAR FACTOR KAPPA B SUBUNIT 1 Pharos KINASE
122 rs13107325;rs13114343 4 102702364 103388441 NFKB1 NFKB1 4790 DTC SB-222200 SB-222200 SB-222200 chembl:CHEMBL10284 0.1 NUCLEAR FACTOR KAPPA B SUBUNIT 1 Pharos KINASE
122 rs13107325;rs13114343 4 102702364 103388441 NFKB1 BE0001086 4790 DrugBank DB05471 SGN-30 SGN-30 chembl:CHEMBL2109256 0.2 NUCLEAR FACTOR KAPPA B SUBUNIT 1 Pharos KINASE
122 rs13107325;rs13114343 4 102702364 103388441 NFKB1 NFKB1 4790 DTC CID 739615 CID 739615 CHEMBL260560 chembl:CHEMBL260560 0.07 NUCLEAR FACTOR KAPPA B SUBUNIT 1 Pharos KINASE
122 rs13107325;rs13114343 4 102702364 103388441 NFKB1 NFKB1 4790 DTC SU-6656 SU-6656 CHEMBL605003 chembl:CHEMBL605003 0.03 NUCLEAR FACTOR KAPPA B SUBUNIT 1 Pharos KINASE
122 rs13107325;rs13114343 4 102702364 103388441 NFKB1 NFKB1 4790 DTC KAEMPFERIDE KAEMPFERIDE KAEMPFERIDE chembl:CHEMBL40919 0.39 25190466 NUCLEAR FACTOR KAPPA B SUBUNIT 1 Pharos KINASE
122 rs13107325;rs13114343 4 102702364 103388441 NFKB1 NFKB1 4790 DTC HYDROQUINONE HYDROQUINONE HYDROQUINONE chembl:CHEMBL537 0.03 NUCLEAR FACTOR KAPPA B SUBUNIT 1 Pharos KINASE
124 rs11724319;rs1389029;rs116125427 4 145227879 146174823 GYPA P02724 2993 TdgClinicalTrial WX-G250 WX-G250 GIRENTUXIMAB chembl:CHEMBL1743027 4.73 GLYCOPHORIN A (MNS BLOOD GROUP) HingoraniCasas DRUGGABLE GENOME
124 rs11724319;rs1389029;rs116125427 4 145227879 146174823 GYPA GYPA 2993 NCI NEOMYCIN NEOMYCIN NEOMYCIN chembl:CHEMBL3989751 4.73 10099199 GLYCOPHORIN A (MNS BLOOD GROUP) HingoraniCasas DRUGGABLE GENOME
124 rs11724319;rs1389029;rs116125427 4 145227879 146174823 GYPA GYPA 2993 NCI ETHER ETHER ETHER chembl:CHEMBL16264 4.73 16989999 GLYCOPHORIN A (MNS BLOOD GROUP) HingoraniCasas DRUGGABLE GENOME
124 rs11724319;rs1389029;rs116125427 4 145227879 146174823 GYPA GYPA 2993 DTC YESSOTOXIN YESSOTOXIN YESSOTOXIN chembl:CHEMBL1077126 28.4 18947999 GLYCOPHORIN A (MNS BLOOD GROUP) HingoraniCasas DRUGGABLE GENOME
131 rs252914 5 56008916 56274146 IL6ST IL6ST 3572 DTC BAZEDOXIFENE BAZEDOXIFENE BAZEDOXIFENE chembl:CHEMBL46740 9.47 24456369 INTERLEUKIN 6 SIGNAL TRANSDUCER GO EXTERNAL SIDE OF PLASMA MEMBRANE
131 rs252914 5 56008916 56274146 IL6ST IL6ST 3572 DTC RALOXIFENE RALOXIFENE RALOXIFENE chembl:CHEMBL81 1.18 24456369 INTERLEUKIN 6 SIGNAL TRANSDUCER GO EXTERNAL SIDE OF PLASMA MEMBRANE
131 rs252914 5 56008916 56274146 IL6ST IL6ST 3572 ChemblInteractions antagonist CHEMBL3833307 SA237 SATRALIZUMAB chembl:CHEMBL3833307 9.47 INTERLEUKIN 6 SIGNAL TRANSDUCER GO EXTERNAL SIDE OF PLASMA MEMBRANE
131 rs252914 5 56008916 56274146 MAP3K1 4214 4214 GuideToPharmacology inhibitor 223366167 E6201 E-6201 chembl:CHEMBL1097999 1.48 MITOGEN-ACTIVATED PROTEIN KINASE KINASE KINASE 1 RussLampel,HopkinsGroom,HingoraniCasas DRUGGABLE GENOME
131 rs252914 5 56008916 56274146 MAP3K1 BE0003430 4214 DrugBank DB06061 AZD-8330 AZD-8330 chembl:CHEMBL3182621 1.72 MITOGEN-ACTIVATED PROTEIN KINASE KINASE KINASE 1 RussLampel,HopkinsGroom,HingoraniCasas DRUGGABLE GENOME
131 rs252914 5 56008916 56274146 MAP3K1 BE0003430 4214 DrugBank inhibitor DB11967 Binimetinib BINIMETINIB chembl:CHEMBL3187723 0.47 28587477 MITOGEN-ACTIVATED PROTEIN KINASE KINASE KINASE 1 RussLampel,HopkinsGroom,HingoraniCasas DRUGGABLE GENOME
131 rs252914 5 56008916 56274146 MAP3K1 MAPK/ERK kinase kinase 1 4214 TTD CI-1040 CI-1040 CI-1040 chembl:CHEMBL105442 0.22 MITOGEN-ACTIVATED PROTEIN KINASE KINASE KINASE 1 RussLampel,HopkinsGroom,HingoraniCasas DRUGGABLE GENOME
132 rs140950438;rs12653132 5 59805730 60522452 PDE4D DPDE3 5144 ChemblInteractions inhibitor CHEMBL932 DIPYRIDAMOLE DIPYRIDAMOLE chembl:CHEMBL932 0.02 PHOSPHODIESTERASE 4D HingoraniCasas,RussLampel,HopkinsGroom DRUGGABLE GENOME
132 rs140950438;rs12653132 5 59805730 60522452 PDE4D BE0001287 5144 DrugBank inhibitor DB01656 Roflumilast ROFLUMILAST chembl:CHEMBL193240 1.29 17726343,10592235 PHOSPHODIESTERASE 4D HingoraniCasas,RussLampel,HopkinsGroom DRUGGABLE GENOME
132 rs140950438;rs12653132 5 59805730 60522452 PDE4D Phosphodiesterase 4D 5144 TTD DENBUFYLLINE DENBUFYLLINE DENBUFYLLINE chembl:CHEMBL277465 0.43 PHOSPHODIESTERASE 4D HingoraniCasas,RussLampel,HopkinsGroom DRUGGABLE GENOME
132 rs140950438;rs12653132 5 59805730 60522452 PDE4D Phosphodiesterase 4D 5144 TTD BPN14770 BPN14770 BPN-14770 chembl:CHEMBL4297917 2.58 PHOSPHODIESTERASE 4D HingoraniCasas,RussLampel,HopkinsGroom DRUGGABLE GENOME
132 rs140950438;rs12653132 5 59805730 60522452 PDE4D BE0001287 5144 DrugBank DB06842 (4R)-4-(3-butoxy-4-methoxybenzyl)imidazolidin-2-one CHEMBL1229585 chembl:CHEMBL1229585 1.29 10592235 PHOSPHODIESTERASE 4D HingoraniCasas,RussLampel,HopkinsGroom DRUGGABLE GENOME
132 rs140950438;rs12653132 5 59805730 60522452 PDE4D Phosphodiesterase 4D 5144 TTD ROLIPRAM ROLIPRAM ROLIPRAM chembl:CHEMBL63 1.29 PHOSPHODIESTERASE 4D HingoraniCasas,RussLampel,HopkinsGroom DRUGGABLE GENOME
132 rs140950438;rs12653132 5 59805730 60522452 PDE4D BE0001287 5144 DrugBank inhibitor DB03849 Cilomilast CILOMILAST chembl:CHEMBL511115 1.94 17155857,10592235 PHOSPHODIESTERASE 4D HingoraniCasas,RussLampel,HopkinsGroom DRUGGABLE GENOME
132 rs140950438;rs12653132 5 59805730 60522452 PDE4D BE0001287 5144 DrugBank DB02676 2-[3-(2-Hydroxy-1,1-Dihydroxymethyl-Ethylamino)-Propylamino]-2-Hydroxymethyl-Propane-1,3-Diol CHEMBL63859 chembl:CHEMBL63859 5.16 10592235,17139284,17016423 PHOSPHODIESTERASE 4D HingoraniCasas,RussLampel,HopkinsGroom DRUGGABLE GENOME
132 rs140950438;rs12653132 5 59805730 60522452 PDE4D Phosphodiesterase 4D 5144 TTD Oglemilast Oglemilast OGLEMILAST chembl:CHEMBL4297520 0.86 18660832 PHOSPHODIESTERASE 4D HingoraniCasas,RussLampel,HopkinsGroom DRUGGABLE GENOME
132 rs140950438;rs12653132 5 59805730 60522452 PDE4D DPDE3 5144 ChemblInteractions inhibitor CHEMBL1370561 AMINOPHYLLINE AMINOPHYLLINE chembl:CHEMBL1370561 0.12 PHOSPHODIESTERASE 4D HingoraniCasas,RussLampel,HopkinsGroom DRUGGABLE GENOME
132 rs140950438;rs12653132 5 59805730 60522452 PDE4D DPDE3 5144 ChemblInteractions inhibitor CHEMBL484785 CRISABOROLE CRISABOROLE chembl:CHEMBL484785 0.65 PHOSPHODIESTERASE 4D HingoraniCasas,RussLampel,HopkinsGroom DRUGGABLE GENOME
132 rs140950438;rs12653132 5 59805730 60522452 PDE4D Phosphodiesterase 4D 5144 TTD GSK-356278 GSK-356278 GSK-356278 chembl:CHEMBL4297384 0.43 PHOSPHODIESTERASE 4D HingoraniCasas,RussLampel,HopkinsGroom DRUGGABLE GENOME
132 rs140950438;rs12653132 5 59805730 60522452 PDE4D BE0001287 5144 DrugBank DB08299 4-[8-(3-nitrophenyl)-1,7-naphthyridin-6-yl]benzoic acid CHEMBL74078 chembl:CHEMBL74078 0.86 10592235 PHOSPHODIESTERASE 4D HingoraniCasas,RussLampel,HopkinsGroom DRUGGABLE GENOME
132 rs140950438;rs12653132 5 59805730 60522452 PDE4D 5144 5144 GuideToPharmacology inhibitor 178103944 APREMILAST APREMILAST chembl:CHEMBL514800 0.86 PHOSPHODIESTERASE 4D HingoraniCasas,RussLampel,HopkinsGroom DRUGGABLE GENOME
132 rs140950438;rs12653132 5 59805730 60522452 PDE4D Phosphodiesterase 4D 5144 TTD LIRIMILAST LIRIMILAST LIRIMILAST chembl:CHEMBL1922282 0.43 PHOSPHODIESTERASE 4D HingoraniCasas,RussLampel,HopkinsGroom DRUGGABLE GENOME
132 rs140950438;rs12653132 5 59805730 60522452 PDE4D Phosphodiesterase 4D 5144 TTD Piclamilast Piclamilast PICLAMILAST chembl:CHEMBL42126 1.29 PHOSPHODIESTERASE 4D HingoraniCasas,RussLampel,HopkinsGroom DRUGGABLE GENOME
132 rs140950438;rs12653132 5 59805730 60522452 PDE4D Q08499 5144 TdgClinicalTrial DYPHYLLINE DYPHYLLINE DYPHYLLINE chembl:CHEMBL1752 1 PHOSPHODIESTERASE 4D HingoraniCasas,RussLampel,HopkinsGroom DRUGGABLE GENOME
132 rs140950438;rs12653132 5 59805730 60522452 PDE4D DPDE3 5144 ChemblInteractions inhibitor CHEMBL1200578 THEOPHYLLINE SODIUM GLYCINATE THEOPHYLLINE SODIUM GLYCINATE chembl:CHEMBL1200578 0.13 PHOSPHODIESTERASE 4D HingoraniCasas,RussLampel,HopkinsGroom DRUGGABLE GENOME
132 rs140950438;rs12653132 5 59805730 60522452 PDE4D BE0001287 5144 DrugBank inducer DB01088 Iloprost ILOPROST chembl:CHEMBL494 0.43 12952271,11551870,12441759,2461561 PHOSPHODIESTERASE 4D HingoraniCasas,RussLampel,HopkinsGroom DRUGGABLE GENOME
132 rs140950438;rs12653132 5 59805730 60522452 PDE4D DPDE3 5144 ChemblInteractions inhibitor CHEMBL628 PENTOXIFYLLINE PENTOXIFYLLINE chembl:CHEMBL628 0.04 PHOSPHODIESTERASE 4D HingoraniCasas,RussLampel,HopkinsGroom DRUGGABLE GENOME
132 rs140950438;rs12653132 5 59805730 60522452 PDE4D BE0001287 5144 DrugBank product of DB00131 Adenosine phosphate ADENOSINE PHOSPHATE chembl:CHEMBL752 0.22 17088426 PHOSPHODIESTERASE 4D HingoraniCasas,RussLampel,HopkinsGroom DRUGGABLE GENOME
132 rs140950438;rs12653132 5 59805730 60522452 PDE4D Phosphodiesterase 4D 5144 TTD OX-914 OX-914 HT-0712 chembl:CHEMBL4297287 0.43 PHOSPHODIESTERASE 4D HingoraniCasas,RussLampel,HopkinsGroom DRUGGABLE GENOME
132 rs140950438;rs12653132 5 59805730 60522452 PDE4D Phosphodiesterase 4D 5144 TTD CC-1088 CC-1088 CDC-801 chembl:CHEMBL88153 0.32 PHOSPHODIESTERASE 4D HingoraniCasas,RussLampel,HopkinsGroom DRUGGABLE GENOME
132 rs140950438;rs12653132 5 59805730 60522452 PDE4D Phosphodiesterase 4D 5144 TTD MK-0873 MK-0873 MK-0873 chembl:CHEMBL485629 0.43 PHOSPHODIESTERASE 4D HingoraniCasas,RussLampel,HopkinsGroom DRUGGABLE GENOME
132 rs140950438;rs12653132 5 59805730 60522452 PDE4D BE0001287 5144 DrugBank DB07954 3-isobutyl-1-methyl-7H-xanthine ISOBUTYLMETHYLXANTHINE chembl:CHEMBL275084 0.26 10592235 PHOSPHODIESTERASE 4D HingoraniCasas,RussLampel,HopkinsGroom DRUGGABLE GENOME
132 rs140950438;rs12653132 5 59805730 60522452 PDE4D DPDE3 5144 ChemblInteractions inhibitor CHEMBL1200434 OXTRIPHYLLINE OXTRIPHYLLINE chembl:CHEMBL1200434 0.12 PHOSPHODIESTERASE 4D HingoraniCasas,RussLampel,HopkinsGroom DRUGGABLE GENOME
132 rs140950438;rs12653132 5 59805730 60522452 PDE4D BE0001287 5144 DrugBank inhibitor DB05266 Ibudilast IBUDILAST chembl:CHEMBL19449 0.23 16313925 PHOSPHODIESTERASE 4D HingoraniCasas,RussLampel,HopkinsGroom DRUGGABLE GENOME
132 rs140950438;rs12653132 5 59805730 60522452 PDE4D 5144 5144 GuideToPharmacology inhibitor 318164849 CDP840 CDP840 chembl:CHEMBL32442 0.32 PHOSPHODIESTERASE 4D HingoraniCasas,RussLampel,HopkinsGroom DRUGGABLE GENOME
132 rs140950438;rs12653132 5 59805730 60522452 PDE4D BE0001287 5144 DrugBank DB05298 Tetomilast TETOMILAST chembl:CHEMBL332750 1.29 PHOSPHODIESTERASE 4D HingoraniCasas,RussLampel,HopkinsGroom DRUGGABLE GENOME
132 rs140950438;rs12653132 5 59805730 60522452 PDE4D Phosphodiesterase 4D 5144 TTD Revamilast Revamilast REVAMILAST chembl:CHEMBL4297527 0.43 PHOSPHODIESTERASE 4D HingoraniCasas,RussLampel,HopkinsGroom DRUGGABLE GENOME
132 rs140950438;rs12653132 5 59805730 60522452 PDE4D BE0001287 5144 DrugBank DB02918 Zardaverine ZARDAVERINE chembl:CHEMBL313842 0.65 10592235 PHOSPHODIESTERASE 4D HingoraniCasas,RussLampel,HopkinsGroom DRUGGABLE GENOME
132 rs140950438;rs12653132 5 59805730 60522452 PDE4D Phosphodiesterase 4D 5144 TTD TOFIMILAST TOFIMILAST TOFIMILAST chembl:CHEMBL217899 0.43 PHOSPHODIESTERASE 4D HingoraniCasas,RussLampel,HopkinsGroom DRUGGABLE GENOME
132 rs140950438;rs12653132 5 59805730 60522452 PDE4D BE0001287 5144 DrugBank DB03606 (S)-Rolipram S-ROLIPRAM chembl:CHEMBL325795 0.65 PHOSPHODIESTERASE 4D HingoraniCasas,RussLampel,HopkinsGroom DRUGGABLE GENOME
132 rs140950438;rs12653132 5 59805730 60522452 PDE4D DPDE3 5144 ChemblInteractions inhibitor CHEMBL1200875 FLAVOXATE HYDROCHLORIDE FLAVOXATE HYDROCHLORIDE chembl:CHEMBL1200875 0.16 PHOSPHODIESTERASE 4D HingoraniCasas,RussLampel,HopkinsGroom DRUGGABLE GENOME
132 rs140950438;rs12653132 5 59805730 60522452 PDE4D BE0001287 5144 DrugBank DB04271 3,5-Dimethyl-1h-Pyrazole-4-Carboxylic Acid Ethyl Ester CHEMBL506972 chembl:CHEMBL506972 2.58 10592235 PHOSPHODIESTERASE 4D HingoraniCasas,RussLampel,HopkinsGroom DRUGGABLE GENOME
132 rs140950438;rs12653132 5 59805730 60522452 PDE4D Q08499 5144 TdgClinicalTrial ETAZOLATE ETAZOLATE ETAZOLATE chembl:CHEMBL356388 0.08 PHOSPHODIESTERASE 4D HingoraniCasas,RussLampel,HopkinsGroom DRUGGABLE GENOME
132 rs140950438;rs12653132 5 59805730 60522452 PDE4D BE0001287 5144 DrugBank DB04149 (R)-Rolipram (-)-ROLIPRAM chembl:CHEMBL430893 0.26 PHOSPHODIESTERASE 4D HingoraniCasas,RussLampel,HopkinsGroom DRUGGABLE GENOME
132 rs140950438;rs12653132 5 59805730 60522452 PDE4D BE0001287 5144 DrugBank DB06246 Exisulind EXISULIND chembl:CHEMBL488025 0.14 PHOSPHODIESTERASE 4D HingoraniCasas,RussLampel,HopkinsGroom DRUGGABLE GENOME
132 rs140950438;rs12653132 5 59805730 60522452 PDE4D Phosphodiesterase 4D 5144 TTD Papaverine Papaverine PAPAVERINE chembl:CHEMBL19224 0.08 PHOSPHODIESTERASE 4D HingoraniCasas,RussLampel,HopkinsGroom DRUGGABLE GENOME
132 rs140950438;rs12653132 5 59805730 60522452 PDE4D 5144 5144 GuideToPharmacology inhibitor 354702249 DIFAMILAST DIFAMILAST chembl:CHEMBL3989968 1.29 PHOSPHODIESTERASE 4D HingoraniCasas,RussLampel,HopkinsGroom DRUGGABLE GENOME
132 rs140950438;rs12653132 5 59805730 60522452 PDE4D DPDE3 5144 ChemblInteractions inhibitor CHEMBL190 THEOPHYLLINE THEOPHYLLINE chembl:CHEMBL190 0.04 PHOSPHODIESTERASE 4D HingoraniCasas,RussLampel,HopkinsGroom DRUGGABLE GENOME
135 rs34592828 5 75996909 76073447 F2R CF2R 2149 ChemblInteractions inhibitor CHEMBL2013119 RIGOSERTIB SODIUM RIGOSERTIB SODIUM chembl:CHEMBL2013119 3.34 COAGULATION FACTOR II THROMBIN RECEPTOR GO CELL SURFACE
135 rs34592828 5 75996909 76073447 F2R F2R 2149 NCI MORPHINE MORPHINE MORPHINE chembl:CHEMBL70 0.21 12373743 COAGULATION FACTOR II THROMBIN RECEPTOR GO CELL SURFACE
135 rs34592828 5 75996909 76073447 F2R CF2R 2149 ChemblInteractions antagonist CHEMBL2103856 ATOPAXAR ATOPAXAR chembl:CHEMBL2103856 10.02 COAGULATION FACTOR II THROMBIN RECEPTOR GO CELL SURFACE
135 rs34592828 5 75996909 76073447 F2R CF2R 2149 ChemblInteractions antagonist CHEMBL2107386 VORAPAXAR SULFATE VORAPAXAR SULFATE chembl:CHEMBL2107386 3.34 COAGULATION FACTOR II THROMBIN RECEPTOR GO CELL SURFACE
135 rs34592828 5 75996909 76073447 F2R 2149 2149 GuideToPharmacology antagonist 178100871 VORAPAXAR VORAPAXAR chembl:CHEMBL493982 5.57 COAGULATION FACTOR II THROMBIN RECEPTOR GO CELL SURFACE
135 rs34592828 5 75996909 76073447 F2R BE0000928 2149 DrugBank DB11300 Thrombin THROMBIN chembl:CHEMBL2108110 1.34 16505172 COAGULATION FACTOR II THROMBIN RECEPTOR GO CELL SURFACE
135 rs34592828 5 75996909 76073447 F2R F2R 2149 NCI LEPIRUDIN LEPIRUDIN LEPIRUDIN chembl:CHEMBL1201666 2.23 16038707 COAGULATION FACTOR II THROMBIN RECEPTOR GO CELL SURFACE
135 rs34592828 5 75996909 76073447 F2R F2R 2149 NCI BLEOMYCIN BLEOMYCIN BLEOMYCIN chembl:CHEMBL403664 0.33 15855637 COAGULATION FACTOR II THROMBIN RECEPTOR GO CELL SURFACE
135 rs34592828 5 75996909 76073447 F2R BE0000928 2149 DrugBank cleavage DB00086 Streptokinase STREPTOKINASE chembl:CHEMBL2108147 3.34 10666203 COAGULATION FACTOR II THROMBIN RECEPTOR GO CELL SURFACE
135 rs34592828 5 75996909 76073447 F2R P25116 2149 TdgClinicalTrial RUSALATIDE RUSALATIDE RUSALATIDE chembl:CHEMBL2111105 1.11 COAGULATION FACTOR II THROMBIN RECEPTOR GO CELL SURFACE
135 rs34592828 5 75996909 76073447 F2R F2R 2149 NCI ARGATROBAN ARGATROBAN ARGATROBAN chembl:CHEMBL1166 3.34 10611442 COAGULATION FACTOR II THROMBIN RECEPTOR GO CELL SURFACE
135 rs34592828 5 75996909 76073447 F2RL1 F2RL1 2150 DTC ERYTHROMYCIN ERYTHROMYCIN ERYTHROMYCIN chembl:CHEMBL532 0.63 18212111 F2R LIKE TRYPSIN RECEPTOR 1 GuideToPharmacology,GO,HopkinsGroom,dGene G PROTEIN COUPLED RECEPTOR
135 rs34592828 5 75996909 76073447 F2RL1 F2RL1 2150 DTC AC-55541 AC-55541 CHEMBL493076 chembl:CHEMBL493076 18.94 18720984 F2R LIKE TRYPSIN RECEPTOR 1 GuideToPharmacology,GO,HopkinsGroom,dGene G PROTEIN COUPLED RECEPTOR
135 rs34592828 5 75996909 76073447 F2RL1 F2RL1 2150 DTC ROXITHROMYCIN ROXITHROMYCIN ROXITHROMYCIN chembl:CHEMBL1214185 1.26 18212111 F2R LIKE TRYPSIN RECEPTOR 1 GuideToPharmacology,GO,HopkinsGroom,dGene G PROTEIN COUPLED RECEPTOR
135 rs34592828 5 75996909 76073447 F2RL1 F2RL1 2150 DTC TETRACYCLINE TETRACYCLINE TETRACYCLINE chembl:CHEMBL1440 0.74 19258275 F2R LIKE TRYPSIN RECEPTOR 1 GuideToPharmacology,GO,HopkinsGroom,dGene G PROTEIN COUPLED RECEPTOR
135 rs34592828 5 75996909 76073447 F2RL1 2150 2150 GuideToPharmacology agonist 329968397 AC-98170 CHEMBL494303 chembl:CHEMBL494303 6.31 F2R LIKE TRYPSIN RECEPTOR 1 GuideToPharmacology,GO,HopkinsGroom,dGene G PROTEIN COUPLED RECEPTOR
135 rs34592828 5 75996909 76073447 F2RL1 F2RL1 2150 DTC CLARITHROMYCIN CLARITHROMYCIN CLARITHROMYCIN chembl:CHEMBL1741 0.79 18212111 F2R LIKE TRYPSIN RECEPTOR 1 GuideToPharmacology,GO,HopkinsGroom,dGene G PROTEIN COUPLED RECEPTOR
135 rs34592828 5 75996909 76073447 F2RL1 F2RL1 2150 DTC DOXYCYCLINE DOXYCYCLINE DOXYCYCLINE chembl:CHEMBL1433 0.9 19258275 F2R LIKE TRYPSIN RECEPTOR 1 GuideToPharmacology,GO,HopkinsGroom,dGene G PROTEIN COUPLED RECEPTOR
135 rs34592828 5 75996909 76073447 F2RL1 F2RL1 2150 DTC MINOCYCLINE MINOCYCLINE MINOCYCLINE chembl:CHEMBL1434 0.74 19258275 F2R LIKE TRYPSIN RECEPTOR 1 GuideToPharmacology,GO,HopkinsGroom,dGene G PROTEIN COUPLED RECEPTOR
135 rs34592828 5 75996909 76073447 F2RL1 F2RL1 2150 DTC AC-264613 AC-264613 CHEMBL494502 chembl:CHEMBL494502 12.62 18720984 F2R LIKE TRYPSIN RECEPTOR 1 GuideToPharmacology,GO,HopkinsGroom,dGene G PROTEIN COUPLED RECEPTOR
136 rs71638209;rs55803832;rs6452475 5 81718711 81988220 VCAN BE0004606 1462 DrugBank binder DB08818 Hyaluronic acid HYALURONATE SODIUM chembl:CHEMBL2105008 5.68 2466833,2469524 VERSICAN HingoraniCasas DRUGGABLE GENOME
140 rs888812;rs163951 5 92182752 92336729 NR2F1 BE0008953 7025 DrugBank DB06732 beta-Naphthoflavone BETA-NAPHTHOFLAVONE chembl:CHEMBL26260 18.94 10620335 NUCLEAR RECEPTOR SUBFAMILY 2 GROUP F MEMBER 1 HingoraniCasas,HopkinsGroom,RussLampel DRUGGABLE GENOME
145 rs9112;rs2407207;rs6869268;rs66501867;rs335160;rs1685201;rs77097530;rs28891214;rs13167307;rs74841787 5 121518309 123135286 CSNK1G3 BE0003958 1456 DrugBank DB07664 K-00546 CHEMBL261720 chembl:CHEMBL261720 2.84 10592235 CASEIN KINASE 1 GAMMA 3 dGene,Pharos,IDG KINASE
145 rs9112;rs2407207;rs6869268;rs66501867;rs335160;rs1685201;rs77097530;rs28891214;rs13167307;rs74841787 5 121518309 123135286 CSNK1G3 CSNK1G3 1456 DTC TAK-715 TAK-715 TAK-715 chembl:CHEMBL363648 0.3 CASEIN KINASE 1 GAMMA 3 dGene,Pharos,IDG KINASE
145 rs9112;rs2407207;rs6869268;rs66501867;rs335160;rs1685201;rs77097530;rs28891214;rs13167307;rs74841787 5 121518309 123135286 CSNK1G3 BE0003958 1456 DrugBank DB04751 Purvalanol A PURVALANOLA chembl:CHEMBL23327 1.58 10592235 CASEIN KINASE 1 GAMMA 3 dGene,Pharos,IDG KINASE
145 rs9112;rs2407207;rs6869268;rs66501867;rs335160;rs1685201;rs77097530;rs28891214;rs13167307;rs74841787 5 121518309 123135286 CSNK1G3 BE0003958 1456 DrugBank DB07488 {4-Amino-2-[(4-methoxyphenyl)amino]-1,3-thiazol-5-yl}(4-methoxyphenyl)methanone CHEMBL563377 chembl:CHEMBL563377 14.2 10592235 CASEIN KINASE 1 GAMMA 3 dGene,Pharos,IDG KINASE
145 rs9112;rs2407207;rs6869268;rs66501867;rs335160;rs1685201;rs77097530;rs28891214;rs13167307;rs74841787 5 121518309 123135286 CSNK1G3 CSNK1G3 1456 DTC GS 6201 GS 6201 GS 6201 chembl:CHEMBL260933 0.71 CASEIN KINASE 1 GAMMA 3 dGene,Pharos,IDG KINASE
149 rs2089855 5 131062407 131833599 IL3 BE0000125 3562 DrugBank inhibitor DB09221 Polaprezinc POLAPREZINC chembl:CHEMBL242948 1.42 INTERLEUKIN 3 GO GROWTH FACTOR
149 rs2089855 5 131062407 131833599 CSF2 CSF2 1437 NCI 4-HYDROPEROXYCYCLOPHOSPHAMIDE 4-HYDROPEROXYCYCLOPHOSPHAMIDE PERFOSFAMIDE chembl:CHEMBL61511 0.46 1283360 COLONY STIMULATING FACTOR 2 HingoraniCasas DRUGGABLE GENOME
149 rs2089855 5 131062407 131833599 CSF2 Granulocyte-macrophage colony-stimulating factor 1437 TTD Lenzilumab Lenzilumab LENZILUMAB chembl:CHEMBL3707325 2.77 COLONY STIMULATING FACTOR 2 HingoraniCasas DRUGGABLE GENOME
149 rs2089855 5 131062407 131833599 CSF2 CSF2 1437 NCI LACTULOSE LACTULOSE LACTULOSE chembl:CHEMBL296306 0.69 11355146 COLONY STIMULATING FACTOR 2 HingoraniCasas DRUGGABLE GENOME
149 rs2089855 5 131062407 131833599 CSF2 CSF2 1437 NCI ROQUINIMEX ROQUINIMEX ROQUINIMEX chembl:CHEMBL11672 1.39 9811314 COLONY STIMULATING FACTOR 2 HingoraniCasas DRUGGABLE GENOME
149 rs2089855 5 131062407 131833599 CSF2 CSF2 1437 NCI PLATINUM PLATINUM PLATINUM chembl:CHEMBL1235478 0.2 8110490 COLONY STIMULATING FACTOR 2 HingoraniCasas DRUGGABLE GENOME
149 rs2089855 5 131062407 131833599 CSF2 CSF2 1437 NCI MECHLORETHAMINE MECHLORETHAMINE MECHLORETHAMINE chembl:CHEMBL427 2.77 10640980 COLONY STIMULATING FACTOR 2 HingoraniCasas DRUGGABLE GENOME
149 rs2089855 5 131062407 131833599 CSF2 CSF2 1437 NCI INDINAVIR INDINAVIR INDINAVIR chembl:CHEMBL115 0.28 10479132 COLONY STIMULATING FACTOR 2 HingoraniCasas DRUGGABLE GENOME
149 rs2089855 5 131062407 131833599 CSF2 CSF2 1437 NCI TERFENADINE TERFENADINE TERFENADINE chembl:CHEMBL17157 0.14 8836342 COLONY STIMULATING FACTOR 2 HingoraniCasas DRUGGABLE GENOME
149 rs2089855 5 131062407 131833599 CSF2 CSF2 1437 NCI FAMCICLOVIR FAMCICLOVIR FAMCICLOVIR chembl:CHEMBL880 2.77 10522033 COLONY STIMULATING FACTOR 2 HingoraniCasas DRUGGABLE GENOME
149 rs2089855 5 131062407 131833599 CSF2 Granulocyte-macrophage colony-stimulating factor 1437 TTD GSK3196165 GSK3196165 OTILIMAB chembl:CHEMBL2109433 2.08 COLONY STIMULATING FACTOR 2 HingoraniCasas DRUGGABLE GENOME
149 rs2089855 5 131062407 131833599 CSF2 Granulocyte-macrophage colony-stimulating factor 1437 TTD Mavrilimumab Mavrilimumab MAVRILIMUMAB chembl:CHEMBL1743039 0.69 COLONY STIMULATING FACTOR 2 HingoraniCasas DRUGGABLE GENOME
149 rs2089855 5 131062407 131833599 CSF2 CSF2 1437 NCI HEXADECYLPHOSPHOCHOLINE HEXADECYLPHOSPHOCHOLINE MILTEFOSINE chembl:CHEMBL125 0.55 1555249 COLONY STIMULATING FACTOR 2 HingoraniCasas DRUGGABLE GENOME
149 rs2089855 5 131062407 131833599 CSF2 CSF2 1437 NCI ACLARUBICIN ACLARUBICIN ACLARUBICIN chembl:CHEMBL502620 0.92 7689127 COLONY STIMULATING FACTOR 2 HingoraniCasas DRUGGABLE GENOME
149 rs2089855 5 131062407 131833599 CSF2 CSF2 1437 NCI AMIKACIN AMIKACIN AMIKACIN chembl:CHEMBL177 0.83 7540696,8158029 COLONY STIMULATING FACTOR 2 HingoraniCasas DRUGGABLE GENOME
149 rs2089855 5 131062407 131833599 CSF2 CSF2 1437 NCI CILOSTAZOL CILOSTAZOL CILOSTAZOL chembl:CHEMBL799 0.21 15744080 COLONY STIMULATING FACTOR 2 HingoraniCasas DRUGGABLE GENOME
149 rs2089855 5 131062407 131833599 CSF2 Granulocyte-macrophage colony-stimulating factor 1437 TTD Cabiralizumab Cabiralizumab CABIRALIZUMAB chembl:CHEMBL4297713 0.69 COLONY STIMULATING FACTOR 2 HingoraniCasas DRUGGABLE GENOME
149 rs2089855 5 131062407 131833599 CSF2 CSF2 1437 NCI VINBLASTINE VINBLASTINE VINBLASTINE chembl:CHEMBL159 0.08 10640980 COLONY STIMULATING FACTOR 2 HingoraniCasas DRUGGABLE GENOME
149 rs2089855 5 131062407 131833599 CSF2 CSF2 1437 NCI STREPTOZOCIN STREPTOZOCIN STREPTOZOCIN chembl:CHEMBL1651906 0.06 16342200 COLONY STIMULATING FACTOR 2 HingoraniCasas DRUGGABLE GENOME
149 rs2089855 5 131062407 131833599 CSF2 GMCSF 1437 ChemblInteractions inhibitor CHEMBL1743044 NAMILUMAB NAMILUMAB chembl:CHEMBL1743044 4.16 COLONY STIMULATING FACTOR 2 HingoraniCasas DRUGGABLE GENOME
149 rs2089855 5 131062407 131833599 CSF2 CSF2 1437 NCI AZQ AZQ DIAZIQUONE chembl:CHEMBL36016 1.39 8617583 COLONY STIMULATING FACTOR 2 HingoraniCasas DRUGGABLE GENOME
149 rs2089855 5 131062407 131833599 CSF2 CSF2 1437 NCI NAVELBINE NAVELBINE NAVELBINE wikidata:Q47521875 2.77 15934496 COLONY STIMULATING FACTOR 2 HingoraniCasas DRUGGABLE GENOME
149 rs2089855 5 131062407 131833599 CSF2 CSF2 1437 NCI CETIRIZINE CETIRIZINE CETIRIZINE chembl:CHEMBL1000 0.55 16783450 COLONY STIMULATING FACTOR 2 HingoraniCasas DRUGGABLE GENOME
149 rs2089855 5 131062407 131833599 CSF2 Granulocyte-macrophage colony-stimulating factor 1437 TTD JX-594 JX-594 PEXASTIMOGENE DEVACIREPVEC chembl:CHEMBL3039547 1.39 COLONY STIMULATING FACTOR 2 HingoraniCasas DRUGGABLE GENOME
149 rs2089855 5 131062407 131833599 CSF2 CSF2 1437 NCI D4T D4T STAVUDINE chembl:CHEMBL991 0.2 2538549 COLONY STIMULATING FACTOR 2 HingoraniCasas DRUGGABLE GENOME
149 rs2089855 5 131062407 131833599 CSF2 CSF2 1437 NCI IDARUBICIN IDARUBICIN IDARUBICIN chembl:CHEMBL1117 0.08 8915668 COLONY STIMULATING FACTOR 2 HingoraniCasas DRUGGABLE GENOME
149 rs2089855 5 131062407 131833599 CSF2 CSF2 1437 NCI PROCARBAZINE PROCARBAZINE PROCARBAZINE chembl:CHEMBL1321 0.46 10640980 COLONY STIMULATING FACTOR 2 HingoraniCasas DRUGGABLE GENOME
149 rs2089855 5 131062407 131833599 CSF2 Granulocyte-macrophage colony-stimulating factor 1437 TTD MORAb-022 MORAb-022 GIMSILUMAB chembl:CHEMBL2109430 1.39 COLONY STIMULATING FACTOR 2 HingoraniCasas DRUGGABLE GENOME
149 rs2089855 5 131062407 131833599 CSF2 CSF2 1437 NCI TICARCILLIN TICARCILLIN TICARCILLIN chembl:CHEMBL1449 1.39 7875147 COLONY STIMULATING FACTOR 2 HingoraniCasas DRUGGABLE GENOME
149 rs2089855 5 131062407 131833599 SLC22A5 SLC22A5 6584 DTC CARNITINE CARNITINE CARNITINE chembl:CHEMBL172513 37.87 21422191 SOLUTE CARRIER FAMILY 22 MEMBER 5 Pharos,HumanProteinAtlas,GuideToPharmacology TRANSPORTER
149 rs2089855 5 131062407 131833599 IL5 Interleukin-5 3567 TTD Mepolizumab Mepolizumab MEPOLIZUMAB chembl:CHEMBL2108429 42.6 INTERLEUKIN 5 GO GROWTH FACTOR
149 rs2089855 5 131062407 131833599 IL5 Interleukin-5 3567 TTD Reslizumab Reslizumab RESLIZUMAB chembl:CHEMBL2107884 28.4 INTERLEUKIN 5 GO GROWTH FACTOR
149 rs2089855 5 131062407 131833599 IL5 Interleukin-5 3567 TTD Benralizumab Benralizumab BENRALIZUMAB chembl:CHEMBL1742991 4.73 22136436 INTERLEUKIN 5 GO GROWTH FACTOR
149 rs2089855 5 131062407 131833599 IL5 IL5 3567 NCI INTERLEUKIN-3 INTERLEUKIN-3 MUPLESTIM chembl:CHEMBL2108469 7.1 8485042 INTERLEUKIN 5 GO GROWTH FACTOR
149 rs2089855 5 131062407 131833599 IL5 IL5 3567 NCI METHYLPREDNISOLONE METHYLPREDNISOLONE METHYLPREDNISOLONE chembl:CHEMBL650 1.33 1551701,10836352 INTERLEUKIN 5 GO GROWTH FACTOR
149 rs2089855 5 131062407 131833599 IL13 Interleukin-13 3596 TTD CNTO-5825 CNTO-5825 CNTO-5825 chembl:CHEMBL2109464 7.1 INTERLEUKIN 13 GO EXTERNAL SIDE OF PLASMA MEMBRANE
149 rs2089855 5 131062407 131833599 IL13 NC30 3596 ChemblInteractions inhibitor CHEMBL1742985 ANRUKINZUMAB ANRUKINZUMAB chembl:CHEMBL1742985 14.2 INTERLEUKIN 13 GO EXTERNAL SIDE OF PLASMA MEMBRANE
149 rs2089855 5 131062407 131833599 IL13 NC30 3596 ChemblInteractions inhibitor CHEMBL2109465 QAX-576 QAX-576 chembl:CHEMBL2109465 14.2 INTERLEUKIN 13 GO EXTERNAL SIDE OF PLASMA MEMBRANE
149 rs2089855 5 131062407 131833599 IL13 Interleukin-13 3596 TTD Lebrikizumab Lebrikizumab LEBRIKIZUMAB chembl:CHEMBL1743035 21.3 INTERLEUKIN 13 GO EXTERNAL SIDE OF PLASMA MEMBRANE
149 rs2089855 5 131062407 131833599 IL13 P35225 3596 TdgClinicalTrial TNX-650 TNX-650 TNX-650 chembl:CHEMBL2109466 7.1 INTERLEUKIN 13 GO EXTERNAL SIDE OF PLASMA MEMBRANE
149 rs2089855 5 131062407 131833599 IL13 NC30 3596 ChemblInteractions inhibitor CHEMBL1743081 TRALOKINUMAB TRALOKINUMAB chembl:CHEMBL1743081 10.65 INTERLEUKIN 13 GO EXTERNAL SIDE OF PLASMA MEMBRANE
149 rs2089855 5 131062407 131833599 IL13 Interleukin-13 3596 TTD SAR-156597 SAR-156597 ROMILKIMAB chembl:CHEMBL4298097 2.37 INTERLEUKIN 13 GO EXTERNAL SIDE OF PLASMA MEMBRANE
149 rs2089855 5 131062407 131833599 HSPA4 HSPA4 3308 NCI UREA UREA UREA chembl:CHEMBL985 0.27 7548155 NA NA NA
149 rs2089855 5 131062407 131833599 HSPA4 HSPA4 3308 NCI CYTARABINE CYTARABINE CYTARABINE chembl:CHEMBL803 0.08 12530536 NA NA NA
149 rs2089855 5 131062407 131833599 HSPA4 HSPA4 3308 NCI DDC DDC ZALCITABINE chembl:CHEMBL853 0.89 10591146 NA NA NA
149 rs2089855 5 131062407 131833599 HSPA4 HSPA4 3308 NCI THIABENDAZOLE THIABENDAZOLE THIABENDAZOLE chembl:CHEMBL625 0.59 11226373 NA NA NA
149 rs2089855 5 131062407 131833599 HSPA4 Heat shock protein 70 3308 TTD Minnelide Minnelide MINNELIDE chembl:CHEMBL4297782 1.78 NA NA NA
149 rs2089855 5 131062407 131833599 HSPA4 HSPA4 3308 NCI RANITIDINE RANITIDINE RANITIDINE chembl:CHEMBL1790041 0.24 11523209 NA NA NA
149 rs2089855 5 131062407 131833599 HSPA4 HSPA4 3308 NCI SALINE SALINE SODIUM CHLORIDE chembl:CHEMBL1200574 0.25 8724993 NA NA NA
149 rs2089855 5 131062407 131833599 HSPA4 HSPA4 3308 NCI IFOSFAMIDE IFOSFAMIDE IFOSFAMIDE chembl:CHEMBL1024 0.39 12530536 NA NA NA
149 rs2089855 5 131062407 131833599 HSPA4 HSPA4 3308 NCI DEFEROXAMINE DEFEROXAMINE DEFEROXAMINE chembl:CHEMBL556 0.24 11579132 NA NA NA
149 rs2089855 5 131062407 131833599 HSPA4 HSPA4 3308 NCI PHOTOFRIN PHOTOFRIN PHOTOFRIN chembl:CHEMBL594426 3.55 8625311 NA NA NA
149 rs2089855 5 131062407 131833599 HSPA4 HSPA4 3308 NCI LITHIUM LITHIUM LITHIUM chembl:CHEMBL2146126 0.14 12732732,16179524,16797496 NA NA NA
149 rs2089855 5 131062407 131833599 HSPA4 HSPA4 3308 NCI PHENYLEPHRINE PHENYLEPHRINE PHENYLEPHRINE chembl:CHEMBL1215 0.25 8047983 NA NA NA
149 rs2089855 5 131062407 131833599 HSPA4 HSPA4 3308 NCI HYDRALAZINE HYDRALAZINE HYDRALAZINE chembl:CHEMBL276832 0.21 12047041 NA NA NA
150 rs329120 5 133827615 133870739 SKP1 BE0003767 6500 DrugBank DB01750 1-naphthaleneacetic acid CHEMBL428495 chembl:CHEMBL428495 56.81 10592235 S-PHASE KINASE ASSOCIATED PROTEIN 1 Pharos KINASE
150 rs329120 5 133827615 133870739 PPP2CA BE0002326 5515 DrugBank DB00163 Vitamin E VITAMIN E chembl:CHEMBL47 8.12 17320164,10322434,9693126 PROTEIN PHOSPHATASE 2 CATALYTIC SUBUNIT ALPHA Pharos ENZYME
150 rs329120 5 133827615 133870739 PPP2CA Serine/threonine PP2A-alpha 5515 TTD LB-100 LB-100 LB-100 chembl:CHEMBL4297300 9.47 PROTEIN PHOSPHATASE 2 CATALYTIC SUBUNIT ALPHA Pharos ENZYME
151 rs682164 5 139028810 139086651 PURA PURA 5813 PharmGKB methylphenidate methylphenidate METHYLPHENIDATE chembl:CHEMBL796 2.47 29382897 PURINE RICH ELEMENT BINDING PROTEIN A GO TRANSCRIPTION FACTOR BINDING
152 rs4912704;rs2237076 5 139515394 139955371 EGR1 EGR1 1958 DTC GENIPIN GENIPIN GENIPIN chembl:CHEMBL459016 113.61 26283511 NA NA NA
152 rs4912704;rs2237076 5 139515394 139955371 NRG2 NRG2 9542 PharmGKB panitumumab panitumumab PANITUMUMAB chembl:CHEMBL1201827 1.35 NEUREGULIN 2 Pharos KINASE
152 rs4912704;rs2237076 5 139515394 139955371 HBEGF Proheparin-binding EGF-like growth factor 1839 TTD KHK-2866 KHK-2866 KHK-2866 chembl:CHEMBL2109437 18.94 HEPARIN BINDING EGF LIKE GROWTH FACTOR GO CELL SURFACE
152 rs4912704;rs2237076 5 139515394 139955371 CD14 P08571 929 TdgClinicalTrial IC14 IC14 IC14 chembl:CHEMBL2109330 85.21 CD14 MOLECULE GO EXTERNAL SIDE OF PLASMA MEMBRANE
154 rs62377945 5 151111863 151323905 SLC36A1 BE0000536 206358 DrugBank DB00160 Alanine ALANINE chembl:CHEMBL12198 4.37 16373326,17139284,17016423 SOLUTE CARRIER FAMILY 36 MEMBER 1 Pharos,GuideToPharmacology TRANSPORTER
154 rs62377945 5 151111863 151323905 SLC36A1 206358 206358 GuideToPharmacology inhibitor 178101386 5-HYDROXY-L-TRYPTOPHAN OXITRIPTAN chembl:CHEMBL350221 2.37 SOLUTE CARRIER FAMILY 36 MEMBER 1 Pharos,GuideToPharmacology TRANSPORTER
154 rs62377945 5 151111863 151323905 ATOX1 BE0002833 475 DrugBank DB03127 Benzamidine BENZAMIDINE chembl:CHEMBL20936 7.57 10592235,17139284,17016423 NA NA NA
154 rs62377945 5 151111863 151323905 ATOX1 BE0002833 475 DrugBank DB02772 Sucrose SUCROSE chembl:CHEMBL253582 3.79 NA NA NA
154 rs62377945 5 151111863 151323905 GLRA1 2741 2741 GuideToPharmacology antagonist 135652718 STRYCHNINE STRYCHNINE chembl:CHEMBL227934 0.17 GLYCINE RECEPTOR ALPHA 1 HingoraniCasas,RussLampel,HopkinsGroom DRUGGABLE GENOME
154 rs62377945 5 151111863 151323905 GLRA1 2741 2741 GuideToPharmacology antagonist 135650356 HU-308 CHEMBL497392 chembl:CHEMBL497392 1.29 GLYCINE RECEPTOR ALPHA 1 HingoraniCasas,RussLampel,HopkinsGroom DRUGGABLE GENOME
154 rs62377945 5 151111863 151323905 GLRA1 Strychnine-binding glycine receptor 2741 TTD D-Serine D-Serine (D)-SERINE chembl:CHEMBL285123 0.65 GLYCINE RECEPTOR ALPHA 1 HingoraniCasas,RussLampel,HopkinsGroom DRUGGABLE GENOME
154 rs62377945 5 151111863 151323905 GLRA1 BE0000433 2741 DrugBank antagonist DB00466 Picrotoxin PICROTOXIN chembl:CHEMBL1908342 0.22 15081878 GLYCINE RECEPTOR ALPHA 1 HingoraniCasas,RussLampel,HopkinsGroom DRUGGABLE GENOME
154 rs62377945 5 151111863 151323905 GLRA1 GLRA1 2741 DTC (12E,20Z,18S)-8-HYDROXYVARIABILIN (12E,20Z,18S)-8-HYDROXYVARIABILIN CHEMBL464651 chembl:CHEMBL464651 3.44 20346682 GLYCINE RECEPTOR ALPHA 1 HingoraniCasas,RussLampel,HopkinsGroom DRUGGABLE GENOME
154 rs62377945 5 151111863 151323905 GLRA1 BE0009666 2741 DrugBank inhibitor DB01043 Memantine MEMANTINE chembl:CHEMBL807 0.52 23421676,20720132 GLYCINE RECEPTOR ALPHA 1 HingoraniCasas,RussLampel,HopkinsGroom DRUGGABLE GENOME
154 rs62377945 5 151111863 151323905 GLRA1 2741 2741 GuideToPharmacology blocker 178101103 PICROTIN PICROTIN chembl:CHEMBL478523 0.43 GLYCINE RECEPTOR ALPHA 1 HingoraniCasas,RussLampel,HopkinsGroom DRUGGABLE GENOME
154 rs62377945 5 151111863 151323905 GLRA1 2741 2741 GuideToPharmacology antagonist 135652670 BILOBALIDE BILOBALIDE chembl:CHEMBL133266 0.57 GLYCINE RECEPTOR ALPHA 1 HingoraniCasas,RussLampel,HopkinsGroom DRUGGABLE GENOME
154 rs62377945 5 151111863 151323905 GLRA1 BE0000433 2741 DrugBank antagonist DB00431 Lindane LINDANE chembl:CHEMBL15891 0.52 12614680,20600211 GLYCINE RECEPTOR ALPHA 1 HingoraniCasas,RussLampel,HopkinsGroom DRUGGABLE GENOME
154 rs62377945 5 151111863 151323905 GLRA1 2741 2741 GuideToPharmacology antagonist 135650118 COLCHICINE COLCHICINE chembl:CHEMBL107 0.04 GLYCINE RECEPTOR ALPHA 1 HingoraniCasas,RussLampel,HopkinsGroom DRUGGABLE GENOME
154 rs62377945 5 151111863 151323905 GLRA1 BE0000433 2741 DrugBank antagonist DB11582 Thiocolchicoside THIOCOLCHICOSIDE chembl:CHEMBL1705373 0.86 17234181 GLYCINE RECEPTOR ALPHA 1 HingoraniCasas,RussLampel,HopkinsGroom DRUGGABLE GENOME
154 rs62377945 5 151111863 151323905 GLRA1 2741 2741 GuideToPharmacology allosteric modulator 135650355 HU-210 DEXANABINOL chembl:CHEMBL334533 0.43 GLYCINE RECEPTOR ALPHA 1 HingoraniCasas,RussLampel,HopkinsGroom DRUGGABLE GENOME
154 rs62377945 5 151111863 151323905 GLRA1 2741 2741 GuideToPharmacology antagonist 135651284 TROPISETRON TROPISETRON chembl:CHEMBL56564 0.17 GLYCINE RECEPTOR ALPHA 1 HingoraniCasas,RussLampel,HopkinsGroom DRUGGABLE GENOME
154 rs62377945 5 151111863 151323905 GLRA1 BE0000433 2741 DrugBank agonist DB01956 Taurine TAURINE chembl:CHEMBL239243 0.57 15081878 GLYCINE RECEPTOR ALPHA 1 HingoraniCasas,RussLampel,HopkinsGroom DRUGGABLE GENOME
154 rs62377945 5 151111863 151323905 GLRA1 2741 2741 GuideToPharmacology blocker 135652708 PICROTOXININ PICROTOXININ chembl:CHEMBL47244 0.43 GLYCINE RECEPTOR ALPHA 1 HingoraniCasas,RussLampel,HopkinsGroom DRUGGABLE GENOME
155 rs26341;rs6555969 5 171086603 171174351 FGF18 Fibroblast growth factor-18 8817 TTD AS-902330 AS-902330 SPRIFERMIN chembl:CHEMBL2108302 56.81 FIBROBLAST GROWTH FACTOR 18 HingoraniCasas DRUGGABLE GENOME
157 rs4701140 5 178978012 179079104 CLK4 CLK4 57396 DTC BMS-387032 BMS-387032 BMS-387032 chembl:CHEMBL296468 0.07 CDC LIKE KINASE 4 Pharos,IDG,HopkinsGroom,dGene KINASE
157 rs4701140 5 178978012 179079104 CLK4 CLK4 57396 DTC FASUDIL FASUDIL FASUDIL chembl:CHEMBL38380 0.04 CDC LIKE KINASE 4 Pharos,IDG,HopkinsGroom,dGene KINASE
157 rs4701140 5 178978012 179079104 CLK4 CLK4 57396 DTC SB-202190 SB-202190 SB-202190 chembl:CHEMBL278041 0.03 CDC LIKE KINASE 4 Pharos,IDG,HopkinsGroom,dGene KINASE
157 rs4701140 5 178978012 179079104 CLK4 CLK4 57396 DTC GNF-PF-3023 GNF-PF-3023 CHEMBL535331 chembl:CHEMBL535331 0.12 CDC LIKE KINASE 4 Pharos,IDG,HopkinsGroom,dGene KINASE
157 rs4701140 5 178978012 179079104 CLK4 CLK4 57396 DTC TCMDC-125758 TCMDC-125758 CHEMBL546797 chembl:CHEMBL546797 0.03 CDC LIKE KINASE 4 Pharos,IDG,HopkinsGroom,dGene KINASE
157 rs4701140 5 178978012 179079104 CLK4 CLK4 57396 DTC AZD-1775 AZD-1775 ADAVOSERTIB chembl:CHEMBL1976040 0.04 CDC LIKE KINASE 4 Pharos,IDG,HopkinsGroom,dGene KINASE
157 rs4701140 5 178978012 179079104 CLK4 CLK4 57396 DTC TANDUTINIB TANDUTINIB TANDUTINIB chembl:CHEMBL124660 0.1 CDC LIKE KINASE 4 Pharos,IDG,HopkinsGroom,dGene KINASE
157 rs4701140 5 178978012 179079104 CLK4 CLK4 57396 DTC CHIR-99021 CHIR-99021 CHIR-99021 chembl:CHEMBL412142 0.1 CDC LIKE KINASE 4 Pharos,IDG,HopkinsGroom,dGene KINASE
157 rs4701140 5 178978012 179079104 CLK4 CLK4 57396 DTC GW843682X GW843682X GW843682X chembl:CHEMBL514499 0.03 CDC LIKE KINASE 4 Pharos,IDG,HopkinsGroom,dGene KINASE
157 rs4701140 5 178978012 179079104 CLK4 CLK4 57396 DTC AG-1879 AG-1879 CHEMBL406845 chembl:CHEMBL406845 0.04 CDC LIKE KINASE 4 Pharos,IDG,HopkinsGroom,dGene KINASE
157 rs4701140 5 178978012 179079104 CLK4 CLK4 57396 DTC ALISERTIB ALISERTIB ALISERTIB chembl:CHEMBL483158 0.03 CDC LIKE KINASE 4 Pharos,IDG,HopkinsGroom,dGene KINASE
157 rs4701140 5 178978012 179079104 CLK4 CLK4 57396 DTC WR-243246 WR-243246 CHEMBL117217 chembl:CHEMBL117217 0.56 CDC LIKE KINASE 4 Pharos,IDG,HopkinsGroom,dGene KINASE
157 rs4701140 5 178978012 179079104 CLK4 CLK4 57396 DTC LAS38096 LAS38096 CHEMBL375293 chembl:CHEMBL375293 0.1 CDC LIKE KINASE 4 Pharos,IDG,HopkinsGroom,dGene KINASE
157 rs4701140 5 178978012 179079104 CLK4 CLK4 57396 DTC DIPHENYLUREA DIPHENYLUREA DIPHENYLUREA chembl:CHEMBL354676 0.37 CDC LIKE KINASE 4 Pharos,IDG,HopkinsGroom,dGene KINASE
157 rs4701140 5 178978012 179079104 CLK4 57396 57396 GuideToPharmacology inhibitor 381118877 TOMIVOSERTIB TOMIVOSERTIB chembl:CHEMBL4073443 0.22 CDC LIKE KINASE 4 Pharos,IDG,HopkinsGroom,dGene KINASE
157 rs4701140 5 178978012 179079104 CLK4 CLK4 57396 DTC MLN-8054 MLN-8054 MLN-8054 chembl:CHEMBL259084 0.04 CDC LIKE KINASE 4 Pharos,IDG,HopkinsGroom,dGene KINASE
157 rs4701140 5 178978012 179079104 CANX BE0001011 821 DrugBank chaperone DB13999 Moroctocog alfa MOROCTOCOG ALFA wikidata:Q6913198 6.02 15213841,9607108,9525969,17899080,17139284,17016423 NA NA NA
157 rs4701140 5 178978012 179079104 CANX CANX 821 NCI MPO MPO MYELOPEROXIDASE chembl:CHEMBL2107858 18.94 11818449 NA NA NA
157 rs4701140 5 178978012 179079104 CANX BE0001011 821 DrugBank DB00031 Tenecteplase TENECTEPLASE chembl:CHEMBL2108791 1.58 9359841 NA NA NA
157 rs4701140 5 178978012 179079104 CANX BE0001011 821 DrugBank DB06245 Lanoteplase LANOTEPLASE chembl:CHEMBL2108499 0.56 NA NA NA
157 rs4701140 5 178978012 179079104 LTC4S LTC4S 4056 PharmGKB montelukast montelukast MONTELUKAST chembl:CHEMBL787 0.79 LEUKOTRIENE C4 SYNTHASE HumanProteinAtlas,Pharos,GuideToPharmacology ENZYME
157 rs4701140 5 178978012 179079104 LTC4S BE0001117 4056 DrugBank inhibitor DB00972 Azelastine AZELASTINE chembl:CHEMBL639 7.1 8630722 LEUKOTRIENE C4 SYNTHASE HumanProteinAtlas,Pharos,GuideToPharmacology ENZYME
157 rs4701140 5 178978012 179079104 SQSTM1 Sequestosome-1 p62 8878 TTD IMX-942 IMX-942 DUSQUETIDE chembl:CHEMBL3545314 56.81 SEQUESTOSOME 1 GO SERINE THREONINE KINASE
161 rs533632;rs72831708 6 8183881 8792565 TFAP2A TFAP2A 7020 NCI NELFINAVIR NELFINAVIR NELFINAVIR chembl:CHEMBL584 5.41 10996400 TRANSCRIPTION FACTOR AP-2 ALPHA Pharos TRANSCRIPTION FACTOR
161 rs533632;rs72831708 6 8183881 8792565 TFAP2A TFAP2A 7020 NCI AMPRENAVIR AMPRENAVIR AMPRENAVIR chembl:CHEMBL116 9.47 10996400 TRANSCRIPTION FACTOR AP-2 ALPHA Pharos TRANSCRIPTION FACTOR
163 rs215011;rs1799945;rs79220007;rs9393688;rs75782365;rs35848276;rs2023463 6 25182925 29612325 GMNN GMNN 51053 DTC IDAZOXAN IDAZOXAN IDAZOXAN chembl:CHEMBL10316 0.02 GEMININ, DNA REPLICATION INHIBITOR HingoraniCasas DRUGGABLE GENOME
163 rs215011;rs1799945;rs79220007;rs9393688;rs75782365;rs35848276;rs2023463 6 25182925 29612325 GMNN GMNN 51053 DTC GNF-PF-3438 GNF-PF-3438 CHEMBL582276 chembl:CHEMBL582276 0.12 GEMININ, DNA REPLICATION INHIBITOR HingoraniCasas DRUGGABLE GENOME
163 rs215011;rs1799945;rs79220007;rs9393688;rs75782365;rs35848276;rs2023463 6 25182925 29612325 GMNN GMNN 51053 DTC SJ000293754 SJ000293754 CHEMBL486706 chembl:CHEMBL486706 0.01 GEMININ, DNA REPLICATION INHIBITOR HingoraniCasas DRUGGABLE GENOME
163 rs215011;rs1799945;rs79220007;rs9393688;rs75782365;rs35848276;rs2023463 6 25182925 29612325 GMNN GMNN 51053 DTC CINACALCET CINACALCET CINACALCET chembl:CHEMBL1201284 0.06 GEMININ, DNA REPLICATION INHIBITOR HingoraniCasas DRUGGABLE GENOME
163 rs215011;rs1799945;rs79220007;rs9393688;rs75782365;rs35848276;rs2023463 6 25182925 29612325 GMNN GMNN 51053 DTC OUABAIN OUABAIN OUABAIN chembl:CHEMBL222863 0.01 GEMININ, DNA REPLICATION INHIBITOR HingoraniCasas DRUGGABLE GENOME
163 rs215011;rs1799945;rs79220007;rs9393688;rs75782365;rs35848276;rs2023463 6 25182925 29612325 GMNN GMNN 51053 DTC DNDI1417973 DNDI1417973 CHEMBL1572415 chembl:CHEMBL1572415 0.12 GEMININ, DNA REPLICATION INHIBITOR HingoraniCasas DRUGGABLE GENOME
163 rs215011;rs1799945;rs79220007;rs9393688;rs75782365;rs35848276;rs2023463 6 25182925 29612325 GMNN GMNN 51053 DTC MITONAFIDE MITONAFIDE MITONAFIDE chembl:CHEMBL43482 0.01 GEMININ, DNA REPLICATION INHIBITOR HingoraniCasas DRUGGABLE GENOME
163 rs215011;rs1799945;rs79220007;rs9393688;rs75782365;rs35848276;rs2023463 6 25182925 29612325 GMNN GMNN 51053 DTC BROQUINALDOL BROQUINALDOL BROQUINALDOL chembl:CHEMBL1394319 0.06 GEMININ, DNA REPLICATION INHIBITOR HingoraniCasas DRUGGABLE GENOME
163 rs215011;rs1799945;rs79220007;rs9393688;rs75782365;rs35848276;rs2023463 6 25182925 29612325 GMNN GMNN 51053 DTC DNDI1416982 DNDI1416982 CHEMBL1479114 chembl:CHEMBL1479114 0.06 GEMININ, DNA REPLICATION INHIBITOR HingoraniCasas DRUGGABLE GENOME
163 rs215011;rs1799945;rs79220007;rs9393688;rs75782365;rs35848276;rs2023463 6 25182925 29612325 GMNN GMNN 51053 DTC FALNIDAMOL FALNIDAMOL FALNIDAMOL chembl:CHEMBL258940 0.03 GEMININ, DNA REPLICATION INHIBITOR HingoraniCasas DRUGGABLE GENOME
163 rs215011;rs1799945;rs79220007;rs9393688;rs75782365;rs35848276;rs2023463 6 25182925 29612325 GMNN GMNN 51053 DTC NIFURALDEZONE NIFURALDEZONE NIFURALDEZONE chembl:CHEMBL1358619 0.12 GEMININ, DNA REPLICATION INHIBITOR HingoraniCasas DRUGGABLE GENOME
163 rs215011;rs1799945;rs79220007;rs9393688;rs75782365;rs35848276;rs2023463 6 25182925 29612325 GMNN GMNN 51053 DTC XANTHOANGELOL B XANTHOANGELOL B XANTHOANGELOL B chembl:CHEMBL494082 0.02 GEMININ, DNA REPLICATION INHIBITOR HingoraniCasas DRUGGABLE GENOME
163 rs215011;rs1799945;rs79220007;rs9393688;rs75782365;rs35848276;rs2023463 6 25182925 29612325 GMNN GMNN 51053 DTC ASTEMIZOLE ASTEMIZOLE ASTEMIZOLE chembl:CHEMBL296419 0.01 GEMININ, DNA REPLICATION INHIBITOR HingoraniCasas DRUGGABLE GENOME
163 rs215011;rs1799945;rs79220007;rs9393688;rs75782365;rs35848276;rs2023463 6 25182925 29612325 GMNN GMNN 51053 DTC GNF-PF-4659 GNF-PF-4659 CHEMBL584442 chembl:CHEMBL584442 0.01 GEMININ, DNA REPLICATION INHIBITOR HingoraniCasas DRUGGABLE GENOME
163 rs215011;rs1799945;rs79220007;rs9393688;rs75782365;rs35848276;rs2023463 6 25182925 29612325 GMNN GMNN 51053 DTC EFAROXAN EFAROXAN EFAROXAN chembl:CHEMBL57895 0.04 GEMININ, DNA REPLICATION INHIBITOR HingoraniCasas DRUGGABLE GENOME
163 rs215011;rs1799945;rs79220007;rs9393688;rs75782365;rs35848276;rs2023463 6 25182925 29612325 GMNN GMNN 51053 DTC TCMDC-124356 TCMDC-124356 CHEMBL22062 chembl:CHEMBL22062 0.01 GEMININ, DNA REPLICATION INHIBITOR HingoraniCasas DRUGGABLE GENOME
163 rs215011;rs1799945;rs79220007;rs9393688;rs75782365;rs35848276;rs2023463 6 25182925 29612325 GMNN GMNN 51053 DTC GNF-PF-3286 GNF-PF-3286 CHEMBL581880 chembl:CHEMBL581880 0.02 GEMININ, DNA REPLICATION INHIBITOR HingoraniCasas DRUGGABLE GENOME
163 rs215011;rs1799945;rs79220007;rs9393688;rs75782365;rs35848276;rs2023463 6 25182925 29612325 GMNN GMNN 51053 DTC CID 663143 CID 663143 CHEMBL1342336 chembl:CHEMBL1342336 0.01 GEMININ, DNA REPLICATION INHIBITOR HingoraniCasas DRUGGABLE GENOME
163 rs215011;rs1799945;rs79220007;rs9393688;rs75782365;rs35848276;rs2023463 6 25182925 29612325 GMNN GMNN 51053 DTC GNF-PF-1134 GNF-PF-1134 CHEMBL600694 chembl:CHEMBL600694 0.02 GEMININ, DNA REPLICATION INHIBITOR HingoraniCasas DRUGGABLE GENOME
163 rs215011;rs1799945;rs79220007;rs9393688;rs75782365;rs35848276;rs2023463 6 25182925 29612325 GMNN GMNN 51053 DTC TCMDC-123947 TCMDC-123947 CHEMBL525098 chembl:CHEMBL525098 0.12 GEMININ, DNA REPLICATION INHIBITOR HingoraniCasas DRUGGABLE GENOME
163 rs215011;rs1799945;rs79220007;rs9393688;rs75782365;rs35848276;rs2023463 6 25182925 29612325 GMNN GMNN 51053 DTC 2-METHOXY-1,4-NAPHTHOQUINONE 2-METHOXY-1,4-NAPHTHOQUINONE 2-METHOXY-1,4-NAPHTHOQUINONE chembl:CHEMBL106562 0.01 GEMININ, DNA REPLICATION INHIBITOR HingoraniCasas DRUGGABLE GENOME
163 rs215011;rs1799945;rs79220007;rs9393688;rs75782365;rs35848276;rs2023463 6 25182925 29612325 GMNN GMNN 51053 DTC DNDI1417560 DNDI1417560 CHEMBL1373255 chembl:CHEMBL1373255 0.04 GEMININ, DNA REPLICATION INHIBITOR HingoraniCasas DRUGGABLE GENOME
163 rs215011;rs1799945;rs79220007;rs9393688;rs75782365;rs35848276;rs2023463 6 25182925 29612325 GMNN GMNN 51053 DTC PROTOAPIGENONE PROTOAPIGENONE PROTOAPIGENONE chembl:CHEMBL414890 0.01 GEMININ, DNA REPLICATION INHIBITOR HingoraniCasas DRUGGABLE GENOME
163 rs215011;rs1799945;rs79220007;rs9393688;rs75782365;rs35848276;rs2023463 6 25182925 29612325 GMNN GMNN 51053 DTC GNF-PF-5151 GNF-PF-5151 CHEMBL576208 chembl:CHEMBL576208 0.01 GEMININ, DNA REPLICATION INHIBITOR HingoraniCasas DRUGGABLE GENOME
163 rs215011;rs1799945;rs79220007;rs9393688;rs75782365;rs35848276;rs2023463 6 25182925 29612325 GMNN GMNN 51053 DTC SEW-03621 SEW-03621 CHEMBL1271059 chembl:CHEMBL1271059 0.04 GEMININ, DNA REPLICATION INHIBITOR HingoraniCasas DRUGGABLE GENOME
163 rs215011;rs1799945;rs79220007;rs9393688;rs75782365;rs35848276;rs2023463 6 25182925 29612325 GMNN GMNN 51053 DTC THUNBERGINOL A THUNBERGINOL A THUNBERGINOL A chembl:CHEMBL68810 0.04 GEMININ, DNA REPLICATION INHIBITOR HingoraniCasas DRUGGABLE GENOME
163 rs215011;rs1799945;rs79220007;rs9393688;rs75782365;rs35848276;rs2023463 6 25182925 29612325 GMNN GMNN 51053 DTC TRICLABENDAZOLE TRICLABENDAZOLE TRICLABENDAZOLE chembl:CHEMBL1086440 0.02 GEMININ, DNA REPLICATION INHIBITOR HingoraniCasas DRUGGABLE GENOME
163 rs215011;rs1799945;rs79220007;rs9393688;rs75782365;rs35848276;rs2023463 6 25182925 29612325 GMNN GMNN 51053 DTC BROMHEXINE HYDROCHLORIDE BROMHEXINE HYDROCHLORIDE BROMHEXINE HYDROCHLORIDE chembl:CHEMBL1319139 0.12 GEMININ, DNA REPLICATION INHIBITOR HingoraniCasas DRUGGABLE GENOME
163 rs215011;rs1799945;rs79220007;rs9393688;rs75782365;rs35848276;rs2023463 6 25182925 29612325 GMNN GMNN 51053 DTC NSC-145669 NSC-145669 CHEMBL191611 chembl:CHEMBL191611 0.04 GEMININ, DNA REPLICATION INHIBITOR HingoraniCasas DRUGGABLE GENOME
163 rs215011;rs1799945;rs79220007;rs9393688;rs75782365;rs35848276;rs2023463 6 25182925 29612325 GMNN GMNN 51053 DTC FLUNARIZINE FLUNARIZINE FLUNARIZINE chembl:CHEMBL30008 0.01 GEMININ, DNA REPLICATION INHIBITOR HingoraniCasas DRUGGABLE GENOME
163 rs215011;rs1799945;rs79220007;rs9393688;rs75782365;rs35848276;rs2023463 6 25182925 29612325 GMNN GMNN 51053 DTC TCMDC-125254 TCMDC-125254 CHEMBL547313 chembl:CHEMBL547313 0.12 GEMININ, DNA REPLICATION INHIBITOR HingoraniCasas DRUGGABLE GENOME
163 rs215011;rs1799945;rs79220007;rs9393688;rs75782365;rs35848276;rs2023463 6 25182925 29612325 GMNN GMNN 51053 DTC TCMDC-125298 TCMDC-125298 CHEMBL581152 chembl:CHEMBL581152 0.02 GEMININ, DNA REPLICATION INHIBITOR HingoraniCasas DRUGGABLE GENOME
163 rs215011;rs1799945;rs79220007;rs9393688;rs75782365;rs35848276;rs2023463 6 25182925 29612325 GMNN GMNN 51053 DTC TCMDC-123634 TCMDC-123634 CHEMBL530499 chembl:CHEMBL530499 0.04 GEMININ, DNA REPLICATION INHIBITOR HingoraniCasas DRUGGABLE GENOME
163 rs215011;rs1799945;rs79220007;rs9393688;rs75782365;rs35848276;rs2023463 6 25182925 29612325 GMNN GMNN 51053 DTC TRYPTANTHRIN TRYPTANTHRIN TRYPTANTHRIN chembl:CHEMBL306946 0.02 GEMININ, DNA REPLICATION INHIBITOR HingoraniCasas DRUGGABLE GENOME
163 rs215011;rs1799945;rs79220007;rs9393688;rs75782365;rs35848276;rs2023463 6 25182925 29612325 GMNN GMNN 51053 DTC GNF-PF-4998 GNF-PF-4998 CHEMBL585795 chembl:CHEMBL585795 0.12 GEMININ, DNA REPLICATION INHIBITOR HingoraniCasas DRUGGABLE GENOME
163 rs215011;rs1799945;rs79220007;rs9393688;rs75782365;rs35848276;rs2023463 6 25182925 29612325 GMNN GMNN 51053 DTC OXIBENDAZOLE OXIBENDAZOLE OXIBENDAZOLE chembl:CHEMBL1087630 0.06 GEMININ, DNA REPLICATION INHIBITOR HingoraniCasas DRUGGABLE GENOME
163 rs215011;rs1799945;rs79220007;rs9393688;rs75782365;rs35848276;rs2023463 6 25182925 29612325 GMNN GMNN 51053 DTC DIHYDROERGOCRISTINE MESYLATE DIHYDROERGOCRISTINE MESYLATE DIHYDROERGOCRISTINE MESYLATE chembl:CHEMBL1255837 0.03 GEMININ, DNA REPLICATION INHIBITOR HingoraniCasas DRUGGABLE GENOME
163 rs215011;rs1799945;rs79220007;rs9393688;rs75782365;rs35848276;rs2023463 6 25182925 29612325 GMNN GMNN 51053 DTC MERADIMATE MERADIMATE MERADIMATE chembl:CHEMBL1597075 0.06 GEMININ, DNA REPLICATION INHIBITOR HingoraniCasas DRUGGABLE GENOME
163 rs215011;rs1799945;rs79220007;rs9393688;rs75782365;rs35848276;rs2023463 6 25182925 29612325 GMNN GMNN 51053 DTC TCMDC-123650 TCMDC-123650 CHEMBL580727 chembl:CHEMBL580727 0.01 GEMININ, DNA REPLICATION INHIBITOR HingoraniCasas DRUGGABLE GENOME
163 rs215011;rs1799945;rs79220007;rs9393688;rs75782365;rs35848276;rs2023463 6 25182925 29612325 GMNN GMNN 51053 DTC GR-4661 GR-4661 CHEMBL344127 chembl:CHEMBL344127 0.04 GEMININ, DNA REPLICATION INHIBITOR HingoraniCasas DRUGGABLE GENOME
163 rs215011;rs1799945;rs79220007;rs9393688;rs75782365;rs35848276;rs2023463 6 25182925 29612325 GMNN GMNN 51053 DTC FLUNARIZINE HYDROCHLORIDE FLUNARIZINE HYDROCHLORIDE FLUNARIZINE HYDROCHLORIDE chembl:CHEMBL552659 0.06 GEMININ, DNA REPLICATION INHIBITOR HingoraniCasas DRUGGABLE GENOME
163 rs215011;rs1799945;rs79220007;rs9393688;rs75782365;rs35848276;rs2023463 6 25182925 29612325 GMNN GMNN 51053 DTC DIENESTROL DIENESTROL DIENESTROL chembl:CHEMBL1018 0.01 GEMININ, DNA REPLICATION INHIBITOR HingoraniCasas DRUGGABLE GENOME
163 rs215011;rs1799945;rs79220007;rs9393688;rs75782365;rs35848276;rs2023463 6 25182925 29612325 GMNN GMNN 51053 DTC TCMDC-124316 TCMDC-124316 CHEMBL534214 chembl:CHEMBL534214 0.06 GEMININ, DNA REPLICATION INHIBITOR HingoraniCasas DRUGGABLE GENOME
163 rs215011;rs1799945;rs79220007;rs9393688;rs75782365;rs35848276;rs2023463 6 25182925 29612325 GMNN GMNN 51053 DTC CGP-74514A CGP-74514A CHEMBL1256911 chembl:CHEMBL1256911 0.06 GEMININ, DNA REPLICATION INHIBITOR HingoraniCasas DRUGGABLE GENOME
163 rs215011;rs1799945;rs79220007;rs9393688;rs75782365;rs35848276;rs2023463 6 25182925 29612325 GMNN GMNN 51053 DTC VINCRISTINE SULFATE VINCRISTINE SULFATE VINCRISTINE SULFATE chembl:CHEMBL501867 0.01 GEMININ, DNA REPLICATION INHIBITOR HingoraniCasas DRUGGABLE GENOME
163 rs215011;rs1799945;rs79220007;rs9393688;rs75782365;rs35848276;rs2023463 6 25182925 29612325 GMNN GMNN 51053 DTC TCMDC-125733 TCMDC-125733 CHEMBL530788 chembl:CHEMBL530788 0.12 GEMININ, DNA REPLICATION INHIBITOR HingoraniCasas DRUGGABLE GENOME
163 rs215011;rs1799945;rs79220007;rs9393688;rs75782365;rs35848276;rs2023463 6 25182925 29612325 GMNN GMNN 51053 DTC LORATADINE LORATADINE LORATADINE chembl:CHEMBL998 0.01 GEMININ, DNA REPLICATION INHIBITOR HingoraniCasas DRUGGABLE GENOME
163 rs215011;rs1799945;rs79220007;rs9393688;rs75782365;rs35848276;rs2023463 6 25182925 29612325 GMNN GMNN 51053 DTC CILNIDIPINE CILNIDIPINE CILNIDIPINE chembl:CHEMBL452076 0.03 GEMININ, DNA REPLICATION INHIBITOR HingoraniCasas DRUGGABLE GENOME
163 rs215011;rs1799945;rs79220007;rs9393688;rs75782365;rs35848276;rs2023463 6 25182925 29612325 GMNN GMNN 51053 DTC E319 E319 E319 chembl:CHEMBL242080 0.01 GEMININ, DNA REPLICATION INHIBITOR HingoraniCasas DRUGGABLE GENOME
163 rs215011;rs1799945;rs79220007;rs9393688;rs75782365;rs35848276;rs2023463 6 25182925 29612325 GMNN GMNN 51053 DTC TCMDC-125587 TCMDC-125587 CHEMBL532160 chembl:CHEMBL532160 0.02 GEMININ, DNA REPLICATION INHIBITOR HingoraniCasas DRUGGABLE GENOME
163 rs215011;rs1799945;rs79220007;rs9393688;rs75782365;rs35848276;rs2023463 6 25182925 29612325 GMNN GMNN 51053 DTC FANGCHINOLINE FANGCHINOLINE FANGCHINOLINE chembl:CHEMBL504256 0.04 GEMININ, DNA REPLICATION INHIBITOR HingoraniCasas DRUGGABLE GENOME
163 rs215011;rs1799945;rs79220007;rs9393688;rs75782365;rs35848276;rs2023463 6 25182925 29612325 GMNN GMNN 51053 DTC NSC-1010 NSC-1010 CHEMBL1688556 chembl:CHEMBL1688556 0.06 GEMININ, DNA REPLICATION INHIBITOR HingoraniCasas DRUGGABLE GENOME
163 rs215011;rs1799945;rs79220007;rs9393688;rs75782365;rs35848276;rs2023463 6 25182925 29612325 GMNN GMNN 51053 DTC DNDI1417185 DNDI1417185 CHEMBL1549738 chembl:CHEMBL1549738 0.02 GEMININ, DNA REPLICATION INHIBITOR HingoraniCasas DRUGGABLE GENOME
163 rs215011;rs1799945;rs79220007;rs9393688;rs75782365;rs35848276;rs2023463 6 25182925 29612325 GMNN GMNN 51053 DTC TRIFLUOPERAZINE HYDROCHLORIDE TRIFLUOPERAZINE HYDROCHLORIDE TRIFLUOPERAZINE HYDROCHLORIDE chembl:CHEMBL1710 0.01 GEMININ, DNA REPLICATION INHIBITOR HingoraniCasas DRUGGABLE GENOME
163 rs215011;rs1799945;rs79220007;rs9393688;rs75782365;rs35848276;rs2023463 6 25182925 29612325 GMNN GMNN 51053 DTC TYRPHOSTIN A9 TYRPHOSTIN A9 TYRPHOSTIN A9 chembl:CHEMBL78150 0.01 GEMININ, DNA REPLICATION INHIBITOR HingoraniCasas DRUGGABLE GENOME
163 rs215011;rs1799945;rs79220007;rs9393688;rs75782365;rs35848276;rs2023463 6 25182925 29612325 GMNN GMNN 51053 DTC DIGOXIN DIGOXIN DIGOXIN chembl:CHEMBL1751 0 GEMININ, DNA REPLICATION INHIBITOR HingoraniCasas DRUGGABLE GENOME
163 rs215011;rs1799945;rs79220007;rs9393688;rs75782365;rs35848276;rs2023463 6 25182925 29612325 GMNN GMNN 51053 DTC CORONOPILIN CORONOPILIN CORONOPILIN chembl:CHEMBL248564 0.03 GEMININ, DNA REPLICATION INHIBITOR HingoraniCasas DRUGGABLE GENOME
163 rs215011;rs1799945;rs79220007;rs9393688;rs75782365;rs35848276;rs2023463 6 25182925 29612325 GMNN GMNN 51053 DTC TCMDC-124576 TCMDC-124576 CHEMBL579420 chembl:CHEMBL579420 0.12 GEMININ, DNA REPLICATION INHIBITOR HingoraniCasas DRUGGABLE GENOME
163 rs215011;rs1799945;rs79220007;rs9393688;rs75782365;rs35848276;rs2023463 6 25182925 29612325 GMNN GMNN 51053 DTC DNDI1417383 DNDI1417383 CHEMBL2094665 chembl:CHEMBL2094665 0.12 GEMININ, DNA REPLICATION INHIBITOR HingoraniCasas DRUGGABLE GENOME
163 rs215011;rs1799945;rs79220007;rs9393688;rs75782365;rs35848276;rs2023463 6 25182925 29612325 GMNN GMNN 51053 DTC QUINAPRIL HYDROCHLORIDE QUINAPRIL HYDROCHLORIDE QUINAPRIL HYDROCHLORIDE chembl:CHEMBL1201011 0.04 GEMININ, DNA REPLICATION INHIBITOR HingoraniCasas DRUGGABLE GENOME
163 rs215011;rs1799945;rs79220007;rs9393688;rs75782365;rs35848276;rs2023463 6 25182925 29612325 GMNN GMNN 51053 DTC ESTRADIOL BENZOATE ESTRADIOL BENZOATE ESTRADIOL BENZOATE chembl:CHEMBL282575 0.01 GEMININ, DNA REPLICATION INHIBITOR HingoraniCasas DRUGGABLE GENOME
163 rs215011;rs1799945;rs79220007;rs9393688;rs75782365;rs35848276;rs2023463 6 25182925 29612325 GMNN GMNN 51053 DTC BIS(DIMETHYLAMINETHIOCARBONYL)MONOSULFIDE BIS(DIMETHYLAMINETHIOCARBONYL)MONOSULFIDE BIS(DIMETHYLAMINETHIOCARBONYL)MONOSULFIDE chembl:CHEMBL571700 0.01 GEMININ, DNA REPLICATION INHIBITOR HingoraniCasas DRUGGABLE GENOME
163 rs215011;rs1799945;rs79220007;rs9393688;rs75782365;rs35848276;rs2023463 6 25182925 29612325 GMNN GMNN 51053 DTC SJ000024939 SJ000024939 CHEMBL590691 chembl:CHEMBL590691 0.02 GEMININ, DNA REPLICATION INHIBITOR HingoraniCasas DRUGGABLE GENOME
163 rs215011;rs1799945;rs79220007;rs9393688;rs75782365;rs35848276;rs2023463 6 25182925 29612325 GMNN GMNN 51053 DTC CALANOLIDE A CALANOLIDE A CALANOLIDE A chembl:CHEMBL270362 0.04 GEMININ, DNA REPLICATION INHIBITOR HingoraniCasas DRUGGABLE GENOME
163 rs215011;rs1799945;rs79220007;rs9393688;rs75782365;rs35848276;rs2023463 6 25182925 29612325 GMNN GMNN 51053 DTC AMIODARONE HYDROCHLORIDE AMIODARONE HYDROCHLORIDE AMIODARONE HYDROCHLORIDE chembl:CHEMBL1083993 0.02 GEMININ, DNA REPLICATION INHIBITOR HingoraniCasas DRUGGABLE GENOME
163 rs215011;rs1799945;rs79220007;rs9393688;rs75782365;rs35848276;rs2023463 6 25182925 29612325 GMNN GMNN 51053 DTC TCMDC-124395 TCMDC-124395 CHEMBL534047 chembl:CHEMBL534047 0.06 GEMININ, DNA REPLICATION INHIBITOR HingoraniCasas DRUGGABLE GENOME
163 rs215011;rs1799945;rs79220007;rs9393688;rs75782365;rs35848276;rs2023463 6 25182925 29612325 GMNN GMNN 51053 DTC DYCLONINE DYCLONINE DYCLONINE chembl:CHEMBL1201217 0.01 GEMININ, DNA REPLICATION INHIBITOR HingoraniCasas DRUGGABLE GENOME
163 rs215011;rs1799945;rs79220007;rs9393688;rs75782365;rs35848276;rs2023463 6 25182925 29612325 GMNN GMNN 51053 DTC GLYCYROL GLYCYROL GLYCYROL chembl:CHEMBL132695 0.12 GEMININ, DNA REPLICATION INHIBITOR HingoraniCasas DRUGGABLE GENOME
163 rs215011;rs1799945;rs79220007;rs9393688;rs75782365;rs35848276;rs2023463 6 25182925 29612325 GMNN GMNN 51053 DTC FEPRAZONE FEPRAZONE FEPRAZONE chembl:CHEMBL1452696 0.02 GEMININ, DNA REPLICATION INHIBITOR HingoraniCasas DRUGGABLE GENOME
163 rs215011;rs1799945;rs79220007;rs9393688;rs75782365;rs35848276;rs2023463 6 25182925 29612325 GMNN GMNN 51053 DTC LYCOPENE LYCOPENE LYCOPENE chembl:CHEMBL501174 0.01 GEMININ, DNA REPLICATION INHIBITOR HingoraniCasas DRUGGABLE GENOME
163 rs215011;rs1799945;rs79220007;rs9393688;rs75782365;rs35848276;rs2023463 6 25182925 29612325 GMNN GMNN 51053 DTC GNF-PF-3876 GNF-PF-3876 CHEMBL596631 chembl:CHEMBL596631 0.04 GEMININ, DNA REPLICATION INHIBITOR HingoraniCasas DRUGGABLE GENOME
163 rs215011;rs1799945;rs79220007;rs9393688;rs75782365;rs35848276;rs2023463 6 25182925 29612325 GMNN GMNN 51053 DTC LENPERONE LENPERONE LENPERONE chembl:CHEMBL316004 0.12 GEMININ, DNA REPLICATION INHIBITOR HingoraniCasas DRUGGABLE GENOME
163 rs215011;rs1799945;rs79220007;rs9393688;rs75782365;rs35848276;rs2023463 6 25182925 29612325 GMNN GMNN 51053 DTC GEDUNIN GEDUNIN GEDUNIN chembl:CHEMBL465226 0.02 GEMININ, DNA REPLICATION INHIBITOR HingoraniCasas DRUGGABLE GENOME
163 rs215011;rs1799945;rs79220007;rs9393688;rs75782365;rs35848276;rs2023463 6 25182925 29612325 GMNN GMNN 51053 DTC NSC-695801 NSC-695801 CHEMBL461193 chembl:CHEMBL461193 0.02 GEMININ, DNA REPLICATION INHIBITOR HingoraniCasas DRUGGABLE GENOME
163 rs215011;rs1799945;rs79220007;rs9393688;rs75782365;rs35848276;rs2023463 6 25182925 29612325 GMNN GMNN 51053 DTC SANTIN SANTIN SANTIN chembl:CHEMBL161957 0.12 GEMININ, DNA REPLICATION INHIBITOR HingoraniCasas DRUGGABLE GENOME
163 rs215011;rs1799945;rs79220007;rs9393688;rs75782365;rs35848276;rs2023463 6 25182925 29612325 GMNN GMNN 51053 DTC CLOFENOXYDE CLOFENOXYDE CLOFENOXYDE chembl:CHEMBL1367746 0.04 GEMININ, DNA REPLICATION INHIBITOR HingoraniCasas DRUGGABLE GENOME
163 rs215011;rs1799945;rs79220007;rs9393688;rs75782365;rs35848276;rs2023463 6 25182925 29612325 GMNN GMNN 51053 DTC DIACYLGLYCEROL KINASE INHIBITOR II DIACYLGLYCEROL KINASE INHIBITOR II DIACYLGLYCEROL KINASE INHIBITOR II chembl:CHEMBL261131 0.06 GEMININ, DNA REPLICATION INHIBITOR HingoraniCasas DRUGGABLE GENOME
163 rs215011;rs1799945;rs79220007;rs9393688;rs75782365;rs35848276;rs2023463 6 25182925 29612325 GMNN GMNN 51053 DTC GITOXIN GITOXIN GITOXIN chembl:CHEMBL109317 0.04 GEMININ, DNA REPLICATION INHIBITOR HingoraniCasas DRUGGABLE GENOME
163 rs215011;rs1799945;rs79220007;rs9393688;rs75782365;rs35848276;rs2023463 6 25182925 29612325 GMNN GMNN 51053 DTC EPOXYCYTOCHALASIN H EPOXYCYTOCHALASIN H EPOXYCYTOCHALASIN H chembl:CHEMBL517645 0.12 GEMININ, DNA REPLICATION INHIBITOR HingoraniCasas DRUGGABLE GENOME
163 rs215011;rs1799945;rs79220007;rs9393688;rs75782365;rs35848276;rs2023463 6 25182925 29612325 GMNN GMNN 51053 DTC SJ000032152 SJ000032152 CHEMBL590665 chembl:CHEMBL590665 0.04 GEMININ, DNA REPLICATION INHIBITOR HingoraniCasas DRUGGABLE GENOME
163 rs215011;rs1799945;rs79220007;rs9393688;rs75782365;rs35848276;rs2023463 6 25182925 29612325 GMNN GMNN 51053 DTC PROSULTIAMINE PROSULTIAMINE PROSULTIAMINE chembl:CHEMBL1442890 0.06 GEMININ, DNA REPLICATION INHIBITOR HingoraniCasas DRUGGABLE GENOME
163 rs215011;rs1799945;rs79220007;rs9393688;rs75782365;rs35848276;rs2023463 6 25182925 29612325 GMNN GMNN 51053 DTC METHYL DEOXYCHOLATE METHYL DEOXYCHOLATE METHYL DEOXYCHOLATE chembl:CHEMBL1078051 0.12 GEMININ, DNA REPLICATION INHIBITOR HingoraniCasas DRUGGABLE GENOME
163 rs215011;rs1799945;rs79220007;rs9393688;rs75782365;rs35848276;rs2023463 6 25182925 29612325 GMNN GMNN 51053 DTC BUFOGENIN BUFOGENIN BUFOGENIN chembl:CHEMBL250172 0.03 GEMININ, DNA REPLICATION INHIBITOR HingoraniCasas DRUGGABLE GENOME
163 rs215011;rs1799945;rs79220007;rs9393688;rs75782365;rs35848276;rs2023463 6 25182925 29612325 GMNN GMNN 51053 DTC AROMATICIN AROMATICIN AROMATICIN chembl:CHEMBL494255 0.03 GEMININ, DNA REPLICATION INHIBITOR HingoraniCasas DRUGGABLE GENOME
163 rs215011;rs1799945;rs79220007;rs9393688;rs75782365;rs35848276;rs2023463 6 25182925 29612325 GMNN GMNN 51053 DTC 3,4-DICHLOROISOCOUMARIN 3,4-DICHLOROISOCOUMARIN CHEMBL24983 chembl:CHEMBL24983 0.01 GEMININ, DNA REPLICATION INHIBITOR HingoraniCasas DRUGGABLE GENOME
163 rs215011;rs1799945;rs79220007;rs9393688;rs75782365;rs35848276;rs2023463 6 25182925 29612325 GMNN GMNN 51053 DTC DESOGESTREL DESOGESTREL DESOGESTREL chembl:CHEMBL1533 0.03 GEMININ, DNA REPLICATION INHIBITOR HingoraniCasas DRUGGABLE GENOME
163 rs215011;rs1799945;rs79220007;rs9393688;rs75782365;rs35848276;rs2023463 6 25182925 29612325 GMNN GMNN 51053 DTC LERCANIDIPINE LERCANIDIPINE LERCANIDIPINE chembl:CHEMBL250270 0.03 GEMININ, DNA REPLICATION INHIBITOR HingoraniCasas DRUGGABLE GENOME
163 rs215011;rs1799945;rs79220007;rs9393688;rs75782365;rs35848276;rs2023463 6 25182925 29612325 GMNN GMNN 51053 DTC FLUNARIZINE DIHYDROCHLORIDE FLUNARIZINE DIHYDROCHLORIDE FLUNARIZINE DIHYDROCHLORIDE chembl:CHEMBL539027 0.02 GEMININ, DNA REPLICATION INHIBITOR HingoraniCasas DRUGGABLE GENOME
163 rs215011;rs1799945;rs79220007;rs9393688;rs75782365;rs35848276;rs2023463 6 25182925 29612325 GMNN GMNN 51053 DTC CHRYSEN-6-YLAMINE CHRYSEN-6-YLAMINE CHEMBL313154 chembl:CHEMBL313154 0.12 GEMININ, DNA REPLICATION INHIBITOR HingoraniCasas DRUGGABLE GENOME
163 rs215011;rs1799945;rs79220007;rs9393688;rs75782365;rs35848276;rs2023463 6 25182925 29612325 GMNN GMNN 51053 DTC TRIPARANOL TRIPARANOL TRIPARANOL chembl:CHEMBL187709 0.04 GEMININ, DNA REPLICATION INHIBITOR HingoraniCasas DRUGGABLE GENOME
163 rs215011;rs1799945;rs79220007;rs9393688;rs75782365;rs35848276;rs2023463 6 25182925 29612325 GMNN GMNN 51053 DTC PRAZOSIN HYDROCHLORIDE PRAZOSIN HYDROCHLORIDE PRAZOSIN HYDROCHLORIDE chembl:CHEMBL1558 0.01 GEMININ, DNA REPLICATION INHIBITOR HingoraniCasas DRUGGABLE GENOME
163 rs215011;rs1799945;rs79220007;rs9393688;rs75782365;rs35848276;rs2023463 6 25182925 29612325 GMNN GMNN 51053 DTC 4,4'-BIPYRIDINE 4,4'-BIPYRIDINE CHEMBL1374568 chembl:CHEMBL1374568 0.12 GEMININ, DNA REPLICATION INHIBITOR HingoraniCasas DRUGGABLE GENOME
163 rs215011;rs1799945;rs79220007;rs9393688;rs75782365;rs35848276;rs2023463 6 25182925 29612325 GMNN GMNN 51053 DTC FLUOROSALAN FLUOROSALAN FLUOROSALAN chembl:CHEMBL283552 0.04 GEMININ, DNA REPLICATION INHIBITOR HingoraniCasas DRUGGABLE GENOME
163 rs215011;rs1799945;rs79220007;rs9393688;rs75782365;rs35848276;rs2023463 6 25182925 29612325 GMNN GMNN 51053 DTC 3,5 DIBROMOTYROSINE 3,5 DIBROMOTYROSINE DIBROMOTYROSINE chembl:CHEMBL1232132 0.03 GEMININ, DNA REPLICATION INHIBITOR HingoraniCasas DRUGGABLE GENOME
163 rs215011;rs1799945;rs79220007;rs9393688;rs75782365;rs35848276;rs2023463 6 25182925 29612325 GMNN GMNN 51053 DTC TCMDC-125185 TCMDC-125185 CHEMBL580819 chembl:CHEMBL580819 0.02 GEMININ, DNA REPLICATION INHIBITOR HingoraniCasas DRUGGABLE GENOME
163 rs215011;rs1799945;rs79220007;rs9393688;rs75782365;rs35848276;rs2023463 6 25182925 29612325 GMNN GMNN 51053 DTC EMETINE HYDROCHLORIDE EMETINE HYDROCHLORIDE EMETINE HYDROCHLORIDE chembl:CHEMBL513000 0.02 GEMININ, DNA REPLICATION INHIBITOR HingoraniCasas DRUGGABLE GENOME
163 rs215011;rs1799945;rs79220007;rs9393688;rs75782365;rs35848276;rs2023463 6 25182925 29612325 GMNN GMNN 51053 DTC LOFEPRAMINE LOFEPRAMINE LOFEPRAMINE chembl:CHEMBL87708 0.03 GEMININ, DNA REPLICATION INHIBITOR HingoraniCasas DRUGGABLE GENOME
163 rs215011;rs1799945;rs79220007;rs9393688;rs75782365;rs35848276;rs2023463 6 25182925 29612325 GMNN GMNN 51053 DTC 25-HYDROXYCHOLECALCIFEROL 25-HYDROXYCHOLECALCIFEROL CALCIFEDIOL chembl:CHEMBL1040 0.04 GEMININ, DNA REPLICATION INHIBITOR HingoraniCasas DRUGGABLE GENOME
163 rs215011;rs1799945;rs79220007;rs9393688;rs75782365;rs35848276;rs2023463 6 25182925 29612325 GMNN GMNN 51053 DTC ISOCONAZOLE ISOCONAZOLE ISOCONAZOLE chembl:CHEMBL1571863 0.02 GEMININ, DNA REPLICATION INHIBITOR HingoraniCasas DRUGGABLE GENOME
163 rs215011;rs1799945;rs79220007;rs9393688;rs75782365;rs35848276;rs2023463 6 25182925 29612325 GMNN GMNN 51053 DTC GNF-PF-159 GNF-PF-159 CHEMBL599924 chembl:CHEMBL599924 0.01 GEMININ, DNA REPLICATION INHIBITOR HingoraniCasas DRUGGABLE GENOME
163 rs215011;rs1799945;rs79220007;rs9393688;rs75782365;rs35848276;rs2023463 6 25182925 29612325 GMNN GMNN 51053 DTC HALOPROGIN HALOPROGIN HALOPROGIN chembl:CHEMBL1289 0.03 GEMININ, DNA REPLICATION INHIBITOR HingoraniCasas DRUGGABLE GENOME
163 rs215011;rs1799945;rs79220007;rs9393688;rs75782365;rs35848276;rs2023463 6 25182925 29612325 GMNN GMNN 51053 DTC ACRIDONE ACRIDONE ACRIDONE chembl:CHEMBL436589 0.06 GEMININ, DNA REPLICATION INHIBITOR HingoraniCasas DRUGGABLE GENOME
163 rs215011;rs1799945;rs79220007;rs9393688;rs75782365;rs35848276;rs2023463 6 25182925 29612325 GMNN GMNN 51053 DTC GW282974X GW282974X GW282974X chembl:CHEMBL30432 0.01 GEMININ, DNA REPLICATION INHIBITOR HingoraniCasas DRUGGABLE GENOME
163 rs215011;rs1799945;rs79220007;rs9393688;rs75782365;rs35848276;rs2023463 6 25182925 29612325 GMNN GMNN 51053 DTC PERPHENAZINE PERPHENAZINE PERPHENAZINE chembl:CHEMBL567 0.01 GEMININ, DNA REPLICATION INHIBITOR HingoraniCasas DRUGGABLE GENOME
163 rs215011;rs1799945;rs79220007;rs9393688;rs75782365;rs35848276;rs2023463 6 25182925 29612325 GMNN GMNN 51053 DTC TCMDC-124552 TCMDC-124552 CHEMBL547245 chembl:CHEMBL547245 0.12 GEMININ, DNA REPLICATION INHIBITOR HingoraniCasas DRUGGABLE GENOME
163 rs215011;rs1799945;rs79220007;rs9393688;rs75782365;rs35848276;rs2023463 6 25182925 29612325 GMNN GMNN 51053 DTC FENDILINE HYDROCHLORIDE FENDILINE HYDROCHLORIDE FENDILINE HYDROCHLORIDE chembl:CHEMBL1405922 0.02 GEMININ, DNA REPLICATION INHIBITOR HingoraniCasas DRUGGABLE GENOME
[truncated: 2,328 more rows]
