# Supplementary material for: Multivariate genome-wide association study on tissue-sensitive diffusion metrics highlights pathways that shape the human brain
Source: Nat Commun. 2022 May 3;13:2423. doi: 10.1038/s41467-022-30110-3 (PMC9065144; doi:10.1038/s41467-022-30110-3)
Supplement: Supplementary file 13 — Supplementary Data 10 [file 41467_2022_30110_MOESM13_ESM.xlsx]

## Sheet: Supplementary_Data_10
GenomicLocus LeadSNPs chr start end symbol gene_claim_name entrez_id interaction_claim_source interaction_types drug_claim_name drug_claim_primary_name drug_name drug_concept_id interaction_group_score PMIDs gene_long_name category_sources category
3 rs9435672 1 17275895 17410364 SDHB BE0002254 6390 DrugBank DB08689 Ubiquinone Q1 COENZYME Q1 chembl:CHEMBL1236594 7.1 10592235 SUCCINATE DEHYDROGENASE COMPLEX IRON SULFUR SUBUNIT B FoundationOneGenes,Tempus,MskImpact,CarisMolecularIntelligence CLINICALLY ACTIONABLE
3 rs9435672 1 17275895 17410364 SDHB SDHB 6390 NCI ANTIBIOTIC ANTIBIOTIC ANTIBIOTIC chembl:CHEMBL606111 2.84 6277242 SUCCINATE DEHYDROGENASE COMPLEX IRON SULFUR SUBUNIT B FoundationOneGenes,Tempus,MskImpact,CarisMolecularIntelligence CLINICALLY ACTIONABLE
3 rs9435672 1 17275895 17410364 SDHB SDHB 6390 NCI CORTICOSTEROIDS CORTICOSTEROIDS NA 1537729 SUCCINATE DEHYDROGENASE COMPLEX IRON SULFUR SUBUNIT B FoundationOneGenes,Tempus,MskImpact,CarisMolecularIntelligence CLINICALLY ACTIONABLE
3 rs9435672 1 17275895 17410364 SDHB SDHB 6390 NCI DOXORUBICIN DOXORUBICIN DOXORUBICIN chembl:CHEMBL53463 0.45 6672210,16278810 SUCCINATE DEHYDROGENASE COMPLEX IRON SULFUR SUBUNIT B FoundationOneGenes,Tempus,MskImpact,CarisMolecularIntelligence CLINICALLY ACTIONABLE
3 rs9435672 1 17275895 17410364 SDHB SDHB 6390 NCI GENTAMYCIN GENTAMYCIN CHEMBL329592 chembl:CHEMBL329592 28.4 11477914 SUCCINATE DEHYDROGENASE COMPLEX IRON SULFUR SUBUNIT B FoundationOneGenes,Tempus,MskImpact,CarisMolecularIntelligence CLINICALLY ACTIONABLE
3 rs9435672 1 17275895 17410364 PADI2 PADI2 11240 DTC O-F-AMIDINE O-F-AMIDINE CHEMBL1910970 chembl:CHEMBL1910970 7.1 21882827 PEPTIDYL ARGININE DEIMINASE 2 Pharos ENZYME
3 rs9435672 1 17275895 17410364 PADI2 PADI2 11240 DTC STREPTONIGRIN STREPTONIGRIN STREPTONIGRIN chembl:CHEMBL11417 1.42 24440480 PEPTIDYL ARGININE DEIMINASE 2 Pharos ENZYME
3 rs9435672 1 17275895 17410364 PADI2 PADI2 11240 DTC O-CL-AMIDINE O-CL-AMIDINE CHEMBL1910971 chembl:CHEMBL1910971 7.1 21882827 PEPTIDYL ARGININE DEIMINASE 2 Pharos ENZYME
3 rs9435672 1 17275895 17410364 PADI2 BE0002316 11240 DrugBank DB00155 Citrulline L-CITRULLINE chembl:CHEMBL444814 2.18 15854045 PEPTIDYL ARGININE DEIMINASE 2 Pharos ENZYME
4 rs2854108 1 19820158 19973920 AKR7A2 AKR7A2 8574 PharmGKB daunorubicin daunorubicin DAUNORUBICIN chembl:CHEMBL178 0.85 20837989 ALDO-KETO REDUCTASE FAMILY 7 MEMBER A2 HopkinsGroom,RussLampel DRUGGABLE GENOME
4 rs2854108 1 19820158 19973920 PLA2G2E BE0003768 30814 DrugBank DB07950 Indoleacetic acid INDOLE-3-ACETIC ACID chembl:CHEMBL82411 3.44 10592235 PHOSPHOLIPASE A2 GROUP IIE HopkinsGroom,HingoraniCasas,RussLampel DRUGGABLE GENOME
4 rs2854108 1 19820158 19973920 PLA2G2E BE0003768 30814 DrugBank DB01955 1,4-Butanediol 1,4-BUTANEDIOL chembl:CHEMBL171623 6.89 10592235,17139284,17016423 PHOSPHOLIPASE A2 GROUP IIE HopkinsGroom,HingoraniCasas,RussLampel DRUGGABLE GENOME
4 rs2854108 1 19820158 19973920 PLA2G2E BE0003768 30814 DrugBank DB02448 N-Tridecanoic Acid TRIDECANOATE chembl:CHEMBL107874 3.44 10592235 PHOSPHOLIPASE A2 GROUP IIE HopkinsGroom,HingoraniCasas,RussLampel DRUGGABLE GENOME
4 rs2854108 1 19820158 19973920 PLA2G2E BE0003768 30814 DrugBank DB09462 Glycerin GLYCERIN chembl:CHEMBL692 1.88 10592235,17139284,17016423 PHOSPHOLIPASE A2 GROUP IIE HopkinsGroom,HingoraniCasas,RussLampel DRUGGABLE GENOME
4 rs2854108 1 19820158 19973920 PLA2G2E BE0003768 30814 DrugBank DB03585 Oxyphenbutazone OXYPHENBUTAZONE chembl:CHEMBL1228 1.48 10592235,17139284,17016423 PHOSPHOLIPASE A2 GROUP IIE HopkinsGroom,HingoraniCasas,RussLampel DRUGGABLE GENOME
4 rs2854108 1 19820158 19973920 PLA2G2E BE0003768 30814 DrugBank DB04743 Nimesulide NIMESULIDE chembl:CHEMBL56367 0.69 10592235 PHOSPHOLIPASE A2 GROUP IIE HopkinsGroom,HingoraniCasas,RussLampel DRUGGABLE GENOME
4 rs2854108 1 19820158 19973920 PLA2G2E BE0003768 30814 DrugBank DB02636 9-Hydroxy-8-Methoxy-6-Nitro-Phenanthrol[3,4-D][1,3]Dioxole-5-Carboxylic Acid 7-HYDROXY ARISTOLOCHIC A chembl:CHEMBL600828 10.33 10592235 PHOSPHOLIPASE A2 GROUP IIE HopkinsGroom,HingoraniCasas,RussLampel DRUGGABLE GENOME
4 rs2854108 1 19820158 19973920 PLA2G2E BE0003768 30814 DrugBank DB06987 (R)-Atenolol CHEMBL1230004 chembl:CHEMBL1230004 5.16 10592235 PHOSPHOLIPASE A2 GROUP IIE HopkinsGroom,HingoraniCasas,RussLampel DRUGGABLE GENOME
4 rs2854108 1 19820158 19973920 PLA2G2E BE0003768 30814 DrugBank DB02758 Indolepropionic acid INDOLYLPROPIONIC ACID chembl:CHEMBL207225 10.33 10592235 PHOSPHOLIPASE A2 GROUP IIE HopkinsGroom,HingoraniCasas,RussLampel DRUGGABLE GENOME
4 rs2854108 1 19820158 19973920 PLA2G2E BE0003768 30814 DrugBank DB04725 Licofelone LICOFELONE chembl:CHEMBL300982 3.44 10592235 PHOSPHOLIPASE A2 GROUP IIE HopkinsGroom,HingoraniCasas,RussLampel DRUGGABLE GENOME
4 rs2854108 1 19820158 19973920 PLA2G2E BE0003768 30814 DrugBank DB02795 P-Anisic Acid P-ANISIC ACID chembl:CHEMBL21932 10.33 10592235,17139284,17016423 PHOSPHOLIPASE A2 GROUP IIE HopkinsGroom,HingoraniCasas,RussLampel DRUGGABLE GENOME
4 rs2854108 1 19820158 19973920 PLA2G2D BE0004022 26279 DrugBank DB03193 Stearic acid STEARIC ACID chembl:CHEMBL46403 37.87 10592235,17139284,17016423 PHOSPHOLIPASE A2 GROUP IID RussLampel,HopkinsGroom,HingoraniCasas DRUGGABLE GENOME
4 rs2854108 1 19820158 19973920 PLA2G2D BE0004022 26279 DrugBank DB03017 Lauric acid DODECANOATE chembl:CHEMBL108766 4.73 10592235 PHOSPHOLIPASE A2 GROUP IID RussLampel,HopkinsGroom,HingoraniCasas DRUGGABLE GENOME
6 rs12131384 1 22227091 22312823 ALPL ALPL 249 DTC 5,7,3',5'-TETRAHYDROXYFLAVANONE 5,7,3',5'-TETRAHYDROXYFLAVANONE CHEMBL307893 chembl:CHEMBL307893 0.18 ALKALINE PHOSPHATASE, LIVER/BONE/KIDNEY HingoraniCasas DRUGGABLE GENOME
6 rs12131384 1 22227091 22312823 ALPL ALPL 249 DTC NSC-353720 NSC-353720 CHEMBL1408276 chembl:CHEMBL1408276 0.2 ALKALINE PHOSPHATASE, LIVER/BONE/KIDNEY HingoraniCasas DRUGGABLE GENOME
6 rs12131384 1 22227091 22312823 ALPL ALPL 249 DTC CEPHALOCHROMIN CEPHALOCHROMIN CEPHALOCHROMIN chembl:CHEMBL463175 0.11 ALKALINE PHOSPHATASE, LIVER/BONE/KIDNEY HingoraniCasas DRUGGABLE GENOME
6 rs12131384 1 22227091 22312823 ALPL Alkaline phosphatase tissue-nonspecific 249 TTD Levamisole Levamisole LEVAMISOLE chembl:CHEMBL1454 0.51 ALKALINE PHOSPHATASE, LIVER/BONE/KIDNEY HingoraniCasas DRUGGABLE GENOME
6 rs12131384 1 22227091 22312823 ALPL ALPL 249 DTC THUNBERGINOL B THUNBERGINOL B THUNBERGINOL B chembl:CHEMBL70501 0.2 ALKALINE PHOSPHATASE, LIVER/BONE/KIDNEY HingoraniCasas DRUGGABLE GENOME
6 rs12131384 1 22227091 22312823 ALPL ALPL 249 DTC CID 646303 CID 646303 CHEMBL505807 chembl:CHEMBL505807 2.03 ALKALINE PHOSPHATASE, LIVER/BONE/KIDNEY HingoraniCasas DRUGGABLE GENOME
6 rs12131384 1 22227091 22312823 ALPL ALPL 249 DTC TYRPHOSTIN 23 TYRPHOSTIN 23 TYRPHOSTIN 23 chembl:CHEMBL76904 0.1 ALKALINE PHOSPHATASE, LIVER/BONE/KIDNEY HingoraniCasas DRUGGABLE GENOME
6 rs12131384 1 22227091 22312823 ALPL ALPL 249 DTC DNDI1417523 DNDI1417523 CHEMBL598663 chembl:CHEMBL598663 0.18 ALKALINE PHOSPHATASE, LIVER/BONE/KIDNEY HingoraniCasas DRUGGABLE GENOME
6 rs12131384 1 22227091 22312823 ALPL ALPL 249 DTC 2-AMINOPHENOXAZINONE 2-AMINOPHENOXAZINONE CHEMBL146710 chembl:CHEMBL146710 0.23 ALKALINE PHOSPHATASE, LIVER/BONE/KIDNEY HingoraniCasas DRUGGABLE GENOME
6 rs12131384 1 22227091 22312823 ALPL ALPL 249 DTC NSC-234945 NSC-234945 CHEMBL260311 chembl:CHEMBL260311 0.18 ALKALINE PHOSPHATASE, LIVER/BONE/KIDNEY HingoraniCasas DRUGGABLE GENOME
6 rs12131384 1 22227091 22312823 ALPL ALPL 249 DTC (+)-CATECHIN HYDRATE (+)-CATECHIN HYDRATE CHEMBL1256783 chembl:CHEMBL1256783 1.01 ALKALINE PHOSPHATASE, LIVER/BONE/KIDNEY HingoraniCasas DRUGGABLE GENOME
6 rs12131384 1 22227091 22312823 ALPL ALPL 249 DTC HAEMATOXYLIN HAEMATOXYLIN HAEMATOXYLIN chembl:CHEMBL1479103 0.08 ALKALINE PHOSPHATASE, LIVER/BONE/KIDNEY HingoraniCasas DRUGGABLE GENOME
6 rs12131384 1 22227091 22312823 ALPL ALPL 249 DTC DIHYDRODAPHNODORIN B DIHYDRODAPHNODORIN B DIHYDRODAPHNODORIN B chembl:CHEMBL1532097 0.51 ALKALINE PHOSPHATASE, LIVER/BONE/KIDNEY HingoraniCasas DRUGGABLE GENOME
6 rs12131384 1 22227091 22312823 ALPL ALPL 249 DTC GNF-PF-1947 GNF-PF-1947 CHEMBL585591 chembl:CHEMBL585591 0.08 ALKALINE PHOSPHATASE, LIVER/BONE/KIDNEY HingoraniCasas DRUGGABLE GENOME
6 rs12131384 1 22227091 22312823 ALPL ALPL 249 DTC PYROGALLOL RED PYROGALLOL RED PYROGALLOL RED chembl:CHEMBL210208 0.08 ALKALINE PHOSPHATASE, LIVER/BONE/KIDNEY HingoraniCasas DRUGGABLE GENOME
6 rs12131384 1 22227091 22312823 ALPL ALPL 249 DTC AG-538 AG-538 CHEMBL56393 chembl:CHEMBL56393 0.07 ALKALINE PHOSPHATASE, LIVER/BONE/KIDNEY HingoraniCasas DRUGGABLE GENOME
6 rs12131384 1 22227091 22312823 ALPL ALPL 249 DTC SULFURETIN SULFURETIN SULFURETIN chembl:CHEMBL490355 0.13 ALKALINE PHOSPHATASE, LIVER/BONE/KIDNEY HingoraniCasas DRUGGABLE GENOME
6 rs12131384 1 22227091 22312823 ALPL BE0003546 249 DrugBank antagonist DB09338 Mersalyl MERSALYL chembl:CHEMBL1200943 0.41 ALKALINE PHOSPHATASE, LIVER/BONE/KIDNEY HingoraniCasas DRUGGABLE GENOME
6 rs12131384 1 22227091 22312823 ALPL ALPL 249 DTC GNF-PF-1609 GNF-PF-1609 CHEMBL600956 chembl:CHEMBL600956 2.03 ALKALINE PHOSPHATASE, LIVER/BONE/KIDNEY HingoraniCasas DRUGGABLE GENOME
6 rs12131384 1 22227091 22312823 ALPL ALPL 249 DTC TERPYRIDINE TERPYRIDINE TERPYRIDINE chembl:CHEMBL89445 0.25 ALKALINE PHOSPHATASE, LIVER/BONE/KIDNEY HingoraniCasas DRUGGABLE GENOME
6 rs12131384 1 22227091 22312823 ALPL ALPL 249 DTC DNDI1417368 DNDI1417368 CHEMBL2094652 chembl:CHEMBL2094652 0.41 ALKALINE PHOSPHATASE, LIVER/BONE/KIDNEY HingoraniCasas DRUGGABLE GENOME
6 rs12131384 1 22227091 22312823 ALPL ALPL 249 DTC DNDI1417629 DNDI1417629 CHEMBL1731432 chembl:CHEMBL1731432 1.01 ALKALINE PHOSPHATASE, LIVER/BONE/KIDNEY HingoraniCasas DRUGGABLE GENOME
6 rs12131384 1 22227091 22312823 ALPL ALPL 249 DTC MYRICETIN MYRICETIN MYRICETIN chembl:CHEMBL164 0.05 ALKALINE PHOSPHATASE, LIVER/BONE/KIDNEY HingoraniCasas DRUGGABLE GENOME
6 rs12131384 1 22227091 22312823 ALPL ALPL 249 DTC TCMDC-123713 TCMDC-123713 CHEMBL586135 chembl:CHEMBL586135 0.23 ALKALINE PHOSPHATASE, LIVER/BONE/KIDNEY HingoraniCasas DRUGGABLE GENOME
6 rs12131384 1 22227091 22312823 ALPL ALPL 249 DTC GNF-PF-3148 GNF-PF-3148 CHEMBL81782 chembl:CHEMBL81782 0.17 ALKALINE PHOSPHATASE, LIVER/BONE/KIDNEY HingoraniCasas DRUGGABLE GENOME
6 rs12131384 1 22227091 22312823 ALPL ALPL 249 DTC (-)-EPICATECHIN (-)-EPICATECHIN (-)-EPICATECHIN chembl:CHEMBL583912 0.18 ALKALINE PHOSPHATASE, LIVER/BONE/KIDNEY HingoraniCasas DRUGGABLE GENOME
6 rs12131384 1 22227091 22312823 ALPL ALPL 249 DTC 5,6,7,8,4'-PENTAHYDROXYFLAVONE 5,6,7,8,4'-PENTAHYDROXYFLAVONE CHEMBL234338 chembl:CHEMBL234338 0.1 ALKALINE PHOSPHATASE, LIVER/BONE/KIDNEY HingoraniCasas DRUGGABLE GENOME
6 rs12131384 1 22227091 22312823 ALPL ALPL 249 DTC ISOQUERCETIN ISOQUERCETIN ISOQUERCETIN chembl:CHEMBL250450 0.34 ALKALINE PHOSPHATASE, LIVER/BONE/KIDNEY HingoraniCasas DRUGGABLE GENOME
6 rs12131384 1 22227091 22312823 HSPG2 HSPG2 3339 PharmGKB haloperidol haloperidol HALOPERIDOL chembl:CHEMBL54 0.48 27023437 HEPARAN SULFATE PROTEOGLYCAN 2 Pharos KINASE
6 rs12131384 1 22227091 22312823 HSPG2 HSPG2 3339 NCI CSA CSA CYCLOSPORINE chembl:CHEMBL160 0.6 14974815 HEPARAN SULFATE PROTEOGLYCAN 2 Pharos KINASE
6 rs12131384 1 22227091 22312823 HSPG2 BE0001031 3339 DrugBank DB00039 Palifermin PALIFERMIN chembl:CHEMBL1201821 18.94 16989989,10593896,9788974,14753849 HEPARAN SULFATE PROTEOGLYCAN 2 Pharos KINASE
8 rs905380;rs67916282 1 39551488 40088043 MTF1 BE0008688 4520 DrugBank binder DB12965 Silver SILVER chembl:CHEMBL1230866 14.2 3952727 METAL REGULATORY TRANSCRIPTION FACTOR 1 Pharos TRANSCRIPTION FACTOR
8 rs905380;rs67916282 1 39551488 40088043 MTF1 Q14872 4520 TdgClinicalTrial LOR-253 LOR-253 APTO-253 chembl:CHEMBL4297261 14.2 METAL REGULATORY TRANSCRIPTION FACTOR 1 Pharos TRANSCRIPTION FACTOR
8 rs905380;rs67916282 1 39551488 40088043 NDUFS5 NDUFS5 4725 ChemblInteractions inhibitor CHEMBL3545135 NV-128 NV-128 chembl:CHEMBL3545135 0.28 NADH:UBIQUINONE OXIDOREDUCTASE SUBUNIT S5 Pharos ENZYME
8 rs905380;rs67916282 1 39551488 40088043 NDUFS5 NDUFS5 4725 ChemblInteractions inhibitor CHEMBL3545320 ME-344 ME-344 chembl:CHEMBL3545320 0.28 NADH:UBIQUINONE OXIDOREDUCTASE SUBUNIT S5 Pharos ENZYME
8 rs905380;rs67916282 1 39551488 40088043 NDUFS5 BE0000089 4725 DrugBank DB00157 NADH CHEMBL1161866 chembl:CHEMBL1161866 0.39 10070614,17139284,17016423 NADH:UBIQUINONE OXIDOREDUCTASE SUBUNIT S5 Pharos ENZYME
8 rs905380;rs67916282 1 39551488 40088043 NDUFS5 NDUFS5 4725 ChemblInteractions inhibitor CHEMBL1703 METFORMIN HYDROCHLORIDE METFORMIN HYDROCHLORIDE chembl:CHEMBL1703 0.26 NADH:UBIQUINONE OXIDOREDUCTASE SUBUNIT S5 Pharos ENZYME
8 rs905380;rs67916282 1 39551488 40088043 NT5C1A NT5C1A 84618 PharmGKB fluorouracil fluorouracil FLUOROURACIL chembl:CHEMBL185 0.36 26906009 5'-NUCLEOTIDASE, CYTOSOLIC IA GuideToPharmacology ENZYME
8 rs905380;rs67916282 1 39551488 40088043 NT5C1A NT5C1A 84618 PharmGKB gemcitabine gemcitabine GEMCITABINE chembl:CHEMBL888 0.46 26906009 5'-NUCLEOTIDASE, CYTOSOLIC IA GuideToPharmacology ENZYME
8 rs905380;rs67916282 1 39551488 40088043 NT5C1A NT5C1A 84618 PharmGKB cladribine cladribine CLADRIBINE chembl:CHEMBL1619 1.8 26906009 5'-NUCLEOTIDASE, CYTOSOLIC IA GuideToPharmacology ENZYME
10 rs10789472 1 45945898 46605728 PLK3 PLK3 1263 DTC TAE-684 TAE-684 TAE-684 chembl:CHEMBL509032 0.04 POLO LIKE KINASE 3 RussLampel,HopkinsGroom,HingoraniCasas DRUGGABLE GENOME
10 rs10789472 1 45945898 46605728 PLK3 1263 1263 GuideToPharmacology inhibitor 178102294 BI-2536 BI-2536 chembl:CHEMBL513909 1.09 POLO LIKE KINASE 3 RussLampel,HopkinsGroom,HingoraniCasas DRUGGABLE GENOME
10 rs10789472 1 45945898 46605728 PLK3 PLK3 1263 DTC RG-1530 RG-1530 RG-1530 chembl:CHEMBL1980391 0.05 POLO LIKE KINASE 3 RussLampel,HopkinsGroom,HingoraniCasas DRUGGABLE GENOME
10 rs10789472 1 45945898 46605728 PLK3 PLK3 1263 DTC GW843682X GW843682X GW843682X chembl:CHEMBL514499 0.11 POLO LIKE KINASE 3 RussLampel,HopkinsGroom,HingoraniCasas DRUGGABLE GENOME
10 rs10789472 1 45945898 46605728 PLK3 PLK3 1263 DTC WORTMANNIN WORTMANNIN WORTMANNIN chembl:CHEMBL428496 0.24 17135248 POLO LIKE KINASE 3 RussLampel,HopkinsGroom,HingoraniCasas DRUGGABLE GENOME
10 rs10789472 1 45945898 46605728 PLK3 PLK3 1263 DTC LINIFANIB LINIFANIB LINIFANIB chembl:CHEMBL223360 0.06 POLO LIKE KINASE 3 RussLampel,HopkinsGroom,HingoraniCasas DRUGGABLE GENOME
10 rs10789472 1 45945898 46605728 PLK3 PLK3 1263 DTC GS 6201 GS 6201 GS 6201 chembl:CHEMBL260933 0.44 POLO LIKE KINASE 3 RussLampel,HopkinsGroom,HingoraniCasas DRUGGABLE GENOME
10 rs10789472 1 45945898 46605728 PLK3 PLK3 1263 DTC PHA-767491 PHA-767491 CHEMBL225519 chembl:CHEMBL225519 0.07 POLO LIKE KINASE 3 RussLampel,HopkinsGroom,HingoraniCasas DRUGGABLE GENOME
10 rs10789472 1 45945898 46605728 PLK3 1263 1263 GuideToPharmacology inhibitor 249565601 NMS-P937 ONVANSERTIB chembl:CHEMBL1738758 1.09 POLO LIKE KINASE 3 RussLampel,HopkinsGroom,HingoraniCasas DRUGGABLE GENOME
10 rs10789472 1 45945898 46605728 PLK3 PLK3 1263 DTC GNF-PF-2301 GNF-PF-2301 CHEMBL578061 chembl:CHEMBL578061 0.17 POLO LIKE KINASE 3 RussLampel,HopkinsGroom,HingoraniCasas DRUGGABLE GENOME
10 rs10789472 1 45945898 46605728 PLK3 PLK3 1263 DTC TAMATINIB TAMATINIB R-406 chembl:CHEMBL475251 0.05 POLO LIKE KINASE 3 RussLampel,HopkinsGroom,HingoraniCasas DRUGGABLE GENOME
10 rs10789472 1 45945898 46605728 PLK3 PLK3 1263 DTC MLN-8054 MLN-8054 MLN-8054 chembl:CHEMBL259084 0.16 POLO LIKE KINASE 3 RussLampel,HopkinsGroom,HingoraniCasas DRUGGABLE GENOME
10 rs10789472 1 45945898 46605728 PLK3 BE0009523 1263 DrugBank inhibitor DB12010 Fostamatinib FOSTAMATINIB chembl:CHEMBL2103830 0.03 26516587 POLO LIKE KINASE 3 RussLampel,HopkinsGroom,HingoraniCasas DRUGGABLE GENOME
10 rs10789472 1 45945898 46605728 UROD BE0001629 7389 DrugBank DB04461 Coproporphyrinogen III COPROPORPHYRINOGEN-III chembl:CHEMBL1231891 170.42 17139284,17016423 UROPORPHYRINOGEN DECARBOXYLASE HumanProteinAtlas,Pharos ENZYME
10 rs10789472 1 45945898 46605728 MUTYH MUTYH 4595 PharmGKB cyclophosphamide cyclophosphamide CYCLOPHOSPHAMIDE chembl:CHEMBL88 0.72 24533712 MUTY DNA GLYCOSYLASE Pharos,HumanProteinAtlas ENZYME
10 rs10789472 1 45945898 46605728 MUTYH MUTYH 4595 PharmGKB cisplatin cisplatin CISPLATIN chembl:CHEMBL11359 0.37 24533712 MUTY DNA GLYCOSYLASE Pharos,HumanProteinAtlas ENZYME
10 rs10789472 1 45945898 46605728 MMACHC BE0002175 25974 DrugBank cofactor DB00115 Cyanocobalamin CYANOCOBALAMIN chembl:CHEMBL2110563 21.3 17431913,25820384,16843692,16714133,16311595 NA NA NA
10 rs10789472 1 45945898 46605728 MMACHC BE0002175 25974 DrugBank DB00200 Hydroxocobalamin HYDROXOCOBALAMIN chembl:CHEMBL2103737 14.2 17139284,17016423,16311595 NA NA NA
10 rs10789472 1 45945898 46605728 PRDX1 BE0005844 5052 DrugBank DB01593 Zinc METHYLDOPA chembl:CHEMBL459 0.18 14534351 PEROXIREDOXIN 1 Pharos ENZYME
10 rs10789472 1 45945898 46605728 PRDX1 BE0005844 5052 DrugBank binder DB14533 Zinc chloride ZINC CHLORIDE chembl:CHEMBL1200679 0.29 14534351 PEROXIREDOXIN 1 Pharos ENZYME
10 rs10789472 1 45945898 46605728 PRDX1 BE0005844 5052 DrugBank DB09130 Copper COPPER chembl:CHEMBL55643 0.3 14534351,15359738 PEROXIREDOXIN 1 Pharos ENZYME
10 rs10789472 1 45945898 46605728 PRDX1 BE0005844 5052 DrugBank ligand DB11638 Artenimol ARTENIMOL chembl:CHEMBL252518 0.35 26340163 PEROXIREDOXIN 1 Pharos ENZYME
10 rs10789472 1 45945898 46605728 AKR1A1 BE0004352 10327 DrugBank DB03461 Nicotinamide adenine dinucleotide phosphate SODIUM BETA-NICOTINAMIDE ADENINE DINUCLEOTIDE PHOSPHATE chembl:CHEMBL295069 0.98 10592235 ALDO-KETO REDUCTASE FAMILY 1 MEMBER A1 Pharos ENZYME
10 rs10789472 1 45945898 46605728 AKR1A1 BE0004352 10327 DrugBank DB02383 Tolrestat TOLRESTAT chembl:CHEMBL436 9.47 10592235 ALDO-KETO REDUCTASE FAMILY 1 MEMBER A1 Pharos ENZYME
10 rs10789472 1 45945898 46605728 PIK3R3 PIK3R3 8503 MyCancerGenome inhibitor GDC-0941 GDC-0941 PICTILISIB chembl:CHEMBL521851 0.11 PHOSPHOINOSITIDE-3-KINASE REGULATORY SUBUNIT 3 GuideToPharmacology ENZYME
10 rs10789472 1 45945898 46605728 PIK3R3 PIK3R3 8503 ChemblInteractions inhibitor CHEMBL1079593 VS-5584 VS-5584 chembl:CHEMBL1079593 0.14 PHOSPHOINOSITIDE-3-KINASE REGULATORY SUBUNIT 3 GuideToPharmacology ENZYME
10 rs10789472 1 45945898 46605728 PIK3R3 PIK3R3 8503 MyCancerGenome inhibitor XL-765 XL-765 VOXTALISIB chembl:CHEMBL3545366 0.19 PHOSPHOINOSITIDE-3-KINASE REGULATORY SUBUNIT 3 GuideToPharmacology ENZYME
10 rs10789472 1 45945898 46605728 PIK3R3 PIK3R3 8503 ChemblInteractions inhibitor CHEMBL1234354 PF-04691502 PF-04691502 chembl:CHEMBL1234354 0.2 PHOSPHOINOSITIDE-3-KINASE REGULATORY SUBUNIT 3 GuideToPharmacology ENZYME
10 rs10789472 1 45945898 46605728 PIK3R3 PIK3R3 8503 MyCancerGenome inhibitor BKM120 BKM120 BUPARLISIB chembl:CHEMBL2017974 0.14 PHOSPHOINOSITIDE-3-KINASE REGULATORY SUBUNIT 3 GuideToPharmacology ENZYME
10 rs10789472 1 45945898 46605728 PIK3R3 PIK3R3 8503 ChemblInteractions inhibitor CHEMBL3360203 PILARALISIB PILARALISIB chembl:CHEMBL3360203 0.17 PHOSPHOINOSITIDE-3-KINASE REGULATORY SUBUNIT 3 GuideToPharmacology ENZYME
10 rs10789472 1 45945898 46605728 PIK3R3 PIK3R3 8503 MyCancerGenomeClinicalTrial inhibitor BAY80-6946 BAY80-6946 COPANLISIB chembl:CHEMBL3218576 0.29 PHOSPHOINOSITIDE-3-KINASE REGULATORY SUBUNIT 3 GuideToPharmacology ENZYME
10 rs10789472 1 45945898 46605728 PIK3R3 PIK3R3 8503 ChemblInteractions inhibitor CHEMBL586701 ZSTK-474 ZSTK-474 chembl:CHEMBL586701 0.22 PHOSPHOINOSITIDE-3-KINASE REGULATORY SUBUNIT 3 GuideToPharmacology ENZYME
10 rs10789472 1 45945898 46605728 PIK3R3 PIK3R3 8503 ChemblInteractions inhibitor CHEMBL2165191 AZD-6482 AZD-6482 chembl:CHEMBL2165191 0.14 PHOSPHOINOSITIDE-3-KINASE REGULATORY SUBUNIT 3 GuideToPharmacology ENZYME
10 rs10789472 1 45945898 46605728 PIK3R3 PIK3R3 8503 ChemblInteractions inhibitor CHEMBL2387080 TASELISIB TASELISIB chembl:CHEMBL2387080 0.16 PHOSPHOINOSITIDE-3-KINASE REGULATORY SUBUNIT 3 GuideToPharmacology ENZYME
10 rs10789472 1 45945898 46605728 PIK3R3 PIK3R3 8503 MyCancerGenomeClinicalTrial inhibitor PX-866 PX-866 SONOLISIB chembl:CHEMBL411907 0.34 PHOSPHOINOSITIDE-3-KINASE REGULATORY SUBUNIT 3 GuideToPharmacology ENZYME
10 rs10789472 1 45945898 46605728 PIK3R3 PIK3R3 8503 ChemblInteractions inhibitor CHEMBL1684984 PA-799 PA-799 chembl:CHEMBL1684984 0.14 PHOSPHOINOSITIDE-3-KINASE REGULATORY SUBUNIT 3 GuideToPharmacology ENZYME
10 rs10789472 1 45945898 46605728 PIK3R3 PIK3R3 8503 ChemblInteractions inhibitor CHEMBL1879463 DACTOLISIB DACTOLISIB chembl:CHEMBL1879463 0.11 PHOSPHOINOSITIDE-3-KINASE REGULATORY SUBUNIT 3 GuideToPharmacology ENZYME
10 rs10789472 1 45945898 46605728 PIK3R3 PIK3R3 8503 ChemblInteractions inhibitor CHEMBL3545385 WX-037 WX-037 chembl:CHEMBL3545385 0.22 PHOSPHOINOSITIDE-3-KINASE REGULATORY SUBUNIT 3 GuideToPharmacology ENZYME
10 rs10789472 1 45945898 46605728 PIK3R3 PIK3R3 8503 ChemblInteractions inhibitor CHEMBL3545006 PWT-33587 PWT-33587 chembl:CHEMBL3545006 0.19 PHOSPHOINOSITIDE-3-KINASE REGULATORY SUBUNIT 3 GuideToPharmacology ENZYME
10 rs10789472 1 45945898 46605728 PIK3R3 PIK3R3 8503 MyCancerGenomeClinicalTrial inhibitor GSK2126458 GSK2126458 OMIPALISIB chembl:CHEMBL1236962 0.18 PHOSPHOINOSITIDE-3-KINASE REGULATORY SUBUNIT 3 GuideToPharmacology ENZYME
10 rs10789472 1 45945898 46605728 PIK3R3 PIK3R3 8503 MyCancerGenome inhibitor SOPHORETIN SOPHORETIN QUERCETIN chembl:CHEMBL50 0.02 PHOSPHOINOSITIDE-3-KINASE REGULATORY SUBUNIT 3 GuideToPharmacology ENZYME
10 rs10789472 1 45945898 46605728 PIK3R3 PIK3R3 8503 MyCancerGenome inhibitor BYL719 BYL719 ALPELISIB chembl:CHEMBL2396661 0.1 PHOSPHOINOSITIDE-3-KINASE REGULATORY SUBUNIT 3 GuideToPharmacology ENZYME
10 rs10789472 1 45945898 46605728 PIK3R3 PIK3R3 8503 ChemblInteractions inhibitor CHEMBL1922094 APITOLISIB APITOLISIB chembl:CHEMBL1922094 0.14 PHOSPHOINOSITIDE-3-KINASE REGULATORY SUBUNIT 3 GuideToPharmacology ENZYME
10 rs10789472 1 45945898 46605728 PIK3R3 PIK3R3 8503 ChemblInteractions inhibitor CHEMBL592445 GEDATOLISIB GEDATOLISIB chembl:CHEMBL592445 0.18 PHOSPHOINOSITIDE-3-KINASE REGULATORY SUBUNIT 3 GuideToPharmacology ENZYME
10 rs10789472 1 45945898 46605728 PIK3R3 PIK3R3 8503 MyCancerGenome inhibitor BGJ398 BGJ398 INFIGRATINIB chembl:CHEMBL1852688 0.07 PHOSPHOINOSITIDE-3-KINASE REGULATORY SUBUNIT 3 GuideToPharmacology ENZYME
10 rs10789472 1 45945898 46605728 PIK3R3 PIK3R3 8503 ChemblInteractions inhibitor CHEMBL3545096 BGT-226 BGT-226 chembl:CHEMBL3218578 0.19 PHOSPHOINOSITIDE-3-KINASE REGULATORY SUBUNIT 3 GuideToPharmacology ENZYME
10 rs10789472 1 45945898 46605728 PIK3R3 PIK3R3 8503 ChemblInteractions inhibitor CHEMBL2219421 RECILISIB RECILISIB chembl:CHEMBL2219421 0.22 PHOSPHOINOSITIDE-3-KINASE REGULATORY SUBUNIT 3 GuideToPharmacology ENZYME
10 rs10789472 1 45945898 46605728 PIK3R3 BE0002384 8503 DrugBank agonist DB01064 Isoprenaline ISOPROTERENOL chembl:CHEMBL434 0.3 15110780,15618457,15985706,15381832,15527548 PHOSPHOINOSITIDE-3-KINASE REGULATORY SUBUNIT 3 GuideToPharmacology ENZYME
10 rs10789472 1 45945898 46605728 PIK3R3 PIK3R3 8503 ChemblInteractions inhibitor CHEMBL3545324 RG-7666 RG-7666 chembl:CHEMBL3545324 0.19 PHOSPHOINOSITIDE-3-KINASE REGULATORY SUBUNIT 3 GuideToPharmacology ENZYME
10 rs10789472 1 45945898 46605728 PIK3R3 PIK3R3 8503 MyCancerGenome inhibitor PI-103 PI-103 PI-103 chembl:CHEMBL573339 0.09 PHOSPHOINOSITIDE-3-KINASE REGULATORY SUBUNIT 3 GuideToPharmacology ENZYME
10 rs10789472 1 45945898 46605728 PIK3R3 PIK3R3 8503 ChemblInteractions inhibitor CHEMBL3544966 GSK-1059615 GSK-1059615 chembl:CHEMBL3544966 0.22 PHOSPHOINOSITIDE-3-KINASE REGULATORY SUBUNIT 3 GuideToPharmacology ENZYME
10 rs10789472 1 45945898 46605728 PIK3R3 PIK3R3 8503 ChemblInteractions inhibitor CHEMBL3545088 Puquitinib PUQUITINIB chembl:CHEMBL3545088 0.16 PHOSPHOINOSITIDE-3-KINASE REGULATORY SUBUNIT 3 GuideToPharmacology ENZYME
10 rs10789472 1 45945898 46605728 PIK3R3 PIK3R3 8503 MyCancerGenome inhibitor GSK2636771 GSK2636771 GSK-2636771 chembl:CHEMBL3188551 0.11 PHOSPHOINOSITIDE-3-KINASE REGULATORY SUBUNIT 3 GuideToPharmacology ENZYME
10 rs10789472 1 45945898 46605728 PIK3R3 PIK3R3 8503 ChemblInteractions inhibitor CHEMBL3545322 Panulisib PANULISIB chembl:CHEMBL3545322 0.14 PHOSPHOINOSITIDE-3-KINASE REGULATORY SUBUNIT 3 GuideToPharmacology ENZYME
10 rs10789472 1 45945898 46605728 PIK3R3 PIK3R3 8503 ChemblInteractions inhibitor CHEMBL3545248 DS-7423 DS-7423 chembl:CHEMBL3545248 0.14 PHOSPHOINOSITIDE-3-KINASE REGULATORY SUBUNIT 3 GuideToPharmacology ENZYME
10 rs10789472 1 45945898 46605728 PIK3R3 PIK3R3 8503 ChemblInteractions inhibitor CHEMBL2326966 SF-1126 SF-1126 chembl:CHEMBL2326966 0.19 PHOSPHOINOSITIDE-3-KINASE REGULATORY SUBUNIT 3 GuideToPharmacology ENZYME
10 rs10789472 1 45945898 46605728 PIK3R3 PIK3R3 8503 ChemblInteractions inhibitor CHEMBL3544999 LY-3023414 SAMOTOLISIB chembl:CHEMBL4297181 0.17 PHOSPHOINOSITIDE-3-KINASE REGULATORY SUBUNIT 3 GuideToPharmacology ENZYME
10 rs10789472 1 45945898 46605728 FAAH Fatty acid amide hydrolase 2166 TTD Propofol Propofol PROPOFOL chembl:CHEMBL526 0.09 FATTY ACID AMIDE HYDROLASE GuideToPharmacology ENZYME
10 rs10789472 1 45945898 46605728 FAAH FAAH1 2166 ChemblInteractions inhibitor CHEMBL112 ACETAMINOPHEN ACETAMINOPHEN chembl:CHEMBL112 0.19 FATTY ACID AMIDE HYDROLASE GuideToPharmacology ENZYME
10 rs10789472 1 45945898 46605728 FAAH FAAH 2166 DTC PF-04862853 PF-04862853 CHEMBL1915783 chembl:CHEMBL1915783 4.94 21924613 FATTY ACID AMIDE HYDROLASE GuideToPharmacology ENZYME
10 rs10789472 1 45945898 46605728 FAAH 2166 2166 GuideToPharmacology inhibitor 178101156 URB597 URB-597 chembl:CHEMBL184238 3.09 FATTY ACID AMIDE HYDROLASE GuideToPharmacology ENZYME
10 rs10789472 1 45945898 46605728 FAAH BE0002194 2166 DrugBank inhibitor,inducer DB14011 Nabiximols NABIXIMOLS chembl:CHEMBL3833333 0.22 26264914 FATTY ACID AMIDE HYDROLASE GuideToPharmacology ENZYME
10 rs10789472 1 45945898 46605728 FAAH FAAH 2166 PharmGKB risperidone risperidone RISPERIDONE chembl:CHEMBL85 0.07 20631561 FATTY ACID AMIDE HYDROLASE GuideToPharmacology ENZYME
10 rs10789472 1 45945898 46605728 FAAH Fatty acid amide hydrolase 2166 TTD JNJ-42165279 JNJ-42165279 JNJ-42165279 chembl:CHEMBL4297294 4.94 FATTY ACID AMIDE HYDROLASE GuideToPharmacology ENZYME
10 rs10789472 1 45945898 46605728 FAAH Fatty acid amide hydrolase 2166 TTD Thiopental Thiopental THIOPENTAL chembl:CHEMBL441 0.82 FATTY ACID AMIDE HYDROLASE GuideToPharmacology ENZYME
10 rs10789472 1 45945898 46605728 FAAH FAAH 2166 DTC PF-750 PF-750 CHEMBL560590 chembl:CHEMBL560590 4.94 23287055 FATTY ACID AMIDE HYDROLASE GuideToPharmacology ENZYME
10 rs10789472 1 45945898 46605728 FAAH FAAH 2166 PharmGKB clozapine clozapine CLOZAPINE chembl:CHEMBL42 0.06 20631561 FATTY ACID AMIDE HYDROLASE GuideToPharmacology ENZYME
10 rs10789472 1 45945898 46605728 FAAH 2166 2166 GuideToPharmacology inhibitor 178103305 PF-04457845 PF-04457845 chembl:CHEMBL1651534 9.88 FATTY ACID AMIDE HYDROLASE GuideToPharmacology ENZYME
10 rs10789472 1 45945898 46605728 FAAH FAAH 2166 DTC OL-92 OL-92 CHEMBL367966 chembl:CHEMBL367966 4.94 23287055 FATTY ACID AMIDE HYDROLASE GuideToPharmacology ENZYME
10 rs10789472 1 45945898 46605728 FAAH FAAH 2166 DTC PHENMEDIPHAM PHENMEDIPHAM PHENMEDIPHAM chembl:CHEMBL1079421 1.23 19850474 FATTY ACID AMIDE HYDROLASE GuideToPharmacology ENZYME
10 rs10789472 1 45945898 46605728 FAAH FAAH 2166 NCI TETRAHYDROCANNABINOL TETRAHYDROCANNABINOL DRONABINOL chembl:CHEMBL465 0.62 16886056 FATTY ACID AMIDE HYDROLASE GuideToPharmacology ENZYME
10 rs10789472 1 45945898 46605728 FAAH FAAH 2166 PharmGKB methamphetamine methamphetamine METHAMPHETAMINE chembl:CHEMBL1201201 0.28 23556448,31789429 FATTY ACID AMIDE HYDROLASE GuideToPharmacology ENZYME
10 rs10789472 1 45945898 46605728 FAAH FAAH 2166 PharmGKB quetiapine quetiapine QUETIAPINE chembl:CHEMBL716 0.11 20631561 FATTY ACID AMIDE HYDROLASE GuideToPharmacology ENZYME
10 rs10789472 1 45945898 46605728 FAAH FAAH 2166 DTC ANANDAMIDE ANANDAMIDE ANANDAMIDE chembl:CHEMBL15848 0.31 21899370 FATTY ACID AMIDE HYDROLASE GuideToPharmacology ENZYME
10 rs10789472 1 45945898 46605728 FAAH FAAH 2166 PharmGKB ibuprofen ibuprofen IBUPROFEN chembl:CHEMBL521 0.12 25502615 FATTY ACID AMIDE HYDROLASE GuideToPharmacology ENZYME
10 rs10789472 1 45945898 46605728 FAAH FAAH 2166 PharmGKB aripiprazole aripiprazole ARIPIPRAZOLE chembl:CHEMBL1112 0.11 20631561 FATTY ACID AMIDE HYDROLASE GuideToPharmacology ENZYME
10 rs10789472 1 45945898 46605728 FAAH FAAH 2166 PharmGKB olanzapine olanzapine OLANZAPINE chembl:CHEMBL715 0.07 20631561 FATTY ACID AMIDE HYDROLASE GuideToPharmacology ENZYME
10 rs10789472 1 45945898 46605728 FAAH BE0002194 2166 DrugBank DB06894 1-Dodecanol DODECANOL chembl:CHEMBL24722 4.94 10592235 FATTY ACID AMIDE HYDROLASE GuideToPharmacology ENZYME
11 rs12057184;rs78049119;rs1337528;rs6658111 1 47659445 48001930 CMPK1 CMPK1 51727 PharmGKB lamivudine lamivudine LAMIVUDINE chembl:CHEMBL141 0.44 CYTIDINE/URIDINE MONOPHOSPHATE KINASE 1 Pharos ENZYME
11 rs12057184;rs78049119;rs1337528;rs6658111 1 47659445 48001930 CMPK1 BE0000637 51727 DrugBank DB03403 Cytidine-5'-Monophosphate CHEMBL307679 chembl:CHEMBL307679 22.72 10592235,17139284,17016423 CYTIDINE/URIDINE MONOPHOSPHATE KINASE 1 Pharos ENZYME
11 rs12057184;rs78049119;rs1337528;rs6658111 1 47659445 48001930 CMPK1 BE0000637 51727 DrugBank DB03435 Uridine-5'-Diphosphate URIDINE_DIPHOSPHATE chembl:CHEMBL130266 6.49 10592235,17139284,17016423 CYTIDINE/URIDINE MONOPHOSPHATE KINASE 1 Pharos ENZYME
12 rs5174 1 53656293 53752640 CPT2 P23786 1376 TEND PERHEXILINE PERHEXILINE PERHEXILINE chembl:CHEMBL75880 21.3 CARNITINE PALMITOYLTRANSFERASE 2 HopkinsGroom,RussLampel,HingoraniCasas DRUGGABLE GENOME
12 rs5174 1 53656293 53752640 CPT2 BE0000179 1376 DrugBank DB00583 Levocarnitine LEVOCARNITINE chembl:CHEMBL1149 15.49 12445488,12662154,12408750,12464674,12684219 CARNITINE PALMITOYLTRANSFERASE 2 HopkinsGroom,RussLampel,HingoraniCasas DRUGGABLE GENOME
12 rs5174 1 53656293 53752640 PARS2 BE0002336 25973 DrugBank DB00172 Proline PROLINE chembl:CHEMBL54922 8.12 17139284,17016423 PROLYL-TRNA SYNTHETASE 2, MITOCHONDRIAL Pharos ENZYME
13 rs1701531 1 64183430 64256018 PGM1 PGM1 5236 PharmGKB acetaldehyde acetaldehyde ACETALDEHYDE chembl:CHEMBL170365 18.94 31002879 PHOSPHOGLUCOMUTASE 1 Pharos,HumanProteinAtlas ENZYME
13 rs1701531 1 64183430 64256018 ROR1 Neurotrophic tyrosine kinase ROR1 4919 TTD Cirmtuzumab Cirmtuzumab CIRMTUZUMAB chembl:CHEMBL4297728 56.81 RECEPTOR TYROSINE KINASE LIKE ORPHAN RECEPTOR 1 dGene TYROSINE KINASE
15 rs7546702 1 93539383 94007922 GCLM BE0000606 2730 DrugBank DB00151 Cysteine CYSTEINE chembl:CHEMBL863 1.51 15695431 GLUTAMATE-CYSTEINE LIGASE MODIFIER SUBUNIT GO DRUG RESISTANCE
15 rs7546702 1 93539383 94007922 GCLM BE0000606 2730 DrugBank DB00142 Glutamic acid GLUTAMIC ACID chembl:CHEMBL575060 0.36 17000861 GLUTAMATE-CYSTEINE LIGASE MODIFIER SUBUNIT GO DRUG RESISTANCE
15 rs7546702 1 93539383 94007922 GCLM GCLM 2730 NCI SULFORAPHANE SULFORAPHANE SULFORAPHANE chembl:CHEMBL48802 3.25 11535546 GLUTAMATE-CYSTEINE LIGASE MODIFIER SUBUNIT GO DRUG RESISTANCE
15 rs7546702 1 93539383 94007922 GCLM GCLM 2730 NCI MELATONIN MELATONIN MELATONIN chembl:CHEMBL45 0.67 10515588 GLUTAMATE-CYSTEINE LIGASE MODIFIER SUBUNIT GO DRUG RESISTANCE
16 rs11164632 1 102969517 103464210 COL11A1 COLL6 1301 ChemblInteractions CHEMBL2095222 OCRIPLASMIN OCRIPLASMIN chembl:CHEMBL2095222 0.73 COLLAGEN TYPE XI ALPHA 1 CHAIN HingoraniCasas DRUGGABLE GENOME
16 rs11164632 1 102969517 103464210 COL11A1 COLL6 1301 ChemblInteractions CHEMBL2108709 COLLAGENASE CLOSTRIDIUM HISTOLYTICUM COLLAGENASE CLOSTRIDIUM HISTOLYTICUM chembl:CHEMBL2108709 1.01 COLLAGEN TYPE XI ALPHA 1 CHAIN HingoraniCasas DRUGGABLE GENOME
18 rs3790598 1 113055023 113246506 SLC16A1 BE0000669 6566 DrugBank DB00119 Pyruvic acid PYRUVATE chembl:CHEMBL1162144 12.17 16213084,16326938,16110503,17583564,17606506 SOLUTE CARRIER FAMILY 16 MEMBER 1 HingoraniCasas,RussLampel DRUGGABLE GENOME
18 rs3790598 1 113055023 113246506 HIPK1 204851 204851 GuideToPharmacology inhibitor 135652717 STAUROSPORINE STAUROSPORINE chembl:CHEMBL388978 1.05 HOMEODOMAIN INTERACTING PROTEIN KINASE 1 HingoraniCasas,RussLampel,HopkinsGroom DRUGGABLE GENOME
19 rs61806199;rs10923723 1 119450102 119762729 WARS2 BE0002311 10352 DrugBank inhibitor DB00150 Tryptophan TRYPTOPHAN chembl:CHEMBL54976 34.08 16724112,17114825,16636268,16639024,17428498 TRYPTOPHANYL TRNA SYNTHETASE 2, MITOCHONDRIAL HopkinsGroom DRUGGABLE GENOME
19 rs61806199;rs10923723 1 119450102 119762729 HAO2 BE0004577 51179 DrugBank DB03247 Flavin mononucleotide PHOTREXA wikidata:Q47521992 9.47 10592235 HYDROXYACID OXIDASE 2 HingoraniCasas DRUGGABLE GENOME
20 rs6693567;rs2925739 1 150250636 150957730 FCGR1A BE0000710 2209 DrugBank agonist DB06607 Catumaxomab CATUMAXOMAB chembl:CHEMBL2108581 1.09 20347527 FC FRAGMENT OF IGG RECEPTOR IA HingoraniCasas DRUGGABLE GENOME
20 rs6693567;rs2925739 1 150250636 150957730 FCGR1A BE0000710 2209 DrugBank DB11767 Sarilumab SARILUMAB chembl:CHEMBL2108730 0.73 FC FRAGMENT OF IGG RECEPTOR IA HingoraniCasas DRUGGABLE GENOME
20 rs6693567;rs2925739 1 150250636 150957730 FCGR1A BE0000710 2209 DrugBank ligand DB00005 Etanercept ETANERCEPT chembl:CHEMBL1201572 0.87 27463856,19128982 FC FRAGMENT OF IGG RECEPTOR IA HingoraniCasas DRUGGABLE GENOME
20 rs6693567;rs2925739 1 150250636 150957730 FCGR1A BE0000710 2209 DrugBank DB00111 Daclizumab DACLIZUMAB chembl:CHEMBL1201605 0.62 1828823 FC FRAGMENT OF IGG RECEPTOR IA HingoraniCasas DRUGGABLE GENOME
20 rs6693567;rs2925739 1 150250636 150957730 FCGR1A FCG1 2209 ChemblInteractions CHEMBL2109391 MDX-447 MDX-447 chembl:CHEMBL2109391 6.55 FC FRAGMENT OF IGG RECEPTOR IA HingoraniCasas DRUGGABLE GENOME
20 rs6693567;rs2925739 1 150250636 150957730 FCGR1A FCG1 2209 ChemblInteractions CHEMBL2109271 MDX-210 MDX-210 chembl:CHEMBL2109271 2.18 FC FRAGMENT OF IGG RECEPTOR IA HingoraniCasas DRUGGABLE GENOME
20 rs6693567;rs2925739 1 150250636 150957730 FCGR1A BE0000710 2209 DrugBank DB00002 Cetuximab CETUXIMAB chembl:CHEMBL1201577 0.18 7547242 FC FRAGMENT OF IGG RECEPTOR IA HingoraniCasas DRUGGABLE GENOME
20 rs6693567;rs2925739 1 150250636 150957730 FCGR1A BE0000710 2209 DrugBank DB00087 Alemtuzumab ALEMTUZUMAB chembl:CHEMBL1201587 2.18 23543215 FC FRAGMENT OF IGG RECEPTOR IA HingoraniCasas DRUGGABLE GENOME
20 rs6693567;rs2925739 1 150250636 150957730 FCGR1A BE0000710 2209 DrugBank antibody DB14962 Trastuzumab deruxtecan TRASTUZUMAB DERUXTECAN wikidata:Q80109553 6.55 30351177,31047803 FC FRAGMENT OF IGG RECEPTOR IA HingoraniCasas DRUGGABLE GENOME
20 rs6693567;rs2925739 1 150250636 150957730 FCGR1A BE0000710 2209 DrugBank DB00112 Bevacizumab BEVACIZUMAB chembl:CHEMBL1201583 0.43 15886877 FC FRAGMENT OF IGG RECEPTOR IA HingoraniCasas DRUGGABLE GENOME
20 rs6693567;rs2925739 1 150250636 150957730 FCGR1A BE0000710 2209 DrugBank DB00110 Palivizumab PALIVIZUMAB chembl:CHEMBL1201586 2.18 24711420 FC FRAGMENT OF IGG RECEPTOR IA HingoraniCasas DRUGGABLE GENOME
20 rs6693567;rs2925739 1 150250636 150957730 FCGR1A BE0000710 2209 DrugBank DB00108 Natalizumab NATALIZUMAB chembl:CHEMBL1201607 2.91 31002172 FC FRAGMENT OF IGG RECEPTOR IA HingoraniCasas DRUGGABLE GENOME
20 rs6693567;rs2925739 1 150250636 150957730 FCGR1A FCGR1A 2209 DTC CEP-11981 CEP-11981 CEP-11981 chembl:CHEMBL2010872 0.49 22148921 FC FRAGMENT OF IGG RECEPTOR IA HingoraniCasas DRUGGABLE GENOME
20 rs6693567;rs2925739 1 150250636 150957730 SV2A Synaptic vesicle glycoprotein 2A 9900 TTD Brivaracetam Brivaracetam BRIVARACETAM chembl:CHEMBL607400 14.2 SYNAPTIC VESICLE GLYCOPROTEIN 2A GuideToPharmacology TRANSPORTER
20 rs6693567;rs2925739 1 150250636 150957730 SV2A KIAA0736 9900 ChemblInteractions modulator CHEMBL1286 LEVETIRACETAM LEVETIRACETAM chembl:CHEMBL1286 22.32 SYNAPTIC VESICLE GLYCOPROTEIN 2A GuideToPharmacology TRANSPORTER
20 rs6693567;rs2925739 1 150250636 150957730 SV2A Q7L0J3 9900 TdgClinicalTrial SELETRACETAM SELETRACETAM SELETRACETAM chembl:CHEMBL3918017 18.94 SYNAPTIC VESICLE GLYCOPROTEIN 2A GuideToPharmacology TRANSPORTER
20 rs6693567;rs2925739 1 150250636 150957730 SV2A SV2A 9900 NCI INSULIN INSULIN INSULIN chembl:CHEMBL1201631 0.56 16306227 SYNAPTIC VESICLE GLYCOPROTEIN 2A GuideToPharmacology TRANSPORTER
20 rs6693567;rs2925739 1 150250636 150957730 CA14 BE0003634 23632 DrugBank inhibitor DB00819 Acetazolamide ACETAZOLAMIDE chembl:CHEMBL20 0.94 10592235 CARBONIC ANHYDRASE 14 GuideToPharmacology ENZYME
20 rs6693567;rs2925739 1 150250636 150957730 CA14 23632 23632 GuideToPharmacology inhibitor 178103403 BRINZOLAMIDE BRINZOLAMIDE chembl:CHEMBL220491 0.58 CARBONIC ANHYDRASE 14 GuideToPharmacology ENZYME
20 rs6693567;rs2925739 1 150250636 150957730 CA14 23632 23632 GuideToPharmacology inhibitor 178103434 METHAZOLAMIDE METHAZOLAMIDE chembl:CHEMBL19 0.41 CARBONIC ANHYDRASE 14 GuideToPharmacology ENZYME
20 rs6693567;rs2925739 1 150250636 150957730 CA14 23632 23632 GuideToPharmacology inhibitor 178103722 CHLORTHALIDONE CHLORTHALIDONE chembl:CHEMBL1055 0.41 CARBONIC ANHYDRASE 14 GuideToPharmacology ENZYME
20 rs6693567;rs2925739 1 150250636 150957730 CA14 Carbonic anhydrase XIV 23632 TTD Sulfamylon Sulfamylon SULFAMYLON wikidata:Q47522160 0.81 CARBONIC ANHYDRASE 14 GuideToPharmacology ENZYME
20 rs6693567;rs2925739 1 150250636 150957730 CA14 Carbonic anhydrase XIV 23632 TTD PHENOL PHENOL PHENOL chembl:CHEMBL14060 0.51 CARBONIC ANHYDRASE 14 GuideToPharmacology ENZYME
20 rs6693567;rs2925739 1 150250636 150957730 CA14 Carbonic anhydrase XIV 23632 TTD Curcumin Curcumin CURCUMIN chembl:CHEMBL116438 0.05 CARBONIC ANHYDRASE 14 GuideToPharmacology ENZYME
20 rs6693567;rs2925739 1 150250636 150957730 CA14 Carbonic anhydrase XIV 23632 TTD PARABEN PARABEN PARABEN chembl:CHEMBL441343 0.58 CARBONIC ANHYDRASE 14 GuideToPharmacology ENZYME
20 rs6693567;rs2925739 1 150250636 150957730 CA14 23632 23632 GuideToPharmacology activator 178100344 L-HISTIDINE HISTIDINE chembl:CHEMBL17962 0.45 CARBONIC ANHYDRASE 14 GuideToPharmacology ENZYME
20 rs6693567;rs2925739 1 150250636 150957730 CA14 BE0003634 23632 DrugBank inhibitor DB08846 Ellagic acid ELLAGIC ACID chembl:CHEMBL6246 0.18 20185318 CARBONIC ANHYDRASE 14 GuideToPharmacology ENZYME
20 rs6693567;rs2925739 1 150250636 150957730 CA14 BE0003634 23632 DrugBank inhibitor DB00909 Zonisamide ZONISAMIDE chembl:CHEMBL750 0.66 17762320,18537527,19703035,18782051,17582922 CARBONIC ANHYDRASE 14 GuideToPharmacology ENZYME
20 rs6693567;rs2925739 1 150250636 150957730 CA14 CA14 23632 ChemblInteractions inhibitor CHEMBL18 ETHOXZOLAMIDE ETHOXZOLAMIDE chembl:CHEMBL18 0.62 CARBONIC ANHYDRASE 14 GuideToPharmacology ENZYME
20 rs6693567;rs2925739 1 150250636 150957730 CA14 Carbonic anhydrase XIV 23632 TTD TRIENTINE TRIENTINE TRIENTINE chembl:CHEMBL609 4.06 CARBONIC ANHYDRASE 14 GuideToPharmacology ENZYME
20 rs6693567;rs2925739 1 150250636 150957730 CA14 23632 23632 GuideToPharmacology inhibitor 178103416 DORZOLAMIDE DORZOLAMIDE chembl:CHEMBL218490 0.58 CARBONIC ANHYDRASE 14 GuideToPharmacology ENZYME
20 rs6693567;rs2925739 1 150250636 150957730 APH1A APH1A 51107 DTC SEMAGACESTAT SEMAGACESTAT SEMAGACESTAT chembl:CHEMBL520733 2.21 19443228 APH-1 HOMOLOG A, GAMMA-SECRETASE SUBUNIT HingoraniCasas DRUGGABLE GENOME
20 rs6693567;rs2925739 1 150250636 150957730 APH1A APH1A 51107 DTC IC261 IC261 IC261 chembl:CHEMBL576349 1.03 20350806 APH-1 HOMOLOG A, GAMMA-SECRETASE SUBUNIT HingoraniCasas DRUGGABLE GENOME
20 rs6693567;rs2925739 1 150250636 150957730 APH1A BE0003409 51107 DrugBank DB05171 E-2012 CHEMBL1224151 chembl:CHEMBL1224151 2.58 APH-1 HOMOLOG A, GAMMA-SECRETASE SUBUNIT HingoraniCasas DRUGGABLE GENOME
20 rs6693567;rs2925739 1 150250636 150957730 APH1A PSF 51107 ChemblInteractions modulator CHEMBL190083 TARENFLURBIL TARENFLURBIL chembl:CHEMBL190083 0.52 APH-1 HOMOLOG A, GAMMA-SECRETASE SUBUNIT HingoraniCasas DRUGGABLE GENOME
20 rs6693567;rs2925739 1 150250636 150957730 APH1A Q96BI3 51107 TdgClinicalTrial BMS-299897 BMS-299897 CHEMBL247471 chembl:CHEMBL247471 0.86 APH-1 HOMOLOG A, GAMMA-SECRETASE SUBUNIT HingoraniCasas DRUGGABLE GENOME
20 rs6693567;rs2925739 1 150250636 150957730 APH1A PSF 51107 ChemblInteractions inhibitor CHEMBL463981 BEGACESTAT BEGACESTAT chembl:CHEMBL463981 0.86 APH-1 HOMOLOG A, GAMMA-SECRETASE SUBUNIT HingoraniCasas DRUGGABLE GENOME
20 rs6693567;rs2925739 1 150250636 150957730 APH1A Q96BI3 51107 TdgClinicalTrial NIC5-15 NIC5-15 METHYLINOSITOL chembl:CHEMBL493737 1.72 APH-1 HOMOLOG A, GAMMA-SECRETASE SUBUNIT HingoraniCasas DRUGGABLE GENOME
20 rs6693567;rs2925739 1 150250636 150957730 APH1A PSF 51107 ChemblInteractions inhibitor CHEMBL1090771 AVAGACESTAT AVAGACESTAT chembl:CHEMBL1090771 1.48 APH-1 HOMOLOG A, GAMMA-SECRETASE SUBUNIT HingoraniCasas DRUGGABLE GENOME
20 rs6693567;rs2925739 1 150250636 150957730 APH1A Q96BI3 51107 TdgClinicalTrial GSI-136 GSI-136 GSI-136 chembl:CHEMBL480558 0.86 APH-1 HOMOLOG A, GAMMA-SECRETASE SUBUNIT HingoraniCasas DRUGGABLE GENOME
20 rs6693567;rs2925739 1 150250636 150957730 APH1A APH1A 51107 DTC LY-411575 LY-411575 CHEMBL392068 chembl:CHEMBL392068 2.58 23181502,19443228 APH-1 HOMOLOG A, GAMMA-SECRETASE SUBUNIT HingoraniCasas DRUGGABLE GENOME
20 rs6693567;rs2925739 1 150250636 150957730 APH1A APH1A 51107 ClearityFoundationClinicalTrial MK-0752 MK-0752 MK-0752 chembl:CHEMBL4205422 2.58 APH-1 HOMOLOG A, GAMMA-SECRETASE SUBUNIT HingoraniCasas DRUGGABLE GENOME
20 rs6693567;rs2925739 1 150250636 150957730 TARS2 BE0002317 80222 DrugBank DB00156 Threonine THREONINE chembl:CHEMBL291747 56.81 17644600 THREONYL-TRNA SYNTHETASE 2, MITOCHONDRIAL (PUTATIVE) HumanProteinAtlas ENZYME
20 rs6693567;rs2925739 1 150250636 150957730 MCL1 MCL1 4170 DTC PROCHLORPERAZINE PROCHLORPERAZINE PROCHLORPERAZINE chembl:CHEMBL728 0.05 MCL1, BCL2 FAMILY APOPTOSIS REGULATOR CarisMolecularIntelligence,Tempus,MskImpact,FoundationOneGenes CLINICALLY ACTIONABLE
20 rs6693567;rs2925739 1 150250636 150957730 MCL1 MCL1 4170 DTC APOMORPHINE HYDROCHLORIDE HEMIHYDRATE APOMORPHINE HYDROCHLORIDE HEMIHYDRATE APOMORPHINE HYDROCHLORIDE HEMIHYDRATE chembl:CHEMBL1256708 0.07 MCL1, BCL2 FAMILY APOPTOSIS REGULATOR CarisMolecularIntelligence,Tempus,MskImpact,FoundationOneGenes CLINICALLY ACTIONABLE
20 rs6693567;rs2925739 1 150250636 150957730 MCL1 MCL1 4170 DTC CB7969312 CB7969312 CHEMBL599255 chembl:CHEMBL599255 0.13 MCL1, BCL2 FAMILY APOPTOSIS REGULATOR CarisMolecularIntelligence,Tempus,MskImpact,FoundationOneGenes CLINICALLY ACTIONABLE
20 rs6693567;rs2925739 1 150250636 150957730 MCL1 MCL1 4170 DTC SJ000036432 SJ000036432 CHEMBL591135 chembl:CHEMBL591135 1.18 MCL1, BCL2 FAMILY APOPTOSIS REGULATOR CarisMolecularIntelligence,Tempus,MskImpact,FoundationOneGenes CLINICALLY ACTIONABLE
20 rs6693567;rs2925739 1 150250636 150957730 MCL1 MCL1 4170 DTC AMENTOFLAVONE AMENTOFLAVONE AMENTOFLAVONE chembl:CHEMBL63354 0.15 MCL1, BCL2 FAMILY APOPTOSIS REGULATOR CarisMolecularIntelligence,Tempus,MskImpact,FoundationOneGenes CLINICALLY ACTIONABLE
20 rs6693567;rs2925739 1 150250636 150957730 MCL1 4170 4170 GuideToPharmacology antagonist 252166530 VENETOCLAX VENETOCLAX chembl:CHEMBL3137309 0.08 MCL1, BCL2 FAMILY APOPTOSIS REGULATOR CarisMolecularIntelligence,Tempus,MskImpact,FoundationOneGenes CLINICALLY ACTIONABLE
20 rs6693567;rs2925739 1 150250636 150957730 MCL1 MCL1 4170 DTC LOMOFUNGIN LOMOFUNGIN LOMOFUNGIN chembl:CHEMBL1505471 0.08 MCL1, BCL2 FAMILY APOPTOSIS REGULATOR CarisMolecularIntelligence,Tempus,MskImpact,FoundationOneGenes CLINICALLY ACTIONABLE
20 rs6693567;rs2925739 1 150250636 150957730 MCL1 MCL1 4170 DTC ISOKAEMPFERIDE ISOKAEMPFERIDE ISOKAEMPFERIDE chembl:CHEMBL165064 0.11 MCL1, BCL2 FAMILY APOPTOSIS REGULATOR CarisMolecularIntelligence,Tempus,MskImpact,FoundationOneGenes CLINICALLY ACTIONABLE
20 rs6693567;rs2925739 1 150250636 150957730 MCL1 MCL1 4170 DTC GNF-PF-3955 GNF-PF-3955 CHEMBL605747 chembl:CHEMBL605747 0.39 MCL1, BCL2 FAMILY APOPTOSIS REGULATOR CarisMolecularIntelligence,Tempus,MskImpact,FoundationOneGenes CLINICALLY ACTIONABLE
20 rs6693567;rs2925739 1 150250636 150957730 MCL1 Induced myeloid leukemia cell differentiation protein Mcl-1 4170 TTD AZD5991 AZD5991 AZD-5991 chembl:CHEMBL4297482 1.18 MCL1, BCL2 FAMILY APOPTOSIS REGULATOR CarisMolecularIntelligence,Tempus,MskImpact,FoundationOneGenes CLINICALLY ACTIONABLE
20 rs6693567;rs2925739 1 150250636 150957730 MCL1 MCL1 4170 DTC 5,8,11,14-EICOSATETRAYNOIC ACID 5,8,11,14-EICOSATETRAYNOIC ACID CHEMBL458328 chembl:CHEMBL458328 0.11 MCL1, BCL2 FAMILY APOPTOSIS REGULATOR CarisMolecularIntelligence,Tempus,MskImpact,FoundationOneGenes CLINICALLY ACTIONABLE
20 rs6693567;rs2925739 1 150250636 150957730 MCL1 MCL1 4170 NCI DOCETAXEL DOCETAXEL DOCETAXEL chembl:CHEMBL92 0.03 16969094 MCL1, BCL2 FAMILY APOPTOSIS REGULATOR CarisMolecularIntelligence,Tempus,MskImpact,FoundationOneGenes CLINICALLY ACTIONABLE
20 rs6693567;rs2925739 1 150250636 150957730 MCL1 MCL1 4170 NCI CAMPTOTHECIN CAMPTOTHECIN CAMPTOTHECIN chembl:CHEMBL65 0.13 8938795 MCL1, BCL2 FAMILY APOPTOSIS REGULATOR CarisMolecularIntelligence,Tempus,MskImpact,FoundationOneGenes CLINICALLY ACTIONABLE
20 rs6693567;rs2925739 1 150250636 150957730 MCL1 MCL1 4170 DTC PURPUROGALLIN PURPUROGALLIN PURPUROGALLIN chembl:CHEMBL66953 0.03 MCL1, BCL2 FAMILY APOPTOSIS REGULATOR CarisMolecularIntelligence,Tempus,MskImpact,FoundationOneGenes CLINICALLY ACTIONABLE
20 rs6693567;rs2925739 1 150250636 150957730 MCL1 MCL1 4170 DTC MORIN MORIN MORIN chembl:CHEMBL28626 0.06 MCL1, BCL2 FAMILY APOPTOSIS REGULATOR CarisMolecularIntelligence,Tempus,MskImpact,FoundationOneGenes CLINICALLY ACTIONABLE
20 rs6693567;rs2925739 1 150250636 150957730 MCL1 MCL1 4170 DTC SJ000044511 SJ000044511 CHEMBL592124 chembl:CHEMBL592124 0.04 MCL1, BCL2 FAMILY APOPTOSIS REGULATOR CarisMolecularIntelligence,Tempus,MskImpact,FoundationOneGenes CLINICALLY ACTIONABLE
20 rs6693567;rs2925739 1 150250636 150957730 MCL1 MCL1 4170 NCI CARBOPLATIN CARBOPLATIN CARBOPLATIN chembl:CHEMBL1351 0.03 10081494 MCL1, BCL2 FAMILY APOPTOSIS REGULATOR CarisMolecularIntelligence,Tempus,MskImpact,FoundationOneGenes CLINICALLY ACTIONABLE
20 rs6693567;rs2925739 1 150250636 150957730 MCL1 MCL1 4170 NCI RAPAMYCIN RAPAMYCIN SIROLIMUS chembl:CHEMBL413 0.04 17010674 MCL1, BCL2 FAMILY APOPTOSIS REGULATOR CarisMolecularIntelligence,Tempus,MskImpact,FoundationOneGenes CLINICALLY ACTIONABLE
20 rs6693567;rs2925739 1 150250636 150957730 MCL1 Q07820 4170 TdgClinicalTrial AT-101 AT-101 ISOSORBIDE chembl:CHEMBL1200660 0.89 MCL1, BCL2 FAMILY APOPTOSIS REGULATOR CarisMolecularIntelligence,Tempus,MskImpact,FoundationOneGenes CLINICALLY ACTIONABLE
20 rs6693567;rs2925739 1 150250636 150957730 MCL1 MCL1 4170 NCI ASPIRIN ASPIRIN ASPIRIN chembl:CHEMBL25 0.03 12941295 MCL1, BCL2 FAMILY APOPTOSIS REGULATOR CarisMolecularIntelligence,Tempus,MskImpact,FoundationOneGenes CLINICALLY ACTIONABLE
20 rs6693567;rs2925739 1 150250636 150957730 MCL1 MCL1 4170 DTC NSC-66209 NSC-66209 CHEMBL175266 chembl:CHEMBL175266 0.08 MCL1, BCL2 FAMILY APOPTOSIS REGULATOR CarisMolecularIntelligence,Tempus,MskImpact,FoundationOneGenes CLINICALLY ACTIONABLE
20 rs6693567;rs2925739 1 150250636 150957730 MCL1 MCL1 4170 DTC NSC-69187 NSC-69187 CHEMBL19954 chembl:CHEMBL19954 0.07 MCL1, BCL2 FAMILY APOPTOSIS REGULATOR CarisMolecularIntelligence,Tempus,MskImpact,FoundationOneGenes CLINICALLY ACTIONABLE
20 rs6693567;rs2925739 1 150250636 150957730 MCL1 MCL1 4170 NCI DEPSIPEPTIDE DEPSIPEPTIDE ROMIDEPSIN chembl:CHEMBL343448 0.12 15059137 MCL1, BCL2 FAMILY APOPTOSIS REGULATOR CarisMolecularIntelligence,Tempus,MskImpact,FoundationOneGenes CLINICALLY ACTIONABLE
20 rs6693567;rs2925739 1 150250636 150957730 MCL1 MCL1 4170 DTC ROSMARINIC ACID ROSMARINIC ACID ROSMARINIC ACID chembl:CHEMBL324842 0.15 MCL1, BCL2 FAMILY APOPTOSIS REGULATOR CarisMolecularIntelligence,Tempus,MskImpact,FoundationOneGenes CLINICALLY ACTIONABLE
20 rs6693567;rs2925739 1 150250636 150957730 MCL1 MCL1 4170 DTC GOSSYPOL GOSSYPOL GOSSYPOL chembl:CHEMBL51483 0.02 MCL1, BCL2 FAMILY APOPTOSIS REGULATOR CarisMolecularIntelligence,Tempus,MskImpact,FoundationOneGenes CLINICALLY ACTIONABLE
20 rs6693567;rs2925739 1 150250636 150957730 MCL1 BCL2L3 4170 ChemblInteractions inhibitor CHEMBL2107358 OBATOCLAX MESYLATE OBATOCLAX MESYLATE chembl:CHEMBL2107358 0.2 MCL1, BCL2 FAMILY APOPTOSIS REGULATOR CarisMolecularIntelligence,Tempus,MskImpact,FoundationOneGenes CLINICALLY ACTIONABLE
20 rs6693567;rs2925739 1 150250636 150957730 MCL1 MCL1 4170 DTC TDR77593 TDR77593 CHEMBL1510164 chembl:CHEMBL1510164 0.3 MCL1, BCL2 FAMILY APOPTOSIS REGULATOR CarisMolecularIntelligence,Tempus,MskImpact,FoundationOneGenes CLINICALLY ACTIONABLE
20 rs6693567;rs2925739 1 150250636 150957730 MCL1 MCL1 4170 DTC OMEPRAZOLE OMEPRAZOLE OMEPRAZOLE chembl:CHEMBL1503 0.03 MCL1, BCL2 FAMILY APOPTOSIS REGULATOR CarisMolecularIntelligence,Tempus,MskImpact,FoundationOneGenes CLINICALLY ACTIONABLE
20 rs6693567;rs2925739 1 150250636 150957730 MCL1 MCL1 4170 DTC ZINC 03369470 ZINC 03369470 CHEMBL599013 chembl:CHEMBL599013 0.08 MCL1, BCL2 FAMILY APOPTOSIS REGULATOR CarisMolecularIntelligence,Tempus,MskImpact,FoundationOneGenes CLINICALLY ACTIONABLE
20 rs6693567;rs2925739 1 150250636 150957730 MCL1 Induced myeloid leukemia cell differentiation protein Mcl-1 4170 TTD Obatoclax Obatoclax OBATOCLAX chembl:CHEMBL408194 0.24 MCL1, BCL2 FAMILY APOPTOSIS REGULATOR CarisMolecularIntelligence,Tempus,MskImpact,FoundationOneGenes CLINICALLY ACTIONABLE
20 rs6693567;rs2925739 1 150250636 150957730 MCL1 MCL1 4170 DTC BITHIONOL BITHIONOL BITHIONOL chembl:CHEMBL290106 0.05 MCL1, BCL2 FAMILY APOPTOSIS REGULATOR CarisMolecularIntelligence,Tempus,MskImpact,FoundationOneGenes CLINICALLY ACTIONABLE
20 rs6693567;rs2925739 1 150250636 150957730 MCL1 MCL1 4170 DTC NSC-102742 NSC-102742 CHEMBL1519374 chembl:CHEMBL1519374 0.07 MCL1, BCL2 FAMILY APOPTOSIS REGULATOR CarisMolecularIntelligence,Tempus,MskImpact,FoundationOneGenes CLINICALLY ACTIONABLE
20 rs6693567;rs2925739 1 150250636 150957730 MCL1 MCL1 4170 DTC NSC-367089 NSC-367089 CHEMBL1543865 chembl:CHEMBL1543865 0.2 MCL1, BCL2 FAMILY APOPTOSIS REGULATOR CarisMolecularIntelligence,Tempus,MskImpact,FoundationOneGenes CLINICALLY ACTIONABLE
20 rs6693567;rs2925739 1 150250636 150957730 MCL1 MCL1 4170 DTC GNF-PF-5134 GNF-PF-5134 CHEMBL602969 chembl:CHEMBL602969 0.1 MCL1, BCL2 FAMILY APOPTOSIS REGULATOR CarisMolecularIntelligence,Tempus,MskImpact,FoundationOneGenes CLINICALLY ACTIONABLE
20 rs6693567;rs2925739 1 150250636 150957730 MCL1 MCL1 4170 DTC LIOTHYRONINE SODIUM LIOTHYRONINE SODIUM LIOTHYRONINE SODIUM chembl:CHEMBL1201119 0.04 MCL1, BCL2 FAMILY APOPTOSIS REGULATOR CarisMolecularIntelligence,Tempus,MskImpact,FoundationOneGenes CLINICALLY ACTIONABLE
20 rs6693567;rs2925739 1 150250636 150957730 MCL1 MCL1 4170 DTC ALTENUSIN ALTENUSIN ALTENUSIN chembl:CHEMBL483531 0.12 MCL1, BCL2 FAMILY APOPTOSIS REGULATOR CarisMolecularIntelligence,Tempus,MskImpact,FoundationOneGenes CLINICALLY ACTIONABLE
20 rs6693567;rs2925739 1 150250636 150957730 MCL1 MCL1 4170 DTC NSC-71033 NSC-71033 CHEMBL116548 chembl:CHEMBL116548 0.1 MCL1, BCL2 FAMILY APOPTOSIS REGULATOR CarisMolecularIntelligence,Tempus,MskImpact,FoundationOneGenes CLINICALLY ACTIONABLE
20 rs6693567;rs2925739 1 150250636 150957730 MCL1 MCL1 4170 DTC NSC-180246 NSC-180246 CHEMBL484640 chembl:CHEMBL484640 0.11 MCL1, BCL2 FAMILY APOPTOSIS REGULATOR CarisMolecularIntelligence,Tempus,MskImpact,FoundationOneGenes CLINICALLY ACTIONABLE
20 rs6693567;rs2925739 1 150250636 150957730 MCL1 MCL1 4170 DTC ASTERRIC ACID ASTERRIC ACID ASTERRIC ACID chembl:CHEMBL469424 0.07 MCL1, BCL2 FAMILY APOPTOSIS REGULATOR CarisMolecularIntelligence,Tempus,MskImpact,FoundationOneGenes CLINICALLY ACTIONABLE
20 rs6693567;rs2925739 1 150250636 150957730 MCL1 MCL1 4170 DTC HEXACHLOROPHENE HEXACHLOROPHENE HEXACHLOROPHENE chembl:CHEMBL496 0.03 MCL1, BCL2 FAMILY APOPTOSIS REGULATOR CarisMolecularIntelligence,Tempus,MskImpact,FoundationOneGenes CLINICALLY ACTIONABLE
20 rs6693567;rs2925739 1 150250636 150957730 MCL1 MCL1 4170 DTC TDR77578 TDR77578 CHEMBL1364172 chembl:CHEMBL1364172 0.24 MCL1, BCL2 FAMILY APOPTOSIS REGULATOR CarisMolecularIntelligence,Tempus,MskImpact,FoundationOneGenes CLINICALLY ACTIONABLE
20 rs6693567;rs2925739 1 150250636 150957730 MCL1 MCL1 4170 DTC NSC-107022 NSC-107022 CHEMBL1601846 chembl:CHEMBL1601846 0.05 MCL1, BCL2 FAMILY APOPTOSIS REGULATOR CarisMolecularIntelligence,Tempus,MskImpact,FoundationOneGenes CLINICALLY ACTIONABLE
20 rs6693567;rs2925739 1 150250636 150957730 MCL1 MCL1 4170 DTC ZINC 02849675 ZINC 02849675 CHEMBL605959 chembl:CHEMBL605959 0.39 MCL1, BCL2 FAMILY APOPTOSIS REGULATOR CarisMolecularIntelligence,Tempus,MskImpact,FoundationOneGenes CLINICALLY ACTIONABLE
20 rs6693567;rs2925739 1 150250636 150957730 CTSS BE0001646 1520 DrugBank DB03767 Morpholine-4-Carboxylic Acid [1s-(2-Benzyloxy-1r-Cyano-Ethylcarbamoyl)-3-Methyl-Butyl]Amide CHEMBL153813 chembl:CHEMBL153813 32.46 10592235,17139284,17016423 CATHEPSIN S HingoraniCasas,HopkinsGroom,RussLampel DRUGGABLE GENOME
20 rs6693567;rs2925739 1 150250636 150957730 CTSS Cathepsin S 1520 TTD RG7625 RG7625 PETESICATIB chembl:CHEMBL4297638 8.12 CATHEPSIN S HingoraniCasas,HopkinsGroom,RussLampel DRUGGABLE GENOME
20 rs6693567;rs2925739 1 150250636 150957730 CTSS BE0001646 1520 DrugBank DB08752 N-[(1S)-2-[(4-cyano-1-methylpiperidin-4-yl)amino]-1-(cyclohexylmethyl)-2-oxoethyl]morpholine-4-carboxamide CHEMBL1236882 chembl:CHEMBL1236882 16.23 10592235 CATHEPSIN S HingoraniCasas,HopkinsGroom,RussLampel DRUGGABLE GENOME
20 rs6693567;rs2925739 1 150250636 150957730 CTSS BE0001646 1520 DrugBank DB03837 Morpholine-4-Carboxylic Acid (1-(3-Benzenesulfonyl-1-Phenethylallylcarbamoyl)-3-Methylbutyl)-Amide CHEMBL222649 chembl:CHEMBL222649 24.35 17139284,17016423 CATHEPSIN S HingoraniCasas,HopkinsGroom,RussLampel DRUGGABLE GENOME
20 rs6693567;rs2925739 1 150250636 150957730 CTSS 1520 1520 GuideToPharmacology inhibitor 178103092 ODANACATIB ODANACATIB chembl:CHEMBL481611 2.03 CATHEPSIN S HingoraniCasas,HopkinsGroom,RussLampel DRUGGABLE GENOME
20 rs6693567;rs2925739 1 150250636 150957730 CTSS BE0001646 1520 DrugBank DB07839 N~2~-1,3-BENZOXAZOL-2-YL-3-CYCLOHEXYL-N-{2-[(4-METHOXYPHENYL)AMINO]ETHYL}-L-ALANINAMIDE CHEMBL204785 chembl:CHEMBL204785 16.23 10592235 CATHEPSIN S HingoraniCasas,HopkinsGroom,RussLampel DRUGGABLE GENOME
20 rs6693567;rs2925739 1 150250636 150957730 CTSK BE0003417 1513 DrugBank DB03642 N-[(2S)-4-Methyl-1-oxo-1-{[(4S)-3-oxo-1-(2-pyridinylsulfonyl)-4-azepanyl]amino}-2-pentanyl]-1-benzofuran-2-carboxamide CHEMBL286364 chembl:CHEMBL286364 16.23 10592235,17139284,17016423 CATHEPSIN K HopkinsGroom,dGene PROTEASE
20 rs6693567;rs2925739 1 150250636 150957730 CTSK BE0003417 1513 DrugBank DB07967 9-CYCLOPENTYL-6-[2-(3-IMIDAZOL-1-YL-PROPOXY)-PHENYLAMINO]-9H-PURINE-2-CARBONITRILE CHEMBL188865 chembl:CHEMBL188865 8.12 10592235 CATHEPSIN K HopkinsGroom,dGene PROTEASE
20 rs6693567;rs2925739 1 150250636 150957730 CTSK BE0003417 1513 DrugBank DB04523 Tert-Butyl(1s)-1-Cyclohexyl-2-Oxoethylcarbamate CHEMBL92567 chembl:CHEMBL92567 8.12 10592235 CATHEPSIN K HopkinsGroom,dGene PROTEASE
20 rs6693567;rs2925739 1 150250636 150957730 CTSK BE0003417 1513 DrugBank DB07965 6-(cyclohexylamino)-9-[2-(4-methylpiperazin-1-yl)-ethyl]-9H-purine-2-carbonitrile CHEMBL363847 chembl:CHEMBL363847 8.12 10592235 CATHEPSIN K HopkinsGroom,dGene PROTEASE
20 rs6693567;rs2925739 1 150250636 150957730 CTSK BE0003417 1513 DrugBank DB02679 Cyanamide CYANAMIDE chembl:CHEMBL56279 4.06 15896958 CATHEPSIN K HopkinsGroom,dGene PROTEASE
20 rs6693567;rs2925739 1 150250636 150957730 CTSK 1513 1513 GuideToPharmacology inhibitor 223366192 RELACATIB RELACATIB chembl:CHEMBL203665 12.17 CATHEPSIN K HopkinsGroom,dGene PROTEASE
20 rs6693567;rs2925739 1 150250636 150957730 CTSK CTSK 1513 DTC 2-(1-CYCLODODECYLETHYLIDENE)HYDRAZINECARBOTHIOAMIDE 2-(1-CYCLODODECYLETHYLIDENE)HYDRAZINECARBOTHIOAMIDE CHEMBL2316602 chembl:CHEMBL2316602 8.12 23350811 CATHEPSIN K HopkinsGroom,dGene PROTEASE
20 rs6693567;rs2925739 1 150250636 150957730 CTSK BE0003417 1513 DrugBank DB07592 (2R)-3-Methyl-1-phenyl-2-butanyl [(2S)-1-oxo-2-hexanyl]carbamate CHEMBL113948 chembl:CHEMBL113948 8.12 10592235 CATHEPSIN K HopkinsGroom,dGene PROTEASE
20 rs6693567;rs2925739 1 150250636 150957730 CTSK CATHEPSIN K 1513 TALC inhibitor BALICATIB BALICATIB BALICATIB chembl:CHEMBL371064 8.12 CATHEPSIN K HopkinsGroom,dGene PROTEASE
20 rs6693567;rs2925739 1 150250636 150957730 CTSK P43235 1513 TdgClinicalTrial VEL-0230 VEL-0230 CHEMBL1085282 chembl:CHEMBL1085282 8.12 CATHEPSIN K HopkinsGroom,dGene PROTEASE
20 rs6693567;rs2925739 1 150250636 150957730 CTSK BE0003417 1513 DrugBank DB03891 Dibenzyl (carbonylbis{2,1-hydrazinediyl[(2S)-4-methyl-1-oxo-1,2-pentanediyl]})biscarbamate CHEMBL115357 chembl:CHEMBL115357 16.23 10592235,17139284,17016423 CATHEPSIN K HopkinsGroom,dGene PROTEASE
20 rs6693567;rs2925739 1 150250636 150957730 CTSK BE0003417 1513 DrugBank DB01858 [1-(4-Fluorobenzyl)Cyclobutyl]Methyl (1s)-1-[Oxo(1h-Pyrazol-5-Ylamino)Acetyl]Pentylcarbamate CHEMBL185097 chembl:CHEMBL185097 8.12 10592235 CATHEPSIN K HopkinsGroom,dGene PROTEASE
20 rs6693567;rs2925739 1 150250636 150957730 CTSK BE0003417 1513 DrugBank DB07593 1-(PHENYLMETHYL)CYCLOPENTYL[(1S)-1-FORMYLPENTYL]CARBAMATE CHEMBL117658 chembl:CHEMBL117658 8.12 10592235 CATHEPSIN K HopkinsGroom,dGene PROTEASE
20 rs6693567;rs2925739 1 150250636 150957730 ARNT ARNT 405 NCI HYDROCORTISONE HYDROCORTISONE HYDROCORTISONE chembl:CHEMBL389621 1 10048155 ARYL HYDROCARBON RECEPTOR NUCLEAR TRANSLOCATOR GO NUCLEAR HORMONE RECEPTOR
20 rs6693567;rs2925739 1 150250636 150957730 ARNT ARNT 405 DTC FUROSPONGOLIDE FUROSPONGOLIDE FUROSPONGOLIDE chembl:CHEMBL1077108 18.94 18989978 ARYL HYDROCARBON RECEPTOR NUCLEAR TRANSLOCATOR GO NUCLEAR HORMONE RECEPTOR
20 rs6693567;rs2925739 1 150250636 150957730 ARNT ARNT 405 DTC EPICATECHIN GALLATE EPICATECHIN GALLATE EPICATECHIN GALLATE chembl:CHEMBL36327 9.47 15620252 ARYL HYDROCARBON RECEPTOR NUCLEAR TRANSLOCATOR GO NUCLEAR HORMONE RECEPTOR
20 rs6693567;rs2925739 1 150250636 150957730 PSMB4 PROS26 5692 ChemblInteractions inhibitor CHEMBL2103884 OPROZOMIB OPROZOMIB chembl:CHEMBL2103884 0.29 PROTEASOME SUBUNIT BETA 4 dGene PROTEASE
20 rs6693567;rs2925739 1 150250636 150957730 PSMB4 PSMB4 5692 DTC CARFILZOMIB CARFILZOMIB CARFILZOMIB chembl:CHEMBL451887 0.8 24524217 PROTEASOME SUBUNIT BETA 4 dGene PROTEASE
20 rs6693567;rs2925739 1 150250636 150957730 PSMB4 PROS26 5692 ChemblInteractions inhibitor CHEMBL325041 BORTEZOMIB BORTEZOMIB chembl:CHEMBL325041 0.5 PROTEASOME SUBUNIT BETA 4 dGene PROTEASE
20 rs6693567;rs2925739 1 150250636 150957730 PSMB4 PROS26 5692 ChemblInteractions inhibitor CHEMBL3545432 IXAZOMIB CITRATE IXAZOMIB CITRATE chembl:CHEMBL3545432 0.3 PROTEASOME SUBUNIT BETA 4 dGene PROTEASE
20 rs6693567;rs2925739 1 150250636 150957730 PSMB4 PROS26 5692 ChemblInteractions inhibitor CHEMBL371405 MARIZOMIB MARIZOMIB chembl:CHEMBL371405 0.57 PROTEASOME SUBUNIT BETA 4 dGene PROTEASE
21 rs72694220 1 153753852 154084441 S100A6 BE0002950 6277 DrugBank ligand DB11348 Calcium Phosphate CALCIUM PHOSPHATE, TRIBASIC chembl:CHEMBL2106566 0.86 NA NA NA
21 rs72694220 1 153753852 154084441 S100A6 BE0002950 6277 DrugBank ligand DB11093 Calcium citrate CALCIUM CITRATE chembl:CHEMBL2106123 0.86 NA NA NA
21 rs72694220 1 153753852 154084441 S100A2 BE0003602 6273 DrugBank DB01373 Calcium CALCIUM chembl:CHEMBL2146121 1.08 17239974 NA NA NA
21 rs72694220 1 153753852 154084441 S100A2 BE0003602 6273 DrugBank antagonist DB00768 Olopatadine OLOPATADINE chembl:CHEMBL1189432 2.84 11944917 NA NA NA
21 rs72694220 1 153753852 154084441 S100A13 BE0000885 6284 DrugBank antagonist DB01025 Amlexanox AMLEXANOX chembl:CHEMBL1096 3.79 10921913,9712836,11944917,16519964,10051426 S100 CALCIUM BINDING PROTEIN A13 HingoraniCasas DRUGGABLE GENOME
21 rs72694220 1 153753852 154084441 NPR1 ANPRA 4881 ChemblInteractions agonist CHEMBL1201668 NESIRITIDE NESIRITIDE chembl:CHEMBL1201668 11.36 NATRIURETIC PEPTIDE RECEPTOR 1 Pharos,HopkinsGroom KINASE
21 rs72694220 1 153753852 154084441 NPR1 BE0000556 4881 DrugBank agonist DB01613 Erythrityl tetranitrate ERYTHRITYL TETRANITRATE chembl:CHEMBL2107583 11.36 17139284,17016423,2895614 NATRIURETIC PEPTIDE RECEPTOR 1 Pharos,HopkinsGroom KINASE
21 rs72694220 1 153753852 154084441 NPR1 Atrial natriuretic peptide receptor A 4881 TTD Cenderitide Cenderitide CENDERITIDE chembl:CHEMBL2108721 5.68 NATRIURETIC PEPTIDE RECEPTOR 1 Pharos,HopkinsGroom KINASE
21 rs72694220 1 153753852 154084441 NPR1 4881 4881 GuideToPharmacology agonist 315661152 PL-3994 PL-3994 chembl:CHEMBL4297320 11.36 NATRIURETIC PEPTIDE RECEPTOR 1 Pharos,HopkinsGroom KINASE
21 rs72694220 1 153753852 154084441 NPR1 BE0000556 4881 DrugBank agonist DB00727 Nitroglycerin NITROGLYCERIN chembl:CHEMBL730 2.84 12890708 NATRIURETIC PEPTIDE RECEPTOR 1 Pharos,HopkinsGroom KINASE
21 rs72694220 1 153753852 154084441 NPR1 Atrial natriuretic peptide receptor A 4881 TTD Ataciguat Ataciguat ATACIGUAT chembl:CHEMBL2107729 5.68 NATRIURETIC PEPTIDE RECEPTOR 1 Pharos,HopkinsGroom KINASE
21 rs72694220 1 153753852 154084441 NPR1 BE0000556 4881 DrugBank agonist DB00325 Nitroprusside NITROPRUSSIDE chembl:CHEMBL2097081 11.36 16902599,15093694,17016498 NATRIURETIC PEPTIDE RECEPTOR 1 Pharos,HopkinsGroom KINASE
21 rs72694220 1 153753852 154084441 NPR1 BE0000556 4881 DrugBank agonist DB01612 Amyl Nitrite CHEMBL3188202 chembl:CHEMBL3188202 17.04 12890708,19732062 NATRIURETIC PEPTIDE RECEPTOR 1 Pharos,HopkinsGroom KINASE
21 rs72694220 1 153753852 154084441 NPR1 P16066 4881 TdgClinicalTrial ISOSORBIDE-5-MONONITRATE ISOSORBIDE-5-MONONITRATE ISOSORBIDE MONONITRATE chembl:CHEMBL1311 2.27 NATRIURETIC PEPTIDE RECEPTOR 1 Pharos,HopkinsGroom KINASE
21 rs72694220 1 153753852 154084441 NPR1 Atrial natriuretic peptide receptor A 4881 TTD Ularitide Ularitide ULARITIDE chembl:CHEMBL2103920 11.36 NATRIURETIC PEPTIDE RECEPTOR 1 Pharos,HopkinsGroom KINASE
21 rs72694220 1 153753852 154084441 CRTC2 CRTC2 200186 PharmGKB tacrolimus tacrolimus TACROLIMUS chembl:CHEMBL269732 0.67 26644205 CREB REGULATED TRANSCRIPTION COACTIVATOR 2 Pharos KINASE
21 rs72694220 1 153753852 154084441 CRTC2 Q53ET0 200186 TdgClinicalTrial INK128 INK128 SAPANISERTIB chembl:CHEMBL3545097 0.49 CREB REGULATED TRANSCRIPTION COACTIVATOR 2 Pharos KINASE
21 rs72694220 1 153753852 154084441 TPM3 TPM3 7170 NCI METHOTREXATE METHOTREXATE METHOTREXATE chembl:CHEMBL34259 0.12 8509220 TROPOMYOSIN 3 Pharos KINASE
21 rs72694220 1 153753852 154084441 TPM3 TPM3 7170 NCI EPINEPHRINE EPINEPHRINE EPINEPHRINE chembl:CHEMBL679 0.41 18172836 TROPOMYOSIN 3 Pharos KINASE
21 rs72694220 1 153753852 154084441 TPM3 TPM3 7170 NCI ACTH ACTH CORTICOTROPIN chembl:CHEMBL1201610 0.9 17877367 TROPOMYOSIN 3 Pharos KINASE
21 rs72694220 1 153753852 154084441 TPM3 TPM3 7170 NCI PROGESTERONE PROGESTERONE PROGESTERONE chembl:CHEMBL103 0.16 17549730 TROPOMYOSIN 3 Pharos KINASE
21 rs72694220 1 153753852 154084441 TPM3 TPM3 7170 NCI EO9 EO9 APAZIQUONE chembl:CHEMBL73822 6.31 8509220 TROPOMYOSIN 3 Pharos KINASE
21 rs72694220 1 153753852 154084441 TPM3 TPM3 7170 NCI MIDAZOLAM MIDAZOLAM MIDAZOLAM chembl:CHEMBL655 0.34 16738805 TROPOMYOSIN 3 Pharos KINASE
21 rs72694220 1 153753852 154084441 TPM3 TPM3 7170 NCI SIMVASTATIN SIMVASTATIN SIMVASTATIN chembl:CHEMBL1064 0.23 10720627 TROPOMYOSIN 3 Pharos KINASE
21 rs72694220 1 153753852 154084441 TPM3 TPM3 7170 NCI 6-THIOGUANINE 6-THIOGUANINE THIOGUANINE chembl:CHEMBL727 0.49 7687657 TROPOMYOSIN 3 Pharos KINASE
21 rs72694220 1 153753852 154084441 TPM3 BE0009038 7170 DrugBank DB12695 Phenethyl Isothiocyanate PHENETHYLISOTHIOCYANATE chembl:CHEMBL151649 0.24 21838287 TROPOMYOSIN 3 Pharos KINASE
22 rs11589479;rs143612128;rs12724079 1 154848581 156078376 CHRNB2 CHRNB2 1141 ChemblInteractions agonist CHEMBL3 NICOTINE NICOTINE chembl:CHEMBL3 0.55 CHOLINERGIC RECEPTOR NICOTINIC BETA 2 SUBUNIT RussLampel,HopkinsGroom,HingoraniCasas DRUGGABLE GENOME
22 rs11589479;rs143612128;rs12724079 1 154848581 156078376 CHRNB2 BE0000850 1141 DrugBank partial agonist DB01273 Varenicline VARENICLINE chembl:CHEMBL1396 0.79 16883648 CHOLINERGIC RECEPTOR NICOTINIC BETA 2 SUBUNIT RussLampel,HopkinsGroom,HingoraniCasas DRUGGABLE GENOME
22 rs11589479;rs143612128;rs12724079 1 154848581 156078376 CHRNB2 P17787 1141 TdgClinicalTrial TC-5214 TC-5214 DEXMECAMYLAMINE chembl:CHEMBL2103881 3.16 CHOLINERGIC RECEPTOR NICOTINIC BETA 2 SUBUNIT RussLampel,HopkinsGroom,HingoraniCasas DRUGGABLE GENOME
22 rs11589479;rs143612128;rs12724079 1 154848581 156078376 CHRNB2 CHRNB2 1141 ChemblInteractions partial agonist CHEMBL3707250 CP-601927 CP-601927 chembl:CHEMBL3707250 0.7 CHOLINERGIC RECEPTOR NICOTINIC BETA 2 SUBUNIT RussLampel,HopkinsGroom,HingoraniCasas DRUGGABLE GENOME
22 rs11589479;rs143612128;rs12724079 1 154848581 156078376 CHRNB2 P17787 1141 TdgClinicalTrial ISPRONICLINE ISPRONICLINE ISPRONICLINE chembl:CHEMBL188462 2.1 CHOLINERGIC RECEPTOR NICOTINIC BETA 2 SUBUNIT RussLampel,HopkinsGroom,HingoraniCasas DRUGGABLE GENOME
22 rs11589479;rs143612128;rs12724079 1 154848581 156078376 CHRNB2 BE0000850 1141 DrugBank DB05458 Pozanicline POZANICLINE chembl:CHEMBL127071 1.58 CHOLINERGIC RECEPTOR NICOTINIC BETA 2 SUBUNIT RussLampel,HopkinsGroom,HingoraniCasas DRUGGABLE GENOME
22 rs11589479;rs143612128;rs12724079 1 154848581 156078376 CHRNB2 P17787 1141 TdgClinicalTrial TC-6499 TC-6499 TC-6499 chembl:CHEMBL3545353 1.05 CHOLINERGIC RECEPTOR NICOTINIC BETA 2 SUBUNIT RussLampel,HopkinsGroom,HingoraniCasas DRUGGABLE GENOME
22 rs11589479;rs143612128;rs12724079 1 154848581 156078376 CHRNB2 CHRNB2 1141 ChemblInteractions agonist CHEMBL2062259 VARENICLINE TARTRATE VARENICLINE TARTRATE chembl:CHEMBL2062259 1.05 CHOLINERGIC RECEPTOR NICOTINIC BETA 2 SUBUNIT RussLampel,HopkinsGroom,HingoraniCasas DRUGGABLE GENOME
22 rs11589479;rs143612128;rs12724079 1 154848581 156078376 CHRNB2 BE0000850 1141 DrugBank antagonist DB00333 Methadone METHADONE chembl:CHEMBL651 0.19 26231941,25196810 CHOLINERGIC RECEPTOR NICOTINIC BETA 2 SUBUNIT RussLampel,HopkinsGroom,HingoraniCasas DRUGGABLE GENOME
22 rs11589479;rs143612128;rs12724079 1 154848581 156078376 CHRNB2 CHRNB2 1141 ChemblInteractions modulator CHEMBL3707354 ABT-560 ABT-560 chembl:CHEMBL3707354 1.05 CHOLINERGIC RECEPTOR NICOTINIC BETA 2 SUBUNIT RussLampel,HopkinsGroom,HingoraniCasas DRUGGABLE GENOME
22 rs11589479;rs143612128;rs12724079 1 154848581 156078376 CHRNB2 CHRNB2 1141 ChemblInteractions agonist CHEMBL430497 TEBANICLINE TOSYLATE TEBANICLINE chembl:CHEMBL430497 1.05 CHOLINERGIC RECEPTOR NICOTINIC BETA 2 SUBUNIT RussLampel,HopkinsGroom,HingoraniCasas DRUGGABLE GENOME
22 rs11589479;rs143612128;rs12724079 1 154848581 156078376 CHRNB2 BE0000850 1141 DrugBank DB00981 Physostigmine PHYSOSTIGMINE chembl:CHEMBL94 0.7 14645658 CHOLINERGIC RECEPTOR NICOTINIC BETA 2 SUBUNIT RussLampel,HopkinsGroom,HingoraniCasas DRUGGABLE GENOME
22 rs11589479;rs143612128;rs12724079 1 154848581 156078376 CHRNB2 CHRNB2 1141 ChemblInteractions agonist CHEMBL2179529 AZD1446 AZD1446 chembl:CHEMBL2179529 1.05 CHOLINERGIC RECEPTOR NICOTINIC BETA 2 SUBUNIT RussLampel,HopkinsGroom,HingoraniCasas DRUGGABLE GENOME
22 rs11589479;rs143612128;rs12724079 1 154848581 156078376 CHRNB2 BE0000850 1141 DrugBank DB05855 Rivanicline RIVANICLINE chembl:CHEMBL132966 1.4 12170059 CHOLINERGIC RECEPTOR NICOTINIC BETA 2 SUBUNIT RussLampel,HopkinsGroom,HingoraniCasas DRUGGABLE GENOME
22 rs11589479;rs143612128;rs12724079 1 154848581 156078376 CHRNB2 BE0000850 1141 DrugBank DB01245 Decamethonium DECAMETHONIUM chembl:CHEMBL1190 0.7 14645658 CHOLINERGIC RECEPTOR NICOTINIC BETA 2 SUBUNIT RussLampel,HopkinsGroom,HingoraniCasas DRUGGABLE GENOME
22 rs11589479;rs143612128;rs12724079 1 154848581 156078376 CHRNB2 BE0000850 1141 DrugBank antagonist DB00753 Isoflurane ISOFLURANE chembl:CHEMBL1256 0.26 12131122,15618790,20660787 CHOLINERGIC RECEPTOR NICOTINIC BETA 2 SUBUNIT RussLampel,HopkinsGroom,HingoraniCasas DRUGGABLE GENOME
22 rs11589479;rs143612128;rs12724079 1 154848581 156078376 CHRNB2 BE0000850 1141 DrugBank DB00572 Atropine ATROPINE chembl:CHEMBL517712 0.28 15733544 CHOLINERGIC RECEPTOR NICOTINIC BETA 2 SUBUNIT RussLampel,HopkinsGroom,HingoraniCasas DRUGGABLE GENOME
22 rs11589479;rs143612128;rs12724079 1 154848581 156078376 CHRNB2 Neuronal acetylcholine receptor beta-2 1141 TTD CYTISINE CYTISINE CYTISINICLINE chembl:CHEMBL497939 0.9 CHOLINERGIC RECEPTOR NICOTINIC BETA 2 SUBUNIT RussLampel,HopkinsGroom,HingoraniCasas DRUGGABLE GENOME
22 rs11589479;rs143612128;rs12724079 1 154848581 156078376 CHRNB2 BE0000850 1141 DrugBank DB07720 Epibatidine EPIBATIDINE chembl:CHEMBL6623 0.6 22060139 CHOLINERGIC RECEPTOR NICOTINIC BETA 2 SUBUNIT RussLampel,HopkinsGroom,HingoraniCasas DRUGGABLE GENOME
22 rs11589479;rs143612128;rs12724079 1 154848581 156078376 CHRNB2 CHRNB2 1141 ChemblInteractions agonist CHEMBL238465 SOFINICLINE SOFINICLINE chembl:CHEMBL238465 1.05 CHOLINERGIC RECEPTOR NICOTINIC BETA 2 SUBUNIT RussLampel,HopkinsGroom,HingoraniCasas DRUGGABLE GENOME
22 rs11589479;rs143612128;rs12724079 1 154848581 156078376 CHRNB2 BE0000850 1141 DrugBank antagonist DB00514 Dextromethorphan DEXTROMETHORPHAN chembl:CHEMBL52440 0.21 15356218 CHOLINERGIC RECEPTOR NICOTINIC BETA 2 SUBUNIT RussLampel,HopkinsGroom,HingoraniCasas DRUGGABLE GENOME
22 rs11589479;rs143612128;rs12724079 1 154848581 156078376 CHRNB2 BE0000850 1141 DrugBank DB00898 Ethanol ALCOHOL chembl:CHEMBL545 0.05 23641218,19270242 CHOLINERGIC RECEPTOR NICOTINIC BETA 2 SUBUNIT RussLampel,HopkinsGroom,HingoraniCasas DRUGGABLE GENOME
22 rs11589479;rs143612128;rs12724079 1 154848581 156078376 CHRNB2 CHRNB2 1141 ChemblInteractions agonist CHEMBL111659 ALTINICLINE ALTINICLINE chembl:CHEMBL111659 1.05 CHOLINERGIC RECEPTOR NICOTINIC BETA 2 SUBUNIT RussLampel,HopkinsGroom,HingoraniCasas DRUGGABLE GENOME
22 rs11589479;rs143612128;rs12724079 1 154848581 156078376 CHRNB2 CHRNB2 1141 ChemblInteractions antagonist CHEMBL504652 TC-2216 TC-2216 chembl:CHEMBL504652 1.05 CHOLINERGIC RECEPTOR NICOTINIC BETA 2 SUBUNIT RussLampel,HopkinsGroom,HingoraniCasas DRUGGABLE GENOME
22 rs11589479;rs143612128;rs12724079 1 154848581 156078376 CHRNB2 BE0000850 1141 DrugBank DB00657 Mecamylamine MECAMYLAMINE chembl:CHEMBL267936 0.38 14645658 CHOLINERGIC RECEPTOR NICOTINIC BETA 2 SUBUNIT RussLampel,HopkinsGroom,HingoraniCasas DRUGGABLE GENOME
22 rs11589479;rs143612128;rs12724079 1 154848581 156078376 CHRNB2 BE0000850 1141 DrugBank DB00747 Scopolamine SCOPOLAMINE chembl:CHEMBL569713 0.53 15733544 CHOLINERGIC RECEPTOR NICOTINIC BETA 2 SUBUNIT RussLampel,HopkinsGroom,HingoraniCasas DRUGGABLE GENOME
22 rs11589479;rs143612128;rs12724079 1 154848581 156078376 CHRNB2 CHRNB2 1141 ChemblInteractions agonist CHEMBL1201536 NICOTINE POLACRILEX NICOTINE POLACRILEX chembl:CHEMBL1201536 1.05 CHOLINERGIC RECEPTOR NICOTINIC BETA 2 SUBUNIT RussLampel,HopkinsGroom,HingoraniCasas DRUGGABLE GENOME
22 rs11589479;rs143612128;rs12724079 1 154848581 156078376 KCNN3 3782 3782 GuideToPharmacology blocker 135650170 DEQUALINIUM DEQUALINIUM chembl:CHEMBL333826 2.03 POTASSIUM CALCIUM-ACTIVATED CHANNEL SUBFAMILY N MEMBER 3 GuideToPharmacology,Pharos,BaderLabGenes ION CHANNEL
22 rs11589479;rs143612128;rs12724079 1 154848581 156078376 KCNN3 3782 3782 GuideToPharmacology inhibitor 135651994 APAMIN APAMIN chembl:CHEMBL525408 4.73 POTASSIUM CALCIUM-ACTIVATED CHANNEL SUBFAMILY N MEMBER 3 GuideToPharmacology,Pharos,BaderLabGenes ION CHANNEL
22 rs11589479;rs143612128;rs12724079 1 154848581 156078376 KCNN3 3782 3782 GuideToPharmacology blocker 135652723 TUBOCURARINE TUBOCURARINE chembl:CHEMBL339427 1.78 POTASSIUM CALCIUM-ACTIVATED CHANNEL SUBFAMILY N MEMBER 3 GuideToPharmacology,Pharos,BaderLabGenes ION CHANNEL
22 rs11589479;rs143612128;rs12724079 1 154848581 156078376 KCNN3 3782 3782 GuideToPharmacology activator 135650900 RILUZOLE RILUZOLE chembl:CHEMBL744 0.62 POTASSIUM CALCIUM-ACTIVATED CHANNEL SUBFAMILY N MEMBER 3 GuideToPharmacology,Pharos,BaderLabGenes ION CHANNEL
22 rs11589479;rs143612128;rs12724079 1 154848581 156078376 MUC1 Mucin-1 4582 TTD AS-1402 AS-1402 HUHMFG1 chembl:CHEMBL2109637 14.2 MUCIN 1, CELL SURFACE ASSOCIATED Pharos ENZYME
22 rs11589479;rs143612128;rs12724079 1 154848581 156078376 MUC1 Mucin-1 4582 TTD SAR-566658 SAR-566658 SAR-566658 chembl:CHEMBL2109635 7.1 MUCIN 1, CELL SURFACE ASSOCIATED Pharos ENZYME
22 rs11589479;rs143612128;rs12724079 1 154848581 156078376 MUC1 Mucin-1 4582 TTD GO-203-2c GO-203-2c GO-203-2C chembl:CHEMBL4297466 28.4 MUCIN 1, CELL SURFACE ASSOCIATED Pharos ENZYME
22 rs11589479;rs143612128;rs12724079 1 154848581 156078376 MUC1 Mucin-1 4582 TTD Emepepimut-S Emepepimut-S EMEPEPIMUT-S chembl:CHEMBL2108715 14.2 MUCIN 1, CELL SURFACE ASSOCIATED Pharos ENZYME
22 rs11589479;rs143612128;rs12724079 1 154848581 156078376 GBA GBA 2629 DTC GNF-PF-4085 GNF-PF-4085 CHEMBL528181 chembl:CHEMBL528181 0.25 GLUCOSYLCERAMIDASE BETA GuideToPharmacology,HumanProteinAtlas ENZYME
22 rs11589479;rs143612128;rs12724079 1 154848581 156078376 GBA GBA 2629 DTC APTIGANEL HYDROCHLORIDE APTIGANEL HYDROCHLORIDE APTIGANEL HYDROCHLORIDE chembl:CHEMBL554054 0.89 GLUCOSYLCERAMIDASE BETA GuideToPharmacology,HumanProteinAtlas ENZYME
22 rs11589479;rs143612128;rs12724079 1 154848581 156078376 GBA GBA 2629 DTC AFEGOSTAT AFEGOSTAT AFEGOSTAT chembl:CHEMBL206468 5.33 21250698 GLUCOSYLCERAMIDASE BETA GuideToPharmacology,HumanProteinAtlas ENZYME
22 rs11589479;rs143612128;rs12724079 1 154848581 156078376 GBA 2629 2629 GuideToPharmacology 404859139 AMBROXOL AMBROXOL chembl:CHEMBL153479 5.33 GLUCOSYLCERAMIDASE BETA GuideToPharmacology,HumanProteinAtlas ENZYME
22 rs11589479;rs143612128;rs12724079 1 154848581 156078376 GBA GBA 2629 DTC SJ000170251 SJ000170251 CHEMBL603154 chembl:CHEMBL603154 0.59 GLUCOSYLCERAMIDASE BETA GuideToPharmacology,HumanProteinAtlas ENZYME
22 rs11589479;rs143612128;rs12724079 1 154848581 156078376 GBA GBA 2629 DTC GENISTEIN GENISTEIN GENISTEIN chembl:CHEMBL44 0.03 GLUCOSYLCERAMIDASE BETA GuideToPharmacology,HumanProteinAtlas ENZYME
22 rs11589479;rs143612128;rs12724079 1 154848581 156078376 GBA BE0000978 2629 DrugBank DB03106 scyllo-inositol SCYLLITOL chembl:CHEMBL468154 1.78 17139284,17016423 GLUCOSYLCERAMIDASE BETA GuideToPharmacology,HumanProteinAtlas ENZYME
22 rs11589479;rs143612128;rs12724079 1 154848581 156078376 GBA GBA 2629 DTC SULFANITRAN SULFANITRAN SULFANITRAN chembl:CHEMBL493636 0.89 GLUCOSYLCERAMIDASE BETA GuideToPharmacology,HumanProteinAtlas ENZYME
22 rs11589479;rs143612128;rs12724079 1 154848581 156078376 GBA BE0000978 2629 DrugBank DB08283 (2R,3R,4R,5S)-2-(HYDROXYMETHYL)-1-NONYLPIPERIDINE-3,4,5-TRIOL CHEMBL408500 chembl:CHEMBL408500 5.33 10592235 GLUCOSYLCERAMIDASE BETA GuideToPharmacology,HumanProteinAtlas ENZYME
22 rs11589479;rs143612128;rs12724079 1 154848581 156078376 GBA GBA 2629 DTC CHLORHEXIDINE CHLORHEXIDINE CHLORHEXIDINE chembl:CHEMBL790 0.09 GLUCOSYLCERAMIDASE BETA GuideToPharmacology,HumanProteinAtlas ENZYME
22 rs11589479;rs143612128;rs12724079 1 154848581 156078376 GBA GBA 2629 DTC DNDI1417773 DNDI1417773 CHEMBL1379900 chembl:CHEMBL1379900 0.89 GLUCOSYLCERAMIDASE BETA GuideToPharmacology,HumanProteinAtlas ENZYME
22 rs11589479;rs143612128;rs12724079 1 154848581 156078376 GBA GBA 2629 DTC GNF-PF-2094 GNF-PF-2094 CHEMBL578928 chembl:CHEMBL578928 0.44 GLUCOSYLCERAMIDASE BETA GuideToPharmacology,HumanProteinAtlas ENZYME
22 rs11589479;rs143612128;rs12724079 1 154848581 156078376 GBA GBA 2629 DTC ISOLIQUIRITIGENIN ISOLIQUIRITIGENIN ISOLIQUIRITIGENIN chembl:CHEMBL129795 0.15 GLUCOSYLCERAMIDASE BETA GuideToPharmacology,HumanProteinAtlas ENZYME
22 rs11589479;rs143612128;rs12724079 1 154848581 156078376 GBA GBA 2629 DTC EBSELEN EBSELEN EBSELEN chembl:CHEMBL51085 0.05 GLUCOSYLCERAMIDASE BETA GuideToPharmacology,HumanProteinAtlas ENZYME
22 rs11589479;rs143612128;rs12724079 1 154848581 156078376 GBA GBA 2629 DTC DNQX DNQX DNQX chembl:CHEMBL155265 0.3 GLUCOSYLCERAMIDASE BETA GuideToPharmacology,HumanProteinAtlas ENZYME
22 rs11589479;rs143612128;rs12724079 1 154848581 156078376 GBA GBA 2629 DTC GNF-PF-1295 GNF-PF-1295 CHEMBL579837 chembl:CHEMBL579837 0.3 GLUCOSYLCERAMIDASE BETA GuideToPharmacology,HumanProteinAtlas ENZYME
22 rs11589479;rs143612128;rs12724079 1 154848581 156078376 GBA GBA 2629 DTC CASTANOSPERMINE CASTANOSPERMINE CASTANOSPERMINE chembl:CHEMBL311226 0.89 GLUCOSYLCERAMIDASE BETA GuideToPharmacology,HumanProteinAtlas ENZYME
22 rs11589479;rs143612128;rs12724079 1 154848581 156078376 GBA GBA 2629 DTC METITEPINE METITEPINE METITEPINE chembl:CHEMBL93240 0.08 GLUCOSYLCERAMIDASE BETA GuideToPharmacology,HumanProteinAtlas ENZYME
22 rs11589479;rs143612128;rs12724079 1 154848581 156078376 GBA GBA 2629 DTC TRICHOSTATIN TRICHOSTATIN TRICHOSTATIN chembl:CHEMBL99 0.09 GLUCOSYLCERAMIDASE BETA GuideToPharmacology,HumanProteinAtlas ENZYME
22 rs11589479;rs143612128;rs12724079 1 154848581 156078376 GBA GBA 2629 DTC MIGALASTAT MIGALASTAT MIGALASTAT chembl:CHEMBL110458 0.44 GLUCOSYLCERAMIDASE BETA GuideToPharmacology,HumanProteinAtlas ENZYME
22 rs11589479;rs143612128;rs12724079 1 154848581 156078376 GBA GBA 2629 DTC TCMDC-124482 TCMDC-124482 CHEMBL529939 chembl:CHEMBL529939 1.78 GLUCOSYLCERAMIDASE BETA GuideToPharmacology,HumanProteinAtlas ENZYME
22 rs11589479;rs143612128;rs12724079 1 154848581 156078376 GBA GBA 2629 DTC CIRSIMARITIN CIRSIMARITIN CIRSIMARITIN chembl:CHEMBL348436 1.78 GLUCOSYLCERAMIDASE BETA GuideToPharmacology,HumanProteinAtlas ENZYME
22 rs11589479;rs143612128;rs12724079 1 154848581 156078376 GBA GBA 2629 DTC RALOXIFENE HYDROCHLORIDE RALOXIFENE HYDROCHLORIDE RALOXIFENE HYDROCHLORIDE chembl:CHEMBL1116 0.08 GLUCOSYLCERAMIDASE BETA GuideToPharmacology,HumanProteinAtlas ENZYME
22 rs11589479;rs143612128;rs12724079 1 154848581 156078376 GBA GBA 2629 DTC L-755507 L-755507 L-755507 chembl:CHEMBL12998 0.44 GLUCOSYLCERAMIDASE BETA GuideToPharmacology,HumanProteinAtlas ENZYME
22 rs11589479;rs143612128;rs12724079 1 154848581 156078376 GBA GBA 2629 DTC GENTIAN VIOLET GENTIAN VIOLET GENTIAN VIOLET chembl:CHEMBL64894 0.1 GLUCOSYLCERAMIDASE BETA GuideToPharmacology,HumanProteinAtlas ENZYME
22 rs11589479;rs143612128;rs12724079 1 154848581 156078376 GBA GBA 2629 DTC GW405833 GW405833 CHEMBL73711 chembl:CHEMBL73711 0.25 GLUCOSYLCERAMIDASE BETA GuideToPharmacology,HumanProteinAtlas ENZYME
22 rs11589479;rs143612128;rs12724079 1 154848581 156078376 GBA GBA 2629 DTC TCMDC-125278 TCMDC-125278 CHEMBL588327 chembl:CHEMBL588327 1.78 GLUCOSYLCERAMIDASE BETA GuideToPharmacology,HumanProteinAtlas ENZYME
22 rs11589479;rs143612128;rs12724079 1 154848581 156078376 GBA GBA 2629 DTC 2,3-DIHYDROXY-6,7-DICHLOROQUINOXALINE 2,3-DIHYDROXY-6,7-DICHLOROQUINOXALINE 2,3-DIHYDROXY-6,7-DICHLOROQUINOXALINE chembl:CHEMBL284028 0.36 GLUCOSYLCERAMIDASE BETA GuideToPharmacology,HumanProteinAtlas ENZYME
22 rs11589479;rs143612128;rs12724079 1 154848581 156078376 GBA BE0000978 2629 DrugBank DB03740 N-acetyl-alpha-D-glucosamine CHEMBL1234669 chembl:CHEMBL1234669 1.07 17139284,17016423 GLUCOSYLCERAMIDASE BETA GuideToPharmacology,HumanProteinAtlas ENZYME
22 rs11589479;rs143612128;rs12724079 1 154848581 156078376 GBA GBA 2629 DTC (S)-FLUOXETINE (S)-FLUOXETINE CHEMBL1169388 chembl:CHEMBL1169388 0.2 GLUCOSYLCERAMIDASE BETA GuideToPharmacology,HumanProteinAtlas ENZYME
22 rs11589479;rs143612128;rs12724079 1 154848581 156078376 GBA GBA 2629 DTC PHLORETIN PHLORETIN PHLORETIN chembl:CHEMBL45068 0.09 GLUCOSYLCERAMIDASE BETA GuideToPharmacology,HumanProteinAtlas ENZYME
22 rs11589479;rs143612128;rs12724079 1 154848581 156078376 GBA GBA 2629 DTC DOMIPHEN BROMIDE DOMIPHEN BROMIDE DOMIPHEN BROMIDE chembl:CHEMBL486696 0.25 GLUCOSYLCERAMIDASE BETA GuideToPharmacology,HumanProteinAtlas ENZYME
22 rs11589479;rs143612128;rs12724079 1 154848581 156078376 CLK2 CLK2 1196 DTC GATIFLOXACIN GATIFLOXACIN GATIFLOXACIN chembl:CHEMBL31 0.38 CDC LIKE KINASE 2 Pharos,HopkinsGroom,dGene KINASE
22 rs11589479;rs143612128;rs12724079 1 154848581 156078376 CLK2 CLK2 1196 DTC CYC-116 CYC-116 CYC-116 chembl:CHEMBL482967 0.02 CDC LIKE KINASE 2 Pharos,HopkinsGroom,dGene KINASE
22 rs11589479;rs143612128;rs12724079 1 154848581 156078376 CLK2 CLK2 1196 DTC LEUCETTAMINE B LEUCETTAMINE B LEUCETTAMINE B chembl:CHEMBL485053 0.65 22998443 CDC LIKE KINASE 2 Pharos,HopkinsGroom,dGene KINASE
22 rs11589479;rs143612128;rs12724079 1 154848581 156078376 CLK2 CLK2 1196 DTC BAY-613606 BAY-613606 CHEMBL541400 chembl:CHEMBL541400 0.06 CDC LIKE KINASE 2 Pharos,HopkinsGroom,dGene KINASE
22 rs11589479;rs143612128;rs12724079 1 154848581 156078376 CLK2 CLK2 1196 DTC DNDI1417467 DNDI1417467 CHEMBL1997335 chembl:CHEMBL1997335 0.05 CDC LIKE KINASE 2 Pharos,HopkinsGroom,dGene KINASE
22 rs11589479;rs143612128;rs12724079 1 154848581 156078376 CLK2 CLK2 1196 DTC HARMINE HARMINE HARMINE chembl:CHEMBL269538 0.3 22998443 CDC LIKE KINASE 2 Pharos,HopkinsGroom,dGene KINASE
22 rs11589479;rs143612128;rs12724079 1 154848581 156078376 CLK2 CLK2 1196 DTC SB-220025 SB-220025 SB-220025 chembl:CHEMBL274064 0.07 CDC LIKE KINASE 2 Pharos,HopkinsGroom,dGene KINASE
22 rs11589479;rs143612128;rs12724079 1 154848581 156078376 CLK2 CLK2 1196 DTC JNJ-7706621 JNJ-7706621 JNJ-7706621 chembl:CHEMBL191003 0.04 CDC LIKE KINASE 2 Pharos,HopkinsGroom,dGene KINASE
22 rs11589479;rs143612128;rs12724079 1 154848581 156078376 CLK2 CLK2 1196 DTC inhibitor HESPERADIN HESPERADIN HESPERADIN chembl:CHEMBL514409 0.06 19035792 CDC LIKE KINASE 2 Pharos,HopkinsGroom,dGene KINASE
22 rs11589479;rs143612128;rs12724079 1 154848581 156078376 CLK2 CLK2 1196 DTC LY-2090314 LY-2090314 LY-2090314 chembl:CHEMBL362558 0.09 CDC LIKE KINASE 2 Pharos,HopkinsGroom,dGene KINASE
22 rs11589479;rs143612128;rs12724079 1 154848581 156078376 CLK2 CLK2 1196 DTC KD-025 KD-025 CHEMBL2005186 chembl:CHEMBL2005186 0.23 CDC LIKE KINASE 2 Pharos,HopkinsGroom,dGene KINASE
22 rs11589479;rs143612128;rs12724079 1 154848581 156078376 CLK2 CLK2 1196 DTC PALBOCICLIB PALBOCICLIB PALBOCICLIB chembl:CHEMBL189963 0.05 CDC LIKE KINASE 2 Pharos,HopkinsGroom,dGene KINASE
22 rs11589479;rs143612128;rs12724079 1 154848581 156078376 CLK2 CLK2 1196 DTC (RS)-ROSCOVITINE (RS)-ROSCOVITINE (RS)-ROSCOVITINE chembl:CHEMBL52387 0.17 CDC LIKE KINASE 2 Pharos,HopkinsGroom,dGene KINASE
22 rs11589479;rs143612128;rs12724079 1 154848581 156078376 CLK2 CLK2 1196 DTC AST-487 AST-487 AST-487 chembl:CHEMBL574738 0.06 CDC LIKE KINASE 2 Pharos,HopkinsGroom,dGene KINASE
22 rs11589479;rs143612128;rs12724079 1 154848581 156078376 CLK2 CLK2 1196 DTC CENISERTIB CENISERTIB CENISERTIB chembl:CHEMBL1967878 0.02 CDC LIKE KINASE 2 Pharos,HopkinsGroom,dGene KINASE
22 rs11589479;rs143612128;rs12724079 1 154848581 156078376 CLK2 CLK2 1196 DTC GW441756X GW441756X GW441756X chembl:CHEMBL1516890 0.03 CDC LIKE KINASE 2 Pharos,HopkinsGroom,dGene KINASE
22 rs11589479;rs143612128;rs12724079 1 154848581 156078376 CLK2 CLK2 1196 DTC SP-600125 SP-600125 SP-600125 chembl:CHEMBL1725279 0.05 23634759 CDC LIKE KINASE 2 Pharos,HopkinsGroom,dGene KINASE
22 rs11589479;rs143612128;rs12724079 1 154848581 156078376 CLK2 CLK2 1196 DTC PF-562271 PF-562271 PF-00562271 chembl:CHEMBL1084546 0.02 CDC LIKE KINASE 2 Pharos,HopkinsGroom,dGene KINASE
22 rs11589479;rs143612128;rs12724079 1 154848581 156078376 CLK2 CLK2 1196 DTC ENTRECTINIB ENTRECTINIB ENTRECTINIB chembl:CHEMBL1983268 0.04 CDC LIKE KINASE 2 Pharos,HopkinsGroom,dGene KINASE
22 rs11589479;rs143612128;rs12724079 1 154848581 156078376 CLK2 CLK2 1196 DTC DOVITINIB DOVITINIB DOVITINIB chembl:CHEMBL522892 0.02 CDC LIKE KINASE 2 Pharos,HopkinsGroom,dGene KINASE
22 rs11589479;rs143612128;rs12724079 1 154848581 156078376 CLK2 1196 1196 GuideToPharmacology inhibitor 340590250 LORECIVIVINT LORECIVIVINT chembl:CHEMBL4297639 1.14 CDC LIKE KINASE 2 Pharos,HopkinsGroom,dGene KINASE
22 rs11589479;rs143612128;rs12724079 1 154848581 156078376 HCN3 57657 57657 GuideToPharmacology blocker 135650098 CILOBRADINE CILOBRADINE chembl:CHEMBL1436376 3.79 HYPERPOLARIZATION ACTIVATED CYCLIC NUCLEOTIDE GATED POTASSIUM CHANNEL 3 HopkinsGroom,Pharos,BaderLabGenes,GuideToPharmacology ION CHANNEL
22 rs11589479;rs143612128;rs12724079 1 154848581 156078376 HCN3 57657 57657 GuideToPharmacology blocker 135651356 ZATEBRADINE ZATEBRADINE chembl:CHEMBL69679 4.73 HYPERPOLARIZATION ACTIVATED CYCLIC NUCLEOTIDE GATED POTASSIUM CHANNEL 3 HopkinsGroom,Pharos,BaderLabGenes,GuideToPharmacology ION CHANNEL
22 rs11589479;rs143612128;rs12724079 1 154848581 156078376 HCN3 57657 57657 GuideToPharmacology blocker 135650438 IVABRADINE IVABRADINE chembl:CHEMBL471737 3.16 HYPERPOLARIZATION ACTIVATED CYCLIC NUCLEOTIDE GATED POTASSIUM CHANNEL 3 HopkinsGroom,Pharos,BaderLabGenes,GuideToPharmacology ION CHANNEL
22 rs11589479;rs143612128;rs12724079 1 154848581 156078376 PKLR BE0000046 5313 DrugBank DB02726 2-Phosphoglycolic Acid PHOSPHOGLYCOLIC ACID chembl:CHEMBL47181 11.36 17139284,17016423 PYRUVATE KINASE, LIVER AND RBC HumanProteinAtlas,GuideToPharmacology,Pharos ENZYME
22 rs11589479;rs143612128;rs12724079 1 154848581 156078376 PKLR BE0000046 5313 DrugBank DB04551 beta-D-fructofuranose 1,6-bisphosphate FOSFRUCTOSE chembl:CHEMBL97893 56.81 17139284,17016423 PYRUVATE KINASE, LIVER AND RBC HumanProteinAtlas,GuideToPharmacology,Pharos ENZYME
22 rs11589479;rs143612128;rs12724079 1 154848581 156078376 FDPS P14324 2224 TEND IBANDRONATE IBANDRONATE IBANDRONIC ACID chembl:CHEMBL997 5.68 FARNESYL DIPHOSPHATE SYNTHASE HingoraniCasas DRUGGABLE GENOME
22 rs11589479;rs143612128;rs12724079 1 154848581 156078376 FDPS FPS 2224 ChemblInteractions inhibitor CHEMBL924 ZOLEDRONIC ACID ZOLEDRONIC ACID chembl:CHEMBL924 2.84 FARNESYL DIPHOSPHATE SYNTHASE HingoraniCasas DRUGGABLE GENOME
22 rs11589479;rs143612128;rs12724079 1 154848581 156078376 FDPS BE0000776 2224 DrugBank DB02552 Geranyl Diphosphate GERANYL DIPHOSPHATE chembl:CHEMBL41342 2.84 10592235 FARNESYL DIPHOSPHATE SYNTHASE HingoraniCasas DRUGGABLE GENOME
22 rs11589479;rs143612128;rs12724079 1 154848581 156078376 FDPS BE0000776 2224 DrugBank DB07780 Farnesyl diphosphate FARNESYL DIPHOSPHATE chembl:CHEMBL69330 0.81 10592235 FARNESYL DIPHOSPHATE SYNTHASE HingoraniCasas DRUGGABLE GENOME
22 rs11589479;rs143612128;rs12724079 1 154848581 156078376 FDPS P14324 2224 TEND RISEDRONATE RISEDRONATE RISEDRONIC ACID chembl:CHEMBL923 9.23 FARNESYL DIPHOSPHATE SYNTHASE HingoraniCasas DRUGGABLE GENOME
22 rs11589479;rs143612128;rs12724079 1 154848581 156078376 FDPS BE0000776 2224 DrugBank DB01785 Dimethylallyl Diphosphate DIMETHYLALLYL DIPHOSPHATE chembl:CHEMBL343480 2.84 10592235 FARNESYL DIPHOSPHATE SYNTHASE HingoraniCasas DRUGGABLE GENOME
22 rs11589479;rs143612128;rs12724079 1 154848581 156078376 FDPS FPS 2224 ChemblInteractions inhibitor CHEMBL675 ALENDRONATE SODIUM ALENDRONATE SODIUM chembl:CHEMBL675 2.84 FARNESYL DIPHOSPHATE SYNTHASE HingoraniCasas DRUGGABLE GENOME
22 rs11589479;rs143612128;rs12724079 1 154848581 156078376 FDPS FDPS 2224 DTC RIBOPRINE RIBOPRINE RIBOPRINE chembl:CHEMBL452867 5.68 25184810 FARNESYL DIPHOSPHATE SYNTHASE HingoraniCasas DRUGGABLE GENOME
22 rs11589479;rs143612128;rs12724079 1 154848581 156078376 FDPS Geranyltranstransferase 2224 TTD Alendronate Alendronate ALENDRONIC ACID chembl:CHEMBL870 1.42 FARNESYL DIPHOSPHATE SYNTHASE HingoraniCasas DRUGGABLE GENOME
22 rs11589479;rs143612128;rs12724079 1 154848581 156078376 FDPS FDPS 2224 PharmGKB atorvastatin atorvastatin ATORVASTATIN chembl:CHEMBL1487 0.13 24311107,21151198 FARNESYL DIPHOSPHATE SYNTHASE HingoraniCasas DRUGGABLE GENOME
22 rs11589479;rs143612128;rs12724079 1 154848581 156078376 FDPS BE0000776 2224 DrugBank DB04714 ISOPENTENYL PYROPHOSPHATE ISOPENTENYLPYROPHOSPHATE chembl:CHEMBL356362 2.84 10592235 FARNESYL DIPHOSPHATE SYNTHASE HingoraniCasas DRUGGABLE GENOME
22 rs11589479;rs143612128;rs12724079 1 154848581 156078376 FDPS Geranyltranstransferase 2224 TTD Zarnestra Zarnestra TIPIFARNIB chembl:CHEMBL289228 0.47 FARNESYL DIPHOSPHATE SYNTHASE HingoraniCasas DRUGGABLE GENOME
22 rs11589479;rs143612128;rs12724079 1 154848581 156078376 FDPS BE0000776 2224 DrugBank inhibitor DB06548 Minodronic acid MINODRONIC ACID chembl:CHEMBL319144 2.84 11160603 FARNESYL DIPHOSPHATE SYNTHASE HingoraniCasas DRUGGABLE GENOME
22 rs11589479;rs143612128;rs12724079 1 154848581 156078376 FDPS FPS 2224 ChemblInteractions inhibitor CHEMBL676 PAMIDRONATE DISODIUM PAMIDRONATE DISODIUM chembl:CHEMBL676 2.84 FARNESYL DIPHOSPHATE SYNTHASE HingoraniCasas DRUGGABLE GENOME
22 rs11589479;rs143612128;rs12724079 1 154848581 156078376 FDPS FPS 2224 ChemblInteractions inhibitor CHEMBL1654 RISEDRONATE SODIUM RISEDRONATE SODIUM chembl:CHEMBL1654 2.84 FARNESYL DIPHOSPHATE SYNTHASE HingoraniCasas DRUGGABLE GENOME
22 rs11589479;rs143612128;rs12724079 1 154848581 156078376 FDPS FPS 2224 ChemblInteractions inhibitor CHEMBL1201008 IBANDRONATE SODIUM IBANDRONATE SODIUM chembl:CHEMBL1201008 2.84 FARNESYL DIPHOSPHATE SYNTHASE HingoraniCasas DRUGGABLE GENOME
22 rs11589479;rs143612128;rs12724079 1 154848581 156078376 FDPS Geranyltranstransferase 2224 TTD Pamidronate Pamidronate PAMIDRONIC ACID chembl:CHEMBL834 5.11 FARNESYL DIPHOSPHATE SYNTHASE HingoraniCasas DRUGGABLE GENOME
22 rs11589479;rs143612128;rs12724079 1 154848581 156078376 FDPS BE0000776 2224 DrugBank inhibitor DB06255 Incadronic acid INCADRONIC ACID chembl:CHEMBL53950 1.42 23044853 FARNESYL DIPHOSPHATE SYNTHASE HingoraniCasas DRUGGABLE GENOME
22 rs11589479;rs143612128;rs12724079 1 154848581 156078376 FDPS 2224 2224 GuideToPharmacology inhibitor 135650698 NE11808 CHEMBL294192 chembl:CHEMBL294192 2.84 FARNESYL DIPHOSPHATE SYNTHASE HingoraniCasas DRUGGABLE GENOME
22 rs11589479;rs143612128;rs12724079 1 154848581 156078376 FDPS 2224 2224 GuideToPharmacology inhibitor 135651341 CIMADRONATE (CYCLOHEXYLAMINO)METHYLENEDIPHOSPHONIC ACID chembl:CHEMBL56253 2.84 FARNESYL DIPHOSPHATE SYNTHASE HingoraniCasas DRUGGABLE GENOME
22 rs11589479;rs143612128;rs12724079 1 154848581 156078376 RIT1 RIT1 6016 CIViC SELUMETINIB SELUMETINIB SELUMETINIB chembl:CHEMBL1614701 1.62 24469055 RAS LIKE WITHOUT CAAX 1 Tempus,MskImpact CLINICALLY ACTIONABLE
22 rs11589479;rs143612128;rs12724079 1 154848581 156078376 LMNA LMNA 4000 DTC HISTAMINE HISTAMINE HISTAMINE chembl:CHEMBL90 2.37 LAMIN A/C Tempus CLINICALLY ACTIONABLE
22 rs11589479;rs143612128;rs12724079 1 154848581 156078376 LMNA LMNA 4000 DTC SU-4312 SU-4312 CHEMBL328710 chembl:CHEMBL328710 2.58 LAMIN A/C Tempus CLINICALLY ACTIONABLE
22 rs11589479;rs143612128;rs12724079 1 154848581 156078376 BGLAP BGLAP 632 NCI METHIMAZOLE METHIMAZOLE METHIMAZOLE chembl:CHEMBL1515 0.23 9380378 BONE GAMMA-CARBOXYGLUTAMATE PROTEIN GO DRUG RESISTANCE
22 rs11589479;rs143612128;rs12724079 1 154848581 156078376 BGLAP BGLAP 632 NCI PREDNISOLONE PREDNISOLONE PREDNISOLONE chembl:CHEMBL131 0.16 1997509 BONE GAMMA-CARBOXYGLUTAMATE PROTEIN GO DRUG RESISTANCE
22 rs11589479;rs143612128;rs12724079 1 154848581 156078376 BGLAP BE0000724 632 DrugBank antagonist DB05260 Gallium nitrate GALLIUM NITRATE chembl:CHEMBL1200983 0.9 8366144,8381250 BONE GAMMA-CARBOXYGLUTAMATE PROTEIN GO DRUG RESISTANCE
22 rs11589479;rs143612128;rs12724079 1 154848581 156078376 BGLAP BGLAP 632 NCI RESVERATROL RESVERATROL RESVERATROL chembl:CHEMBL165 0.06 16267019 BONE GAMMA-CARBOXYGLUTAMATE PROTEIN GO DRUG RESISTANCE
22 rs11589479;rs143612128;rs12724079 1 154848581 156078376 BGLAP BGLAP 632 NCI CARBAMAZEPINE CARBAMAZEPINE CARBAMAZEPINE chembl:CHEMBL108 0.09 17224308 BONE GAMMA-CARBOXYGLUTAMATE PROTEIN GO DRUG RESISTANCE
22 rs11589479;rs143612128;rs12724079 1 154848581 156078376 BGLAP BGLAP 632 NCI EHDP EHDP ETIDRONIC ACID chembl:CHEMBL871 0.28 8243271 BONE GAMMA-CARBOXYGLUTAMATE PROTEIN GO DRUG RESISTANCE
22 rs11589479;rs143612128;rs12724079 1 154848581 156078376 BGLAP BGLAP 632 NCI PD-98059 PD-98059 CHEMBL35482 chembl:CHEMBL35482 0.11 15956019 BONE GAMMA-CARBOXYGLUTAMATE PROTEIN GO DRUG RESISTANCE
22 rs11589479;rs143612128;rs12724079 1 154848581 156078376 BGLAP BGLAP 632 NCI MITOMYCIN MITOMYCIN MITOMYCIN chembl:CHEMBL105 0.35 9857648 BONE GAMMA-CARBOXYGLUTAMATE PROTEIN GO DRUG RESISTANCE
22 rs11589479;rs143612128;rs12724079 1 154848581 156078376 BGLAP BE0000724 632 DrugBank DB03847 gamma-carboxy-L-glutamic acid CHEMBL38397 chembl:CHEMBL38397 1.4 10592235 BONE GAMMA-CARBOXYGLUTAMATE PROTEIN GO DRUG RESISTANCE
22 rs11589479;rs143612128;rs12724079 1 154848581 156078376 BGLAP BGLAP 632 NCI ISOFLAVONE ISOFLAVONE ISOFLAVONE chembl:CHEMBL366460 0.84 12793001 BONE GAMMA-CARBOXYGLUTAMATE PROTEIN GO DRUG RESISTANCE
22 rs11589479;rs143612128;rs12724079 1 154848581 156078376 BGLAP BGLAP 632 NCI CLODRONATE CLODRONATE CLODRONIC ACID chembl:CHEMBL12318 0.42 14512092 BONE GAMMA-CARBOXYGLUTAMATE PROTEIN GO DRUG RESISTANCE
22 rs11589479;rs143612128;rs12724079 1 154848581 156078376 BGLAP BGLAP 632 NCI PROPRANOLOL PROPRANOLOL PROPRANOLOL chembl:CHEMBL27 0.22 15998769 BONE GAMMA-CARBOXYGLUTAMATE PROTEIN GO DRUG RESISTANCE
22 rs11589479;rs143612128;rs12724079 1 154848581 156078376 BGLAP BGLAP 632 NCI INFLIXIMAB INFLIXIMAB INFLIXIMAB chembl:CHEMBL1201581 0.21 16130441 BONE GAMMA-CARBOXYGLUTAMATE PROTEIN GO DRUG RESISTANCE
22 rs11589479;rs143612128;rs12724079 1 154848581 156078376 BGLAP BGLAP 632 NCI PARICALCITOL PARICALCITOL PARICALCITOL chembl:CHEMBL1200622 2.1 17002490 BONE GAMMA-CARBOXYGLUTAMATE PROTEIN GO DRUG RESISTANCE
22 rs11589479;rs143612128;rs12724079 1 154848581 156078376 BGLAP BGLAP 632 NCI GM-CSF GM-CSF REGRAMOSTIM chembl:CHEMBL2107881 0.26 2655592 BONE GAMMA-CARBOXYGLUTAMATE PROTEIN GO DRUG RESISTANCE
22 rs11589479;rs143612128;rs12724079 1 154848581 156078376 BGLAP BGLAP 632 NCI WARFARIN WARFARIN WARFARIN chembl:CHEMBL1464 0.11 9578515 BONE GAMMA-CARBOXYGLUTAMATE PROTEIN GO DRUG RESISTANCE
22 rs11589479;rs143612128;rs12724079 1 154848581 156078376 BGLAP BE0000724 632 DrugBank agonist DB01022 Phylloquinone PHYTONADIONE chembl:CHEMBL1550 6.31 11668761,10418836,11541904,11374034,11678581 BONE GAMMA-CARBOXYGLUTAMATE PROTEIN GO DRUG RESISTANCE
22 rs11589479;rs143612128;rs12724079 1 154848581 156078376 BGLAP BGLAP 632 NCI EXEMESTANE EXEMESTANE EXEMESTANE chembl:CHEMBL1200374 0.3 15746052 BONE GAMMA-CARBOXYGLUTAMATE PROTEIN GO DRUG RESISTANCE
22 rs11589479;rs143612128;rs12724079 1 154848581 156078376 BGLAP BE0000724 632 DrugBank agonist DB00170 Menadione MENADIONE chembl:CHEMBL590 0.15 3060178 BONE GAMMA-CARBOXYGLUTAMATE PROTEIN GO DRUG RESISTANCE
22 rs11589479;rs143612128;rs12724079 1 154848581 156078376 BGLAP BGLAP 632 NCI DHT DHT ANDROSTANOLONE wikidata:Q31686490 0.37 9286759,12412816 BONE GAMMA-CARBOXYGLUTAMATE PROTEIN GO DRUG RESISTANCE
22 rs11589479;rs143612128;rs12724079 1 154848581 156078376 BGLAP BGLAP 632 NCI COUMARIN COUMARIN COUMARIN chembl:CHEMBL6466 0.35 9578515 BONE GAMMA-CARBOXYGLUTAMATE PROTEIN GO DRUG RESISTANCE
22 rs11589479;rs143612128;rs12724079 1 154848581 156078376 BGLAP BGLAP 632 NCI CALCITONIN CALCITONIN CALCITONIN chembl:CHEMBL3989767 0.7 6805917 BONE GAMMA-CARBOXYGLUTAMATE PROTEIN GO DRUG RESISTANCE
22 rs11589479;rs143612128;rs12724079 1 154848581 156078376 BGLAP BGLAP 632 NCI CELECOXIB CELECOXIB CELECOXIB chembl:CHEMBL118 0.06 16584347 BONE GAMMA-CARBOXYGLUTAMATE PROTEIN GO DRUG RESISTANCE
22 rs11589479;rs143612128;rs12724079 1 154848581 156078376 BGLAP BGLAP 632 NCI TAMOXIFEN TAMOXIFEN TAMOXIFEN chembl:CHEMBL83 0.06 9543133 BONE GAMMA-CARBOXYGLUTAMATE PROTEIN GO DRUG RESISTANCE
24 rs35041900 1 171415327 171516863 FMO3 FMO3 2328 PharmGKB sulindac sulindac SULINDAC chembl:CHEMBL15770 0.32 FLAVIN CONTAINING MONOOXYGENASE 3 Pharos,HumanProteinAtlas ENZYME
24 rs35041900 1 171415327 171516863 FMO3 FMO3 2328 PharmGKB rosuvastatin rosuvastatin ROSUVASTATIN chembl:CHEMBL1496 1.01 20679960 FLAVIN CONTAINING MONOOXYGENASE 3 Pharos,HumanProteinAtlas ENZYME
24 rs35041900 1 171415327 171516863 FMO3 FMO3 2328 PharmGKB itopride itopride ITOPRIDE chembl:CHEMBL2107457 4.73 25224784 FLAVIN CONTAINING MONOOXYGENASE 3 Pharos,HumanProteinAtlas ENZYME
25 rs3795503;rs7553330 1 180903388 181011509 MR1 BE0003573 3140 DrugBank antagonist DB00098 Antithymocyte immunoglobulin (rabbit) ANTI-THYMOCYTE GLOBULIN (RABBIT) wikidata:Q20801777 12.62 12586600 MAJOR HISTOCOMPATIBILITY COMPLEX, CLASS I-RELATED HingoraniCasas DRUGGABLE GENOME
26 rs9427672;rs11800139 1 197311971 197857845 PTPRC PTPRC 5788 DTC HYDROGEN PEROXIDE HYDROGEN PEROXIDE HYDROGEN PEROXIDE chembl:CHEMBL71595 9.47 15012988 PROTEIN TYROSINE PHOSPHATASE, RECEPTOR TYPE C HopkinsGroom,dGene PROTEIN PHOSPHATASE
26 rs9427672;rs11800139 1 197311971 197857845 PTPRC PTPRC 5788 NCI PREDNISONE PREDNISONE PREDNISONE chembl:CHEMBL635 0.3 17063711 PROTEIN TYROSINE PHOSPHATASE, RECEPTOR TYPE C HopkinsGroom,dGene PROTEIN PHOSPHATASE
26 rs9427672;rs11800139 1 197311971 197857845 PTPRC PTPRC 5788 NCI ERYTHROPOIETIN ERYTHROPOIETIN EPOETIN BETA chembl:CHEMBL2109092 0.68 1713254 PROTEIN TYROSINE PHOSPHATASE, RECEPTOR TYPE C HopkinsGroom,dGene PROTEIN PHOSPHATASE
26 rs9427672;rs11800139 1 197311971 197857845 PTPRC PTPRC 5788 PharmGKB adalimumab adalimumab ADALIMUMAB chembl:CHEMBL1201580 0.84 20309874,23007924 PROTEIN TYROSINE PHOSPHATASE, RECEPTOR TYPE C HopkinsGroom,dGene PROTEIN PHOSPHATASE
26 rs9427672;rs11800139 1 197311971 197857845 PTPRC PTPRC 5788 DTC NAPHTHALENE-1,2-DIOL NAPHTHALENE-1,2-DIOL CHEMBL204543 chembl:CHEMBL204543 4.73 24997687 PROTEIN TYROSINE PHOSPHATASE, RECEPTOR TYPE C HopkinsGroom,dGene PROTEIN PHOSPHATASE
26 rs9427672;rs11800139 1 197311971 197857845 PTPRC Leukocyte common antigen 5788 TTD Iomab-B Iomab-B APAMISTAMAB IODINE I-131 chembl:CHEMBL4297997 4.73 PROTEIN TYROSINE PHOSPHATASE, RECEPTOR TYPE C HopkinsGroom,dGene PROTEIN PHOSPHATASE
26 rs9427672;rs11800139 1 197311971 197857845 PTPRC PTPRC 5788 NCI OESTRADIOL OESTRADIOL ESTRADIOL chembl:CHEMBL135 0.28 10325261 PROTEIN TYROSINE PHOSPHATASE, RECEPTOR TYPE C HopkinsGroom,dGene PROTEIN PHOSPHATASE
27 rs823095 1 205646278 205799987 SLC26A9 SLC26A9 115019 PharmGKB ivacaftor ivacaftor IVACAFTOR chembl:CHEMBL2010601 28.4 SOLUTE CARRIER FAMILY 26 MEMBER 9 GuideToPharmacology,Pharos TRANSPORTER
27 rs823095 1 205646278 205799987 AVPR1B BE0000773 553 DrugBank DB14642 Lypressin LYPRESSIN chembl:CHEMBL1200690 7.36 17284170,17027167,15993108,16720725,16114100 ARGININE VASOPRESSIN RECEPTOR 1B dGene,GuideToPharmacology,HopkinsGroom,GO G PROTEIN COUPLED RECEPTOR
27 rs823095 1 205646278 205799987 AVPR1B BE0000773 553 DrugBank DB00067 Vasopressin VASOPRESSIN chembl:CHEMBL373742 1.86 17284170,17027167,15993108,16720725,16114100 ARGININE VASOPRESSIN RECEPTOR 1B dGene,GuideToPharmacology,HopkinsGroom,GO G PROTEIN COUPLED RECEPTOR
27 rs823095 1 205646278 205799987 AVPR1B 553 553 GuideToPharmacology agonist 135652102 DESMOPRESSIN DESMOPRESSIN chembl:CHEMBL1429 6.31 ARGININE VASOPRESSIN RECEPTOR 1B dGene,GuideToPharmacology,HopkinsGroom,GO G PROTEIN COUPLED RECEPTOR
27 rs823095 1 205646278 205799987 AVPR1B AVPR1B 553 DTC (R)-PIA (R)-PIA (R)-PIA chembl:CHEMBL139000 0.79 ARGININE VASOPRESSIN RECEPTOR 1B dGene,GuideToPharmacology,HopkinsGroom,GO G PROTEIN COUPLED RECEPTOR
27 rs823095 1 205646278 205799987 AVPR1B Vasopressin V1b receptor 553 TTD Mozavaptan Mozavaptan MOZAVAPTAN chembl:CHEMBL420762 2.1 ARGININE VASOPRESSIN RECEPTOR 1B dGene,GuideToPharmacology,HopkinsGroom,GO G PROTEIN COUPLED RECEPTOR
27 rs823095 1 205646278 205799987 AVPR1B P47901 553 TEND TERLIPRESSIN TERLIPRESSIN TERLIPRESSIN chembl:CHEMBL2135460 8.42 ARGININE VASOPRESSIN RECEPTOR 1B dGene,GuideToPharmacology,HopkinsGroom,GO G PROTEIN COUPLED RECEPTOR
27 rs823095 1 205646278 205799987 AVPR1B 553 553 GuideToPharmacology agonist 135652138 DVDAVP CHEMBL435323 chembl:CHEMBL435323 1.05 ARGININE VASOPRESSIN RECEPTOR 1B dGene,GuideToPharmacology,HopkinsGroom,GO G PROTEIN COUPLED RECEPTOR
27 rs823095 1 205646278 205799987 AVPR1B AVPR1B 553 DTC N6-CYCLOPENTYLADENOSINE N6-CYCLOPENTYLADENOSINE N6-CYCLOPENTYLADENOSINE chembl:CHEMBL68738 0.45 ARGININE VASOPRESSIN RECEPTOR 1B dGene,GuideToPharmacology,HopkinsGroom,GO G PROTEIN COUPLED RECEPTOR
27 rs823095 1 205646278 205799987 AVPR1B 553 553 GuideToPharmacology antagonist 135652002 ATOSIBAN ATOSIBAN chembl:CHEMBL382301 3.16 ARGININE VASOPRESSIN RECEPTOR 1B dGene,GuideToPharmacology,HopkinsGroom,GO G PROTEIN COUPLED RECEPTOR
27 rs823095 1 205646278 205799987 AVPR1B AVPR1B 553 DTC NECA NECA NECA chembl:CHEMBL464859 0.39 ARGININE VASOPRESSIN RECEPTOR 1B dGene,GuideToPharmacology,HopkinsGroom,GO G PROTEIN COUPLED RECEPTOR
27 rs823095 1 205646278 205799987 AVPR1B AVPR1B 553 DTC N6-PHENYLADENOSINE N6-PHENYLADENOSINE N6-PHENYLADENOSINE chembl:CHEMBL262083 0.45 ARGININE VASOPRESSIN RECEPTOR 1B dGene,GuideToPharmacology,HopkinsGroom,GO G PROTEIN COUPLED RECEPTOR
27 rs823095 1 205646278 205799987 AVPR1B 553 553 GuideToPharmacology antagonist 135651080 RELCOVAPTAN RELCOVAPTAN chembl:CHEMBL419667 0.45 ARGININE VASOPRESSIN RECEPTOR 1B dGene,GuideToPharmacology,HopkinsGroom,GO G PROTEIN COUPLED RECEPTOR
27 rs823095 1 205646278 205799987 AVPR1B AVPR3 553 ChemblInteractions antagonist CHEMBL582857 NELIVAPTAN NELIVAPTAN chembl:CHEMBL582857 1.26 ARGININE VASOPRESSIN RECEPTOR 1B dGene,GuideToPharmacology,HopkinsGroom,GO G PROTEIN COUPLED RECEPTOR
27 rs823095 1 205646278 205799987 AVPR1B 553 553 GuideToPharmacology antagonist 135651071 SATAVAPTAN SATAVAPTAN chembl:CHEMBL2107777 1.05 ARGININE VASOPRESSIN RECEPTOR 1B dGene,GuideToPharmacology,HopkinsGroom,GO G PROTEIN COUPLED RECEPTOR
27 rs823095 1 205646278 205799987 AVPR1B Vasopressin V1b receptor 553 TTD Oxytocin Oxytocin OXYTOCIN chembl:CHEMBL395429 0.7 ARGININE VASOPRESSIN RECEPTOR 1B dGene,GuideToPharmacology,HopkinsGroom,GO G PROTEIN COUPLED RECEPTOR
27 rs823095 1 205646278 205799987 AVPR1B AVPR1B 553 DTC 2-CHLOROADENOSINE 2-CHLOROADENOSINE CHEMBL285819 chembl:CHEMBL285819 0.29 ARGININE VASOPRESSIN RECEPTOR 1B dGene,GuideToPharmacology,HopkinsGroom,GO G PROTEIN COUPLED RECEPTOR
27 rs823095 1 205646278 205799987 AVPR1B AVPR3 553 ChemblInteractions agonist CHEMBL1200556 DESMOPRESSIN ACETATE DESMOPRESSIN ACETATE chembl:CHEMBL1200556 1.05 ARGININE VASOPRESSIN RECEPTOR 1B dGene,GuideToPharmacology,HopkinsGroom,GO G PROTEIN COUPLED RECEPTOR
27 rs823095 1 205646278 205799987 AVPR1B AVPR3 553 ChemblInteractions agonist CHEMBL1201528 VASOPRESSIN TANNATE VASOPRESSIN TANNATE chembl:CHEMBL1201528 1.05 ARGININE VASOPRESSIN RECEPTOR 1B dGene,GuideToPharmacology,HopkinsGroom,GO G PROTEIN COUPLED RECEPTOR
27 rs823095 1 205646278 205799987 DYRK3 DYRK3 8444 DTC SORAFENIB SORAFENIB SORAFENIB chembl:CHEMBL1336 0.06 DUAL SPECIFICITY TYROSINE PHOSPHORYLATION REGULATED KINASE 3 HingoraniCasas,HopkinsGroom,RussLampel DRUGGABLE GENOME
27 rs823095 1 205646278 205799987 DYRK3 DYRK3 8444 DTC SNS-314 SNS-314 SNS-314 chembl:CHEMBL482767 0.12 DUAL SPECIFICITY TYROSINE PHOSPHORYLATION REGULATED KINASE 3 HingoraniCasas,HopkinsGroom,RussLampel DRUGGABLE GENOME
27 rs823095 1 205646278 205799987 DYRK3 DYRK3 8444 DTC DASATINIB DASATINIB DASATINIB chembl:CHEMBL1421 0.06 DUAL SPECIFICITY TYROSINE PHOSPHORYLATION REGULATED KINASE 3 HingoraniCasas,HopkinsGroom,RussLampel DRUGGABLE GENOME
27 rs823095 1 205646278 205799987 DYRK3 DYRK3 8444 DTC AZD-1080 AZD-1080 AZD-1080 chembl:CHEMBL1969664 0.3 DUAL SPECIFICITY TYROSINE PHOSPHORYLATION REGULATED KINASE 3 HingoraniCasas,HopkinsGroom,RussLampel DRUGGABLE GENOME
27 rs823095 1 205646278 205799987 DYRK3 DYRK3 8444 DTC SOTRASTAURIN SOTRASTAURIN SOTRASTAURIN chembl:CHEMBL565612 0.09 DUAL SPECIFICITY TYROSINE PHOSPHORYLATION REGULATED KINASE 3 HingoraniCasas,HopkinsGroom,RussLampel DRUGGABLE GENOME
28 rs1781030 1 208414033 208507471 CD34 CD34 947 NCI PUROMYCIN PUROMYCIN PUROMYCIN chembl:CHEMBL469912 1.42 11973349 CD34 MOLECULE HingoraniCasas DRUGGABLE GENOME
28 rs1781030 1 208414033 208507471 CD34 CD34 947 NCI FDG FDG FLUDEOXYGLUCOSE-F18 chembl:CHEMBL497613 4.73 16513610 CD34 MOLECULE HingoraniCasas DRUGGABLE GENOME
28 rs1781030 1 208414033 208507471 HSD11B1 3290 3290 GuideToPharmacology inhibitor 381118868 BMS-823778 BMS-823778 chembl:CHEMBL4297457 2.47 HYDROXYSTEROID 11-BETA DEHYDROGENASE 1 GuideToPharmacology,HumanProteinAtlas,Pharos ENZYME
28 rs1781030 1 208414033 208507471 HSD11B1 Corticosteroid 11-beta-dehydrogenase 1 3290 TTD Flavanone Flavanone FLAVANONE chembl:CHEMBL274318 0.27 HYDROXYSTEROID 11-BETA DEHYDROGENASE 1 GuideToPharmacology,HumanProteinAtlas,Pharos ENZYME
28 rs1781030 1 208414033 208507471 HSD11B1 BE0000329 3290 DrugBank inhibitor DB02329 Carbenoxolone CARBENOXOLONE chembl:CHEMBL499915 0.2 11752352 HYDROXYSTEROID 11-BETA DEHYDROGENASE 1 GuideToPharmacology,HumanProteinAtlas,Pharos ENZYME
28 rs1781030 1 208414033 208507471 HSD11B1 BE0000329 3290 DrugBank DB07624 1-{[(3R)-3-methyl-4-({4-[(1S)-2,2,2-trifluoro-1-hydroxy-1-methylethyl]phenyl}sulfonyl)piperazin-1-yl]methyl}cyclopropanecarboxamide CHEMBL460962 chembl:CHEMBL460962 4.94 10592235 HYDROXYSTEROID 11-BETA DEHYDROGENASE 1 GuideToPharmacology,HumanProteinAtlas,Pharos ENZYME
28 rs1781030 1 208414033 208507471 HSD11B1 BE0000329 3290 DrugBank DB07316 N-{1-[(1-carbamoylcyclopropyl)methyl]piperidin-4-yl}-N-cyclopropyl-4-[(1S)-2,2,2-trifluoro-1-hydroxy-1-methylethyl]benzamide CHEMBL453620 chembl:CHEMBL453620 4.94 10592235 HYDROXYSTEROID 11-BETA DEHYDROGENASE 1 GuideToPharmacology,HumanProteinAtlas,Pharos ENZYME
28 rs1781030 1 208414033 208507471 HSD11B1 3290 3290 GuideToPharmacology inhibitor 178103929 ABT-384 ABT-384 chembl:CHEMBL4297256 2.47 HYDROXYSTEROID 11-BETA DEHYDROGENASE 1 GuideToPharmacology,HumanProteinAtlas,Pharos ENZYME
28 rs1781030 1 208414033 208507471 HSD11B1 BE0000329 3290 DrugBank antagonist DB13751 Glycyrrhizic acid GLYCYRRHIZIN chembl:CHEMBL441687 0.62 HYDROXYSTEROID 11-BETA DEHYDROGENASE 1 GuideToPharmacology,HumanProteinAtlas,Pharos ENZYME
28 rs1781030 1 208414033 208507471 HSD11B1 BE0000329 3290 DrugBank DB08771 (5R)-2-[(2-Fluorophenyl)amino]-5-isopropyl-1,3-thiazol-4(5H)-one CHEMBL392452 chembl:CHEMBL392452 4.94 10592235 HYDROXYSTEROID 11-BETA DEHYDROGENASE 1 GuideToPharmacology,HumanProteinAtlas,Pharos ENZYME
28 rs1781030 1 208414033 208507471 HSD11B1 3290 3290 GuideToPharmacology inhibitor 223366028 AZD4017 AZD-4017 chembl:CHEMBL2153191 1.65 HYDROXYSTEROID 11-BETA DEHYDROGENASE 1 GuideToPharmacology,HumanProteinAtlas,Pharos ENZYME
28 rs1781030 1 208414033 208507471 HSD11B1 HSD11B1 3290 DTC URSOLIC ACID URSOLIC ACID URSOLIC ACID chembl:CHEMBL169 0.41 20100662 HYDROXYSTEROID 11-BETA DEHYDROGENASE 1 GuideToPharmacology,HumanProteinAtlas,Pharos ENZYME
28 rs1781030 1 208414033 208507471 HSD11B1 BE0000329 3290 DrugBank DB06992 (3,3-dimethylpiperidin-1-yl)(6-(3-fluoro-4-methylphenyl)pyridin-2-yl)methanone CHEMBL406572 chembl:CHEMBL406572 4.94 10592235 HYDROXYSTEROID 11-BETA DEHYDROGENASE 1 GuideToPharmacology,HumanProteinAtlas,Pharos ENZYME
28 rs1781030 1 208414033 208507471 HSD11B1 BE0000329 3290 DrugBank DB07017 (5S)-2-{[(1S)-1-(4-Fluorophenyl)ethyl]amino}-5-(2-hydroxy-2-propanyl)-5-methyl-1,3-thiazol-4(5H)-one CHEMBL455907 chembl:CHEMBL455907 4.94 10592235 HYDROXYSTEROID 11-BETA DEHYDROGENASE 1 GuideToPharmacology,HumanProteinAtlas,Pharos ENZYME
28 rs1781030 1 208414033 208507471 HSD11B1 BE0000329 3290 DrugBank DB04652 Corticosterone CORTICOSTERONE chembl:CHEMBL110739 0.99 10592235 HYDROXYSTEROID 11-BETA DEHYDROGENASE 1 GuideToPharmacology,HumanProteinAtlas,Pharos ENZYME
28 rs1781030 1 208414033 208507471 HSD11B1 BE0000329 3290 DrugBank DB07310 (5S)-2-{[(1S)-1-(2-fluorophenyl)ethyl]amino}-5-methyl-5-(trifluoromethyl)-1,3-thiazol-4(5H)-one CHEMBL218006 chembl:CHEMBL218006 4.94 10592235 HYDROXYSTEROID 11-BETA DEHYDROGENASE 1 GuideToPharmacology,HumanProteinAtlas,Pharos ENZYME
28 rs1781030 1 208414033 208507471 HSD11B1 BE0000329 3290 DrugBank DB03814 2-(N-morpholino)ethanesulfonic acid CHEMBL1234276 chembl:CHEMBL1234276 0.57 17139284,17016423 HYDROXYSTEROID 11-BETA DEHYDROGENASE 1 GuideToPharmacology,HumanProteinAtlas,Pharos ENZYME
28 rs1781030 1 208414033 208507471 HSD11B1 BE0000329 3290 DrugBank DB07049 (2R)-1-[(4-tert-butylphenyl)sulfonyl]-2-methyl-4-(4-nitrophenyl)piperazine CHEMBL427896 chembl:CHEMBL427896 4.94 10592235 HYDROXYSTEROID 11-BETA DEHYDROGENASE 1 GuideToPharmacology,HumanProteinAtlas,Pharos ENZYME
28 rs1781030 1 208414033 208507471 HSD11B1 BE0000329 3290 DrugBank DB07056 2-(6-{[(3-chloro-2-methylphenyl)sulfonyl]amino}pyridin-2-yl)-N,N-diethylacetamide CHEMBL495597 chembl:CHEMBL495597 4.94 10592235 HYDROXYSTEROID 11-BETA DEHYDROGENASE 1 GuideToPharmacology,HumanProteinAtlas,Pharos ENZYME
28 rs1781030 1 208414033 208507471 HSD11B1 HSD11B1 3290 DTC TORMENTIC ACID METHYL ESTER TORMENTIC ACID METHYL ESTER TORMENTIC ACID METHYL ESTER chembl:CHEMBL600614 4.94 20100662 HYDROXYSTEROID 11-BETA DEHYDROGENASE 1 GuideToPharmacology,HumanProteinAtlas,Pharos ENZYME
28 rs1781030 1 208414033 208507471 HSD11B1 BE0000329 3290 DrugBank DB07619 N-cyclopropyl-N-(trans-4-pyridin-3-ylcyclohexyl)-4-[(1S)-2,2,2-trifluoro-1-hydroxy-1-methylethyl]benzamide CHEMBL452587 chembl:CHEMBL452587 4.94 10592235 HYDROXYSTEROID 11-BETA DEHYDROGENASE 1 GuideToPharmacology,HumanProteinAtlas,Pharos ENZYME
28 rs1781030 1 208414033 208507471 HSD11B1 HSD11B1 3290 DTC 3-EPICOROSOLIC ACID METHYL ESTER 3-EPICOROSOLIC ACID METHYL ESTER CHEMBL604538 chembl:CHEMBL604538 4.94 20100662 HYDROXYSTEROID 11-BETA DEHYDROGENASE 1 GuideToPharmacology,HumanProteinAtlas,Pharos ENZYME
29 rs1452628;rs2601645 1 215134041 215322184 KCNK2 TREK 3776 ChemblInteractions CHEMBL1200694 SEVOFLURANE SEVOFLURANE chembl:CHEMBL1200694 0.15 POTASSIUM TWO PORE DOMAIN CHANNEL SUBFAMILY K MEMBER 2 Pharos,GuideToPharmacology,BaderLabGenes ION CHANNEL
29 rs1452628;rs2601645 1 215134041 215322184 KCNK2 TREK 3776 ChemblInteractions CHEMBL1257 ENFLURANE ENFLURANE chembl:CHEMBL1257 0.15 POTASSIUM TWO PORE DOMAIN CHANNEL SUBFAMILY K MEMBER 2 Pharos,GuideToPharmacology,BaderLabGenes ION CHANNEL
29 rs1452628;rs2601645 1 215134041 215322184 KCNK2 BE0000210 3776 DrugBank inhibitor DB04855 Dronedarone DRONEDARONE chembl:CHEMBL184412 0.53 23997577,22790794 POTASSIUM TWO PORE DOMAIN CHANNEL SUBFAMILY K MEMBER 2 Pharos,GuideToPharmacology,BaderLabGenes ION CHANNEL
29 rs1452628;rs2601645 1 215134041 215322184 KCNK2 3776 3776 GuideToPharmacology activator 135650346 HALOTHANE HALOTHANE chembl:CHEMBL931 0.24 POTASSIUM TWO PORE DOMAIN CHANNEL SUBFAMILY K MEMBER 2 Pharos,GuideToPharmacology,BaderLabGenes ION CHANNEL
29 rs1452628;rs2601645 1 215134041 215322184 KCNK2 3776 3776 GuideToPharmacology inhibitor 135650734 NORFLUOXETINE NORFLUOXETINE chembl:CHEMBL1494 2.58 POTASSIUM TWO PORE DOMAIN CHANNEL SUBFAMILY K MEMBER 2 Pharos,GuideToPharmacology,BaderLabGenes ION CHANNEL
29 rs1452628;rs2601645 1 215134041 215322184 KCNK2 O95069 3776 TEND DOFETILIDE DOFETILIDE DOFETILIDE chembl:CHEMBL473 2.58 POTASSIUM TWO PORE DOMAIN CHANNEL SUBFAMILY K MEMBER 2 Pharos,GuideToPharmacology,BaderLabGenes ION CHANNEL
29 rs1452628;rs2601645 1 215134041 215322184 KCNK2 3776 3776 GuideToPharmacology activator 178100227 CHLOROFORM CHLOROFORM chembl:CHEMBL44618 1.72 POTASSIUM TWO PORE DOMAIN CHANNEL SUBFAMILY K MEMBER 2 Pharos,GuideToPharmacology,BaderLabGenes ION CHANNEL
29 rs1452628;rs2601645 1 215134041 215322184 KCNK2 KCNK2 3776 DTC AG-30 AG-30 CHEMBL73820 chembl:CHEMBL73820 10.33 24561669 POTASSIUM TWO PORE DOMAIN CHANNEL SUBFAMILY K MEMBER 2 Pharos,GuideToPharmacology,BaderLabGenes ION CHANNEL
29 rs1452628;rs2601645 1 215134041 215322184 KCNK2 TREK 3776 ChemblInteractions CHEMBL1200733 DESFLURANE DESFLURANE chembl:CHEMBL1200733 0.17 POTASSIUM TWO PORE DOMAIN CHANNEL SUBFAMILY K MEMBER 2 Pharos,GuideToPharmacology,BaderLabGenes ION CHANNEL
30 rs2378008 1 218938244 219051378 TGFB2 P61812 7042 TdgClinicalTrial LERDELIMUMAB LERDELIMUMAB LERDELIMUMAB chembl:CHEMBL2108967 28.4 TRANSFORMING GROWTH FACTOR BETA 2 GO GROWTH FACTOR
30 rs2378008 1 218938244 219051378 TGFB2 P61812 7042 TdgClinicalTrial TRABEDERSEN TRABEDERSEN TRABEDERSEN chembl:CHEMBL2108345 14.2 TRANSFORMING GROWTH FACTOR BETA 2 GO GROWTH FACTOR
30 rs2378008 1 218938244 219051378 TGFB2 P61812 7042 TdgClinicalTrial BELAGENPUMATUCEL-L BELAGENPUMATUCEL-L BELAGENPUMATUCEL-L chembl:CHEMBL2108577 14.2 TRANSFORMING GROWTH FACTOR BETA 2 GO GROWTH FACTOR
30 rs2378008 1 218938244 219051378 TGFB2 TGFB2 7042 TALC antibody FRESOLIMUMAB FRESOLIMUMAB FRESOLIMUMAB chembl:CHEMBL1743022 9.47 TRANSFORMING GROWTH FACTOR BETA 2 GO GROWTH FACTOR
32 rs72772496 2 16430349 16430349 MYCN MYCN 4613 PharmGKB dinutuximab dinutuximab DINUTUXIMAB chembl:CHEMBL3137342 6.31 MYCN PROTO-ONCOGENE, BHLH TRANSCRIPTION FACTOR CIViC DRUG RESISTANCE
32 rs72772496 2 16430349 16430349 MYCN MYCN 4613 NCI ETOPOSIDE ETOPOSIDE ETOPOSIDE chembl:CHEMBL44657 0.24 12439032 MYCN PROTO-ONCOGENE, BHLH TRANSCRIPTION FACTOR CIViC DRUG RESISTANCE
32 rs72772496 2 16430349 16430349 MYCN MYCN 4613 CIViC BIRABRESIB BIRABRESIB BIRABRESIB chembl:CHEMBL3581647 3.16 26631615 MYCN PROTO-ONCOGENE, BHLH TRANSCRIPTION FACTOR CIViC DRUG RESISTANCE
32 rs72772496 2 16430349 16430349 MYCN MYCN 4613 CIViC SONIDEGIB SONIDEGIB SONIDEGIB chembl:CHEMBL2105737 2.52 24651015 MYCN PROTO-ONCOGENE, BHLH TRANSCRIPTION FACTOR CIViC DRUG RESISTANCE
32 rs72772496 2 16430349 16430349 MYCN MYCN 4613 NCI ATRA ATRA TRETINOIN chembl:CHEMBL38 0.29 11107126 MYCN PROTO-ONCOGENE, BHLH TRANSCRIPTION FACTOR CIViC DRUG RESISTANCE
32 rs72772496 2 16430349 16430349 MYCN MYCN 4613 NCI VINCRISTINE VINCRISTINE VINCRISTINE chembl:CHEMBL90555 0.22 12439032 MYCN PROTO-ONCOGENE, BHLH TRANSCRIPTION FACTOR CIViC DRUG RESISTANCE
32 rs72772496 2 16430349 16430349 MYCN MYCN 4613 CIViC PANOBINOSTAT PANOBINOSTAT PANOBINOSTAT chembl:CHEMBL483254 0.74 26733615 MYCN PROTO-ONCOGENE, BHLH TRANSCRIPTION FACTOR CIViC DRUG RESISTANCE
35 rs11126784;rs34730887 2 26961166 27386087 KCNK3 TASK 3777 ChemblInteractions blocker CHEMBL1200876 DOXAPRAM HYDROCHLORIDE DOXAPRAM HYDROCHLORIDE chembl:CHEMBL1200876 3.16 POTASSIUM TWO PORE DOMAIN CHANNEL SUBFAMILY K MEMBER 3 GuideToPharmacology,GO,BaderLabGenes,Pharos ION CHANNEL
35 rs11126784;rs34730887 2 26961166 27386087 KCNK3 KCNK3 3777 PharmGKB candesartan candesartan CANDESARTAN chembl:CHEMBL1016 1.4 31327267 POTASSIUM TWO PORE DOMAIN CHANNEL SUBFAMILY K MEMBER 3 GuideToPharmacology,GO,BaderLabGenes,Pharos ION CHANNEL
35 rs11126784;rs34730887 2 26961166 27386087 KCNK3 BE0003582 3777 DrugBank inhibitor DB00561 Doxapram DOXAPRAM chembl:CHEMBL1754 8.42 7617294,17227289,1667613 POTASSIUM TWO PORE DOMAIN CHANNEL SUBFAMILY K MEMBER 3 GuideToPharmacology,GO,BaderLabGenes,Pharos ION CHANNEL
35 rs11126784;rs34730887 2 26961166 27386087 KHK KHK 3795 PharmGKB fructose fructose FRUCTOSE chembl:CHEMBL604608 56.81 24915143 KETOHEXOKINASE RussLampel,HingoraniCasas DRUGGABLE GENOME
35 rs11126784;rs34730887 2 26961166 27386087 SLC5A6 BE0000094 8884 DrugBank DB00166 Lipoic acid LIPOIC ACID, ALPHA chembl:CHEMBL33864 12.62 10334869,11955628,12214555 SOLUTE CARRIER FAMILY 5 MEMBER 6 Pharos,GuideToPharmacology TRANSPORTER
35 rs11126784;rs34730887 2 26961166 27386087 CAD BE0002227 790 DrugBank DB03459 Sparfosic acid PALA chembl:CHEMBL504802 227.22 10592235,17139284,17016423 CARBAMOYL-PHOSPHATE SYNTHETASE 2, ASPARTATE TRANSCARBAMYLASE, AND DIHYDROOROTASE HopkinsGroom,RussLampel,HingoraniCasas DRUGGABLE GENOME
36 rs1861435 2 37047901 37278206 EIF2AK2 EIF2AK2 5610 NCI BCG BCG BCG VACCINE wikidata:Q798309 4.73 16301626 EUKARYOTIC TRANSLATION INITIATION FACTOR 2 ALPHA KINASE 2 GO,dGene SERINE THREONINE KINASE
36 rs1861435 2 37047901 37278206 PRKD3 PRKD3 23683 DTC GEFITINIB GEFITINIB GEFITINIB chembl:CHEMBL939 0.02 PROTEIN KINASE D3 dGene SERINE THREONINE KINASE
36 rs1861435 2 37047901 37278206 PRKD3 PRKD3 23683 DTC BMS-387032 BMS-387032 BMS-387032 chembl:CHEMBL296468 0.1 PROTEIN KINASE D3 dGene SERINE THREONINE KINASE
36 rs1861435 2 37047901 37278206 PRKD3 PRKD3 23683 DTC R-1487 R-1487 R-1487 chembl:CHEMBL1230122 0.17 PROTEIN KINASE D3 dGene SERINE THREONINE KINASE
36 rs1861435 2 37047901 37278206 PRKD3 PRKD3 23683 DTC ILORASERTIB ILORASERTIB ILORASERTIB chembl:CHEMBL1980297 0.01 PROTEIN KINASE D3 dGene SERINE THREONINE KINASE
36 rs1861435 2 37047901 37278206 PRKD3 O94806 23683 TdgClinicalTrial BRYOSTATIN BRYOSTATIN BRYOSTATIN chembl:CHEMBL449158 0.13 PROTEIN KINASE D3 dGene SERINE THREONINE KINASE
36 rs1861435 2 37047901 37278206 PRKD3 PRKD3 23683 DTC AZD-1775 AZD-1775 ADAVOSERTIB chembl:CHEMBL1976040 0.05 PROTEIN KINASE D3 dGene SERINE THREONINE KINASE
36 rs1861435 2 37047901 37278206 PRKD3 EPK2 23683 ChemblInteractions inhibitor CHEMBL574737 (7S)-HYDROXYL-STAUROSPORINE UCN-01 chembl:CHEMBL574737 0.08 PROTEIN KINASE D3 dGene SERINE THREONINE KINASE
36 rs1861435 2 37047901 37278206 PRKD3 PRKD3 23683 DTC PD-0166285 PD-0166285 PD-0166285 chembl:CHEMBL49120 0.03 PROTEIN KINASE D3 dGene SERINE THREONINE KINASE
36 rs1861435 2 37047901 37278206 PRKD3 EPK2 23683 ChemblInteractions inhibitor CHEMBL494089 GSK-690693 GSK-690693 chembl:CHEMBL494089 0.07 PROTEIN KINASE D3 dGene SERINE THREONINE KINASE
36 rs1861435 2 37047901 37278206 PRKD3 PRKD3 23683 DTC SB-242235 SB-242235 SB-242235 chembl:CHEMBL95692 0.22 PROTEIN KINASE D3 dGene SERINE THREONINE KINASE
36 rs1861435 2 37047901 37278206 PRKD3 PRKD3 23683 DTC VX-702 VX-702 VX-702 chembl:CHEMBL1090090 0.15 PROTEIN KINASE D3 dGene SERINE THREONINE KINASE
36 rs1861435 2 37047901 37278206 PRKD3 PRKD3 23683 DTC SB-431542 SB-431542 SB-431542 chembl:CHEMBL440084 0.17 PROTEIN KINASE D3 dGene SERINE THREONINE KINASE
36 rs1861435 2 37047901 37278206 PRKD3 PRKD3 23683 DTC TAK-715 TAK-715 TAK-715 chembl:CHEMBL363648 0.06 PROTEIN KINASE D3 dGene SERINE THREONINE KINASE
36 rs1861435 2 37047901 37278206 PRKD3 PRKD3 23683 DTC FASUDIL FASUDIL FASUDIL chembl:CHEMBL38380 0.05 PROTEIN KINASE D3 dGene SERINE THREONINE KINASE
36 rs1861435 2 37047901 37278206 PRKD3 PRKD3 23683 DTC SB-202190 SB-202190 SB-202190 chembl:CHEMBL278041 0.04 PROTEIN KINASE D3 dGene SERINE THREONINE KINASE
36 rs1861435 2 37047901 37278206 PRKD3 PRKD3 23683 DTC GSK-269962A GSK-269962A GSK-269962A chembl:CHEMBL220241 0.03 PROTEIN KINASE D3 dGene SERINE THREONINE KINASE
36 rs1861435 2 37047901 37278206 PRKD3 EPK2 23683 ChemblInteractions inhibitor CHEMBL608533 MIDOSTAURIN MIDOSTAURIN chembl:CHEMBL608533 0.06 PROTEIN KINASE D3 dGene SERINE THREONINE KINASE
36 rs1861435 2 37047901 37278206 PRKD3 PRKD3 23683 DTC BMS-345541 BMS-345541 BMS-345541 chembl:CHEMBL249697 0.15 PROTEIN KINASE D3 dGene SERINE THREONINE KINASE
36 rs1861435 2 37047901 37278206 PRKD3 PRKD3 23683 DTC VER-49009 VER-49009 CHEMBL365617 chembl:CHEMBL365617 0.17 PROTEIN KINASE D3 dGene SERINE THREONINE KINASE
36 rs1861435 2 37047901 37278206 PRKD3 EPK2 23683 ChemblInteractions inhibitor CHEMBL3545332 CEP-2563 CEP-2563 chembl:CHEMBL3545332 0.09 PROTEIN KINASE D3 dGene SERINE THREONINE KINASE
36 rs1861435 2 37047901 37278206 QPCT BE0003330 25797 DrugBank DB04622 N-acetylhistamine CHEMBL1230893 chembl:CHEMBL1230893 28.4 GLUTAMINYL-PEPTIDE CYCLOTRANSFERASE GuideToPharmacology,Pharos ENZYME
36 rs1861435 2 37047901 37278206 QPCT BE0003330 25797 DrugBank DB04581 1-benzylimidazole BENZYLIMIDAZOLE chembl:CHEMBL14192 28.4 GLUTAMINYL-PEPTIDE CYCLOTRANSFERASE GuideToPharmacology,Pharos ENZYME
38 rs113542380 2 43451957 43855150 KCNG3 KCNG3 170850 ChemblInteractions blocker CHEMBL113461 TEDISAMIL TEDISAMIL chembl:CHEMBL2111110 0.36 POTASSIUM VOLTAGE-GATED CHANNEL MODIFIER SUBFAMILY G MEMBER 3 HopkinsGroom,HingoraniCasas,RussLampel DRUGGABLE GENOME
38 rs113542380 2 43451957 43855150 KCNG3 KCNG3 170850 ChemblInteractions blocker CHEMBL2107762 NERISPIRDINE NERISPIRDINE chembl:CHEMBL2107762 0.28 POTASSIUM VOLTAGE-GATED CHANNEL MODIFIER SUBFAMILY G MEMBER 3 HopkinsGroom,HingoraniCasas,RussLampel DRUGGABLE GENOME
38 rs113542380 2 43451957 43855150 KCNG3 KCNG3 170850 ChemblInteractions blocker CHEMBL1200728 GUANIDINE HYDROCHLORIDE GUANIDINE HYDROCHLORIDE chembl:CHEMBL1200728 0.36 POTASSIUM VOLTAGE-GATED CHANNEL MODIFIER SUBFAMILY G MEMBER 3 HopkinsGroom,HingoraniCasas,RussLampel DRUGGABLE GENOME
38 rs113542380 2 43451957 43855150 KCNG3 KCNG3 170850 ChemblInteractions blocker CHEMBL284348 DALFAMPRIDINE DALFAMPRIDINE chembl:CHEMBL284348 0.33 POTASSIUM VOLTAGE-GATED CHANNEL MODIFIER SUBFAMILY G MEMBER 3 HopkinsGroom,HingoraniCasas,RussLampel DRUGGABLE GENOME
38 rs113542380 2 43451957 43855150 PLEKHH2 PLEKHH2 130271 PharmGKB atenolol atenolol ATENOLOL chembl:CHEMBL24 1.67 27670767 NA NA NA
38 rs113542380 2 43451957 43855150 PLEKHH2 PLEKHH2 130271 PharmGKB verapamil verapamil VERAPAMIL chembl:CHEMBL6966 1.14 27670767 NA NA NA
40 rs7563432 2 48167631 48402599 MSH2 MSH2 4436 CIViC DURVALUMAB DURVALUMAB DURVALUMAB chembl:CHEMBL3301587 18.94 26674132 MUTS HOMOLOG 2 MskImpact,Tempus,Oncomine,FoundationOneGenes,CarisMolecularIntelligence CLINICALLY ACTIONABLE
40 rs7563432 2 48167631 48402599 MSH6 MSH6 2956 JAX-CKB Temozolomide Temozolomide TEMOZOLOMIDE chembl:CHEMBL810 5.68 19584161 MUTS HOMOLOG 6 FoundationOneGenes,CarisMolecularIntelligence,Oncomine,Tempus,MskImpact CLINICALLY ACTIONABLE
41 rs79272390 2 54615325 54684666 SPTBN1 BE0004593 6711 DrugBank DB03401 1D-myo-inositol 1,4,5-trisphosphate INS(1,4,5)P3 chembl:CHEMBL279107 16.23 10592235,17139284,17016423 NA NA NA
41 rs79272390 2 54615325 54684666 RTN4 KIAA0886 57142 ChemblInteractions inhibitor CHEMBL2108679 OZANEZUMAB OZANEZUMAB chembl:CHEMBL2108679 56.81 RETICULON 4 HingoraniCasas DRUGGABLE GENOME
41 rs79272390 2 54615325 54684666 RTN4 Reticulon-4 57142 TTD ATI-355 ATI-355 ATINUMAB chembl:CHEMBL1742987 56.81 22544872 RETICULON 4 HingoraniCasas DRUGGABLE GENOME
53 rs1014444 2 162796517 162910223 PSMD14 PSMD14 10213 DTC DNDI1417884 DNDI1417884 CHEMBL1346025 chembl:CHEMBL1346025 1.72 PROTEASOME 26S SUBUNIT, NON-ATPASE 14 GO NEUTRAL ZINC METALLOPEPTIDASE
53 rs1014444 2 162796517 162910223 PSMD14 PSMD14 10213 DTC BAS03450373 BAS03450373 CHEMBL1576310 chembl:CHEMBL1576310 0.47 PROTEASOME 26S SUBUNIT, NON-ATPASE 14 GO NEUTRAL ZINC METALLOPEPTIDASE
53 rs1014444 2 162796517 162910223 PSMD14 PSMD14 10213 DTC DNDI1416969 DNDI1416969 CHEMBL1453126 chembl:CHEMBL1453126 0.43 PROTEASOME 26S SUBUNIT, NON-ATPASE 14 GO NEUTRAL ZINC METALLOPEPTIDASE
53 rs1014444 2 162796517 162910223 PSMD14 PSMD14 10213 DTC GNF-PF-1656 GNF-PF-1656 CHEMBL579028 chembl:CHEMBL579028 2.58 PROTEASOME 26S SUBUNIT, NON-ATPASE 14 GO NEUTRAL ZINC METALLOPEPTIDASE
53 rs1014444 2 162796517 162910223 PSMD14 PSMD14 10213 DTC AG-528 AG-528 CHEMBL56542 chembl:CHEMBL56542 0.86 PROTEASOME 26S SUBUNIT, NON-ATPASE 14 GO NEUTRAL ZINC METALLOPEPTIDASE
53 rs1014444 2 162796517 162910223 PSMD14 PSMD14 10213 DTC AG-494 AG-494 CHEMBL56731 chembl:CHEMBL56731 0.27 PROTEASOME 26S SUBUNIT, NON-ATPASE 14 GO NEUTRAL ZINC METALLOPEPTIDASE
53 rs1014444 2 162796517 162910223 DPP4 ADCP2 1803 ChemblInteractions inhibitor CHEMBL2105762 OMARIGLIPTIN OMARIGLIPTIN chembl:CHEMBL2105762 1.47 DIPEPTIDYL PEPTIDASE 4 RussLampel,HopkinsGroom,HingoraniCasas DRUGGABLE GENOME
53 rs1014444 2 162796517 162910223 DPP4 P27487 1803 TdgClinicalTrial VILDAGLIPTIN VILDAGLIPTIN VILDAGLIPTIN chembl:CHEMBL142703 3.92 DIPEPTIDYL PEPTIDASE 4 RussLampel,HopkinsGroom,HingoraniCasas DRUGGABLE GENOME
53 rs1014444 2 162796517 162910223 DPP4 BE0000854 1803 DrugBank DB07067 (2S,3S)-3-{3-[4-(METHYLSULFONYL)PHENYL]-1,2,4-OXADIAZOL-5-YL}-1-OXO-1-PYRROLIDIN-1-YLBUTAN-2-AMINE CHEMBL374936 chembl:CHEMBL374936 1.96 10592235 DIPEPTIDYL PEPTIDASE 4 RussLampel,HopkinsGroom,HingoraniCasas DRUGGABLE GENOME
53 rs1014444 2 162796517 162910223 DPP4 BE0000854 1803 DrugBank DB07412 1-biphenyl-2-ylmethanamine CHEMBL257036 chembl:CHEMBL257036 1.96 10592235 DIPEPTIDYL PEPTIDASE 4 RussLampel,HopkinsGroom,HingoraniCasas DRUGGABLE GENOME
53 rs1014444 2 162796517 162910223 DPP4 BE0000854 1803 DrugBank DB04577 1-(1-phenylcyclopentyl)methylamine CHEMBL382127 chembl:CHEMBL382127 1.96 10592235 DIPEPTIDYL PEPTIDASE 4 RussLampel,HopkinsGroom,HingoraniCasas DRUGGABLE GENOME
53 rs1014444 2 162796517 162910223 DPP4 DPP4 1803 NCI ENALAPRIL ENALAPRIL ENALAPRIL chembl:CHEMBL578 0.1 16678199 DIPEPTIDYL PEPTIDASE 4 RussLampel,HopkinsGroom,HingoraniCasas DRUGGABLE GENOME
53 rs1014444 2 162796517 162910223 DPP4 Dipeptidyl peptidase 4 1803 TTD Dutogliptin Dutogliptin DUTOGLIPTIN chembl:CHEMBL4296719 2.94 DIPEPTIDYL PEPTIDASE 4 RussLampel,HopkinsGroom,HingoraniCasas DRUGGABLE GENOME
53 rs1014444 2 162796517 162910223 DPP4 ADCP2 1803 ChemblInteractions inhibitor CHEMBL3833357 BEGELOMAB BEGELOMAB chembl:CHEMBL3833357 2.94 DIPEPTIDYL PEPTIDASE 4 RussLampel,HopkinsGroom,HingoraniCasas DRUGGABLE GENOME
53 rs1014444 2 162796517 162910223 DPP4 1803 1803 GuideToPharmacology inhibitor 363894186 TALABOSTAT TALABOSTAT chembl:CHEMBL67279 0.2 DIPEPTIDYL PEPTIDASE 4 RussLampel,HopkinsGroom,HingoraniCasas DRUGGABLE GENOME
53 rs1014444 2 162796517 162910223 DPP4 BE0000854 1803 DrugBank DB08445 (3R,4S)-1-[6-(6-METHOXYPYRIDIN-3-YL)PYRIMIDIN-4-YL]-4-(2,4,5-TRIFLUOROPHENYL)PYRROLIDIN-3-AMINE CHEMBL237786 chembl:CHEMBL237786 1.96 10592235 DIPEPTIDYL PEPTIDASE 4 RussLampel,HopkinsGroom,HingoraniCasas DRUGGABLE GENOME
53 rs1014444 2 162796517 162910223 DPP4 1803 1803 GuideToPharmacology inhibitor 178102906 SITAGLIPTIN SITAGLIPTIN chembl:CHEMBL1422 5.55 DIPEPTIDYL PEPTIDASE 4 RussLampel,HopkinsGroom,HingoraniCasas DRUGGABLE GENOME
53 rs1014444 2 162796517 162910223 DPP4 BE0000854 1803 DrugBank DB07830 (4R,5R)-5-AMINO-1-[2-(1,3-BENZODIOXOL-5-YL)ETHYL]-4-(2,4,5-TRIFLUOROPHENYL)PIPERIDIN-2-ONE CHEMBL225210 chembl:CHEMBL225210 1.96 10592235 DIPEPTIDYL PEPTIDASE 4 RussLampel,HopkinsGroom,HingoraniCasas DRUGGABLE GENOME
53 rs1014444 2 162796517 162910223 DPP4 BE0000854 1803 DrugBank DB07482 (2R)-N-[(2R)-2-(DIHYDROXYBORYL)-1-L-PROLYLPYRROLIDIN-2-YL]-N-[(5R)-5-(DIHYDROXYBORYL)-1-L-PROLYLPYRROLIDIN-2-YL]-L-PROLINAMIDE CHEMBL63895 chembl:CHEMBL63895 1.96 10592235 DIPEPTIDYL PEPTIDASE 4 RussLampel,HopkinsGroom,HingoraniCasas DRUGGABLE GENOME
53 rs1014444 2 162796517 162910223 DPP4 P27487 1803 TEND SAXAGLIPTIN SAXAGLIPTIN SAXAGLIPTIN chembl:CHEMBL385517 5.88 DIPEPTIDYL PEPTIDASE 4 RussLampel,HopkinsGroom,HingoraniCasas DRUGGABLE GENOME
53 rs1014444 2 162796517 162910223 DPP4 P27487 1803 TdgClinicalTrial ALOGLIPTIN ALOGLIPTIN ALOGLIPTIN chembl:CHEMBL376359 3.92 DIPEPTIDYL PEPTIDASE 4 RussLampel,HopkinsGroom,HingoraniCasas DRUGGABLE GENOME
53 rs1014444 2 162796517 162910223 DPP4 Dipeptidyl peptidase 4 1803 TTD DA-1229 DA-1229 EVOGLIPTIN chembl:CHEMBL1779710 0.98 DIPEPTIDYL PEPTIDASE 4 RussLampel,HopkinsGroom,HingoraniCasas DRUGGABLE GENOME
53 rs1014444 2 162796517 162910223 DPP4 P27487 1803 TdgClinicalTrial KRP-104 KRP-104 BISEGLIPTIN chembl:CHEMBL4297624 2.94 DIPEPTIDYL PEPTIDASE 4 RussLampel,HopkinsGroom,HingoraniCasas DRUGGABLE GENOME
53 rs1014444 2 162796517 162910223 DPP4 BE0000854 1803 DrugBank DB08672 4-[(3R)-3-{[2-(4-FLUOROPHENYL)-2-OXOETHYL]AMINO}BUTYL]BENZAMIDE CHEMBL218289 chembl:CHEMBL218289 1.96 10592235 DIPEPTIDYL PEPTIDASE 4 RussLampel,HopkinsGroom,HingoraniCasas DRUGGABLE GENOME
53 rs1014444 2 162796517 162910223 DPP4 1803 1803 GuideToPharmacology inhibitor 363894200 TENELIGLIPTIN TENELIGLIPTIN chembl:CHEMBL2147777 0.65 DIPEPTIDYL PEPTIDASE 4 RussLampel,HopkinsGroom,HingoraniCasas DRUGGABLE GENOME
53 rs1014444 2 162796517 162910223 DPP4 BE0000854 1803 DrugBank DB07193 (2R,3R)-7-(methylsulfonyl)-3-(2,4,5-trifluorophenyl)-1,2,3,4-tetrahydropyrido[1,2-a]benzimidazol-2-amine CHEMBL1197118 chembl:CHEMBL1197118 1.96 10592235 DIPEPTIDYL PEPTIDASE 4 RussLampel,HopkinsGroom,HingoraniCasas DRUGGABLE GENOME
53 rs1014444 2 162796517 162910223 DPP4 BE0000854 1803 DrugBank DB07328 METHYL 4-{[({[(2R,5S)-5-{[(2S)-2-(AMINOMETHYL)PYRROLIDIN-1-YL]CARBONYL}PYRROLIDIN-2-YL]METHYL}AMINO)CARBONYL]AMINO}BENZOATE CHEMBL1230763 chembl:CHEMBL1230763 1.96 10592235 DIPEPTIDYL PEPTIDASE 4 RussLampel,HopkinsGroom,HingoraniCasas DRUGGABLE GENOME
53 rs1014444 2 162796517 162910223 DPP4 DPP4 1803 DTC VALACYCLOVIR VALACYCLOVIR VALACYCLOVIR chembl:CHEMBL1349 1.96 24185376 DIPEPTIDYL PEPTIDASE 4 RussLampel,HopkinsGroom,HingoraniCasas DRUGGABLE GENOME
53 rs1014444 2 162796517 162910223 DPP4 BE0000854 1803 DrugBank DB07021 (7R,8R)-8-(2,4,5-trifluorophenyl)-6,7,8,9-tetrahydroimidazo[1,2-a:4,5-c']dipyridin-7-amine CHEMBL1194345 chembl:CHEMBL1194345 1.96 10592235 DIPEPTIDYL PEPTIDASE 4 RussLampel,HopkinsGroom,HingoraniCasas DRUGGABLE GENOME
53 rs1014444 2 162796517 162910223 DPP4 ADCP2 1803 ChemblInteractions inhibitor CHEMBL237500 LINAGLIPTIN LINAGLIPTIN chembl:CHEMBL237500 2.45 DIPEPTIDYL PEPTIDASE 4 RussLampel,HopkinsGroom,HingoraniCasas DRUGGABLE GENOME
53 rs1014444 2 162796517 162910223 DPP4 BE0000854 1803 DrugBank DB02004 5-(Aminomethyl)-6-(2,4-Dichlorophenyl)-2-(3,5-Dimethoxyphenyl)Pyrimidin-4-Amine CHEMBL34062 chembl:CHEMBL34062 3.92 10592235,17139284,17016423 DIPEPTIDYL PEPTIDASE 4 RussLampel,HopkinsGroom,HingoraniCasas DRUGGABLE GENOME
53 rs1014444 2 162796517 162910223 DPP4 BE0000854 1803 DrugBank DB08504 6-(4-{(1S,2S)-2-AMINO-1-[(DIMETHYLAMINO)CARBONYL]-3-[(3S)-3-FLUOROPYRROLIDIN-1-YL]-3-OXOPROPYL}PHENYL)-1H-[1,2,4]TRIAZOLO[1,5-A]PYRIDIN-4-IUM CHEMBL237337 chembl:CHEMBL237337 1.96 10592235 DIPEPTIDYL PEPTIDASE 4 RussLampel,HopkinsGroom,HingoraniCasas DRUGGABLE GENOME
53 rs1014444 2 162796517 162910223 DPP4 BE0000854 1803 DrugBank DB08588 2-({2-[(3R)-3-AMINOPIPERIDIN-1-YL]-4-OXOQUINAZOLIN-3(4H)-YL}METHYL)BENZONITRILE CHEMBL227954 chembl:CHEMBL227954 1.96 10592235 DIPEPTIDYL PEPTIDASE 4 RussLampel,HopkinsGroom,HingoraniCasas DRUGGABLE GENOME
53 rs1014444 2 162796517 162910223 DPP4 ADCP2 1803 ChemblInteractions inhibitor CHEMBL1201174 SITAGLIPTIN PHOSPHATE SITAGLIPTIN PHOSPHATE chembl:CHEMBL1201174 0.98 DIPEPTIDYL PEPTIDASE 4 RussLampel,HopkinsGroom,HingoraniCasas DRUGGABLE GENOME
53 rs1014444 2 162796517 162910223 DPP4 BE0000854 1803 DrugBank DB01884 2-Amino-3-Methyl-1-Pyrrolidin-1-Yl-Butan-1-One CHEMBL383705 chembl:CHEMBL383705 3.92 10592235,17139284,17016423 DIPEPTIDYL PEPTIDASE 4 RussLampel,HopkinsGroom,HingoraniCasas DRUGGABLE GENOME
53 rs1014444 2 162796517 162910223 DPP4 ADCP2 1803 ChemblInteractions inhibitor CHEMBL515387 GOSOGLIPTIN GOSOGLIPTIN chembl:CHEMBL515387 4.9 DIPEPTIDYL PEPTIDASE 4 RussLampel,HopkinsGroom,HingoraniCasas DRUGGABLE GENOME
53 rs1014444 2 162796517 162910223 DPP4 BE0000854 1803 DrugBank DB07092 (2S,3S)-3-AMINO-4-(3,3-DIFLUOROPYRROLIDIN-1-YL)-N,N-DIMETHYL-4-OXO-2-(TRANS-4-[1,2,4]TRIAZOLO[1,5-A]PYRIDIN-6-YLCYCLOHEXYL)BUTANAMIDE CHEMBL437557 chembl:CHEMBL437557 1.96 10592235 DIPEPTIDYL PEPTIDASE 4 RussLampel,HopkinsGroom,HingoraniCasas DRUGGABLE GENOME
53 rs1014444 2 162796517 162910223 DPP4 BE0000854 1803 DrugBank DB08429 N-({(2S)-1-[(3R)-3-amino-4-(3-chlorophenyl)butanoyl]pyrrolidin-2-yl}methyl)-3-(methylsulfonyl)benzamide CHEMBL564249 chembl:CHEMBL564249 1.96 10592235 DIPEPTIDYL PEPTIDASE 4 RussLampel,HopkinsGroom,HingoraniCasas DRUGGABLE GENOME
53 rs1014444 2 162796517 162910223 DPP4 ADCP2 1803 ChemblInteractions inhibitor CHEMBL591118 CARMEGLIPTIN CARMEGLIPTIN chembl:CHEMBL591118 0.98 DIPEPTIDYL PEPTIDASE 4 RussLampel,HopkinsGroom,HingoraniCasas DRUGGABLE GENOME
53 rs1014444 2 162796517 162910223 DPP4 ADCP2 1803 ChemblInteractions inhibitor CHEMBL1201743 SAXAGLIPTIN HYDROCHLORIDE SAXAGLIPTIN HYDROCHLORIDE chembl:CHEMBL1201743 0.98 DIPEPTIDYL PEPTIDASE 4 RussLampel,HopkinsGroom,HingoraniCasas DRUGGABLE GENOME
53 rs1014444 2 162796517 162910223 DPP4 BE0000854 1803 DrugBank DB07666 (3R,4S)-1-{6-[3-(METHYLSULFONYL)PHENYL]PYRIMIDIN-4-YL}-4-(2,4,5-TRIFLUOROPHENYL)PYRROLIDIN-3-AMINE CHEMBL1232261 chembl:CHEMBL1232261 1.96 10592235 DIPEPTIDYL PEPTIDASE 4 RussLampel,HopkinsGroom,HingoraniCasas DRUGGABLE GENOME
53 rs1014444 2 162796517 162910223 DPP4 DPP4 1803 NCI CAPTOPRIL CAPTOPRIL CAPTOPRIL chembl:CHEMBL1560 0.12 17531305 DIPEPTIDYL PEPTIDASE 4 RussLampel,HopkinsGroom,HingoraniCasas DRUGGABLE GENOME
53 rs1014444 2 162796517 162910223 DPP4 BE0000854 1803 DrugBank DB08051 (2R)-4-(2-BENZOYL-1,2-DIAZEPAN-1-YL)-4-OXO-1-(2,4,5-TRIFLUOROPHENYL)BUTAN-2-AMINE CHEMBL513425 chembl:CHEMBL513425 1.96 10592235 DIPEPTIDYL PEPTIDASE 4 RussLampel,HopkinsGroom,HingoraniCasas DRUGGABLE GENOME
53 rs1014444 2 162796517 162910223 DPP4 BE0000854 1803 DrugBank DB07081 (2R)-4-[(8R)-8-METHYL-2-(TRIFLUOROMETHYL)-5,6-DIHYDRO[1,2,4]TRIAZOLO[1,5-A]PYRAZIN-7(8H)-YL]-4-OXO-1-(2,4,5-TRIFLUOROPHENYL)BUTAN-2-AMINE CHEMBL250787 chembl:CHEMBL250787 1.96 10592235 DIPEPTIDYL PEPTIDASE 4 RussLampel,HopkinsGroom,HingoraniCasas DRUGGABLE GENOME
53 rs1014444 2 162796517 162910223 DPP4 BE0000854 1803 DrugBank DB07072 (1S,2R,5S)-5-[3-(TRIFLUOROMETHYL)-5,6-DIHYDRO[1,2,4]TRIAZOLO[4,3-A]PYRAZIN-7(8H)-YL]-2-(2,4,5-TRIFLUOROPHENYL)CYCLOHEXANAMINE CHEMBL233360 chembl:CHEMBL233360 1.96 10592235 DIPEPTIDYL PEPTIDASE 4 RussLampel,HopkinsGroom,HingoraniCasas DRUGGABLE GENOME
53 rs1014444 2 162796517 162910223 DPP4 BE0000854 1803 DrugBank DB07135 (2S,3S)-3-AMINO-4-[(3S)-3-FLUOROPYRROLIDIN-1-YL]-N,N-DIMETHYL-4-OXO-2-(TRANS-4-[1,2,4]TRIAZOLO[1,5-A]PYRIDIN-5-YLCYCLOHEXYL)BUTANAMIDE CHEMBL400841 chembl:CHEMBL400841 1.96 10592235 DIPEPTIDYL PEPTIDASE 4 RussLampel,HopkinsGroom,HingoraniCasas DRUGGABLE GENOME
53 rs1014444 2 162796517 162910223 DPP4 ADCP2 1803 ChemblInteractions inhibitor CHEMBL2105754 TRELAGLIPTIN SUCCINATE TRELAGLIPTIN SUCCINATE chembl:CHEMBL2105754 0.98 DIPEPTIDYL PEPTIDASE 4 RussLampel,HopkinsGroom,HingoraniCasas DRUGGABLE GENOME
53 rs1014444 2 162796517 162910223 DPP4 Dipeptidyl peptidase 4 1803 TTD Gemigliptin Gemigliptin GEMIGLIPTIN chembl:CHEMBL3707235 0.98 DIPEPTIDYL PEPTIDASE 4 RussLampel,HopkinsGroom,HingoraniCasas DRUGGABLE GENOME
53 rs1014444 2 162796517 162910223 DPP4 BE0000854 1803 DrugBank DB07015 (3R,4R)-4-(pyrrolidin-1-ylcarbonyl)-1-(quinoxalin-2-ylcarbonyl)pyrrolidin-3-amine CHEMBL1230044 chembl:CHEMBL1230044 1.96 10592235 DIPEPTIDYL PEPTIDASE 4 RussLampel,HopkinsGroom,HingoraniCasas DRUGGABLE GENOME
53 rs1014444 2 162796517 162910223 DPP4 ADCP2 1803 ChemblInteractions inhibitor CHEMBL227529 ALOGLIPTIN BENZOATE ALOGLIPTIN BENZOATE chembl:CHEMBL227529 0.98 DIPEPTIDYL PEPTIDASE 4 RussLampel,HopkinsGroom,HingoraniCasas DRUGGABLE GENOME
53 rs1014444 2 162796517 162910223 DPP4 BE0000854 1803 DrugBank DB07181 4'-[(1R)-1-amino-2-(2,5-difluorophenyl)ethyl]biphenyl-3-carboxamide CHEMBL452289 chembl:CHEMBL452289 1.96 10592235 DIPEPTIDYL PEPTIDASE 4 RussLampel,HopkinsGroom,HingoraniCasas DRUGGABLE GENOME
53 rs1014444 2 162796517 162910223 DPP4 BE0000854 1803 DrugBank DB06994 (2S,3S)-3-{3-[2-chloro-4-(methylsulfonyl)phenyl]-1,2,4-oxadiazol-5-yl}-1-cyclopentylidene-4-cyclopropyl-1-fluorobutan-2-amine CHEMBL1185242 chembl:CHEMBL1185242 1.96 10592235 DIPEPTIDYL PEPTIDASE 4 RussLampel,HopkinsGroom,HingoraniCasas DRUGGABLE GENOME
53 rs1014444 2 162796517 162910223 DPP4 BE0000854 1803 DrugBank DB08164 (3R,4R)-1-{6-[3-(METHYLSULFONYL)PHENYL]PYRIMIDIN-4-YL}-4-(2,4,5-TRIFLUOROPHENYL)PIPERIDIN-3-AMINE CHEMBL1234200 chembl:CHEMBL1234200 1.96 10592235 DIPEPTIDYL PEPTIDASE 4 RussLampel,HopkinsGroom,HingoraniCasas DRUGGABLE GENOME
53 rs1014444 2 162796517 162910223 DPP4 BE0000854 1803 DrugBank DB04578 (S)-2-[(R)-3-amino-4-(2-fluorophenyl)butyryl]-1,2,3,4-tetrahydroisoquinoline-3-carboxamide CHEMBL381806 chembl:CHEMBL381806 1.96 10592235 DIPEPTIDYL PEPTIDASE 4 RussLampel,HopkinsGroom,HingoraniCasas DRUGGABLE GENOME
53 rs1014444 2 162796517 162910223 DPP4 BE0000854 1803 DrugBank DB06939 N-(TRANS-4-{(1S,2S)-2-AMINO-3-[(3S)-3-FLUOROPYRROLIDIN-1-YL]-1-METHYL-3-OXOPROPYL}CYCLOHEXYL)-N-METHYLACETAMIDE CHEMBL1229855 chembl:CHEMBL1229855 1.96 10592235 DIPEPTIDYL PEPTIDASE 4 RussLampel,HopkinsGroom,HingoraniCasas DRUGGABLE GENOME
53 rs1014444 2 162796517 162910223 DPP4 BE0000854 1803 DrugBank DB07239 7-(aminomethyl)-6-(2-chlorophenyl)-1-methyl-1H-benzimidazole-5-carbonitrile CHEMBL272114 chembl:CHEMBL272114 1.96 10592235 DIPEPTIDYL PEPTIDASE 4 RussLampel,HopkinsGroom,HingoraniCasas DRUGGABLE GENOME
53 rs1014444 2 162796517 162910223 DPP4 Dipeptidyl peptidase 4 1803 TTD SYR-472 SYR-472 TRELAGLIPTIN chembl:CHEMBL1650443 0.98 DIPEPTIDYL PEPTIDASE 4 RussLampel,HopkinsGroom,HingoraniCasas DRUGGABLE GENOME
53 rs1014444 2 162796517 162910223 DPP4 Dipeptidyl peptidase 4 1803 TTD Anagliptin Anagliptin ANAGLIPTIN chembl:CHEMBL1929396 1.96 19246581 DIPEPTIDYL PEPTIDASE 4 RussLampel,HopkinsGroom,HingoraniCasas DRUGGABLE GENOME
53 rs1014444 2 162796517 162910223 DPP4 BE0000854 1803 DrugBank DB08044 ABT-341 CHEMBL437341 chembl:CHEMBL437341 2.94 17064063,10592235 DIPEPTIDYL PEPTIDASE 4 RussLampel,HopkinsGroom,HingoraniCasas DRUGGABLE GENOME
53 rs1014444 2 162796517 162910223 DPP4 BE0000854 1803 DrugBank DB07271 4-[(3R)-3-Amino-4-(2,4,5-trifluorophenyl)butanoyl]-3-(2,2,2-trifluoroethyl)-1,4-diazepan-2-one CHEMBL230910 chembl:CHEMBL230910 1.96 10592235 DIPEPTIDYL PEPTIDASE 4 RussLampel,HopkinsGroom,HingoraniCasas DRUGGABLE GENOME
53 rs1014444 2 162796517 162910223 DPP4 BE0000854 1803 DrugBank DB07779 N-({(2S)-1-[(3R)-3-AMINO-4-(2-FLUOROPHENYL)BUTANOYL]PYRROLIDIN-2-YL}METHYL)BENZAMIDE CHEMBL425584 chembl:CHEMBL425584 1.96 10592235 DIPEPTIDYL PEPTIDASE 4 RussLampel,HopkinsGroom,HingoraniCasas DRUGGABLE GENOME
53 rs1014444 2 162796517 162910223 DPP4 Dipeptidyl peptidase 4 1803 TTD Denagliptin Denagliptin DENAGLIPTIN chembl:CHEMBL2110666 0.98 DIPEPTIDYL PEPTIDASE 4 RussLampel,HopkinsGroom,HingoraniCasas DRUGGABLE GENOME
53 rs1014444 2 162796517 162910223 DPP4 BE0000854 1803 DrugBank DB07154 (3R)-4-[(3R)-3-AMINO-4-(2,4,5-TRIFLUOROPHENYL)BUTANOYL]-3-METHYL-1,4-DIAZEPAN-2-ONE CHEMBL385711 chembl:CHEMBL385711 1.96 10592235 DIPEPTIDYL PEPTIDASE 4 RussLampel,HopkinsGroom,HingoraniCasas DRUGGABLE GENOME
54 rs62172376 2 187821910 188381367 ITGAV MSK8 3685 ChemblInteractions inhibitor CHEMBL2109621 DI17E6 ABITUZUMAB chembl:CHEMBL2109621 1.89 INTEGRIN SUBUNIT ALPHA V RussLampel,HopkinsGroom,HingoraniCasas DRUGGABLE GENOME
54 rs62172376 2 187821910 188381367 ITGAV MSK8 3685 ChemblInteractions antagonist CHEMBL429876 CILENGITIDE CILENGITIDE chembl:CHEMBL429876 4.73 INTEGRIN SUBUNIT ALPHA V RussLampel,HopkinsGroom,HingoraniCasas DRUGGABLE GENOME
54 rs62172376 2 187821910 188381367 ITGAV P06756 3685 TdgClinicalTrial VOLOCIXIMAB VOLOCIXIMAB VOLOCIXIMAB chembl:CHEMBL2108061 1.58 INTEGRIN SUBUNIT ALPHA V RussLampel,HopkinsGroom,HingoraniCasas DRUGGABLE GENOME
54 rs62172376 2 187821910 188381367 ITGAV ITGAV 3685 DTC CYPATE CYPATE CYPATE chembl:CHEMBL2071606 4.73 22871580 INTEGRIN SUBUNIT ALPHA V RussLampel,HopkinsGroom,HingoraniCasas DRUGGABLE GENOME
54 rs62172376 2 187821910 188381367 ITGAV BE0003576 3685 DrugBank DB00451 Levothyroxine LEVOTHYROXINE chembl:CHEMBL1624 1.29 26303085,17983645 INTEGRIN SUBUNIT ALPHA V RussLampel,HopkinsGroom,HingoraniCasas DRUGGABLE GENOME
54 rs62172376 2 187821910 188381367 ITGAV P06756 3685 TdgClinicalTrial GLPG0187 GLPG0187 GLPG-0187 chembl:CHEMBL3319236 0.79 INTEGRIN SUBUNIT ALPHA V RussLampel,HopkinsGroom,HingoraniCasas DRUGGABLE GENOME
54 rs62172376 2 187821910 188381367 ITGAV P06756 3685 TdgClinicalTrial CNTO-95 CNTO-95 INTETUMUMAB chembl:CHEMBL1743032 1.89 INTEGRIN SUBUNIT ALPHA V RussLampel,HopkinsGroom,HingoraniCasas DRUGGABLE GENOME
54 rs62172376 2 187821910 188381367 ITGAV MSK8 3685 ChemblInteractions inhibitor CHEMBL2109623 STX-100 STX-100 chembl:CHEMBL2109623 2.37 INTEGRIN SUBUNIT ALPHA V RussLampel,HopkinsGroom,HingoraniCasas DRUGGABLE GENOME
54 rs62172376 2 187821910 188381367 ITGAV MSK8 3685 ChemblInteractions inhibitor CHEMBL1201584 ABCIXIMAB ABCIXIMAB chembl:CHEMBL1201584 0.53 INTEGRIN SUBUNIT ALPHA V RussLampel,HopkinsGroom,HingoraniCasas DRUGGABLE GENOME
54 rs62172376 2 187821910 188381367 ITGAV Integrin alpha-V 3685 TTD IMGN-388 IMGN-388 IMGN-388 chembl:CHEMBL2109633 4.73 INTEGRIN SUBUNIT ALPHA V RussLampel,HopkinsGroom,HingoraniCasas DRUGGABLE GENOME
54 rs62172376 2 187821910 188381367 ITGAV MSK8 3685 ChemblInteractions antagonist CHEMBL1743014 ETARACIZUMAB ETARACIZUMAB chembl:CHEMBL1743014 1.18 INTEGRIN SUBUNIT ALPHA V RussLampel,HopkinsGroom,HingoraniCasas DRUGGABLE GENOME
54 rs62172376 2 187821910 188381367 CALCRL Q16602 10203 TdgClinicalTrial CGRP CGRP CALCITONIN GENE-RELATED PEPTIDE wikidata:Q419432 5.16 CALCITONIN RECEPTOR LIKE RECEPTOR dGene,GO,HopkinsGroom,GuideToPharmacology G PROTEIN COUPLED RECEPTOR
54 rs62172376 2 187821910 188381367 CALCRL CGRPR 10203 ChemblInteractions antagonist CHEMBL236593 TELCAGEPANT TELCAGEPANT chembl:CHEMBL236593 6.89 CALCITONIN RECEPTOR LIKE RECEPTOR dGene,GO,HopkinsGroom,GuideToPharmacology G PROTEIN COUPLED RECEPTOR
54 rs62172376 2 187821910 188381367 CALCRL BE0009009 10203 DrugBank DB04869 Olcegepant OLCEGEPANT chembl:CHEMBL207197 10.33 28165287 CALCITONIN RECEPTOR LIKE RECEPTOR dGene,GO,HopkinsGroom,GuideToPharmacology G PROTEIN COUPLED RECEPTOR
54 rs62172376 2 187821910 188381367 CALCRL Calcitonin gene-related peptide receptor 10203 TTD LBR-101 LBR-101 FREMANEZUMAB chembl:CHEMBL4297756 1.72 CALCITONIN RECEPTOR LIKE RECEPTOR dGene,GO,HopkinsGroom,GuideToPharmacology G PROTEIN COUPLED RECEPTOR
54 rs62172376 2 187821910 188381367 CALCRL Calcitonin gene-related peptide receptor 10203 TTD Erenumab Erenumab ERENUMAB chembl:CHEMBL3833329 15.49 CALCITONIN RECEPTOR LIKE RECEPTOR dGene,GO,HopkinsGroom,GuideToPharmacology G PROTEIN COUPLED RECEPTOR
54 rs62172376 2 187821910 188381367 CALCRL CGRPR 10203 ChemblInteractions agonist CHEMBL2105635 DAVALINTIDE DAVALINTIDE chembl:CHEMBL2105635 1.72 CALCITONIN RECEPTOR LIKE RECEPTOR dGene,GO,HopkinsGroom,GuideToPharmacology G PROTEIN COUPLED RECEPTOR
54 rs62172376 2 187821910 188381367 CALCRL CGRPR 10203 ChemblInteractions antagonist CHEMBL2178422 RIMEGEPANT RIMEGEPANT chembl:CHEMBL2178422 12.91 CALCITONIN RECEPTOR LIKE RECEPTOR dGene,GO,HopkinsGroom,GuideToPharmacology G PROTEIN COUPLED RECEPTOR
54 rs62172376 2 187821910 188381367 CALCRL Calcitonin gene-related peptide receptor 10203 TTD MK-3207 MK-3207 MK3207 chembl:CHEMBL1910936 10.33 CALCITONIN RECEPTOR LIKE RECEPTOR dGene,GO,HopkinsGroom,GuideToPharmacology G PROTEIN COUPLED RECEPTOR
54 rs62172376 2 187821910 188381367 CALCRL Calcitonin gene-related peptide receptor 10203 TTD Galcanezumab Galcanezumab GALCANEZUMAB chembl:CHEMBL3707328 1.72 CALCITONIN RECEPTOR LIKE RECEPTOR dGene,GO,HopkinsGroom,GuideToPharmacology G PROTEIN COUPLED RECEPTOR
54 rs62172376 2 187821910 188381367 CALCRL BE0009009 10203 DrugBank antagonist DB15328 Ubrogepant UBROGEPANT chembl:CHEMBL2364638 5.16 CALCITONIN RECEPTOR LIKE RECEPTOR dGene,GO,HopkinsGroom,GuideToPharmacology G PROTEIN COUPLED RECEPTOR
54 rs62172376 2 187821910 188381367 CALCRL BE0009009 10203 DrugBank antagonist DB15688 Vazegepant CHEMBL2397415 chembl:CHEMBL2397415 5.16 CALCITONIN RECEPTOR LIKE RECEPTOR dGene,GO,HopkinsGroom,GuideToPharmacology G PROTEIN COUPLED RECEPTOR
54 rs62172376 2 187821910 188381367 TFPI TFPI 7035 NCI PI-88 PI-88 MUPARFOSTAT chembl:CHEMBL4297163 1.03 11292191 TISSUE FACTOR PATHWAY INHIBITOR dGene PROTEASE INHIBITOR
54 rs62172376 2 187821910 188381367 TFPI TFPI 7035 NCI AZITHROMYCIN AZITHROMYCIN AZITHROMYCIN chembl:CHEMBL529 0.94 16113783 TISSUE FACTOR PATHWAY INHIBITOR dGene PROTEASE INHIBITOR
54 rs62172376 2 187821910 188381367 TFPI TFPI 7035 NCI HEPARIN HEPARIN HEPARIN chembl:CHEMBL1909300 0.27 11150580 TISSUE FACTOR PATHWAY INHIBITOR dGene PROTEASE INHIBITOR
54 rs62172376 2 187821910 188381367 TFPI TFPI 7035 NCI LOVASTATIN LOVASTATIN LOVASTATIN chembl:CHEMBL503 0.23 7600119 TISSUE FACTOR PATHWAY INHIBITOR dGene PROTEASE INHIBITOR
54 rs62172376 2 187821910 188381367 TFPI TFPI 7035 NCI FULVESTRANT FULVESTRANT FULVESTRANT chembl:CHEMBL1358 0.74 17029634 TISSUE FACTOR PATHWAY INHIBITOR dGene PROTEASE INHIBITOR
54 rs62172376 2 187821910 188381367 TFPI BE0000967 7035 DrugBank inhibitor DB06779 Dalteparin DALTEPARIN wikidata:Q1851701 3.44 20682597,15179449,10847421 TISSUE FACTOR PATHWAY INHIBITOR dGene PROTEASE INHIBITOR
54 rs62172376 2 187821910 188381367 TFPI TFPI 7035 NCI DEFIBROTIDE DEFIBROTIDE DEFIBROTIDE chembl:CHEMBL2108396 2.07 11441984 TISSUE FACTOR PATHWAY INHIBITOR dGene PROTEASE INHIBITOR
54 rs62172376 2 187821910 188381367 TFPI Tissue factor pathway inhibitor 7035 TTD BAX-499 BAX-499 ARC-19499 chembl:CHEMBL4297890 5.16 TISSUE FACTOR PATHWAY INHIBITOR dGene PROTEASE INHIBITOR
54 rs62172376 2 187821910 188381367 TFPI TFPI 7035 NCI FENOFIBRATE FENOFIBRATE FENOFIBRATE chembl:CHEMBL672 0.33 15543343 TISSUE FACTOR PATHWAY INHIBITOR dGene PROTEASE INHIBITOR
54 rs62172376 2 187821910 188381367 TFPI Tissue factor pathway inhibitor 7035 TTD Tifacogin Tifacogin TIFACOGIN chembl:CHEMBL2108792 5.16 TISSUE FACTOR PATHWAY INHIBITOR dGene PROTEASE INHIBITOR
56 rs7572123 2 198146381 198954774 SF3B1 SF3B1 23451 JAX-CKB E7107 E7107 E7107 chembl:CHEMBL4297278 113.61 27622333 SPLICING FACTOR 3B SUBUNIT 1 MskImpact,CarisMolecularIntelligence,Oncomine,FoundationOneGenes,Tempus CLINICALLY ACTIONABLE
56 rs7572123 2 198146381 198954774 HSPD1 HSPD1 3329 NCI CETRORELIX CETRORELIX CETRORELIX chembl:CHEMBL1200490 7.1 9805247 HEAT SHOCK PROTEIN FAMILY D (HSP60) MEMBER 1 GO DRUG RESISTANCE
56 rs7572123 2 198146381 198954774 HSPD1 Mitochondrial matrix protein P1 3329 TTD DiaPep-277 DiaPep-277 DIAPEP-277 chembl:CHEMBL4297934 7.1 HEAT SHOCK PROTEIN FAMILY D (HSP60) MEMBER 1 GO DRUG RESISTANCE
56 rs7572123 2 198146381 198954774 PLCL1 BE0001081 5334 DrugBank inhibitor DB01103 Quinacrine QUINACRINE chembl:CHEMBL7568 28.4 8469910,11207202,7573467,1860838,2551803 PHOSPHOLIPASE C LIKE 1 (INACTIVE) RussLampel,HopkinsGroom DRUGGABLE GENOME
62 rs13012716 2 237702992 237721142 ACKR3 57007 57007 GuideToPharmacology agonist 135649932 PLERIXAFOR PLERIXAFOR chembl:CHEMBL18442 11.36 ATYPICAL CHEMOKINE RECEPTOR 3 GO CELL SURFACE
65 rs28810495 3 39472295 39534742 RPSA RPSA 3921 NCI MITOXANTRONE MITOXANTRONE MITOXANTRONE chembl:CHEMBL58 0.55 8630412 NA NA NA
65 rs28810495 3 39472295 39534742 RPSA BE0002402 3921 DrugBank DB04985 Tigapotide TIGAPOTIDE chembl:CHEMBL3040192 11.36 16759641 NA NA NA
65 rs28810495 3 39472295 39534742 MOBP MOBP 4336 PharmGKB creatine creatine CREATINE chembl:CHEMBL283800 16.23 31624333 NA NA NA
66 rs73058498 3 45432423 45814094 LARS2 BE0000204 23395 DrugBank DB00149 Leucine LEUCINE chembl:CHEMBL291962 30.98 17407263,17144674,16774921,17095543,17378584 LEUCYL-TRNA SYNTHETASE 2, MITOCHONDRIAL HopkinsGroom,RussLampel DRUGGABLE GENOME
66 rs73058498 3 45432423 45814094 SACM1L SACM1L 22908 PharmGKB bupropion bupropion BUPROPION chembl:CHEMBL894 5.98 22041458 NA NA NA
66 rs73058498 3 45432423 45814094 LTF BE0000994 4057 DrugBank DB03485 alpha-D-Fucopyranose CHEMBL609880 chembl:CHEMBL609880 22.72 10592235,17139284,17016423 LACTOTRANSFERRIN Pharos TRANSCRIPTION FACTOR
66 rs73058498 3 45432423 45814094 LTF LTF 4057 NCI BACITRACIN BACITRACIN BACITRACIN chembl:CHEMBL1200558 2.84 12042436 LACTOTRANSFERRIN Pharos TRANSCRIPTION FACTOR
66 rs73058498 3 45432423 45814094 LTF BE0000994 4057 DrugBank DB03040 Nitrilotriacetic acid NITRILOTRIACETIC ACID chembl:CHEMBL1234848 7.57 10592235,17139284,17016423 LACTOTRANSFERRIN Pharos TRANSCRIPTION FACTOR
66 rs73058498 3 45432423 45814094 LTF Lactotransferrin 4057 TTD Talactoferrin Talactoferrin TALACTOFERRIN ALFA chembl:CHEMBL2108651 5.68 LACTOTRANSFERRIN Pharos TRANSCRIPTION FACTOR
66 rs73058498 3 45432423 45814094 LTF BE0000994 4057 DrugBank DB08439 Parecoxib PARECOXIB chembl:CHEMBL1206690 8.52 10592235 LACTOTRANSFERRIN Pharos TRANSCRIPTION FACTOR
66 rs73058498 3 45432423 45814094 LTF LTF 4057 NCI RESERPINE RESERPINE RESERPINE chembl:CHEMBL772 0.44 3608900 LACTOTRANSFERRIN Pharos TRANSCRIPTION FACTOR
66 rs73058498 3 45432423 45814094 LTF BE0000994 4057 DrugBank DB01811 3h-Indole-5,6-Diol CHEMBL92636 chembl:CHEMBL92636 22.72 10592235,17139284,17016423 LACTOTRANSFERRIN Pharos TRANSCRIPTION FACTOR
67 rs7428387;rs62260717;rs11710277 3 48564209 50793739 MAP4 BE0003475 4134 DrugBank DB01229 Paclitaxel PACLITAXEL chembl:CHEMBL428647 0.38 18068131 MICROTUBULE ASSOCIATED PROTEIN 4 Pharos KINASE
67 rs7428387;rs62260717;rs11710277 3 48564209 50793739 CDC25A CDC25A 993 DTC 3-(3-STIBONOPHENYL)PROPANOIC ACID 3-(3-STIBONOPHENYL)PROPANOIC ACID CHEMBL2057662 chembl:CHEMBL2057662 56.81 22705189 CELL DIVISION CYCLE 25A dGene,GO PROTEIN PHOSPHATASE
67 rs7428387;rs62260717;rs11710277 3 48564209 50793739 CAMP BE0004543 820 DrugBank DB02345 Selenocysteine SELENOCYSTEINE chembl:CHEMBL109962 113.61 10592235,17139284,17016423 CATHELICIDIN ANTIMICROBIAL PEPTIDE HingoraniCasas DRUGGABLE GENOME
67 rs7428387;rs62260717;rs11710277 3 48564209 50793739 UQCRC1 BE0001005 7384 DrugBank DB07778 (S)-famoxadone FAMOXADONE chembl:CHEMBL10118 2.27 10592235 UBIQUINOL-CYTOCHROME C REDUCTASE CORE PROTEIN I RussLampel DRUGGABLE GENOME
67 rs7428387;rs62260717;rs11710277 3 48564209 50793739 UQCRC1 BE0001005 7384 DrugBank DB07401 Azoxystrobin AZOXYSTROBIN chembl:CHEMBL230001 1.89 10592235 UBIQUINOL-CYTOCHROME C REDUCTASE CORE PROTEIN I RussLampel DRUGGABLE GENOME
67 rs7428387;rs62260717;rs11710277 3 48564209 50793739 UQCRC1 BE0001005 7384 DrugBank DB08690 Ubiquinone Q2 COENZYME Q2 chembl:CHEMBL1236595 2.27 10592235 UBIQUINOL-CYTOCHROME C REDUCTASE CORE PROTEIN I RussLampel DRUGGABLE GENOME
67 rs7428387;rs62260717;rs11710277 3 48564209 50793739 UQCRC1 BE0001005 7384 DrugBank DB08453 2-Nonyl-4-quinolinol 1-oxide CHEMBL1235570 chembl:CHEMBL1235570 2.27 10592235 UBIQUINOL-CYTOCHROME C REDUCTASE CORE PROTEIN I RussLampel DRUGGABLE GENOME
67 rs7428387;rs62260717;rs11710277 3 48564209 50793739 UQCRC1 BE0001005 7384 DrugBank DB04741 Myxothiazol MYXOTHIAZOL chembl:CHEMBL454568 22.72 10592235 UBIQUINOL-CYTOCHROME C REDUCTASE CORE PROTEIN I RussLampel DRUGGABLE GENOME
67 rs7428387;rs62260717;rs11710277 3 48564209 50793739 P4HTM PH4 54681 ChemblInteractions inhibitor CHEMBL3544988 DAPRODUSTAT DAPRODUSTAT chembl:CHEMBL3544988 7.1 PROLYL 4-HYDROXYLASE, TRANSMEMBRANE HingoraniCasas DRUGGABLE GENOME
67 rs7428387;rs62260717;rs11710277 3 48564209 50793739 P4HTM PH4 54681 ChemblInteractions inhibitor CHEMBL2338329 ROXADUSTAT ROXADUSTAT chembl:CHEMBL2338329 7.1 PROLYL 4-HYDROXYLASE, TRANSMEMBRANE HingoraniCasas DRUGGABLE GENOME
67 rs7428387;rs62260717;rs11710277 3 48564209 50793739 IMPDH2 IMPDH2 3615 DTC 6-CL-PRT-BIOTIN 6-CL-PRT-BIOTIN CHEMBL1683024 chembl:CHEMBL1683024 9.47 21295473 INOSINE MONOPHOSPHATE DEHYDROGENASE 2 HingoraniCasas,RussLampel,HopkinsGroom DRUGGABLE GENOME
67 rs7428387;rs62260717;rs11710277 3 48564209 50793739 IMPDH2 IMPD2 3615 ChemblInteractions inhibitor CHEMBL1456 MYCOPHENOLATE MOFETIL MYCOPHENOLATE MOFETIL chembl:CHEMBL1456 0.79 INOSINE MONOPHOSPHATE DEHYDROGENASE 2 HingoraniCasas,RussLampel,HopkinsGroom DRUGGABLE GENOME
67 rs7428387;rs62260717;rs11710277 3 48564209 50793739 IMPDH2 BE0000722 3615 DrugBank DB03070 Selenazole-4-carboxyamide-adenine dinucleotide CHEMBL451855 chembl:CHEMBL451855 14.2 17139284,17016423 INOSINE MONOPHOSPHATE DEHYDROGENASE 2 HingoraniCasas,RussLampel,HopkinsGroom DRUGGABLE GENOME
67 rs7428387;rs62260717;rs11710277 3 48564209 50793739 IMPDH2 IMPD2 3615 ChemblInteractions inhibitor CHEMBL866 MYCOPHENOLIC ACID MYCOPHENOLIC ACID chembl:CHEMBL866 0.59 INOSINE MONOPHOSPHATE DEHYDROGENASE 2 HingoraniCasas,RussLampel,HopkinsGroom DRUGGABLE GENOME
67 rs7428387;rs62260717;rs11710277 3 48564209 50793739 IMPDH2 3615 3615 GuideToPharmacology inhibitor 405067333 MERIMEPODIB MERIMEPODIB chembl:CHEMBL304087 4.73 INOSINE MONOPHOSPHATE DEHYDROGENASE 2 HingoraniCasas,RussLampel,HopkinsGroom DRUGGABLE GENOME
67 rs7428387;rs62260717;rs11710277 3 48564209 50793739 IMPDH2 BE0000722 3615 DrugBank DB04566 Inosinic Acid CHEMBL1207374 chembl:CHEMBL1207374 6.31 10592235,17139284,17016423 INOSINE MONOPHOSPHATE DEHYDROGENASE 2 HingoraniCasas,RussLampel,HopkinsGroom DRUGGABLE GENOME
67 rs7428387;rs62260717;rs11710277 3 48564209 50793739 IMPDH2 P12268 3615 TdgClinicalTrial AVN-944 AVN-944 AVN-944 chembl:CHEMBL3349001 2.37 INOSINE MONOPHOSPHATE DEHYDROGENASE 2 HingoraniCasas,RussLampel,HopkinsGroom DRUGGABLE GENOME
67 rs7428387;rs62260717;rs11710277 3 48564209 50793739 IMPDH2 3615 3615 GuideToPharmacology inhibitor 178103448 RIBAVIRIN RIBAVIRIN chembl:CHEMBL1643 0.86 INOSINE MONOPHOSPHATE DEHYDROGENASE 2 HingoraniCasas,RussLampel,HopkinsGroom DRUGGABLE GENOME
67 rs7428387;rs62260717;rs11710277 3 48564209 50793739 IMPDH2 IMPD2 3615 ChemblInteractions inhibitor CHEMBL1200955 MYCOPHENOLATE MOFETIL HYDROCHLORIDE MYCOPHENOLATE MOFETIL HYDROCHLORIDE chembl:CHEMBL1200955 2.37 INOSINE MONOPHOSPHATE DEHYDROGENASE 2 HingoraniCasas,RussLampel,HopkinsGroom DRUGGABLE GENOME
67 rs7428387;rs62260717;rs11710277 3 48564209 50793739 GPX1 BE0000816 2876 DrugBank cofactor DB00143 Glutathione GLUTATHIONE chembl:CHEMBL1543 5.34 2742004,16721761,15679624,17139284,17016423 GLUTATHIONE PEROXIDASE 1 HingoraniCasas,HopkinsGroom,RussLampel DRUGGABLE GENOME
67 rs7428387;rs62260717;rs11710277 3 48564209 50793739 GPX1 BE0000816 2876 DrugBank stimulator DB09061 Cannabidiol CANNABIDIOL chembl:CHEMBL190461 0.88 26264914 GLUTATHIONE PEROXIDASE 1 HingoraniCasas,HopkinsGroom,RussLampel DRUGGABLE GENOME
67 rs7428387;rs62260717;rs11710277 3 48564209 50793739 RHOA RHOA 387 PharmGKB pravastatin pravastatin PRAVASTATIN chembl:CHEMBL1144 0.63 23166513 RAS HOMOLOG FAMILY MEMBER A Pharos KINASE
67 rs7428387;rs62260717;rs11710277 3 48564209 50793739 RHOA BE0001190 387 DrugBank DB04315 Guanosine-5'-Diphosphate CHEMBL384759 chembl:CHEMBL384759 1.26 10592235,17139284,17016423 RAS HOMOLOG FAMILY MEMBER A Pharos KINASE
67 rs7428387;rs62260717;rs11710277 3 48564209 50793739 RHOA RHOA 387 DTC ROTTLERIN ROTTLERIN ROTTLERIN chembl:CHEMBL34241 1.89 22093759 RAS HOMOLOG FAMILY MEMBER A Pharos KINASE
67 rs7428387;rs62260717;rs11710277 3 48564209 50793739 RHOA RHOA 387 DTC CLAUSINE E CLAUSINE E CLAUSINE E chembl:CHEMBL235934 22.72 22093759 RAS HOMOLOG FAMILY MEMBER A Pharos KINASE
67 rs7428387;rs62260717;rs11710277 3 48564209 50793739 AMT BE0000010 275 DrugBank DB04789 5-methyltetrahydrofolic acid CHEMBL1221561 chembl:CHEMBL1221561 18.94 AMINOMETHYLTRANSFERASE HumanProteinAtlas ENZYME
67 rs7428387;rs62260717;rs11710277 3 48564209 50793739 AMT BE0000010 275 DrugBank cofactor DB00116 Tetrahydrofolic acid TETRAHYDROFOLATE chembl:CHEMBL2074655 6.89 15090517,17139284,17016423 AMINOMETHYLTRANSFERASE HumanProteinAtlas ENZYME
67 rs7428387;rs62260717;rs11710277 3 48564209 50793739 MST1R MST1R 4486 DTC ALSTERPAULLONE ALSTERPAULLONE ALSTERPAULLONE chembl:CHEMBL50894 0.04 MACROPHAGE STIMULATING 1 RECEPTOR GO,HumanProteinAtlas CELL SURFACE
67 rs7428387;rs62260717;rs11710277 3 48564209 50793739 MST1R PTK8 4486 ChemblInteractions inhibitor CHEMBL254760 MGCD-265 MGCD-265 chembl:CHEMBL254760 0.35 MACROPHAGE STIMULATING 1 RECEPTOR GO,HumanProteinAtlas CELL SURFACE
67 rs7428387;rs62260717;rs11710277 3 48564209 50793739 MST1R MST1R 4486 DTC AZD-1152-HQPA AZD-1152-HQPA AZD-1152-HQPA chembl:CHEMBL215152 0.1 MACROPHAGE STIMULATING 1 RECEPTOR GO,HumanProteinAtlas CELL SURFACE
67 rs7428387;rs62260717;rs11710277 3 48564209 50793739 MST1R MST1R 4486 DTC 681640 681640 CHEMBL379975 chembl:CHEMBL379975 0.05 MACROPHAGE STIMULATING 1 RECEPTOR GO,HumanProteinAtlas CELL SURFACE
67 rs7428387;rs62260717;rs11710277 3 48564209 50793739 MST1R RON 4486 TALC inhibitor MGCD265 MGCD265 GLESATINIB chembl:CHEMBL3989914 0.53 MACROPHAGE STIMULATING 1 RECEPTOR GO,HumanProteinAtlas CELL SURFACE
67 rs7428387;rs62260717;rs11710277 3 48564209 50793739 MST1R 4486 4486 GuideToPharmacology inhibitor 249565645 MK-2461 MK-2461 chembl:CHEMBL1822792 0.3 MACROPHAGE STIMULATING 1 RECEPTOR GO,HumanProteinAtlas CELL SURFACE
67 rs7428387;rs62260717;rs11710277 3 48564209 50793739 MST1R 4486 4486 GuideToPharmacology inhibitor 249565636 BMS-777607 BMS-777607 chembl:CHEMBL460702 0.35 MACROPHAGE STIMULATING 1 RECEPTOR GO,HumanProteinAtlas CELL SURFACE
67 rs7428387;rs62260717;rs11710277 3 48564209 50793739 MST1R 4486 4486 GuideToPharmacology inhibitor 363894135 MERESTINIB MERESTINIB chembl:CHEMBL3545307 0.26 MACROPHAGE STIMULATING 1 RECEPTOR GO,HumanProteinAtlas CELL SURFACE
67 rs7428387;rs62260717;rs11710277 3 48564209 50793739 MST1R PTK8 4486 ChemblInteractions inhibitor CHEMBL2323775 MK-8033 MK-8033 chembl:CHEMBL2323775 1.05 MACROPHAGE STIMULATING 1 RECEPTOR GO,HumanProteinAtlas CELL SURFACE
67 rs7428387;rs62260717;rs11710277 3 48564209 50793739 MST1R MST1R 4486 DTC TOZASERTIB TOZASERTIB TOZASERTIB chembl:CHEMBL572878 0.03 MACROPHAGE STIMULATING 1 RECEPTOR GO,HumanProteinAtlas CELL SURFACE
67 rs7428387;rs62260717;rs11710277 3 48564209 50793739 MST1R MST1R 4486 DTC CEDIRANIB CEDIRANIB CEDIRANIB chembl:CHEMBL491473 0.04 MACROPHAGE STIMULATING 1 RECEPTOR GO,HumanProteinAtlas CELL SURFACE
67 rs7428387;rs62260717;rs11710277 3 48564209 50793739 MST1R RON 4486 TALC inhibitor FORETINIB FORETINIB FORETINIB chembl:CHEMBL1230609 0.15 MACROPHAGE STIMULATING 1 RECEPTOR GO,HumanProteinAtlas CELL SURFACE
67 rs7428387;rs62260717;rs11710277 3 48564209 50793739 MST1R MST1R 4486 DTC BMS-754807 BMS-754807 BMS-754807 chembl:CHEMBL575448 0.32 19778024 MACROPHAGE STIMULATING 1 RECEPTOR GO,HumanProteinAtlas CELL SURFACE
67 rs7428387;rs62260717;rs11710277 3 48564209 50793739 GNAT1 BE0003945 2779 DrugBank DB02994 Cacodylic acid CACODYLIC ACID chembl:CHEMBL1231644 37.87 10592235,17139284,17016423 G PROTEIN SUBUNIT ALPHA TRANSDUCIN 1 Pharos G PROTEIN COUPLED RECEPTOR
67 rs7428387;rs62260717;rs11710277 3 48564209 50793739 HYAL2 HYAL2 8692 NCI DEXAMETHASONE DEXAMETHASONE DEXAMETHASONE chembl:CHEMBL384467 0.66 212383 HYALURONOGLUCOSAMINIDASE 2 HingoraniCasas DRUGGABLE GENOME
67 rs7428387;rs62260717;rs11710277 3 48564209 50793739 CACNA2D2 KIAA0558 9254 ChemblInteractions modulator CHEMBL2103836 IMAGABALIN IMAGABALIN chembl:CHEMBL2103836 0.16 CALCIUM VOLTAGE-GATED CHANNEL AUXILIARY SUBUNIT ALPHA2DELTA 2 IDG,Pharos ION CHANNEL
67 rs7428387;rs62260717;rs11710277 3 48564209 50793739 CACNA2D2 KIAA0558 9254 ChemblInteractions modulator CHEMBL940 GABAPENTIN GABAPENTIN chembl:CHEMBL940 1.18 CALCIUM VOLTAGE-GATED CHANNEL AUXILIARY SUBUNIT ALPHA2DELTA 2 IDG,Pharos ION CHANNEL
67 rs7428387;rs62260717;rs11710277 3 48564209 50793739 CACNA2D2 Q9NY47 9254 TdgClinicalTrial BUDIODARONE BUDIODARONE BUDIODARONE chembl:CHEMBL2105631 1.01 CALCIUM VOLTAGE-GATED CHANNEL AUXILIARY SUBUNIT ALPHA2DELTA 2 IDG,Pharos ION CHANNEL
67 rs7428387;rs62260717;rs11710277 3 48564209 50793739 CACNA2D2 KIAA0558 9254 ChemblInteractions blocker CHEMBL1200382 BEPRIDIL HYDROCHLORIDE BEPRIDIL HYDROCHLORIDE chembl:CHEMBL1200382 0.16 CALCIUM VOLTAGE-GATED CHANNEL AUXILIARY SUBUNIT ALPHA2DELTA 2 IDG,Pharos ION CHANNEL
67 rs7428387;rs62260717;rs11710277 3 48564209 50793739 CACNA2D2 KIAA0558 9254 ChemblInteractions modulator CHEMBL593430 ATAGABALIN ATAGABALIN chembl:CHEMBL593430 0.16 CALCIUM VOLTAGE-GATED CHANNEL AUXILIARY SUBUNIT ALPHA2DELTA 2 IDG,Pharos ION CHANNEL
67 rs7428387;rs62260717;rs11710277 3 48564209 50793739 CACNA2D2 KIAA0558 9254 ChemblInteractions modulator CHEMBL1059 PREGABALIN PREGABALIN chembl:CHEMBL1059 0.16 CALCIUM VOLTAGE-GATED CHANNEL AUXILIARY SUBUNIT ALPHA2DELTA 2 IDG,Pharos ION CHANNEL
67 rs7428387;rs62260717;rs11710277 3 48564209 50793739 CACNA2D2 BE0002396 9254 DrugBank inhibitor DB01244 Bepridil BEPRIDIL chembl:CHEMBL1008 0.76 1281221,7565636 CALCIUM VOLTAGE-GATED CHANNEL AUXILIARY SUBUNIT ALPHA2DELTA 2 IDG,Pharos ION CHANNEL
67 rs7428387;rs62260717;rs11710277 3 48564209 50793739 CACNA2D2 KIAA0558 9254 ChemblInteractions modulator CHEMBL3545257 MIROGABALIN BESYLATE MIROGABALIN BESYLATE chembl:CHEMBL3545257 2.03 CALCIUM VOLTAGE-GATED CHANNEL AUXILIARY SUBUNIT ALPHA2DELTA 2 IDG,Pharos ION CHANNEL
67 rs7428387;rs62260717;rs11710277 3 48564209 50793739 CACNA2D2 Q9NY47 9254 TdgClinicalTrial XP13512 XP13512 GABAPENTIN ENACARBIL chembl:CHEMBL1628502 0.32 CALCIUM VOLTAGE-GATED CHANNEL AUXILIARY SUBUNIT ALPHA2DELTA 2 IDG,Pharos ION CHANNEL
67 rs7428387;rs62260717;rs11710277 3 48564209 50793739 CACNA2D2 BE0002396 9254 DrugBank inhibitor DB00270 Isradipine ISRADIPINE chembl:CHEMBL1648 1.22 18974361,1281221 CALCIUM VOLTAGE-GATED CHANNEL AUXILIARY SUBUNIT ALPHA2DELTA 2 IDG,Pharos ION CHANNEL
67 rs7428387;rs62260717;rs11710277 3 48564209 50793739 CACNA2D2 Q9NY47 9254 TdgClinicalTrial SAFINAMIDE SAFINAMIDE SAFINAMIDE chembl:CHEMBL396778 0.27 CALCIUM VOLTAGE-GATED CHANNEL AUXILIARY SUBUNIT ALPHA2DELTA 2 IDG,Pharos ION CHANNEL
67 rs7428387;rs62260717;rs11710277 3 48564209 50793739 CACNA2D2 BE0002396 9254 DrugBank inhibitor DB01054 Nitrendipine NITRENDIPINE chembl:CHEMBL475534 0.62 18974361 CALCIUM VOLTAGE-GATED CHANNEL AUXILIARY SUBUNIT ALPHA2DELTA 2 IDG,Pharos ION CHANNEL
67 rs7428387;rs62260717;rs11710277 3 48564209 50793739 CACNA2D2 BE0002396 9254 DrugBank inhibitor DB01023 Felodipine FELODIPINE chembl:CHEMBL1480 0.58 18974361,1281221 CALCIUM VOLTAGE-GATED CHANNEL AUXILIARY SUBUNIT ALPHA2DELTA 2 IDG,Pharos ION CHANNEL
67 rs7428387;rs62260717;rs11710277 3 48564209 50793739 CISH CISH 1154 NCI EPO EPO EPOETIN ALFA chembl:CHEMBL1201565 5.98 12396724 NA NA NA
67 rs7428387;rs62260717;rs11710277 3 48564209 50793739 MAPKAPK3 BE0004064 7867 DrugBank DB07728 2-[2-(2-FLUOROPHENYL)PYRIDIN-4-YL]-1,5,6,7-TETRAHYDRO-4H-PYRROLO[3,2-C]PYRIDIN-4-ONE CHEMBL226471 chembl:CHEMBL226471 18.94 10592235 MITOGEN-ACTIVATED PROTEIN KINASE-ACTIVATED PROTEIN KINASE 3 dGene,Pharos,HopkinsGroom KINASE
67 rs7428387;rs62260717;rs11710277 3 48564209 50793739 MAPKAPK3 BE0004064 7867 DrugBank DB08358 2-(2-QUINOLIN-3-YLPYRIDIN-4-YL)-1,5,6,7-TETRAHYDRO-4H-PYRROLO[3,2-C]PYRIDIN-4-ONE CHEMBL226403 chembl:CHEMBL226403 18.94 10592235 MITOGEN-ACTIVATED PROTEIN KINASE-ACTIVATED PROTEIN KINASE 3 dGene,Pharos,HopkinsGroom KINASE
67 rs7428387;rs62260717;rs11710277 3 48564209 50793739 MAPKAPK3 MAPKAPK3 7867 DTC LAUROGUADINE LAUROGUADINE LAUROGUADINE chembl:CHEMBL1980715 0.68 MITOGEN-ACTIVATED PROTEIN KINASE-ACTIVATED PROTEIN KINASE 3 dGene,Pharos,HopkinsGroom KINASE
67 rs7428387;rs62260717;rs11710277 3 48564209 50793739 ALAS1 BE0002158 211 DrugBank cofactor DB00114 Pyridoxal phosphate PYRIDOXAL PHOSPHATE chembl:CHEMBL82202 4.92 12699240,12191993,15251194,17469798,15840827 5'-AMINOLEVULINATE SYNTHASE 1 Pharos ENZYME
67 rs7428387;rs62260717;rs11710277 3 48564209 50793739 ALAS1 BE0000409 211 DrugBank substrate DB00145 Glycine GLYCINE chembl:CHEMBL773 2.58 17578005,17469798 5'-AMINOLEVULINATE SYNTHASE 1 Pharos ENZYME
67 rs7428387;rs62260717;rs11710277 3 48564209 50793739 TLR9 Q9NR96 54106 TdgClinicalTrial PF-3512676 PF-3512676 AGATOLIMOD chembl:CHEMBL2103792 10.02 TOLL LIKE RECEPTOR 9 HingoraniCasas,HingoraniCasas DRUGGABLE GENOME
67 rs7428387;rs62260717;rs11710277 3 48564209 50793739 TLR9 Toll-like receptor 9 54106 TTD IMO-2055 IMO-2055 EMD-1201081 chembl:CHEMBL4297993 3.34 TOLL LIKE RECEPTOR 9 HingoraniCasas,HingoraniCasas DRUGGABLE GENOME
67 rs7428387;rs62260717;rs11710277 3 48564209 50793739 TLR9 TLR9 54106 DTC CHLOROQUINE CHLOROQUINE CHLOROQUINE chembl:CHEMBL76 1.57 19949061 TOLL LIKE RECEPTOR 9 HingoraniCasas,HingoraniCasas DRUGGABLE GENOME
67 rs7428387;rs62260717;rs11710277 3 48564209 50793739 TLR9 TLR9 54106 DTC CID 100335 CID 100335 CHEMBL1520346 chembl:CHEMBL1520346 0.67 TOLL LIKE RECEPTOR 9 HingoraniCasas,HingoraniCasas DRUGGABLE GENOME
67 rs7428387;rs62260717;rs11710277 3 48564209 50793739 TLR9 TLR9 54106 DTC DEMETHOXYCURCUMIN DEMETHOXYCURCUMIN DEMETHOXYCURCUMIN chembl:CHEMBL179512 0.56 TOLL LIKE RECEPTOR 9 HingoraniCasas,HingoraniCasas DRUGGABLE GENOME
67 rs7428387;rs62260717;rs11710277 3 48564209 50793739 TLR9 TLR9 54106 ChemblInteractions antagonist CHEMBL1690 HYDROXYCHLOROQUINE SULFATE HYDROXYCHLOROQUINE SULFATE chembl:CHEMBL1690 1.67 TOLL LIKE RECEPTOR 9 HingoraniCasas,HingoraniCasas DRUGGABLE GENOME
67 rs7428387;rs62260717;rs11710277 3 48564209 50793739 TLR9 Toll-like receptor 9 54106 TTD Litenimod Litenimod LITENIMOD chembl:CHEMBL2108298 3.34 TOLL LIKE RECEPTOR 9 HingoraniCasas,HingoraniCasas DRUGGABLE GENOME
67 rs7428387;rs62260717;rs11710277 3 48564209 50793739 TLR9 Toll-like receptor 9 54106 TTD IMO-2125 IMO-2125 TILSOTOLIMOD chembl:CHEMBL4297838 3.34 TOLL LIKE RECEPTOR 9 HingoraniCasas,HingoraniCasas DRUGGABLE GENOME
67 rs7428387;rs62260717;rs11710277 3 48564209 50793739 TLR9 TLR9 54106 DTC THIOMERSAL THIOMERSAL THIMEROSAL chembl:CHEMBL508338 0.13 TOLL LIKE RECEPTOR 9 HingoraniCasas,HingoraniCasas DRUGGABLE GENOME
67 rs7428387;rs62260717;rs11710277 3 48564209 50793739 TLR9 TLR9 54106 DTC NSC-228155 NSC-228155 CHEMBL505670 chembl:CHEMBL505670 0.1 TOLL LIKE RECEPTOR 9 HingoraniCasas,HingoraniCasas DRUGGABLE GENOME
67 rs7428387;rs62260717;rs11710277 3 48564209 50793739 TLR9 BE0001171 54106 DrugBank antagonist DB01611 Hydroxychloroquine HYDROXYCHLOROQUINE chembl:CHEMBL1535 1.39 14579285,18220957 TOLL LIKE RECEPTOR 9 HingoraniCasas,HingoraniCasas DRUGGABLE GENOME
67 rs7428387;rs62260717;rs11710277 3 48564209 50793739 TLR9 TLR9 54106 DTC NSC-95397 NSC-95397 CHEMBL429095 chembl:CHEMBL429095 0.07 TOLL LIKE RECEPTOR 9 HingoraniCasas,HingoraniCasas DRUGGABLE GENOME
67 rs7428387;rs62260717;rs11710277 3 48564209 50793739 TLR9 BE0001171 54106 DrugBank DB05475 Golotimod GOLOTIMOD chembl:CHEMBL2103812 0.67 TOLL LIKE RECEPTOR 9 HingoraniCasas,HingoraniCasas DRUGGABLE GENOME
67 rs7428387;rs62260717;rs11710277 3 48564209 50793739 TLR9 TLR9 54106 DTC ALEXIDINE HYDROCHLORIDE ALEXIDINE HYDROCHLORIDE ALEXIDINE HYDROCHLORIDE chembl:CHEMBL1487183 0.2 TOLL LIKE RECEPTOR 9 HingoraniCasas,HingoraniCasas DRUGGABLE GENOME
67 rs7428387;rs62260717;rs11710277 3 48564209 50793739 TLR9 TLR9 54106 ChemblInteractions agonist CHEMBL2103793 AGATOLIMOD SODIUM AGATOLIMOD SODIUM chembl:CHEMBL2103793 3.34 TOLL LIKE RECEPTOR 9 HingoraniCasas,HingoraniCasas DRUGGABLE GENOME
67 rs7428387;rs62260717;rs11710277 3 48564209 50793739 TLR9 Toll-like receptor 9 54106 TTD MGN-1703 MGN-1703 LEFITOLIMOD chembl:CHEMBL4297776 3.34 TOLL LIKE RECEPTOR 9 HingoraniCasas,HingoraniCasas DRUGGABLE GENOME
67 rs7428387;rs62260717;rs11710277 3 48564209 50793739 TLR9 Toll-like receptor 9 54106 TTD GNKG-168 GNKG-168 GNKG-168 chembl:CHEMBL4297962 3.34 TOLL LIKE RECEPTOR 9 HingoraniCasas,HingoraniCasas DRUGGABLE GENOME
68 rs10933 3 52217088 53175017 PARP3 ADPRT3 10039 ChemblInteractions inhibitor CHEMBL506871 VELIPARIB VELIPARIB chembl:CHEMBL506871 0.81 POLY(ADP-RIBOSE) POLYMERASE FAMILY MEMBER 3 GuideToPharmacology,Pharos ENZYME
68 rs10933 3 52217088 53175017 PARP3 BE0004049 10039 DrugBank DB08058 4-[3-(1,4-diazepan-1-ylcarbonyl)-4-fluorobenzyl]phthalazin-1(2H)-one CHEMBL380648 chembl:CHEMBL380648 16.23 10592235 POLY(ADP-RIBOSE) POLYMERASE FAMILY MEMBER 3 GuideToPharmacology,Pharos ENZYME
68 rs10933 3 52217088 53175017 PARP3 BE0004049 10039 DrugBank DB08348 N~2~,N~2~-DIMETHYL-N~1~-(6-OXO-5,6-DIHYDROPHENANTHRIDIN-2-YL)GLYCINAMIDE PJ34 chembl:CHEMBL372303 5.41 10592235 POLY(ADP-RIBOSE) POLYMERASE FAMILY MEMBER 3 GuideToPharmacology,Pharos ENZYME
68 rs10933 3 52217088 53175017 PARP3 ADPRT3 10039 ChemblInteractions inhibitor CHEMBL3833368 RUCAPARIB CAMSYLATE RUCAPARIB CAMSYLATE chembl:CHEMBL3833368 2.71 POLY(ADP-RIBOSE) POLYMERASE FAMILY MEMBER 3 GuideToPharmacology,Pharos ENZYME
68 rs10933 3 52217088 53175017 PARP3 ADPRT3 10039 ChemblInteractions inhibitor CHEMBL521686 OLAPARIB OLAPARIB chembl:CHEMBL521686 0.81 POLY(ADP-RIBOSE) POLYMERASE FAMILY MEMBER 3 GuideToPharmacology,Pharos ENZYME
68 rs10933 3 52217088 53175017 PARP3 PARP3 10039 PharmGKB rucaparib rucaparib RUCAPARIB chembl:CHEMBL1173055 0.74 POLY(ADP-RIBOSE) POLYMERASE FAMILY MEMBER 3 GuideToPharmacology,Pharos ENZYME
68 rs10933 3 52217088 53175017 PARP3 BE0004049 10039 DrugBank DB07677 2-methyl-3,5,7,8-tetrahydro-4H-thiopyrano[4,3-d]pyrimidin-4-one CHEMBL483348 chembl:CHEMBL483348 16.23 10592235 POLY(ADP-RIBOSE) POLYMERASE FAMILY MEMBER 3 GuideToPharmacology,Pharos ENZYME
68 rs10933 3 52217088 53175017 BAP1 BAP1 8314 CIViC SUNITINIB SUNITINIB SUNITINIB chembl:CHEMBL535 0.44 27751729 BRCA1 ASSOCIATED PROTEIN 1 HumanProteinAtlas,GuideToPharmacology,Pharos ENZYME
68 rs10933 3 52217088 53175017 BAP1 BAP1 8314 CIViC VORINOSTAT VORINOSTAT VORINOSTAT chembl:CHEMBL98 0.4 22038994 BRCA1 ASSOCIATED PROTEIN 1 HumanProteinAtlas,GuideToPharmacology,Pharos ENZYME
68 rs10933 3 52217088 53175017 BAP1 BAP1 8314 CIViC EVEROLIMUS EVEROLIMUS EVEROLIMUS chembl:CHEMBL1908360 0.46 27751729 BRCA1 ASSOCIATED PROTEIN 1 HumanProteinAtlas,GuideToPharmacology,Pharos ENZYME
68 rs10933 3 52217088 53175017 TNNC1 Troponin C 7134 TTD Levosimendan Levosimendan LEVOSIMENDAN chembl:CHEMBL2051955 14.2 TROPONIN C1, SLOW SKELETAL AND CARDIAC TYPE HingoraniCasas DRUGGABLE GENOME
68 rs10933 3 52217088 53175017 TNNC1 BE0001024 7134 DrugBank DB04513 N-(6-Aminohexyl)-5-Chloro-1-Naphthalenesulfonamide CHEMBL41631 chembl:CHEMBL41631 3.79 10592235 TROPONIN C1, SLOW SKELETAL AND CARDIAC TYPE HingoraniCasas DRUGGABLE GENOME
68 rs10933 3 52217088 53175017 TNNC1 BE0001024 7134 DrugBank DB00831 Trifluoperazine TRIFLUOPERAZINE chembl:CHEMBL422 0.55 10592235,9525919 TROPONIN C1, SLOW SKELETAL AND CARDIAC TYPE HingoraniCasas DRUGGABLE GENOME
68 rs10933 3 52217088 53175017 TNNC1 BE0001024 7134 DrugBank stimulator DB01375 Aluminium monostearate CHEMBL3185220 chembl:CHEMBL3185220 2.84 11752352 TROPONIN C1, SLOW SKELETAL AND CARDIAC TYPE HingoraniCasas DRUGGABLE GENOME
68 rs10933 3 52217088 53175017 NISCH BE0003580 11188 DrugBank agonist DB09242 Moxonidine MOXONIDINE chembl:CHEMBL19236 14.2 8380858,7791087 NISCHARIN Pharos KINASE
68 rs10933 3 52217088 53175017 NISCH BE0003580 11188 DrugBank agonist DB00697 Tizanidine TIZANIDINE chembl:CHEMBL1079 12.62 18602099,26962521 NISCHARIN Pharos KINASE
68 rs10933 3 52217088 53175017 NISCH BE0003580 11188 DrugBank agonist DB08838 Agmatine AGMATINE chembl:CHEMBL58343 5.41 7906055 NISCHARIN Pharos KINASE
68 rs10933 3 52217088 53175017 PBRM1 PBRM1 55193 DTC ALPRAZOLAM ALPRAZOLAM ALPRAZOLAM chembl:CHEMBL661 0.42 22137933 POLYBROMO 1 CarisMolecularIntelligence,Tempus,FoundationOneGenes,MskImpact CLINICALLY ACTIONABLE
68 rs10933 3 52217088 53175017 PBRM1 PBRM1 55193 CIViC ATEZOLIZUMAB ATEZOLIZUMAB ATEZOLIZUMAB chembl:CHEMBL3707227 0.97 29301960 POLYBROMO 1 CarisMolecularIntelligence,Tempus,FoundationOneGenes,MskImpact CLINICALLY ACTIONABLE
68 rs10933 3 52217088 53175017 PBRM1 PBRM1 55193 CIViC NIVOLUMAB NIVOLUMAB NIVOLUMAB chembl:CHEMBL2108738 1.26 29301960,31486842 POLYBROMO 1 CarisMolecularIntelligence,Tempus,FoundationOneGenes,MskImpact CLINICALLY ACTIONABLE
68 rs10933 3 52217088 53175017 PBRM1 PBRM1 55193 CIViC IPILIMUMAB IPILIMUMAB IPILIMUMAB chembl:CHEMBL1789844 2.52 29301960 POLYBROMO 1 CarisMolecularIntelligence,Tempus,FoundationOneGenes,MskImpact CLINICALLY ACTIONABLE
68 rs10933 3 52217088 53175017 PBRM1 PBRM1 55193 DTC TRIAZOLAM TRIAZOLAM TRIAZOLAM chembl:CHEMBL646 0.42 22137933 POLYBROMO 1 CarisMolecularIntelligence,Tempus,FoundationOneGenes,MskImpact CLINICALLY ACTIONABLE
68 rs10933 3 52217088 53175017 PBRM1 PBRM1 55193 CIViC PEMBROLIZUMAB PEMBROLIZUMAB PEMBROLIZUMAB chembl:CHEMBL3137343 0.57 29301960 POLYBROMO 1 CarisMolecularIntelligence,Tempus,FoundationOneGenes,MskImpact CLINICALLY ACTIONABLE
68 rs10933 3 52217088 53175017 GNL3 GNL3 26354 PharmGKB epirubicin epirubicin EPIRUBICIN chembl:CHEMBL417 0.63 NA NA NA
68 rs10933 3 52217088 53175017 PRKCD PRKCD 5580 DTC [3H]-PHORBOL 12,13-DIBUTYRATE [3H]-PHORBOL 12,13-DIBUTYRATE CHEMBL27768 chembl:CHEMBL27768 0.63 24794745 PROTEIN KINASE C DELTA RussLampel,HingoraniCasas,HopkinsGroom DRUGGABLE GENOME
68 rs10933 3 52217088 53175017 PRKCD PRKCD 5580 DTC GO-6976 GO-6976 GO-6976 chembl:CHEMBL302449 0.04 PROTEIN KINASE C DELTA RussLampel,HingoraniCasas,HopkinsGroom DRUGGABLE GENOME
68 rs10933 3 52217088 53175017 PRKCD 5580 5580 GuideToPharmacology inhibitor 178101947 RUBOXISTAURIN RUBOXISTAURIN chembl:CHEMBL91829 0.23 PROTEIN KINASE C DELTA RussLampel,HingoraniCasas,HopkinsGroom DRUGGABLE GENOME
68 rs10933 3 52217088 53175017 PRKCD PRKCD 5580 DTC ENOXOLONE ENOXOLONE ENOXOLONE chembl:CHEMBL230006 0.32 24461294 PROTEIN KINASE C DELTA RussLampel,HingoraniCasas,HopkinsGroom DRUGGABLE GENOME
68 rs10933 3 52217088 53175017 PRKCD Q05655 5580 TdgClinicalTrial KAI-9803 KAI-9803 DELCASERTIB chembl:CHEMBL2107872 4.73 PROTEIN KINASE C DELTA RussLampel,HingoraniCasas,HopkinsGroom DRUGGABLE GENOME
68 rs10933 3 52217088 53175017 PRKCD 5580 5580 GuideToPharmacology inhibitor 249565822 BALANOL BALANOL chembl:CHEMBL60254 0.11 PROTEIN KINASE C DELTA RussLampel,HingoraniCasas,HopkinsGroom DRUGGABLE GENOME
68 rs10933 3 52217088 53175017 PRKCD PRKCD 5580 DTC TETRADECANOYL PHORBOL ACETATE TETRADECANOYL PHORBOL ACETATE TETRADECANOYL PHORBOL ACETATE chembl:CHEMBL502495 3.16 20121237 PROTEIN KINASE C DELTA RussLampel,HingoraniCasas,HopkinsGroom DRUGGABLE GENOME
68 rs10933 3 52217088 53175017 PRKCD BE0002417 5580 DrugBank DB04376 13-Acetylphorbol CHEMBL1235429 chembl:CHEMBL1235429 3.16 10592235 PROTEIN KINASE C DELTA RussLampel,HingoraniCasas,HopkinsGroom DRUGGABLE GENOME
68 rs10933 3 52217088 53175017 PRKCD PRKCD 5580 DTC DIMETHYLADENINE DIMETHYLADENINE DIMETHYLADENINE chembl:CHEMBL407391 0.18 PROTEIN KINASE C DELTA RussLampel,HingoraniCasas,HopkinsGroom DRUGGABLE GENOME
68 rs10933 3 52217088 53175017 PRKCD 5580 5580 GuideToPharmacology inhibitor 249565590 7-HYDROXYSTAUROSPORINE CHEMBL1236539 chembl:CHEMBL1236539 0.12 PROTEIN KINASE C DELTA RussLampel,HingoraniCasas,HopkinsGroom DRUGGABLE GENOME
68 rs10933 3 52217088 53175017 PRKCD PRKCD 5580 DTC PHORBOL MYRISTATE ACETATE PHORBOL MYRISTATE ACETATE PHORBOL MYRISTATE ACETATE chembl:CHEMBL279115 0.63 24794745 PROTEIN KINASE C DELTA RussLampel,HingoraniCasas,HopkinsGroom DRUGGABLE GENOME
68 rs10933 3 52217088 53175017 PRKCD 5580 5580 GuideToPharmacology inhibitor 178102320 ENZASTAURIN ENZASTAURIN chembl:CHEMBL300138 0.1 PROTEIN KINASE C DELTA RussLampel,HingoraniCasas,HopkinsGroom DRUGGABLE GENOME
77 rs7649597;rs80348822;rs13315867;rs35124509 3 87792853 90503193 HTR1F BE0000460 3355 DrugBank agonist DB00669 Sumatriptan SUMATRIPTAN chembl:CHEMBL128 1.26 10367177,18723285,12110114,11015308,15178373,10073743,11752352,10225363 5-HYDROXYTRYPTAMINE RECEPTOR 1F HingoraniCasas,HopkinsGroom,RussLampel DRUGGABLE GENOME
77 rs7649597;rs80348822;rs13315867;rs35124509 3 87792853 90503193 HTR1F BE0000460 3355 DrugBank agonist DB00216 Eletriptan ELETRIPTAN chembl:CHEMBL1510 1.58 11834243,15185063,10193663 5-HYDROXYTRYPTAMINE RECEPTOR 1F HingoraniCasas,HopkinsGroom,RussLampel DRUGGABLE GENOME
77 rs7649597;rs80348822;rs13315867;rs35124509 3 87792853 90503193 HTR1F 3355 3355 GuideToPharmacology agonist 135651366 ZOLMITRIPTAN ZOLMITRIPTAN chembl:CHEMBL1185 2.52 5-HYDROXYTRYPTAMINE RECEPTOR 1F HingoraniCasas,HopkinsGroom,RussLampel DRUGGABLE GENOME
77 rs7649597;rs80348822;rs13315867;rs35124509 3 87792853 90503193 HTR1F HTR1EL 3355 ChemblInteractions agonist CHEMBL1200521 ALMOTRIPTAN MALATE ALMOTRIPTAN MALATE chembl:CHEMBL1200521 0.63 5-HYDROXYTRYPTAMINE RECEPTOR 1F HingoraniCasas,HopkinsGroom,RussLampel DRUGGABLE GENOME
77 rs7649597;rs80348822;rs13315867;rs35124509 3 87792853 90503193 HTR1F P30939 3355 TdgClinicalTrial NARATRIPTAN NARATRIPTAN NARATRIPTAN chembl:CHEMBL1278 4.17 5-HYDROXYTRYPTAMINE RECEPTOR 1F HingoraniCasas,HopkinsGroom,RussLampel DRUGGABLE GENOME
77 rs7649597;rs80348822;rs13315867;rs35124509 3 87792853 90503193 HTR1F 3355 3355 GuideToPharmacology agonist 135649836 5-MEO-DMT 5-MEO-DMT chembl:CHEMBL7257 0.32 5-HYDROXYTRYPTAMINE RECEPTOR 1F HingoraniCasas,HopkinsGroom,RussLampel DRUGGABLE GENOME
77 rs7649597;rs80348822;rs13315867;rs35124509 3 87792853 90503193 HTR1F BE0000460 3355 DrugBank binder DB06148 Mianserin MIANSERIN chembl:CHEMBL6437 0.07 5-HYDROXYTRYPTAMINE RECEPTOR 1F HingoraniCasas,HopkinsGroom,RussLampel DRUGGABLE GENOME
77 rs7649597;rs80348822;rs13315867;rs35124509 3 87792853 90503193 HTR1F 3355 3355 GuideToPharmacology agonist 178100757 LASMIDITAN LASMIDITAN chembl:CHEMBL3039520 11.36 5-HYDROXYTRYPTAMINE RECEPTOR 1F HingoraniCasas,HopkinsGroom,RussLampel DRUGGABLE GENOME
77 rs7649597;rs80348822;rs13315867;rs35124509 3 87792853 90503193 HTR1F 3355 3355 GuideToPharmacology agonist 178100756 BRL-54443 CHEMBL1256797 chembl:CHEMBL1256797 0.47 5-HYDROXYTRYPTAMINE RECEPTOR 1F HingoraniCasas,HopkinsGroom,RussLampel DRUGGABLE GENOME
77 rs7649597;rs80348822;rs13315867;rs35124509 3 87792853 90503193 HTR1F 3355 3355 GuideToPharmacology antagonist 135650581 METERGOLINE METERGOLINE chembl:CHEMBL19215 0.1 5-HYDROXYTRYPTAMINE RECEPTOR 1F HingoraniCasas,HopkinsGroom,RussLampel DRUGGABLE GENOME
77 rs7649597;rs80348822;rs13315867;rs35124509 3 87792853 90503193 HTR1F 3355 3355 GuideToPharmacology agonist 135651413 5-HYDROXYTRYPTAMINE SEROTONIN chembl:CHEMBL39 0.08 5-HYDROXYTRYPTAMINE RECEPTOR 1F HingoraniCasas,HopkinsGroom,RussLampel DRUGGABLE GENOME
77 rs7649597;rs80348822;rs13315867;rs35124509 3 87792853 90503193 HTR1F 3355 3355 GuideToPharmacology agonist 135649864 8-OH-DPAT 8-OH-DPAT chembl:CHEMBL56 0.17 5-HYDROXYTRYPTAMINE RECEPTOR 1F HingoraniCasas,HopkinsGroom,RussLampel DRUGGABLE GENOME
77 rs7649597;rs80348822;rs13315867;rs35124509 3 87792853 90503193 HTR1F BE0000460 3355 DrugBank agonist DB00696 Ergotamine ERGOTAMINE chembl:CHEMBL442 0.33 12525272 5-HYDROXYTRYPTAMINE RECEPTOR 1F HingoraniCasas,HopkinsGroom,RussLampel DRUGGABLE GENOME
77 rs7649597;rs80348822;rs13315867;rs35124509 3 87792853 90503193 HTR1F 3355 3355 GuideToPharmacology agonist 135650023 BRL-15572 BRL-15,572 chembl:CHEMBL534232 0.21 5-HYDROXYTRYPTAMINE RECEPTOR 1F HingoraniCasas,HopkinsGroom,RussLampel DRUGGABLE GENOME
77 rs7649597;rs80348822;rs13315867;rs35124509 3 87792853 90503193 HTR1F 3355 3355 GuideToPharmacology agonist 135650207 DONITRIPTAN DONITRIPTAN chembl:CHEMBL1742428 0.21 5-HYDROXYTRYPTAMINE RECEPTOR 1F HingoraniCasas,HopkinsGroom,RussLampel DRUGGABLE GENOME
77 rs7649597;rs80348822;rs13315867;rs35124509 3 87792853 90503193 HTR1F 3355 3355 GuideToPharmacology antagonist 135651037 SERTINDOLE SERTINDOLE chembl:CHEMBL12713 0.1 5-HYDROXYTRYPTAMINE RECEPTOR 1F HingoraniCasas,HopkinsGroom,RussLampel DRUGGABLE GENOME
77 rs7649597;rs80348822;rs13315867;rs35124509 3 87792853 90503193 HTR1F 3355 3355 GuideToPharmacology antagonist 135652727 YOHIMBINE YOHIMBINE chembl:CHEMBL15245 0.1 5-HYDROXYTRYPTAMINE RECEPTOR 1F HingoraniCasas,HopkinsGroom,RussLampel DRUGGABLE GENOME
77 rs7649597;rs80348822;rs13315867;rs35124509 3 87792853 90503193 HTR1F 5-HT 1F receptor 3355 TTD LY-334370 LY-334370 CHEMBL101690 chembl:CHEMBL101690 1.89 5-HYDROXYTRYPTAMINE RECEPTOR 1F HingoraniCasas,HopkinsGroom,RussLampel DRUGGABLE GENOME
77 rs7649597;rs80348822;rs13315867;rs35124509 3 87792853 90503193 HTR1F 3355 3355 GuideToPharmacology agonist 135650905 RIZATRIPTAN RIZATRIPTAN chembl:CHEMBL905 2.65 5-HYDROXYTRYPTAMINE RECEPTOR 1F HingoraniCasas,HopkinsGroom,RussLampel DRUGGABLE GENOME
77 rs7649597;rs80348822;rs13315867;rs35124509 3 87792853 90503193 HTR1F 3355 3355 GuideToPharmacology agonist 135651331 XANOMELINE XANOMELINE chembl:CHEMBL21536 0.13 5-HYDROXYTRYPTAMINE RECEPTOR 1F HingoraniCasas,HopkinsGroom,RussLampel DRUGGABLE GENOME
77 rs7649597;rs80348822;rs13315867;rs35124509 3 87792853 90503193 HTR1F HTR1EL 3355 ChemblInteractions agonist CHEMBL1201003 ELETRIPTAN HYDROBROMIDE ELETRIPTAN HYDROBROMIDE chembl:CHEMBL1201003 0.63 5-HYDROXYTRYPTAMINE RECEPTOR 1F HingoraniCasas,HopkinsGroom,RussLampel DRUGGABLE GENOME
77 rs7649597;rs80348822;rs13315867;rs35124509 3 87792853 90503193 HTR1F 3355 3355 GuideToPharmacology antagonist 135650591 METHYLERGONOVINE METHYLERGONOVINE chembl:CHEMBL1201356 0.17 5-HYDROXYTRYPTAMINE RECEPTOR 1F HingoraniCasas,HopkinsGroom,RussLampel DRUGGABLE GENOME
77 rs7649597;rs80348822;rs13315867;rs35124509 3 87792853 90503193 HTR1F 3355 3355 GuideToPharmacology antagonist 135650596 METHYSERGIDE METHYSERGIDE chembl:CHEMBL485253 0.33 5-HYDROXYTRYPTAMINE RECEPTOR 1F HingoraniCasas,HopkinsGroom,RussLampel DRUGGABLE GENOME
77 rs7649597;rs80348822;rs13315867;rs35124509 3 87792853 90503193 HTR1F 3355 3355 GuideToPharmacology agonist 135651581 TRYPTAMINE TRYPTAMINE chembl:CHEMBL6640 0.16 5-HYDROXYTRYPTAMINE RECEPTOR 1F HingoraniCasas,HopkinsGroom,RussLampel DRUGGABLE GENOME
77 rs7649597;rs80348822;rs13315867;rs35124509 3 87792853 90503193 HTR1F 3355 3355 GuideToPharmacology agonist 135650182 DIHYDROERGOTAMINE DIHYDROERGOTAMINE chembl:CHEMBL1732 0.19 5-HYDROXYTRYPTAMINE RECEPTOR 1F HingoraniCasas,HopkinsGroom,RussLampel DRUGGABLE GENOME
77 rs7649597;rs80348822;rs13315867;rs35124509 3 87792853 90503193 EPHA3 Ephrin type-A receptor 3 2042 TTD KB-004 KB-004 KB-004 chembl:CHEMBL2109398 11.36 EPH RECEPTOR A3 HingoraniCasas,RussLampel,HopkinsGroom DRUGGABLE GENOME
77 rs7649597;rs80348822;rs13315867;rs35124509 3 87792853 90503193 EPHA3 2042 2042 GuideToPharmacology inhibitor 363894214 SITRAVATINIB SITRAVATINIB chembl:CHEMBL3989926 0.87 EPH RECEPTOR A3 HingoraniCasas,RussLampel,HopkinsGroom DRUGGABLE GENOME
77 rs7649597;rs80348822;rs13315867;rs35124509 3 87792853 90503193 EPHA3 ETK 2042 ChemblInteractions inhibitor CHEMBL24828 VANDETANIB VANDETANIB chembl:CHEMBL24828 0.21 EPH RECEPTOR A3 HingoraniCasas,RussLampel,HopkinsGroom DRUGGABLE GENOME
78 rs62266110 3 93505756 94246319 PROS1 PROS1 5627 FDA Lusutrombopag Lusutrombopag LUSUTROMBOPAG chembl:CHEMBL2107831 2.71 PROTEIN S HingoraniCasas DRUGGABLE GENOME
78 rs62266110 3 93505756 94246319 PROS1 BE0000943 5627 DrugBank agonist DB09332 Kappadione MENADIOL SODIUM DIPHOSPHATE chembl:CHEMBL3989728 1.16 PROTEIN S HingoraniCasas DRUGGABLE GENOME
78 rs62266110 3 93505756 94246319 PROS1 PROS1 5627 PharmGKB avatrombopag avatrombopag AVATROMBOPAG chembl:CHEMBL2103883 1.8 PROTEIN S HingoraniCasas DRUGGABLE GENOME
81 rs730899 3 114686884 115144685 DRD3 1814 1814 GuideToPharmacology antagonist 135650243 ETICLOPRIDE ETICLOPRIDE chembl:CHEMBL8946 0.09 DOPAMINE RECEPTOR D3 HingoraniCasas,RussLampel,HopkinsGroom DRUGGABLE GENOME
81 rs730899 3 114686884 115144685 DRD3 DRD3 1814 ChemblInteractions inverse agonist CHEMBL1200986 HALOPERIDOL DECANOATE HALOPERIDOL DECANOATE chembl:CHEMBL1200986 0.14 DOPAMINE RECEPTOR D3 HingoraniCasas,RussLampel,HopkinsGroom DRUGGABLE GENOME
81 rs730899 3 114686884 115144685 DRD3 DRD3 1814 ChemblInteractions agonist CHEMBL1275 PERGOLIDE MESYLATE PERGOLIDE MESYLATE chembl:CHEMBL1275 0.16 DOPAMINE RECEPTOR D3 HingoraniCasas,RussLampel,HopkinsGroom DRUGGABLE GENOME
81 rs730899 3 114686884 115144685 DRD3 DRD3 1814 ChemblInteractions agonist CHEMBL1009 LEVODOPA LEVODOPA chembl:CHEMBL1009 0.14 DOPAMINE RECEPTOR D3 HingoraniCasas,RussLampel,HopkinsGroom DRUGGABLE GENOME
81 rs730899 3 114686884 115144685 DRD3 Dopamine D3 receptor 1814 TTD Cariprazine Cariprazine CARIPRAZINE chembl:CHEMBL2028019 0.4 DOPAMINE RECEPTOR D3 HingoraniCasas,RussLampel,HopkinsGroom DRUGGABLE GENOME
81 rs730899 3 114686884 115144685 DRD3 1814 1814 GuideToPharmacology agonist 135650871 QUINELORANE QUINELORANE chembl:CHEMBL155731 0.19 DOPAMINE RECEPTOR D3 HingoraniCasas,RussLampel,HopkinsGroom DRUGGABLE GENOME
81 rs730899 3 114686884 115144685 DRD3 P35462 1814 TEND COCAINE COCAINE COCAINE chembl:CHEMBL370805 0.04 DOPAMINE RECEPTOR D3 HingoraniCasas,RussLampel,HopkinsGroom DRUGGABLE GENOME
81 rs730899 3 114686884 115144685 DRD3 P35462 1814 TdgClinicalTrial AMISULPRIDE AMISULPRIDE AMISULPRIDE chembl:CHEMBL243712 0.31 DOPAMINE RECEPTOR D3 HingoraniCasas,RussLampel,HopkinsGroom DRUGGABLE GENOME
81 rs730899 3 114686884 115144685 DRD3 BE0000581 1814 DrugBank antagonist DB06216 Asenapine ASENAPINE chembl:CHEMBL3187365 0.13 21658377,18308814,21655346 DOPAMINE RECEPTOR D3 HingoraniCasas,RussLampel,HopkinsGroom DRUGGABLE GENOME
81 rs730899 3 114686884 115144685 DRD3 BE0000581 1814 DrugBank antagonist DB00391 Sulpiride SULPIRIDE chembl:CHEMBL26 0.28 18973551,19795811 DOPAMINE RECEPTOR D3 HingoraniCasas,RussLampel,HopkinsGroom DRUGGABLE GENOME
81 rs730899 3 114686884 115144685 DRD3 BE0000581 1814 DrugBank agonist DB01200 Bromocriptine BROMOCRIPTINE chembl:CHEMBL493 0.09 18691132,10641988 DOPAMINE RECEPTOR D3 HingoraniCasas,RussLampel,HopkinsGroom DRUGGABLE GENOME
81 rs730899 3 114686884 115144685 DRD3 BE0000581 1814 DrugBank antagonist DB00490 Buspirone BUSPIRONE chembl:CHEMBL49 0.11 26535760 DOPAMINE RECEPTOR D3 HingoraniCasas,RussLampel,HopkinsGroom DRUGGABLE GENOME
81 rs730899 3 114686884 115144685 DRD3 BE0000581 1814 DrugBank agonist DB05271 Rotigotine ROTIGOTINE chembl:CHEMBL1303 0.4 18691132 DOPAMINE RECEPTOR D3 HingoraniCasas,RussLampel,HopkinsGroom DRUGGABLE GENOME
81 rs730899 3 114686884 115144685 DRD3 BE0000581 1814 DrugBank antagonist DB00409 Remoxipride REMOXIPRIDE chembl:CHEMBL22242 0.11 11325388 DOPAMINE RECEPTOR D3 HingoraniCasas,RussLampel,HopkinsGroom DRUGGABLE GENOME
81 rs730899 3 114686884 115144685 DRD3 DRD3 1814 DTC QUINPIROLE QUINPIROLE QUINPIROLE chembl:CHEMBL240773 0.17 21536445 DOPAMINE RECEPTOR D3 HingoraniCasas,RussLampel,HopkinsGroom DRUGGABLE GENOME
81 rs730899 3 114686884 115144685 DRD3 1814 1814 GuideToPharmacology antagonist 135650825 PIMOZIDE PIMOZIDE chembl:CHEMBL1423 0.07 DOPAMINE RECEPTOR D3 HingoraniCasas,RussLampel,HopkinsGroom DRUGGABLE GENOME
81 rs730899 3 114686884 115144685 DRD3 P35462 1814 TdgClinicalTrial ETILEVODOPA ETILEVODOPA ETILEVODOPA chembl:CHEMBL1823681 0.22 DOPAMINE RECEPTOR D3 HingoraniCasas,RussLampel,HopkinsGroom DRUGGABLE GENOME
81 rs730899 3 114686884 115144685 DRD3 DRD3 1814 ChemblInteractions antagonist CHEMBL1200916 THIORIDAZINE HYDROCHLORIDE THIORIDAZINE HYDROCHLORIDE chembl:CHEMBL1200916 0.04 DOPAMINE RECEPTOR D3 HingoraniCasas,RussLampel,HopkinsGroom DRUGGABLE GENOME
81 rs730899 3 114686884 115144685 DRD3 P35462 1814 TdgClinicalTrial ROPINIROL ROPINIROL ROPINIROLE chembl:CHEMBL589 1.12 DOPAMINE RECEPTOR D3 HingoraniCasas,RussLampel,HopkinsGroom DRUGGABLE GENOME
81 rs730899 3 114686884 115144685 DRD3 DRD3 1814 DTC NCG-C00093820-01 NCG-C00093820-01 CHEMBL544115 chembl:CHEMBL544115 0.11 DOPAMINE RECEPTOR D3 HingoraniCasas,RussLampel,HopkinsGroom DRUGGABLE GENOME
81 rs730899 3 114686884 115144685 DRD3 P35462 1814 TdgClinicalTrial PRAMIPEXOLE PRAMIPEXOLE PRAMIPEXOLE chembl:CHEMBL301265 1.57 DOPAMINE RECEPTOR D3 HingoraniCasas,RussLampel,HopkinsGroom DRUGGABLE GENOME
81 rs730899 3 114686884 115144685 DRD3 1814 1814 GuideToPharmacology antagonist 223365892 PEROSPIRONE PEROSPIRONE chembl:CHEMBL1472975 0.08 DOPAMINE RECEPTOR D3 HingoraniCasas,RussLampel,HopkinsGroom DRUGGABLE GENOME
81 rs730899 3 114686884 115144685 DRD3 DRD3 1814 ChemblInteractions agonist CHEMBL1200411 ROPINIROLE HYDROCHLORIDE ROPINIROLE HYDROCHLORIDE chembl:CHEMBL1200411 0.14 DOPAMINE RECEPTOR D3 HingoraniCasas,RussLampel,HopkinsGroom DRUGGABLE GENOME
81 rs730899 3 114686884 115144685 DRD3 DRD3 1814 DTC TALIPEXOLE HYDROCHLORIDE TALIPEXOLE HYDROCHLORIDE TALIPEXOLE HYDROCHLORIDE chembl:CHEMBL1504869 0.19 DOPAMINE RECEPTOR D3 HingoraniCasas,RussLampel,HopkinsGroom DRUGGABLE GENOME
81 rs730899 3 114686884 115144685 DRD3 DRD3 1814 ChemblInteractions antagonist CHEMBL1201155 LOXAPINE SUCCINATE LOXAPINE SUCCINATE chembl:CHEMBL1201155 0.09 DOPAMINE RECEPTOR D3 HingoraniCasas,RussLampel,HopkinsGroom DRUGGABLE GENOME
81 rs730899 3 114686884 115144685 DRD3 1814 1814 GuideToPharmacology agonist 135650525 LISURIDE LISURIDE chembl:CHEMBL157138 0.1 DOPAMINE RECEPTOR D3 HingoraniCasas,RussLampel,HopkinsGroom DRUGGABLE GENOME
81 rs730899 3 114686884 115144685 DRD3 DRD3 1814 ChemblInteractions agonist CHEMBL1616 APOMORPHINE HYDROCHLORIDE APOMORPHINE HYDROCHLORIDE chembl:CHEMBL1616 0.19 DOPAMINE RECEPTOR D3 HingoraniCasas,RussLampel,HopkinsGroom DRUGGABLE GENOME
81 rs730899 3 114686884 115144685 DRD3 1814 1814 GuideToPharmacology antagonist 135650880 RACLOPRIDE RACLOPRIDE chembl:CHEMBL8809 0.11 DOPAMINE RECEPTOR D3 HingoraniCasas,RussLampel,HopkinsGroom DRUGGABLE GENOME
81 rs730899 3 114686884 115144685 DRD3 BE0000581 1814 DrugBank binder DB00408 Loxapine LOXAPINE chembl:CHEMBL831 0.05 DOPAMINE RECEPTOR D3 HingoraniCasas,RussLampel,HopkinsGroom DRUGGABLE GENOME
81 rs730899 3 114686884 115144685 DRD3 1814 1814 GuideToPharmacology antagonist 135651064 SPIPERONE SPIPERONE chembl:CHEMBL267930 0.03 DOPAMINE RECEPTOR D3 HingoraniCasas,RussLampel,HopkinsGroom DRUGGABLE GENOME
81 rs730899 3 114686884 115144685 DRD3 BE0000581 1814 DrugBank antagonist DB09223 Blonanserin BLONANSERIN chembl:CHEMBL178803 0.37 20030420 DOPAMINE RECEPTOR D3 HingoraniCasas,RussLampel,HopkinsGroom DRUGGABLE GENOME
81 rs730899 3 114686884 115144685 DRD3 1814 1814 GuideToPharmacology antagonist 135650273 FLUPENTIXOL FLUPENTIXOL chembl:CHEMBL54661 0.06 DOPAMINE RECEPTOR D3 HingoraniCasas,RussLampel,HopkinsGroom DRUGGABLE GENOME
81 rs730899 3 114686884 115144685 DRD3 DRD3 1814 ChemblInteractions agonist CHEMBL2311030 ERGOLOID MESYLATES ERGOLOID MESYLATES chembl:CHEMBL2311030 0.05 DOPAMINE RECEPTOR D3 HingoraniCasas,RussLampel,HopkinsGroom DRUGGABLE GENOME
81 rs730899 3 114686884 115144685 DRD3 BE0000581 1814 DrugBank DB09286 Pipamperone PIPAMPERONE chembl:CHEMBL440294 0.05 DOPAMINE RECEPTOR D3 HingoraniCasas,RussLampel,HopkinsGroom DRUGGABLE GENOME
81 rs730899 3 114686884 115144685 DRD3 DRD3 1814 DTC SPD-128907 SPD-128907 CHEMBL1256778 chembl:CHEMBL1256778 0.56 DOPAMINE RECEPTOR D3 HingoraniCasas,RussLampel,HopkinsGroom DRUGGABLE GENOME
81 rs730899 3 114686884 115144685 DRD3 P35462 1814 TdgClinicalTrial MELEVODOPA MELEVODOPA MELEVODOPA chembl:CHEMBL1328898 0.08 DOPAMINE RECEPTOR D3 HingoraniCasas,RussLampel,HopkinsGroom DRUGGABLE GENOME
81 rs730899 3 114686884 115144685 DRD3 1814 1814 GuideToPharmacology agonist 135651480 DOPAMINE DOPAMINE chembl:CHEMBL59 0.05 DOPAMINE RECEPTOR D3 HingoraniCasas,RussLampel,HopkinsGroom DRUGGABLE GENOME
81 rs730899 3 114686884 115144685 DRD3 P35462 1814 TdgClinicalTrial METHOTRIMEPRAZINE METHOTRIMEPRAZINE LEVOMEPROMAZINE chembl:CHEMBL1764 0.13 DOPAMINE RECEPTOR D3 HingoraniCasas,RussLampel,HopkinsGroom DRUGGABLE GENOME
81 rs730899 3 114686884 115144685 DRD3 1814 1814 GuideToPharmacology antagonist 178103801 MESORIDAZINE MESORIDAZINE chembl:CHEMBL1088 0.07 DOPAMINE RECEPTOR D3 HingoraniCasas,RussLampel,HopkinsGroom DRUGGABLE GENOME
81 rs730899 3 114686884 115144685 DRD3 1814 1814 GuideToPharmacology agonist 135650930 ROXINDOLE ROXINDOLE chembl:CHEMBL431367 0.04 DOPAMINE RECEPTOR D3 HingoraniCasas,RussLampel,HopkinsGroom DRUGGABLE GENOME
81 rs730899 3 114686884 115144685 DRD3 DRD3 1814 DTC PRECLAMOL HYDROCHLORIDE PRECLAMOL HYDROCHLORIDE PRECLAMOL HYDROCHLORIDE chembl:CHEMBL1255842 0.56 DOPAMINE RECEPTOR D3 HingoraniCasas,RussLampel,HopkinsGroom DRUGGABLE GENOME
81 rs730899 3 114686884 115144685 DRD3 DRD3 1814 ChemblInteractions antagonist CHEMBL908 CHLORPROTHIXENE CHLORPROTHIXENE chembl:CHEMBL908 0.3 DOPAMINE RECEPTOR D3 HingoraniCasas,RussLampel,HopkinsGroom DRUGGABLE GENOME
81 rs730899 3 114686884 115144685 DRD3 P35462 1814 TdgClinicalTrial DEXPRAMIPEXOLE DEXPRAMIPEXOLE DEXPRAMIPEXOLE chembl:CHEMBL249420 0.19 DOPAMINE RECEPTOR D3 HingoraniCasas,RussLampel,HopkinsGroom DRUGGABLE GENOME
81 rs730899 3 114686884 115144685 DRD3 DRD3 1814 ChemblInteractions agonist CHEMBL1200503 BROMOCRIPTINE MESYLATE BROMOCRIPTINE MESYLATE chembl:CHEMBL1200503 0.08 DOPAMINE RECEPTOR D3 HingoraniCasas,RussLampel,HopkinsGroom DRUGGABLE GENOME
81 rs730899 3 114686884 115144685 DRD3 BE0000581 1814 DrugBank DB06477 Sumanirole SUMANIROLE chembl:CHEMBL419792 0.19 DOPAMINE RECEPTOR D3 HingoraniCasas,RussLampel,HopkinsGroom DRUGGABLE GENOME
81 rs730899 3 114686884 115144685 DRD3 BE0000581 1814 DrugBank antagonist DB04946 Iloperidone ILOPERIDONE chembl:CHEMBL14376 0.11 23545936 DOPAMINE RECEPTOR D3 HingoraniCasas,RussLampel,HopkinsGroom DRUGGABLE GENOME
81 rs730899 3 114686884 115144685 DRD3 DRD3 1814 ChemblInteractions agonist CHEMBL542257 PRAMIPEXOLE DIHYDROCHLORIDE PRAMIPEXOLE DIHYDROCHLORIDE chembl:CHEMBL542257 0.19 DOPAMINE RECEPTOR D3 HingoraniCasas,RussLampel,HopkinsGroom DRUGGABLE GENOME
81 rs730899 3 114686884 115144685 DRD3 DRD3 1814 ChemblInteractions antagonist CHEMBL1108 DROPERIDOL DROPERIDOL chembl:CHEMBL1108 0.08 DOPAMINE RECEPTOR D3 HingoraniCasas,RussLampel,HopkinsGroom DRUGGABLE GENOME
81 rs730899 3 114686884 115144685 DRD3 P35462 1814 TdgClinicalTrial PARDOPRUNOX PARDOPRUNOX PARDOPRUNOX chembl:CHEMBL2103832 0.24 DOPAMINE RECEPTOR D3 HingoraniCasas,RussLampel,HopkinsGroom DRUGGABLE GENOME
81 rs730899 3 114686884 115144685 DRD3 DRD3 1814 ChemblInteractions antagonist CHEMBL1201060 LOXAPINE HYDROCHLORIDE LOXAPINE HYDROCHLORIDE chembl:CHEMBL1201060 0.11 DOPAMINE RECEPTOR D3 HingoraniCasas,RussLampel,HopkinsGroom DRUGGABLE GENOME
81 rs730899 3 114686884 115144685 DRD3 1814 1814 GuideToPharmacology agonist 178103999 VILAZODONE VILAZODONE chembl:CHEMBL439849 0.08 DOPAMINE RECEPTOR D3 HingoraniCasas,RussLampel,HopkinsGroom DRUGGABLE GENOME
81 rs730899 3 114686884 115144685 DRD3 DRD3 1814 ChemblInteractions antagonist CHEMBL1113 AMOXAPINE AMOXAPINE chembl:CHEMBL1113 0.06 DOPAMINE RECEPTOR D3 HingoraniCasas,RussLampel,HopkinsGroom DRUGGABLE GENOME
81 rs730899 3 114686884 115144685 DRD3 DRD3 1814 ChemblInteractions modulator CHEMBL2024517 CARIPRAZINE HYDROCHLORIDE CARIPRAZINE HYDROCHLORIDE chembl:CHEMBL2024517 0.28 DOPAMINE RECEPTOR D3 HingoraniCasas,RussLampel,HopkinsGroom DRUGGABLE GENOME
81 rs730899 3 114686884 115144685 DRD3 BE0000581 1814 DrugBank ligand DB06454 Sarizotan SARIZOTAN chembl:CHEMBL220808 0.37 14767715 DOPAMINE RECEPTOR D3 HingoraniCasas,RussLampel,HopkinsGroom DRUGGABLE GENOME
81 rs730899 3 114686884 115144685 DRD3 P35462 1814 TEND ZIPRASIDONE ZIPRASIDONE ZIPRASIDONE chembl:CHEMBL708 0.08 DOPAMINE RECEPTOR D3 HingoraniCasas,RussLampel,HopkinsGroom DRUGGABLE GENOME
81 rs730899 3 114686884 115144685 DRD3 BE0000581 1814 DrugBank antagonist DB01184 Domperidone DOMPERIDONE chembl:CHEMBL219916 0.28 8301582 DOPAMINE RECEPTOR D3 HingoraniCasas,RussLampel,HopkinsGroom DRUGGABLE GENOME
81 rs730899 3 114686884 115144685 DRD3 DRD3 1814 ChemblInteractions agonist CHEMBL2146110 SARIZOTAN HYDROCHLORIDE SARIZOTAN HYDROCHLORIDE chembl:CHEMBL2146110 0.14 DOPAMINE RECEPTOR D3 HingoraniCasas,RussLampel,HopkinsGroom DRUGGABLE GENOME
81 rs730899 3 114686884 115144685 DRD3 DRD3 1814 ChemblInteractions antagonist CHEMBL479 THIORIDAZINE THIORIDAZINE chembl:CHEMBL479 0.03 DOPAMINE RECEPTOR D3 HingoraniCasas,RussLampel,HopkinsGroom DRUGGABLE GENOME
81 rs730899 3 114686884 115144685 DRD3 BE0000581 1814 DrugBank agonist DB09014 Captodiame CAPTODIAME chembl:CHEMBL2110809 0.37 23863923 DOPAMINE RECEPTOR D3 HingoraniCasas,RussLampel,HopkinsGroom DRUGGABLE GENOME
81 rs730899 3 114686884 115144685 DRD3 1814 1814 GuideToPharmacology agonist 135650809 PERGOLIDE PERGOLIDE chembl:CHEMBL531 0.16 DOPAMINE RECEPTOR D3 HingoraniCasas,RussLampel,HopkinsGroom DRUGGABLE GENOME
81 rs730899 3 114686884 115144685 DRD3 1814 1814 GuideToPharmacology agonist 135650833 PIRIBEDIL PIRIBEDIL chembl:CHEMBL1371770 0.14 DOPAMINE RECEPTOR D3 HingoraniCasas,RussLampel,HopkinsGroom DRUGGABLE GENOME
81 rs730899 3 114686884 115144685 DRD3 BE0000581 1814 DrugBank inhibitor DB00477 Chlorpromazine CHLORPROMAZINE chembl:CHEMBL71 0.06 8301582 DOPAMINE RECEPTOR D3 HingoraniCasas,RussLampel,HopkinsGroom DRUGGABLE GENOME
81 rs730899 3 114686884 115144685 DRD3 DRD3 1814 ChemblInteractions antagonist CHEMBL1710 TRIFLUOPERAZINE HYDROCHLORIDE TRIFLUOPERAZINE HYDROCHLORIDE chembl:CHEMBL1710 0.05 DOPAMINE RECEPTOR D3 HingoraniCasas,RussLampel,HopkinsGroom DRUGGABLE GENOME
81 rs730899 3 114686884 115144685 DRD3 BE0000581 1814 DrugBank agonist DB09289 Tianeptine TIANEPTINE chembl:CHEMBL1289110 0.28 11981225 DOPAMINE RECEPTOR D3 HingoraniCasas,RussLampel,HopkinsGroom DRUGGABLE GENOME
81 rs730899 3 114686884 115144685 DRD3 DRD3 1814 PharmGKB duloxetine duloxetine DULOXETINE chembl:CHEMBL1175 0.05 22249355 DOPAMINE RECEPTOR D3 HingoraniCasas,RussLampel,HopkinsGroom DRUGGABLE GENOME
81 rs730899 3 114686884 115144685 DRD3 1814 1814 GuideToPharmacology antagonist 135650707 NEMONAPRIDE NEMONAPRIDE chembl:CHEMBL20734 0.14 DOPAMINE RECEPTOR D3 HingoraniCasas,RussLampel,HopkinsGroom DRUGGABLE GENOME
81 rs730899 3 114686884 115144685 DRD3 1814 1814 GuideToPharmacology antagonist 135650679 NAFADOTRIDE NAFADOTRIDE chembl:CHEMBL286252 0.19 DOPAMINE RECEPTOR D3 HingoraniCasas,RussLampel,HopkinsGroom DRUGGABLE GENOME
81 rs730899 3 114686884 115144685 DRD3 DRD3 1814 DTC SKF-89626 SKF-89626 CHEMBL284609 chembl:CHEMBL284609 0.07 DOPAMINE RECEPTOR D3 HingoraniCasas,RussLampel,HopkinsGroom DRUGGABLE GENOME
81 rs730899 3 114686884 115144685 DRD3 BE0000581 1814 DrugBank blocker DB13025 Tiapride TIAPRIDE chembl:CHEMBL84158 0.19 11520476 DOPAMINE RECEPTOR D3 HingoraniCasas,RussLampel,HopkinsGroom DRUGGABLE GENOME
81 rs730899 3 114686884 115144685 DRD3 DRD3 1814 DTC OLEOYL DOPAMINE OLEOYL DOPAMINE OLEOYL DOPAMINE chembl:CHEMBL250711 0.03 DOPAMINE RECEPTOR D3 HingoraniCasas,RussLampel,HopkinsGroom DRUGGABLE GENOME
81 rs730899 3 114686884 115144685 DRD3 DRD3 1814 DTC DOPAMINE HYDROCHLORIDE DOPAMINE HYDROCHLORIDE DOPAMINE HYDROCHLORIDE chembl:CHEMBL1557 0.06 DOPAMINE RECEPTOR D3 HingoraniCasas,RussLampel,HopkinsGroom DRUGGABLE GENOME
81 rs730899 3 114686884 115144685 DRD3 1814 1814 GuideToPharmacology antagonist 135651367 ZOTEPINE ZOTEPINE chembl:CHEMBL285802 0.04 DOPAMINE RECEPTOR D3 HingoraniCasas,RussLampel,HopkinsGroom DRUGGABLE GENOME
81 rs730899 3 114686884 115144685 DRD3 DRD3 1814 ChemblInteractions antagonist CHEMBL1201741 OLANZAPINE PAMOATE OLANZAPINE PAMOATE chembl:CHEMBL1201741 0.11 DOPAMINE RECEPTOR D3 HingoraniCasas,RussLampel,HopkinsGroom DRUGGABLE GENOME
81 rs730899 3 114686884 115144685 DRD3 DRD3 1814 DTC AGROCLAVINE AGROCLAVINE AGROCLAVINE chembl:CHEMBL449081 0.11 DOPAMINE RECEPTOR D3 HingoraniCasas,RussLampel,HopkinsGroom DRUGGABLE GENOME
81 rs730899 3 114686884 115144685 DRD3 DRD3 1814 ChemblInteractions antagonist CHEMBL1200469 PROMAZINE HYDROCHLORIDE PROMAZINE HYDROCHLORIDE chembl:CHEMBL1200469 0.07 DOPAMINE RECEPTOR D3 HingoraniCasas,RussLampel,HopkinsGroom DRUGGABLE GENOME
81 rs730899 3 114686884 115144685 DRD3 Dopamine D3 receptor 1814 TTD ONC201 ONC201 ONC-201 chembl:CHEMBL4297310 0.11 DOPAMINE RECEPTOR D3 HingoraniCasas,RussLampel,HopkinsGroom DRUGGABLE GENOME
81 rs730899 3 114686884 115144685 DRD3 DRD3 1814 DTC A-77636 HCL A-77636 HCL CHEMBL1256876 chembl:CHEMBL1256876 0.14 DOPAMINE RECEPTOR D3 HingoraniCasas,RussLampel,HopkinsGroom DRUGGABLE GENOME
81 rs730899 3 114686884 115144685 DRD3 P35462 1814 TEND APOMORPHINE APOMORPHINE APOMORPHINE chembl:CHEMBL53 0.14 DOPAMINE RECEPTOR D3 HingoraniCasas,RussLampel,HopkinsGroom DRUGGABLE GENOME
81 rs730899 3 114686884 115144685 DRD3 BE0000581 1814 DrugBank partial agonist DB11274 Dihydro-alpha-ergocryptine DIHYDROERGOCRYPTINE chembl:CHEMBL1743263 0.28 14523624 DOPAMINE RECEPTOR D3 HingoraniCasas,RussLampel,HopkinsGroom DRUGGABLE GENOME
81 rs730899 3 114686884 115144685 DRD3 DRD3 1814 PharmGKB paroxetine paroxetine PAROXETINE chembl:CHEMBL490 0.03 22926616 DOPAMINE RECEPTOR D3 HingoraniCasas,RussLampel,HopkinsGroom DRUGGABLE GENOME
81 rs730899 3 114686884 115144685 DRD3 P35462 1814 TdgClinicalTrial BIFEPRUNOX BIFEPRUNOX BIFEPRUNOX chembl:CHEMBL218166 0.09 DOPAMINE RECEPTOR D3 HingoraniCasas,RussLampel,HopkinsGroom DRUGGABLE GENOME
81 rs730899 3 114686884 115144685 DRD3 DRD3 1814 DTC 6,7-ADTN HYDROBROMIDE 6,7-ADTN HYDROBROMIDE CHEMBL1255656 chembl:CHEMBL1255656 0.14 DOPAMINE RECEPTOR D3 HingoraniCasas,RussLampel,HopkinsGroom DRUGGABLE GENOME
81 rs730899 3 114686884 115144685 DRD3 1814 1814 GuideToPharmacology agonist 135652674 CABERGOLINE CABERGOLINE chembl:CHEMBL1201087 0.14 DOPAMINE RECEPTOR D3 HingoraniCasas,RussLampel,HopkinsGroom DRUGGABLE GENOME
81 rs730899 3 114686884 115144685 DRD3 DRD3 1814 ChemblInteractions inverse agonist CHEMBL2096643 HALOPERIDOL LACTATE HALOPERIDOL LACTATE chembl:CHEMBL2096643 0.14 DOPAMINE RECEPTOR D3 HingoraniCasas,RussLampel,HopkinsGroom DRUGGABLE GENOME
81 rs730899 3 114686884 115144685 DRD3 DRD3 1814 DTC SKF-75670 HYDROBROMIDE SKF-75670 HYDROBROMIDE CHEMBL1256698 chembl:CHEMBL1256698 0.19 DOPAMINE RECEPTOR D3 HingoraniCasas,RussLampel,HopkinsGroom DRUGGABLE GENOME
81 rs730899 3 114686884 115144685 DRD3 1814 1814 GuideToPharmacology agonist 135651246 TERGURIDE TERGURIDE chembl:CHEMBL73151 0.04 DOPAMINE RECEPTOR D3 HingoraniCasas,RussLampel,HopkinsGroom DRUGGABLE GENOME
81 rs730899 3 114686884 115144685 DRD3 DRD3 1814 ChemblInteractions antagonist CHEMBL1713 CHLORPROMAZINE HYDROCHLORIDE CHLORPROMAZINE HYDROCHLORIDE chembl:CHEMBL1713 0.03 DOPAMINE RECEPTOR D3 HingoraniCasas,RussLampel,HopkinsGroom DRUGGABLE GENOME
81 rs730899 3 114686884 115144685 DRD3 BE0000581 1814 DrugBank antagonist DB01267 Paliperidone PALIPERIDONE chembl:CHEMBL1621 0.08 7520908,7531353 DOPAMINE RECEPTOR D3 HingoraniCasas,RussLampel,HopkinsGroom DRUGGABLE GENOME
81 rs730899 3 114686884 115144685 DRD3 DRD3 1814 PharmGKB methylphenidate methylphenidate METHYLPHENIDATE chembl:CHEMBL796 0.02 23856854 DOPAMINE RECEPTOR D3 HingoraniCasas,RussLampel,HopkinsGroom DRUGGABLE GENOME
81 rs730899 3 114686884 115144685 DRD3 1814 1814 GuideToPharmacology antagonist 178103855 PROMAZINE PROMAZINE chembl:CHEMBL564 0.03 DOPAMINE RECEPTOR D3 HingoraniCasas,RussLampel,HopkinsGroom DRUGGABLE GENOME
83 rs4428180 3 133462807 133490334 TF Transferase unspecific 7018 TTD Ademetionine Ademetionine ADEMETIONINE chembl:CHEMBL1088977 0.47 TRANSFERRIN HingoraniCasas DRUGGABLE GENOME
83 rs4428180 3 133462807 133490334 TF BE0000510 7018 DrugBank DB14518 Aluminum acetate ALUMINUM ACETATE chembl:CHEMBL1201015 5.92 16139893,17629565,16301797,11327511 TRANSFERRIN HingoraniCasas DRUGGABLE GENOME
83 rs4428180 3 133462807 133490334 TF BE0000510 7018 DrugBank DB00677 Isoflurophate ISOFLUROPHATE chembl:CHEMBL1025 3.16 18930948 TRANSFERRIN HingoraniCasas DRUGGABLE GENOME
83 rs4428180 3 133462807 133490334 TF BE0000510 7018 DrugBank DB14501 Ferrous glycine sulfate FERROUS GLYCINE SULFATE chembl:CHEMBL3707208 0.73 21049900 TRANSFERRIN HingoraniCasas DRUGGABLE GENOME
83 rs4428180 3 133462807 133490334 TF BE0000510 7018 DrugBank DB14517 Aluminium phosphate ALUMINUM PHOSPHATE chembl:CHEMBL3833315 5.92 16139893,17629565,16301797,11327511 TRANSFERRIN HingoraniCasas DRUGGABLE GENOME
83 rs4428180 3 133462807 133490334 TF BE0000510 7018 DrugBank DB14491 Ferrous fumarate FERROUS FUMARATE chembl:CHEMBL1200640 0.73 21049900 TRANSFERRIN HingoraniCasas DRUGGABLE GENOME
83 rs4428180 3 133462807 133490334 TF BE0000510 7018 DrugBank DB11397 Dichlorvos DICHLORVOS chembl:CHEMBL167911 1.58 18930948 TRANSFERRIN HingoraniCasas DRUGGABLE GENOME
85 rs57946797;rs7639019;rs7635829;rs2279829 3 146269735 147328796 AGTR1 P30556 185 TdgClinicalTrial TASOSARTAN TASOSARTAN TASOSARTAN chembl:CHEMBL432162 5.01 ANGIOTENSIN II RECEPTOR TYPE 1 GO,dGene,GuideToPharmacology,HopkinsGroom G PROTEIN COUPLED RECEPTOR
85 rs57946797;rs7639019;rs7635829;rs2279829 3 146269735 147328796 AGTR1 BE0000062 185 DrugBank DB05739 CYT006-AngQb CYT006-ANGQB wikidata:Q5015001 0.37 ANGIOTENSIN II RECEPTOR TYPE 1 GO,dGene,GuideToPharmacology,HopkinsGroom G PROTEIN COUPLED RECEPTOR
85 rs57946797;rs7639019;rs7635829;rs2279829 3 146269735 147328796 AGTR1 Angiotensin II receptor type-1 185 TTD Losartan Losartan LOSARTAN chembl:CHEMBL191 2.1 ANGIOTENSIN II RECEPTOR TYPE 1 GO,dGene,GuideToPharmacology,HopkinsGroom G PROTEIN COUPLED RECEPTOR
85 rs57946797;rs7639019;rs7635829;rs2279829 3 146269735 147328796 AGTR1 AGTR1A 185 ChemblInteractions antagonist CHEMBL2103795 AZILSARTAN KAMEDOXOMIL AZILSARTAN KAMEDOXOMIL chembl:CHEMBL2103795 1.11 ANGIOTENSIN II RECEPTOR TYPE 1 GO,dGene,GuideToPharmacology,HopkinsGroom G PROTEIN COUPLED RECEPTOR
85 rs57946797;rs7639019;rs7635829;rs2279829 3 146269735 147328796 AGTR1 185 185 GuideToPharmacology antagonist 178103483 AZILSARTAN AZILSARTAN chembl:CHEMBL57242 4.46 ANGIOTENSIN II RECEPTOR TYPE 1 GO,dGene,GuideToPharmacology,HopkinsGroom G PROTEIN COUPLED RECEPTOR
85 rs57946797;rs7639019;rs7635829;rs2279829 3 146269735 147328796 AGTR1 Angiotensin II receptor type-1 185 TTD Valsartan Valsartan VALSARTAN chembl:CHEMBL1069 6.68 ANGIOTENSIN II RECEPTOR TYPE 1 GO,dGene,GuideToPharmacology,HopkinsGroom G PROTEIN COUPLED RECEPTOR
85 rs57946797;rs7639019;rs7635829;rs2279829 3 146269735 147328796 AGTR1 Angiotensin II receptor type-1 185 TTD Telmisartan Telmisartan TELMISARTAN chembl:CHEMBL1017 2.78 ANGIOTENSIN II RECEPTOR TYPE 1 GO,dGene,GuideToPharmacology,HopkinsGroom G PROTEIN COUPLED RECEPTOR
85 rs57946797;rs7639019;rs7635829;rs2279829 3 146269735 147328796 AGTR1 AGTR1 185 DTC DNDI1417132 DNDI1417132 CHEMBL1492017 chembl:CHEMBL1492017 0.19 ANGIOTENSIN II RECEPTOR TYPE 1 GO,dGene,GuideToPharmacology,HopkinsGroom G PROTEIN COUPLED RECEPTOR
85 rs57946797;rs7639019;rs7635829;rs2279829 3 146269735 147328796 AGTR1 AGTR1 185 DTC DNDI1417478 DNDI1417478 CHEMBL1972216 chembl:CHEMBL1972216 0.56 ANGIOTENSIN II RECEPTOR TYPE 1 GO,dGene,GuideToPharmacology,HopkinsGroom G PROTEIN COUPLED RECEPTOR
85 rs57946797;rs7639019;rs7635829;rs2279829 3 146269735 147328796 AGTR1 BE0000062 185 DrugBank antagonist DB00275 Olmesartan OLMESARTAN chembl:CHEMBL1516 6.13 17163232,11451212,16220064,11752352,16775509,12076183 ANGIOTENSIN II RECEPTOR TYPE 1 GO,dGene,GuideToPharmacology,HopkinsGroom G PROTEIN COUPLED RECEPTOR
85 rs57946797;rs7639019;rs7635829;rs2279829 3 146269735 147328796 AGTR1 Angiotensin II receptor type-1 185 TTD CL-329167 CL-329167 CL-329167 chembl:CHEMBL275875 1.11 ANGIOTENSIN II RECEPTOR TYPE 1 GO,dGene,GuideToPharmacology,HopkinsGroom G PROTEIN COUPLED RECEPTOR
85 rs57946797;rs7639019;rs7635829;rs2279829 3 146269735 147328796 AGTR1 P30556 185 TEND SAPRISARTAN SAPRISARTAN SAPRISARTAN chembl:CHEMBL305544 6.68 ANGIOTENSIN II RECEPTOR TYPE 1 GO,dGene,GuideToPharmacology,HopkinsGroom G PROTEIN COUPLED RECEPTOR
85 rs57946797;rs7639019;rs7635829;rs2279829 3 146269735 147328796 AGTR1 AGTR1 185 DTC 2-PYRIDYLCARBOXALDEHYDE P-BROMOBENZOYLHYDRAZONE 2-PYRIDYLCARBOXALDEHYDE P-BROMOBENZOYLHYDRAZONE CHEMBL400912 chembl:CHEMBL400912 1.11 ANGIOTENSIN II RECEPTOR TYPE 1 GO,dGene,GuideToPharmacology,HopkinsGroom G PROTEIN COUPLED RECEPTOR
85 rs57946797;rs7639019;rs7635829;rs2279829 3 146269735 147328796 AGTR1 AGTR1 185 DTC SJ000001592 SJ000001592 CHEMBL591834 chembl:CHEMBL591834 0.16 ANGIOTENSIN II RECEPTOR TYPE 1 GO,dGene,GuideToPharmacology,HopkinsGroom G PROTEIN COUPLED RECEPTOR
85 rs57946797;rs7639019;rs7635829;rs2279829 3 146269735 147328796 AGTR1 Angiotensin II receptor type-1 185 TTD YM-358 YM-358 CHEMBL347610 chembl:CHEMBL347610 1.11 ANGIOTENSIN II RECEPTOR TYPE 1 GO,dGene,GuideToPharmacology,HopkinsGroom G PROTEIN COUPLED RECEPTOR
85 rs57946797;rs7639019;rs7635829;rs2279829 3 146269735 147328796 AGTR1 Angiotensin II receptor type-1 185 TTD TAK-491 TAK-491 AZILSARTAN MEDOXOMIL chembl:CHEMBL2028661 1.11 ANGIOTENSIN II RECEPTOR TYPE 1 GO,dGene,GuideToPharmacology,HopkinsGroom G PROTEIN COUPLED RECEPTOR
85 rs57946797;rs7639019;rs7635829;rs2279829 3 146269735 147328796 AGTR1 AGTR1 185 DTC GNF-PF-2307 GNF-PF-2307 CHEMBL421088 chembl:CHEMBL421088 0.37 ANGIOTENSIN II RECEPTOR TYPE 1 GO,dGene,GuideToPharmacology,HopkinsGroom G PROTEIN COUPLED RECEPTOR
85 rs57946797;rs7639019;rs7635829;rs2279829 3 146269735 147328796 AGTR1 BE0000062 185 DrugBank antagonist DB00876 Eprosartan EPROSARTAN chembl:CHEMBL813 17.82 12782193,12540520,12517247,12766389,18093407,11752352,12927226,12184062,11320369,10856732,9602957 ANGIOTENSIN II RECEPTOR TYPE 1 GO,dGene,GuideToPharmacology,HopkinsGroom G PROTEIN COUPLED RECEPTOR
85 rs57946797;rs7639019;rs7635829;rs2279829 3 146269735 147328796 AGTR1 AGTR1A 185 ChemblInteractions antagonist CHEMBL539423 SPARSENTAN SPARSENTAN chembl:CHEMBL539423 1.11 ANGIOTENSIN II RECEPTOR TYPE 1 GO,dGene,GuideToPharmacology,HopkinsGroom G PROTEIN COUPLED RECEPTOR
85 rs57946797;rs7639019;rs7635829;rs2279829 3 146269735 147328796 AGTR1 AGTR1 185 NCI INDOMETHACIN INDOMETHACIN INDOMETHACIN chembl:CHEMBL6 0.05 9357777 ANGIOTENSIN II RECEPTOR TYPE 1 GO,dGene,GuideToPharmacology,HopkinsGroom G PROTEIN COUPLED RECEPTOR
85 rs57946797;rs7639019;rs7635829;rs2279829 3 146269735 147328796 AGTR1 AGTR1 185 DTC GNF-PF-3832 GNF-PF-3832 CHEMBL261693 chembl:CHEMBL261693 0.22 ANGIOTENSIN II RECEPTOR TYPE 1 GO,dGene,GuideToPharmacology,HopkinsGroom G PROTEIN COUPLED RECEPTOR
85 rs57946797;rs7639019;rs7635829;rs2279829 3 146269735 147328796 AGTR1 185 185 GuideToPharmacology antagonist 135650414 IRBESARTAN IRBESARTAN chembl:CHEMBL1513 1.76 ANGIOTENSIN II RECEPTOR TYPE 1 GO,dGene,GuideToPharmacology,HopkinsGroom G PROTEIN COUPLED RECEPTOR
85 rs57946797;rs7639019;rs7635829;rs2279829 3 146269735 147328796 AGTR1 AGTR1 185 NCI SALT SALT VOLANESORSEN SODIUM chembl:CHEMBL3544989 0.19 10100098 ANGIOTENSIN II RECEPTOR TYPE 1 GO,dGene,GuideToPharmacology,HopkinsGroom G PROTEIN COUPLED RECEPTOR
85 rs57946797;rs7639019;rs7635829;rs2279829 3 146269735 147328796 AGTR1 BE0000062 185 DrugBank antagonist DB09279 Fimasartan FIMASARTAN chembl:CHEMBL1951143 2.23 22864732 ANGIOTENSIN II RECEPTOR TYPE 1 GO,dGene,GuideToPharmacology,HopkinsGroom G PROTEIN COUPLED RECEPTOR
85 rs57946797;rs7639019;rs7635829;rs2279829 3 146269735 147328796 AGTR1 P30556 185 TEND FORASARTAN FORASARTAN FORASARTAN chembl:CHEMBL315021 8.91 ANGIOTENSIN II RECEPTOR TYPE 1 GO,dGene,GuideToPharmacology,HopkinsGroom G PROTEIN COUPLED RECEPTOR
85 rs57946797;rs7639019;rs7635829;rs2279829 3 146269735 147328796 AGTR1 AGTR1A 185 ChemblInteractions antagonist CHEMBL1200987 EPROSARTAN MESYLATE EPROSARTAN MESYLATE chembl:CHEMBL1200987 1.11 ANGIOTENSIN II RECEPTOR TYPE 1 GO,dGene,GuideToPharmacology,HopkinsGroom G PROTEIN COUPLED RECEPTOR
85 rs57946797;rs7639019;rs7635829;rs2279829 3 146269735 147328796 AGTR1 AGTR1 185 DTC DISULFIRAM DISULFIRAM DISULFIRAM chembl:CHEMBL964 0.03 ANGIOTENSIN II RECEPTOR TYPE 1 GO,dGene,GuideToPharmacology,HopkinsGroom G PROTEIN COUPLED RECEPTOR
85 rs57946797;rs7639019;rs7635829;rs2279829 3 146269735 147328796 AGTR1 AGTR1 185 NCI IDOXIFENE IDOXIFENE IDOXIFENE chembl:CHEMBL6318 0.56 11588112 ANGIOTENSIN II RECEPTOR TYPE 1 GO,dGene,GuideToPharmacology,HopkinsGroom G PROTEIN COUPLED RECEPTOR
85 rs57946797;rs7639019;rs7635829;rs2279829 3 146269735 147328796 AGTR1 Angiotensin II receptor type-1 185 TTD SARALASIN SARALASIN SARALASIN chembl:CHEMBL938 0.56 ANGIOTENSIN II RECEPTOR TYPE 1 GO,dGene,GuideToPharmacology,HopkinsGroom G PROTEIN COUPLED RECEPTOR
85 rs57946797;rs7639019;rs7635829;rs2279829 3 146269735 147328796 AGTR1 AGTR1A 185 ChemblInteractions antagonist CHEMBL1014 CANDESARTAN CILEXETIL CANDESARTAN CILEXETIL chembl:CHEMBL1014 0.19 ANGIOTENSIN II RECEPTOR TYPE 1 GO,dGene,GuideToPharmacology,HopkinsGroom G PROTEIN COUPLED RECEPTOR
85 rs57946797;rs7639019;rs7635829;rs2279829 3 146269735 147328796 AGTR1 Angiotensin II receptor type-1 185 TTD Pratosartan Pratosartan PRATOSARTAN chembl:CHEMBL41194 0.56 ANGIOTENSIN II RECEPTOR TYPE 1 GO,dGene,GuideToPharmacology,HopkinsGroom G PROTEIN COUPLED RECEPTOR
85 rs57946797;rs7639019;rs7635829;rs2279829 3 146269735 147328796 AGTR1 AGTR1 185 PharmGKB perindopril perindopril PERINDOPRIL chembl:CHEMBL1581 0.67 20712529,8952600 ANGIOTENSIN II RECEPTOR TYPE 1 GO,dGene,GuideToPharmacology,HopkinsGroom G PROTEIN COUPLED RECEPTOR
85 rs57946797;rs7639019;rs7635829;rs2279829 3 146269735 147328796 AGTR1 AGTR1 185 DTC SJ000113257 SJ000113257 CHEMBL528694 chembl:CHEMBL528694 0.08 ANGIOTENSIN II RECEPTOR TYPE 1 GO,dGene,GuideToPharmacology,HopkinsGroom G PROTEIN COUPLED RECEPTOR
85 rs57946797;rs7639019;rs7635829;rs2279829 3 146269735 147328796 AGTR1 AGTR1A 185 ChemblInteractions antagonist CHEMBL1200670 SARALASIN ACETATE SARALASIN ACETATE chembl:CHEMBL1200670 1.11 ANGIOTENSIN II RECEPTOR TYPE 1 GO,dGene,GuideToPharmacology,HopkinsGroom G PROTEIN COUPLED RECEPTOR
85 rs57946797;rs7639019;rs7635829;rs2279829 3 146269735 147328796 AGTR1 AGTR1A 185 ChemblInteractions antagonist CHEMBL1200692 OLMESARTAN MEDOXOMIL OLMESARTAN MEDOXOMIL chembl:CHEMBL1200692 0.56 ANGIOTENSIN II RECEPTOR TYPE 1 GO,dGene,GuideToPharmacology,HopkinsGroom G PROTEIN COUPLED RECEPTOR
85 rs57946797;rs7639019;rs7635829;rs2279829 3 146269735 147328796 AGTR1 AGTR1 185 DTC DNDI1417147 DNDI1417147 CHEMBL2094484 chembl:CHEMBL2094484 0.28 ANGIOTENSIN II RECEPTOR TYPE 1 GO,dGene,GuideToPharmacology,HopkinsGroom G PROTEIN COUPLED RECEPTOR
85 rs57946797;rs7639019;rs7635829;rs2279829 3 146269735 147328796 AGTR1 AGTR1 185 DTC DNDI1318925 DNDI1318925 CHEMBL1390716 chembl:CHEMBL1390716 0.19 ANGIOTENSIN II RECEPTOR TYPE 1 GO,dGene,GuideToPharmacology,HopkinsGroom G PROTEIN COUPLED RECEPTOR
85 rs57946797;rs7639019;rs7635829;rs2279829 3 146269735 147328796 AGTR1 AGTR1 185 DTC GNF-PF-2812 GNF-PF-2812 CHEMBL125044 chembl:CHEMBL125044 0.12 ANGIOTENSIN II RECEPTOR TYPE 1 GO,dGene,GuideToPharmacology,HopkinsGroom G PROTEIN COUPLED RECEPTOR
85 rs57946797;rs7639019;rs7635829;rs2279829 3 146269735 147328796 AGTR1 AGTR1 185 DTC DNDI1417411 DNDI1417411 CHEMBL1445650 chembl:CHEMBL1445650 0.37 ANGIOTENSIN II RECEPTOR TYPE 1 GO,dGene,GuideToPharmacology,HopkinsGroom G PROTEIN COUPLED RECEPTOR
85 rs57946797;rs7639019;rs7635829;rs2279829 3 146269735 147328796 AGTR1 AGTR1A 185 ChemblInteractions antagonist CHEMBL995 LOSARTAN POTASSIUM LOSARTAN POTASSIUM chembl:CHEMBL995 1.11 ANGIOTENSIN II RECEPTOR TYPE 1 GO,dGene,GuideToPharmacology,HopkinsGroom G PROTEIN COUPLED RECEPTOR
85 rs57946797;rs7639019;rs7635829;rs2279829 3 146269735 147328796 AGTR1 AGTR1 185 DTC HELENALIN HELENALIN HELENALIN chembl:CHEMBL338474 0.07 ANGIOTENSIN II RECEPTOR TYPE 1 GO,dGene,GuideToPharmacology,HopkinsGroom G PROTEIN COUPLED RECEPTOR
87 rs187357 3 153778760 154088411 DHX36 DHX36 170506 DTC MANOALIDE MANOALIDE MANOALIDE chembl:CHEMBL463914 56.81 22394195 NA NA NA
88 rs71627236;rs77683650 3 168694670 168969370 TERC TERC 7012 NCI AZIDOTHYMIDINE AZIDOTHYMIDINE ZIDOVUDINE chembl:CHEMBL129 1.78 11036953 NA NA NA
94 rs35771878 4 38577660 38716721 RFC1 RFC1 5981 ClearityFoundationClinicalTrial PRALATREXATE PRALATREXATE PRALATREXATE chembl:CHEMBL1201746 14.2 NA NA NA
96 rs781661 4 57709860 57907587 PPAT Amidophosphoribosyltransferase 5471 TTD Azathioprine Azathioprine AZATHIOPRINE chembl:CHEMBL1542 0.73 PHOSPHORIBOSYL PYROPHOSPHATE AMIDOTRANSFERASE RussLampel,HopkinsGroom,HingoraniCasas DRUGGABLE GENOME
96 rs781661 4 57709860 57907587 PPAT GPAT 5471 ChemblInteractions inhibitor CHEMBL1200400 AZATHIOPRINE SODIUM AZATHIOPRINE SODIUM chembl:CHEMBL1200400 9.47 PHOSPHORIBOSYL PYROPHOSPHATE AMIDOTRANSFERASE RussLampel,HopkinsGroom,HingoraniCasas DRUGGABLE GENOME
96 rs781661 4 57709860 57907587 PPAT GPAT 5471 ChemblInteractions inhibitor CHEMBL1200751 MERCAPTOPURINE HYDRATE MERCAPTOPURINE chembl:CHEMBL1200751 1.35 PHOSPHORIBOSYL PYROPHOSPHATE AMIDOTRANSFERASE RussLampel,HopkinsGroom,HingoraniCasas DRUGGABLE GENOME
96 rs781661 4 57709860 57907587 PPAT Amidophosphoribosyltransferase 5471 TTD Mercaptopurine Mercaptopurine MERCAPTOPURINE chembl:CHEMBL1425 1.05 PHOSPHORIBOSYL PYROPHOSPHATE AMIDOTRANSFERASE RussLampel,HopkinsGroom,HingoraniCasas DRUGGABLE GENOME
96 rs781661 4 57709860 57907587 PPAT BE0000374 5471 DrugBank substrate DB00130 L-Glutamine GLUTAMINE chembl:CHEMBL930 3.79 10387030 PHOSPHORIBOSYL PYROPHOSPHATE AMIDOTRANSFERASE RussLampel,HopkinsGroom,HingoraniCasas DRUGGABLE GENOME
96 rs781661 4 57709860 57907587 PAICS BE0002225 10606 DrugBank substrate DB00128 Aspartic acid ASPARTIC ACID chembl:CHEMBL274323 18.94 4772278,1842094,15641804 PHOSPHORIBOSYLAMINOIMIDAZOLE CARBOXYLASE AND PHOSPHORIBOSYLAMINOIMIDAZOLESUCCINOCARBOXAMIDE SYNTHASE Pharos ENZYME
99 rs13107325;rs13114343 4 102702364 103388441 NFKB1 NFKB1 4790 DTC SANGUINARIUM SANGUINARIUM SANGUINARIUM chembl:CHEMBL417799 0.02 NUCLEAR FACTOR KAPPA B SUBUNIT 1 Pharos KINASE
99 rs13107325;rs13114343 4 102702364 103388441 NFKB1 NFKB1 4790 DTC DYRENE DYRENE DYRENE chembl:CHEMBL464135 0.59 NUCLEAR FACTOR KAPPA B SUBUNIT 1 Pharos KINASE
99 rs13107325;rs13114343 4 102702364 103388441 NFKB1 NFKB1 4790 DTC ISORHAMNETIN ISORHAMNETIN ISORHAMNETIN chembl:CHEMBL379064 0.39 25190466 NUCLEAR FACTOR KAPPA B SUBUNIT 1 Pharos KINASE
99 rs13107325;rs13114343 4 102702364 103388441 NFKB1 BE0001086 4790 DrugBank inhibitor DB00852 Pseudoephedrine PSEUDOEPHEDRINE chembl:CHEMBL1590 0.05 21631396 NUCLEAR FACTOR KAPPA B SUBUNIT 1 Pharos KINASE
99 rs13107325;rs13114343 4 102702364 103388441 NFKB1 NFKB1 4790 DTC PARTHENOLIDE PARTHENOLIDE PARTHENOLIDE chembl:CHEMBL540445 0.3 25190466 NUCLEAR FACTOR KAPPA B SUBUNIT 1 Pharos KINASE
99 rs13107325;rs13114343 4 102702364 103388441 NFKB1 P19838 4790 TEND THALIDOMIDE THALIDOMIDE THALIDOMIDE chembl:CHEMBL468 0.08 NUCLEAR FACTOR KAPPA B SUBUNIT 1 Pharos KINASE
99 rs13107325;rs13114343 4 102702364 103388441 NFKB1 NFKB1 4790 DTC (S)-NOMIFENSINE (S)-NOMIFENSINE CHEMBL51697 chembl:CHEMBL51697 0.3 NUCLEAR FACTOR KAPPA B SUBUNIT 1 Pharos KINASE
99 rs13107325;rs13114343 4 102702364 103388441 NFKB1 NFKB1 4790 DTC 6-CHLOROMELATONIN 6-CHLOROMELATONIN CHEMBL34730 chembl:CHEMBL34730 0.12 NUCLEAR FACTOR KAPPA B SUBUNIT 1 Pharos KINASE
99 rs13107325;rs13114343 4 102702364 103388441 NFKB1 NFKB1 4790 DTC TOSYL-L-LYSINE CHLOROMETHYL KETONE TOSYL-L-LYSINE CHLOROMETHYL KETONE CHEMBL466465 chembl:CHEMBL466465 0.15 NUCLEAR FACTOR KAPPA B SUBUNIT 1 Pharos KINASE
99 rs13107325;rs13114343 4 102702364 103388441 NFKB1 P19838 4790 TdgClinicalTrial HMPL-004 HMPL-004 ANDROGRAPHOLIDE chembl:CHEMBL186141 0.34 NUCLEAR FACTOR KAPPA B SUBUNIT 1 Pharos KINASE
99 rs13107325;rs13114343 4 102702364 103388441 NFKB1 NFKB1 4790 DTC BACLOFEN BACLOFEN BACLOFEN chembl:CHEMBL701 0.06 NUCLEAR FACTOR KAPPA B SUBUNIT 1 Pharos KINASE
99 rs13107325;rs13114343 4 102702364 103388441 NFKB1 NFKB1 4790 DTC RUTIN RUTIN RUTIN chembl:CHEMBL226335 0.1 25496805 NUCLEAR FACTOR KAPPA B SUBUNIT 1 Pharos KINASE
99 rs13107325;rs13114343 4 102702364 103388441 NFKB1 NFKB1 4790 DTC ARTESUNATE ARTESUNATE ARTESUNATE chembl:CHEMBL361497 0.17 25074847 NUCLEAR FACTOR KAPPA B SUBUNIT 1 Pharos KINASE
99 rs13107325;rs13114343 4 102702364 103388441 NFKB1 NFKB1 4790 DTC PROMETHAZINE HYDROCHLORIDE PROMETHAZINE HYDROCHLORIDE PROMETHAZINE HYDROCHLORIDE chembl:CHEMBL1200750 0.07 NUCLEAR FACTOR KAPPA B SUBUNIT 1 Pharos KINASE
99 rs13107325;rs13114343 4 102702364 103388441 NFKB1 NFKB1 4790 DTC CID 867101 CID 867101 CHEMBL406557 chembl:CHEMBL406557 0.07 NUCLEAR FACTOR KAPPA B SUBUNIT 1 Pharos KINASE
99 rs13107325;rs13114343 4 102702364 103388441 NFKB1 NFKB1 4790 DTC GW7074 GW7074 CHEMBL72365 chembl:CHEMBL72365 0.03 NUCLEAR FACTOR KAPPA B SUBUNIT 1 Pharos KINASE
99 rs13107325;rs13114343 4 102702364 103388441 NFKB1 NFKB1 4790 DTC CID 4101591 CID 4101591 CHEMBL428789 chembl:CHEMBL428789 0.04 NUCLEAR FACTOR KAPPA B SUBUNIT 1 Pharos KINASE
99 rs13107325;rs13114343 4 102702364 103388441 NFKB1 NFKB1 4790 DTC RO-137410 RO-137410 CHEMBL275311 chembl:CHEMBL275311 0.04 NUCLEAR FACTOR KAPPA B SUBUNIT 1 Pharos KINASE
99 rs13107325;rs13114343 4 102702364 103388441 NFKB1 NFKB1 4790 DTC 3R14S-OCHRATOXIN A 3R14S-OCHRATOXIN A 3R14S-OCHRATOXIN A chembl:CHEMBL589366 0.07 NUCLEAR FACTOR KAPPA B SUBUNIT 1 Pharos KINASE
99 rs13107325;rs13114343 4 102702364 103388441 NFKB1 NFKB1 4790 DTC CHRYSOERIOL CHRYSOERIOL CHRYSOERIOL chembl:CHEMBL214321 0.39 25190466 NUCLEAR FACTOR KAPPA B SUBUNIT 1 Pharos KINASE
99 rs13107325;rs13114343 4 102702364 103388441 NFKB1 NFKB1 4790 DTC INDOPROFEN INDOPROFEN INDOPROFEN chembl:CHEMBL15870 0.06 NUCLEAR FACTOR KAPPA B SUBUNIT 1 Pharos KINASE
99 rs13107325;rs13114343 4 102702364 103388441 NFKB1 NFKB1 4790 DTC PD-404182 PD-404182 CHEMBL595227 chembl:CHEMBL595227 0.06 NUCLEAR FACTOR KAPPA B SUBUNIT 1 Pharos KINASE
99 rs13107325;rs13114343 4 102702364 103388441 NFKB1 NFKB1 4790 DTC 2-PHENYLACETYLAMINOBENZOTHIAZOLE 2-PHENYLACETYLAMINOBENZOTHIAZOLE CHEMBL1405979 chembl:CHEMBL1405979 0.15 NUCLEAR FACTOR KAPPA B SUBUNIT 1 Pharos KINASE
99 rs13107325;rs13114343 4 102702364 103388441 NFKB1 NFKB1 4790 DTC GOSSYPETIN GOSSYPETIN GOSSYPETIN chembl:CHEMBL253570 0.12 25190466 NUCLEAR FACTOR KAPPA B SUBUNIT 1 Pharos KINASE
99 rs13107325;rs13114343 4 102702364 103388441 NFKB1 NFKB1 4790 PharmGKB flupenthixol flupenthixol E-FLUPENTIXOL chembl:CHEMBL42055 0.15 27992301 NUCLEAR FACTOR KAPPA B SUBUNIT 1 Pharos KINASE
99 rs13107325;rs13114343 4 102702364 103388441 NFKB1 NFKB1 4790 DTC SULFAPHENAZOLE SULFAPHENAZOLE SULFAPHENAZOLE chembl:CHEMBL1109 0.08 NUCLEAR FACTOR KAPPA B SUBUNIT 1 Pharos KINASE
99 rs13107325;rs13114343 4 102702364 103388441 NFKB1 NFKB1 4790 DTC 10-METHOXYLRUTAECARPINE 10-METHOXYLRUTAECARPINE CHEMBL85826 chembl:CHEMBL85826 0.07 NUCLEAR FACTOR KAPPA B SUBUNIT 1 Pharos KINASE
99 rs13107325;rs13114343 4 102702364 103388441 NFKB1 NFKB1 4790 DTC TYRPHOSTIN 47 TYRPHOSTIN 47 TYRPHOSTIN 47 chembl:CHEMBL77030 0.04 NUCLEAR FACTOR KAPPA B SUBUNIT 1 Pharos KINASE
99 rs13107325;rs13114343 4 102702364 103388441 NFKB1 NFKB1 4790 DTC 4',7-DIMETHOXY-5-HYDROXYGENISTEIN 4',7-DIMETHOXY-5-HYDROXYGENISTEIN 4',7-DIMETHOXY-5-HYDROXYGENISTEIN chembl:CHEMBL464433 0.07 NUCLEAR FACTOR KAPPA B SUBUNIT 1 Pharos KINASE
99 rs13107325;rs13114343 4 102702364 103388441 NFKB1 NFKB1 4790 DTC APIGENIN APIGENIN APIGENIN chembl:CHEMBL28 0.04 25190466 NUCLEAR FACTOR KAPPA B SUBUNIT 1 Pharos KINASE
99 rs13107325;rs13114343 4 102702364 103388441 NFKB1 NFKB1 4790 DTC SORBINIL SORBINIL SORBINIL chembl:CHEMBL266497 0.3 24819954 NUCLEAR FACTOR KAPPA B SUBUNIT 1 Pharos KINASE
99 rs13107325;rs13114343 4 102702364 103388441 NFKB1 NFKB1 4790 DTC LUTEOLIN LUTEOLIN LUTEOLIN chembl:CHEMBL151 0.04 25190466 NUCLEAR FACTOR KAPPA B SUBUNIT 1 Pharos KINASE
99 rs13107325;rs13114343 4 102702364 103388441 NFKB1 NFKB1 4790 DTC JL-18 JL-18 CHEMBL63329 chembl:CHEMBL63329 0.3 NUCLEAR FACTOR KAPPA B SUBUNIT 1 Pharos KINASE
99 rs13107325;rs13114343 4 102702364 103388441 NFKB1 NFKB1 4790 DTC (+)-EPITAXIFOLIN (+)-EPITAXIFOLIN (+)-EPITAXIFOLIN chembl:CHEMBL9249 0.15 NUCLEAR FACTOR KAPPA B SUBUNIT 1 Pharos KINASE
99 rs13107325;rs13114343 4 102702364 103388441 NFKB1 NFKB1 4790 DTC RITANSERIN RITANSERIN RITANSERIN chembl:CHEMBL267777 0.03 NUCLEAR FACTOR KAPPA B SUBUNIT 1 Pharos KINASE
99 rs13107325;rs13114343 4 102702364 103388441 NFKB1 NFKB1 4790 DTC TRIAMCINOLONE TRIAMCINOLONE TRIAMCINOLONE chembl:CHEMBL1451 0.03 NUCLEAR FACTOR KAPPA B SUBUNIT 1 Pharos KINASE
99 rs13107325;rs13114343 4 102702364 103388441 NFKB1 NFKB1 4790 DTC FURAFYLLINE FURAFYLLINE FURAFYLLINE chembl:CHEMBL405845 0.15 NUCLEAR FACTOR KAPPA B SUBUNIT 1 Pharos KINASE
99 rs13107325;rs13114343 4 102702364 103388441 NFKB1 P19838 4790 TdgClinicalTrial BARDOXOLONE BARDOXOLONE BARDOXOLONE chembl:CHEMBL1093059 0.15 NUCLEAR FACTOR KAPPA B SUBUNIT 1 Pharos KINASE
99 rs13107325;rs13114343 4 102702364 103388441 NFKB1 NFKB1 4790 DTC (S)-MEXILETINE (S)-MEXILETINE (S)-MEXILETINE chembl:CHEMBL146855 0.3 NUCLEAR FACTOR KAPPA B SUBUNIT 1 Pharos KINASE
99 rs13107325;rs13114343 4 102702364 103388441 NFKB1 NFKB1 4790 DTC 2-PHENYLAMINO-[1,4]NAPHTHOQUINONE 2-PHENYLAMINO-[1,4]NAPHTHOQUINONE CHEMBL84010 chembl:CHEMBL84010 0.04 NUCLEAR FACTOR KAPPA B SUBUNIT 1 Pharos KINASE
99 rs13107325;rs13114343 4 102702364 103388441 NFKB1 NFKB1 4790 DTC TYRPHOSTIN AG-1478 TYRPHOSTIN AG-1478 TYRPHOSTIN AG-1478 chembl:CHEMBL7917 0.1 NUCLEAR FACTOR KAPPA B SUBUNIT 1 Pharos KINASE
99 rs13107325;rs13114343 4 102702364 103388441 NFKB1 NFKB1 4790 DTC 2-(3,4-METHYLENEDIOXYPHENYL)BENZOTHIAZOLE 2-(3,4-METHYLENEDIOXYPHENYL)BENZOTHIAZOLE CHEMBL201325 chembl:CHEMBL201325 0.06 NUCLEAR FACTOR KAPPA B SUBUNIT 1 Pharos KINASE
99 rs13107325;rs13114343 4 102702364 103388441 NFKB1 NFKB1 4790 DTC DIOSMETIN DIOSMETIN DIOSMETIN chembl:CHEMBL90568 0.39 25190466 NUCLEAR FACTOR KAPPA B SUBUNIT 1 Pharos KINASE
99 rs13107325;rs13114343 4 102702364 103388441 NFKB1 NFKB1 4790 DTC QUERCETAGETIN QUERCETAGETIN QUERCETAGETIN chembl:CHEMBL413552 0.39 25190466 NUCLEAR FACTOR KAPPA B SUBUNIT 1 Pharos KINASE
99 rs13107325;rs13114343 4 102702364 103388441 NFKB1 NFKB1 4790 DTC NORDIHYDROGUAIARETIC ACID NORDIHYDROGUAIARETIC ACID NORDIHYDROGUAIARETIC ACID chembl:CHEMBL52 0.02 NUCLEAR FACTOR KAPPA B SUBUNIT 1 Pharos KINASE
99 rs13107325;rs13114343 4 102702364 103388441 NFKB1 NFKB1 4790 DTC DNDI1417548 DNDI1417548 CHEMBL2094789 chembl:CHEMBL2094789 0.05 NUCLEAR FACTOR KAPPA B SUBUNIT 1 Pharos KINASE
99 rs13107325;rs13114343 4 102702364 103388441 NFKB1 NFKB1 4790 DTC BENZETHONIUM CHLORIDE BENZETHONIUM CHLORIDE BENZETHONIUM CHLORIDE chembl:CHEMBL221753 0.04 NUCLEAR FACTOR KAPPA B SUBUNIT 1 Pharos KINASE
99 rs13107325;rs13114343 4 102702364 103388441 NFKB1 NFKB1 4790 DTC GNF-PF-5510 GNF-PF-5510 CHEMBL578741 chembl:CHEMBL578741 0.03 NUCLEAR FACTOR KAPPA B SUBUNIT 1 Pharos KINASE
99 rs13107325;rs13114343 4 102702364 103388441 NFKB1 NFKB1 4790 DTC ACACETIN ACACETIN ACACETIN chembl:CHEMBL243664 0.08 25190466 NUCLEAR FACTOR KAPPA B SUBUNIT 1 Pharos KINASE
99 rs13107325;rs13114343 4 102702364 103388441 NFKB1 NFKB1 4790 DTC PROTRIPTYLINE PROTRIPTYLINE PROTRIPTYLINE chembl:CHEMBL668 0.08 NUCLEAR FACTOR KAPPA B SUBUNIT 1 Pharos KINASE
99 rs13107325;rs13114343 4 102702364 103388441 NFKB1 NFKB1 4790 DTC BENZO(K)FLUORANTHENE BENZO(K)FLUORANTHENE BENZO(K)FLUORANTHENE chembl:CHEMBL1441574 0.06 NUCLEAR FACTOR KAPPA B SUBUNIT 1 Pharos KINASE
99 rs13107325;rs13114343 4 102702364 103388441 NFKB1 NFKB1 4790 DTC DAPH DAPH DAPH chembl:CHEMBL268868 0.06 NUCLEAR FACTOR KAPPA B SUBUNIT 1 Pharos KINASE
99 rs13107325;rs13114343 4 102702364 103388441 NFKB1 NFKB1 4790 DTC 2-(3',4'-METHYLENEDIOXYPHENYL)QUINOLINE 2-(3',4'-METHYLENEDIOXYPHENYL)QUINOLINE CHEMBL502774 chembl:CHEMBL502774 0.07 NUCLEAR FACTOR KAPPA B SUBUNIT 1 Pharos KINASE
99 rs13107325;rs13114343 4 102702364 103388441 NFKB1 BE0001086 4790 DrugBank DB05487 Custirsen CUSTIRSEN chembl:CHEMBL2108309 0.15 NUCLEAR FACTOR KAPPA B SUBUNIT 1 Pharos KINASE
99 rs13107325;rs13114343 4 102702364 103388441 NFKB1 NFKB1 4790 DTC CHELERYTHRINE CHELERYTHRINE CHELERYTHRINE chembl:CHEMBL13045 0.04 NUCLEAR FACTOR KAPPA B SUBUNIT 1 Pharos KINASE
99 rs13107325;rs13114343 4 102702364 103388441 NFKB1 NFKB1 4790 DTC TYRPHOSTIN 1 TYRPHOSTIN 1 TYRPHOSTIN 1 chembl:CHEMBL77456 0.1 NUCLEAR FACTOR KAPPA B SUBUNIT 1 Pharos KINASE
99 rs13107325;rs13114343 4 102702364 103388441 NFKB1 BE0001086 4790 DrugBank DB01411 Pranlukast PRANLUKAST chembl:CHEMBL21333 0.25 12801316,12801315 NUCLEAR FACTOR KAPPA B SUBUNIT 1 Pharos KINASE
99 rs13107325;rs13114343 4 102702364 103388441 NFKB1 BE0001086 4790 DrugBank DB05212 HE3286 HE3286 chembl:CHEMBL4297284 0.2 NUCLEAR FACTOR KAPPA B SUBUNIT 1 Pharos KINASE
99 rs13107325;rs13114343 4 102702364 103388441 NFKB1 NFKB1 4790 DTC NIFEDIPINE NIFEDIPINE NIFEDIPINE chembl:CHEMBL193 0.01 NUCLEAR FACTOR KAPPA B SUBUNIT 1 Pharos KINASE
99 rs13107325;rs13114343 4 102702364 103388441 NFKB1 NFKB1 4790 DTC CID 1245272 CID 1245272 CHEMBL408850 chembl:CHEMBL408850 0.05 NUCLEAR FACTOR KAPPA B SUBUNIT 1 Pharos KINASE
99 rs13107325;rs13114343 4 102702364 103388441 NFKB1 NFKB1 4790 DTC BETA-LAPACHONE BETA-LAPACHONE LAPACHONE chembl:CHEMBL15192 0.02 NUCLEAR FACTOR KAPPA B SUBUNIT 1 Pharos KINASE
99 rs13107325;rs13114343 4 102702364 103388441 NFKB1 NFKB1 4790 DTC CHELIDAMIC ACID CHELIDAMIC ACID CHELIDAMIC ACID chembl:CHEMBL252909 0.3 NUCLEAR FACTOR KAPPA B SUBUNIT 1 Pharos KINASE
99 rs13107325;rs13114343 4 102702364 103388441 NFKB1 NFKB1 4790 DTC (R,S)-INDATRALINE (R,S)-INDATRALINE (R,S)-INDATRALINE chembl:CHEMBL341898 0.05 NUCLEAR FACTOR KAPPA B SUBUNIT 1 Pharos KINASE
99 rs13107325;rs13114343 4 102702364 103388441 NFKB1 NFKB1 4790 DTC CHLORAMBUCIL CHLORAMBUCIL CHLORAMBUCIL chembl:CHEMBL515 0.05 NUCLEAR FACTOR KAPPA B SUBUNIT 1 Pharos KINASE
99 rs13107325;rs13114343 4 102702364 103388441 NFKB1 BE0001086 4790 DrugBank antagonist DB08814 Triflusal TRIFLUSAL chembl:CHEMBL1332032 0.59 18317243,17194886,19465361,15678110 NUCLEAR FACTOR KAPPA B SUBUNIT 1 Pharos KINASE
99 rs13107325;rs13114343 4 102702364 103388441 NFKB1 NFKB1 4790 DTC FENRETINIDE FENRETINIDE FENRETINIDE chembl:CHEMBL7301 0.02 NUCLEAR FACTOR KAPPA B SUBUNIT 1 Pharos KINASE
99 rs13107325;rs13114343 4 102702364 103388441 NFKB1 NFKB1 4790 DTC PHENAMIL METHANESULFONATE PHENAMIL METHANESULFONATE PHENAMIL METHANESULFONATE chembl:CHEMBL1256775 0.1 NUCLEAR FACTOR KAPPA B SUBUNIT 1 Pharos KINASE
99 rs13107325;rs13114343 4 102702364 103388441 NFKB1 NFKB1 4790 DTC CHLORPROPAMIDE CHLORPROPAMIDE CHLORPROPAMIDE chembl:CHEMBL498 0.05 NUCLEAR FACTOR KAPPA B SUBUNIT 1 Pharos KINASE
99 rs13107325;rs13114343 4 102702364 103388441 NFKB1 NFKB1 4790 DTC LY-294002 LY-294002 LY-294002 chembl:CHEMBL98350 0.05 NUCLEAR FACTOR KAPPA B SUBUNIT 1 Pharos KINASE
99 rs13107325;rs13114343 4 102702364 103388441 NFKB1 NFKB1 4790 DTC PECTOLINARIGENIN PECTOLINARIGENIN PECTOLINARIGENIN chembl:CHEMBL78010 0.1 NUCLEAR FACTOR KAPPA B SUBUNIT 1 Pharos KINASE
99 rs13107325;rs13114343 4 102702364 103388441 NFKB1 NFKB1 4790 DTC GW7647 GW7647 GW7647 chembl:CHEMBL21241 0.02 NUCLEAR FACTOR KAPPA B SUBUNIT 1 Pharos KINASE
99 rs13107325;rs13114343 4 102702364 103388441 NFKB1 NFKB1 4790 DTC 6,4'-DIMETHOXYFLAVONE 6,4'-DIMETHOXYFLAVONE 6,4'-DIMETHOXYFLAVONE chembl:CHEMBL1410006 0.07 NUCLEAR FACTOR KAPPA B SUBUNIT 1 Pharos KINASE
99 rs13107325;rs13114343 4 102702364 103388441 NFKB1 NFKB1 4790 DTC DEHYDROXYMETHYLEPOXYQUINOMICIN DEHYDROXYMETHYLEPOXYQUINOMICIN DEHYDROXYMETHYLEPOXYQUINOMICIN chembl:CHEMBL169300 0.59 18729348 NUCLEAR FACTOR KAPPA B SUBUNIT 1 Pharos KINASE
99 rs13107325;rs13114343 4 102702364 103388441 NFKB1 NFKB1 4790 DTC TAMARIXETIN TAMARIXETIN TAMARIXETIN chembl:CHEMBL226034 0.39 25190466 NUCLEAR FACTOR KAPPA B SUBUNIT 1 Pharos KINASE
99 rs13107325;rs13114343 4 102702364 103388441 NFKB1 NFKB1 4790 DTC (R)-NITRENDIPINE (R)-NITRENDIPINE (R)-NITRENDIPINE chembl:CHEMBL268609 0.15 NUCLEAR FACTOR KAPPA B SUBUNIT 1 Pharos KINASE
99 rs13107325;rs13114343 4 102702364 103388441 NFKB1 NFKB1 4790 DTC KAEMPFEROL KAEMPFEROL KAEMPFEROL chembl:CHEMBL150 0.07 25190466 NUCLEAR FACTOR KAPPA B SUBUNIT 1 Pharos KINASE
99 rs13107325;rs13114343 4 102702364 103388441 NFKB1 NFKB1 4790 DTC FRENTIZOLE FRENTIZOLE FRENTIZOLE chembl:CHEMBL128988 0.08 NUCLEAR FACTOR KAPPA B SUBUNIT 1 Pharos KINASE
99 rs13107325;rs13114343 4 102702364 103388441 NFKB1 NFKB1 4790 DTC DIHYDREXIDINE DIHYDREXIDINE DIHYDREXIDINE chembl:CHEMBL25856 0.08 NUCLEAR FACTOR KAPPA B SUBUNIT 1 Pharos KINASE
99 rs13107325;rs13114343 4 102702364 103388441 NFKB1 NFKB1 4790 DTC SJ000128325 SJ000128325 CHEMBL602718 chembl:CHEMBL602718 0.05 NUCLEAR FACTOR KAPPA B SUBUNIT 1 Pharos KINASE
99 rs13107325;rs13114343 4 102702364 103388441 NFKB1 NFKB1 4790 DTC TETRABROMOBENZOTRIAZOLE TETRABROMOBENZOTRIAZOLE TETRABROMOBENZOTRIAZOLE chembl:CHEMBL177820 0.07 NUCLEAR FACTOR KAPPA B SUBUNIT 1 Pharos KINASE
99 rs13107325;rs13114343 4 102702364 103388441 NFKB1 NFKB1 4790 DTC EPIGALOCATECHIN GALLATE EPIGALOCATECHIN GALLATE EPIGALOCATECHIN GALLATE chembl:CHEMBL297453 0.02 NUCLEAR FACTOR KAPPA B SUBUNIT 1 Pharos KINASE
99 rs13107325;rs13114343 4 102702364 103388441 NFKB1 NFKB1 4790 DTC SB-222200 SB-222200 SB-222200 chembl:CHEMBL10284 0.1 NUCLEAR FACTOR KAPPA B SUBUNIT 1 Pharos KINASE
99 rs13107325;rs13114343 4 102702364 103388441 NFKB1 BE0001086 4790 DrugBank DB05471 SGN-30 SGN-30 chembl:CHEMBL2109256 0.2 NUCLEAR FACTOR KAPPA B SUBUNIT 1 Pharos KINASE
99 rs13107325;rs13114343 4 102702364 103388441 NFKB1 NFKB1 4790 DTC CID 739615 CID 739615 CHEMBL260560 chembl:CHEMBL260560 0.07 NUCLEAR FACTOR KAPPA B SUBUNIT 1 Pharos KINASE
99 rs13107325;rs13114343 4 102702364 103388441 NFKB1 NFKB1 4790 DTC SU-6656 SU-6656 CHEMBL605003 chembl:CHEMBL605003 0.03 NUCLEAR FACTOR KAPPA B SUBUNIT 1 Pharos KINASE
99 rs13107325;rs13114343 4 102702364 103388441 NFKB1 NFKB1 4790 DTC KAEMPFERIDE KAEMPFERIDE KAEMPFERIDE chembl:CHEMBL40919 0.39 25190466 NUCLEAR FACTOR KAPPA B SUBUNIT 1 Pharos KINASE
99 rs13107325;rs13114343 4 102702364 103388441 NFKB1 NFKB1 4790 DTC HYDROQUINONE HYDROQUINONE HYDROQUINONE chembl:CHEMBL537 0.03 NUCLEAR FACTOR KAPPA B SUBUNIT 1 Pharos KINASE
100 rs17019370;rs2131354;rs11727676 4 145227879 146096470 GYPA P02724 2993 TdgClinicalTrial WX-G250 WX-G250 GIRENTUXIMAB chembl:CHEMBL1743027 4.73 GLYCOPHORIN A (MNS BLOOD GROUP) HingoraniCasas DRUGGABLE GENOME
100 rs17019370;rs2131354;rs11727676 4 145227879 146096470 GYPA GYPA 2993 NCI NEOMYCIN NEOMYCIN NEOMYCIN chembl:CHEMBL3989751 4.73 10099199 GLYCOPHORIN A (MNS BLOOD GROUP) HingoraniCasas DRUGGABLE GENOME
100 rs17019370;rs2131354;rs11727676 4 145227879 146096470 GYPA GYPA 2993 NCI ETHER ETHER ETHER chembl:CHEMBL16264 4.73 16989999 GLYCOPHORIN A (MNS BLOOD GROUP) HingoraniCasas DRUGGABLE GENOME
100 rs17019370;rs2131354;rs11727676 4 145227879 146096470 GYPA GYPA 2993 DTC YESSOTOXIN YESSOTOXIN YESSOTOXIN chembl:CHEMBL1077126 28.4 18947999 GLYCOPHORIN A (MNS BLOOD GROUP) HingoraniCasas DRUGGABLE GENOME
103 rs78397893 4 157611157 157815887 GLRB Glycine receptor 2743 TTD THIOCOLCHICOSIDE THIOCOLCHICOSIDE THIOCOLCHICOSIDE chembl:CHEMBL1705373 0.59 GLYCINE RECEPTOR BETA HingoraniCasas,HopkinsGroom,RussLampel DRUGGABLE GENOME
103 rs78397893 4 157611157 157815887 GLRB BE0000055 2743 DrugBank antagonist DB00431 Lindane LINDANE chembl:CHEMBL15891 1.07 12614680,20600211 GLYCINE RECEPTOR BETA HingoraniCasas,HopkinsGroom,RussLampel DRUGGABLE GENOME
103 rs78397893 4 157611157 157815887 GLRB 2743 2743 GuideToPharmacology blocker 178101103 PICROTIN PICROTIN chembl:CHEMBL478523 0.89 GLYCINE RECEPTOR BETA HingoraniCasas,HopkinsGroom,RussLampel DRUGGABLE GENOME
103 rs78397893 4 157611157 157815887 GLRB 2743 2743 GuideToPharmacology antagonist 135651284 TROPISETRON TROPISETRON chembl:CHEMBL56564 0.36 GLYCINE RECEPTOR BETA HingoraniCasas,HopkinsGroom,RussLampel DRUGGABLE GENOME
103 rs78397893 4 157611157 157815887 GLRB 2743 2743 GuideToPharmacology antagonist 135652670 BILOBALIDE BILOBALIDE chembl:CHEMBL133266 1.18 GLYCINE RECEPTOR BETA HingoraniCasas,HopkinsGroom,RussLampel DRUGGABLE GENOME
103 rs78397893 4 157611157 157815887 GLRB 2743 2743 GuideToPharmacology blocker 178100875 PICROTOXIN PICROTOXIN chembl:CHEMBL1908342 0.15 GLYCINE RECEPTOR BETA HingoraniCasas,HopkinsGroom,RussLampel DRUGGABLE GENOME
103 rs78397893 4 157611157 157815887 GLRB GLRB 2743 ChemblInteractions agonist CHEMBL1341 METHOXYFLURANE METHOXYFLURANE chembl:CHEMBL1341 0.14 GLYCINE RECEPTOR BETA HingoraniCasas,HopkinsGroom,RussLampel DRUGGABLE GENOME
103 rs78397893 4 157611157 157815887 GLRB Glycine receptor 2743 TTD UK-240455 UK-240455 UK-240455 chembl:CHEMBL539216 3.55 GLYCINE RECEPTOR BETA HingoraniCasas,HopkinsGroom,RussLampel DRUGGABLE GENOME
103 rs78397893 4 157611157 157815887 GLRB 2743 2743 GuideToPharmacology blocker 135652708 PICROTOXININ PICROTOXININ chembl:CHEMBL47244 0.89 GLYCINE RECEPTOR BETA HingoraniCasas,HopkinsGroom,RussLampel DRUGGABLE GENOME
105 rs140950438;rs72759215;rs4490539 5 59797702 60843706 PDE4D DPDE3 5144 ChemblInteractions inhibitor CHEMBL932 DIPYRIDAMOLE DIPYRIDAMOLE chembl:CHEMBL932 0.02 PHOSPHODIESTERASE 4D HingoraniCasas,RussLampel,HopkinsGroom DRUGGABLE GENOME
105 rs140950438;rs72759215;rs4490539 5 59797702 60843706 PDE4D BE0001287 5144 DrugBank inhibitor DB01656 Roflumilast ROFLUMILAST chembl:CHEMBL193240 1.29 17726343,10592235 PHOSPHODIESTERASE 4D HingoraniCasas,RussLampel,HopkinsGroom DRUGGABLE GENOME
105 rs140950438;rs72759215;rs4490539 5 59797702 60843706 PDE4D Phosphodiesterase 4D 5144 TTD DENBUFYLLINE DENBUFYLLINE DENBUFYLLINE chembl:CHEMBL277465 0.43 PHOSPHODIESTERASE 4D HingoraniCasas,RussLampel,HopkinsGroom DRUGGABLE GENOME
105 rs140950438;rs72759215;rs4490539 5 59797702 60843706 PDE4D Phosphodiesterase 4D 5144 TTD BPN14770 BPN14770 BPN-14770 chembl:CHEMBL4297917 2.58 PHOSPHODIESTERASE 4D HingoraniCasas,RussLampel,HopkinsGroom DRUGGABLE GENOME
105 rs140950438;rs72759215;rs4490539 5 59797702 60843706 PDE4D BE0001287 5144 DrugBank DB06842 (4R)-4-(3-butoxy-4-methoxybenzyl)imidazolidin-2-one CHEMBL1229585 chembl:CHEMBL1229585 1.29 10592235 PHOSPHODIESTERASE 4D HingoraniCasas,RussLampel,HopkinsGroom DRUGGABLE GENOME
105 rs140950438;rs72759215;rs4490539 5 59797702 60843706 PDE4D Phosphodiesterase 4D 5144 TTD ROLIPRAM ROLIPRAM ROLIPRAM chembl:CHEMBL63 1.29 PHOSPHODIESTERASE 4D HingoraniCasas,RussLampel,HopkinsGroom DRUGGABLE GENOME
105 rs140950438;rs72759215;rs4490539 5 59797702 60843706 PDE4D BE0001287 5144 DrugBank inhibitor DB03849 Cilomilast CILOMILAST chembl:CHEMBL511115 1.94 17155857,10592235 PHOSPHODIESTERASE 4D HingoraniCasas,RussLampel,HopkinsGroom DRUGGABLE GENOME
105 rs140950438;rs72759215;rs4490539 5 59797702 60843706 PDE4D BE0001287 5144 DrugBank DB02676 2-[3-(2-Hydroxy-1,1-Dihydroxymethyl-Ethylamino)-Propylamino]-2-Hydroxymethyl-Propane-1,3-Diol CHEMBL63859 chembl:CHEMBL63859 5.16 10592235,17139284,17016423 PHOSPHODIESTERASE 4D HingoraniCasas,RussLampel,HopkinsGroom DRUGGABLE GENOME
105 rs140950438;rs72759215;rs4490539 5 59797702 60843706 PDE4D Phosphodiesterase 4D 5144 TTD Oglemilast Oglemilast OGLEMILAST chembl:CHEMBL4297520 0.86 18660832 PHOSPHODIESTERASE 4D HingoraniCasas,RussLampel,HopkinsGroom DRUGGABLE GENOME
105 rs140950438;rs72759215;rs4490539 5 59797702 60843706 PDE4D DPDE3 5144 ChemblInteractions inhibitor CHEMBL1370561 AMINOPHYLLINE AMINOPHYLLINE chembl:CHEMBL1370561 0.12 PHOSPHODIESTERASE 4D HingoraniCasas,RussLampel,HopkinsGroom DRUGGABLE GENOME
105 rs140950438;rs72759215;rs4490539 5 59797702 60843706 PDE4D DPDE3 5144 ChemblInteractions inhibitor CHEMBL484785 CRISABOROLE CRISABOROLE chembl:CHEMBL484785 0.65 PHOSPHODIESTERASE 4D HingoraniCasas,RussLampel,HopkinsGroom DRUGGABLE GENOME
105 rs140950438;rs72759215;rs4490539 5 59797702 60843706 PDE4D Phosphodiesterase 4D 5144 TTD GSK-356278 GSK-356278 GSK-356278 chembl:CHEMBL4297384 0.43 PHOSPHODIESTERASE 4D HingoraniCasas,RussLampel,HopkinsGroom DRUGGABLE GENOME
105 rs140950438;rs72759215;rs4490539 5 59797702 60843706 PDE4D BE0001287 5144 DrugBank DB08299 4-[8-(3-nitrophenyl)-1,7-naphthyridin-6-yl]benzoic acid CHEMBL74078 chembl:CHEMBL74078 0.86 10592235 PHOSPHODIESTERASE 4D HingoraniCasas,RussLampel,HopkinsGroom DRUGGABLE GENOME
105 rs140950438;rs72759215;rs4490539 5 59797702 60843706 PDE4D 5144 5144 GuideToPharmacology inhibitor 178103944 APREMILAST APREMILAST chembl:CHEMBL514800 0.86 PHOSPHODIESTERASE 4D HingoraniCasas,RussLampel,HopkinsGroom DRUGGABLE GENOME
105 rs140950438;rs72759215;rs4490539 5 59797702 60843706 PDE4D Phosphodiesterase 4D 5144 TTD LIRIMILAST LIRIMILAST LIRIMILAST chembl:CHEMBL1922282 0.43 PHOSPHODIESTERASE 4D HingoraniCasas,RussLampel,HopkinsGroom DRUGGABLE GENOME
105 rs140950438;rs72759215;rs4490539 5 59797702 60843706 PDE4D Phosphodiesterase 4D 5144 TTD Piclamilast Piclamilast PICLAMILAST chembl:CHEMBL42126 1.29 PHOSPHODIESTERASE 4D HingoraniCasas,RussLampel,HopkinsGroom DRUGGABLE GENOME
105 rs140950438;rs72759215;rs4490539 5 59797702 60843706 PDE4D Q08499 5144 TdgClinicalTrial DYPHYLLINE DYPHYLLINE DYPHYLLINE chembl:CHEMBL1752 1 PHOSPHODIESTERASE 4D HingoraniCasas,RussLampel,HopkinsGroom DRUGGABLE GENOME
105 rs140950438;rs72759215;rs4490539 5 59797702 60843706 PDE4D DPDE3 5144 ChemblInteractions inhibitor CHEMBL1200578 THEOPHYLLINE SODIUM GLYCINATE THEOPHYLLINE SODIUM GLYCINATE chembl:CHEMBL1200578 0.13 PHOSPHODIESTERASE 4D HingoraniCasas,RussLampel,HopkinsGroom DRUGGABLE GENOME
105 rs140950438;rs72759215;rs4490539 5 59797702 60843706 PDE4D BE0001287 5144 DrugBank inducer DB01088 Iloprost ILOPROST chembl:CHEMBL494 0.43 12952271,11551870,12441759,2461561 PHOSPHODIESTERASE 4D HingoraniCasas,RussLampel,HopkinsGroom DRUGGABLE GENOME
105 rs140950438;rs72759215;rs4490539 5 59797702 60843706 PDE4D DPDE3 5144 ChemblInteractions inhibitor CHEMBL628 PENTOXIFYLLINE PENTOXIFYLLINE chembl:CHEMBL628 0.04 PHOSPHODIESTERASE 4D HingoraniCasas,RussLampel,HopkinsGroom DRUGGABLE GENOME
105 rs140950438;rs72759215;rs4490539 5 59797702 60843706 PDE4D BE0001287 5144 DrugBank product of DB00131 Adenosine phosphate ADENOSINE PHOSPHATE chembl:CHEMBL752 0.22 17088426 PHOSPHODIESTERASE 4D HingoraniCasas,RussLampel,HopkinsGroom DRUGGABLE GENOME
105 rs140950438;rs72759215;rs4490539 5 59797702 60843706 PDE4D Phosphodiesterase 4D 5144 TTD OX-914 OX-914 HT-0712 chembl:CHEMBL4297287 0.43 PHOSPHODIESTERASE 4D HingoraniCasas,RussLampel,HopkinsGroom DRUGGABLE GENOME
105 rs140950438;rs72759215;rs4490539 5 59797702 60843706 PDE4D Phosphodiesterase 4D 5144 TTD CC-1088 CC-1088 CDC-801 chembl:CHEMBL88153 0.32 PHOSPHODIESTERASE 4D HingoraniCasas,RussLampel,HopkinsGroom DRUGGABLE GENOME
105 rs140950438;rs72759215;rs4490539 5 59797702 60843706 PDE4D Phosphodiesterase 4D 5144 TTD MK-0873 MK-0873 MK-0873 chembl:CHEMBL485629 0.43 PHOSPHODIESTERASE 4D HingoraniCasas,RussLampel,HopkinsGroom DRUGGABLE GENOME
105 rs140950438;rs72759215;rs4490539 5 59797702 60843706 PDE4D BE0001287 5144 DrugBank DB07954 3-isobutyl-1-methyl-7H-xanthine ISOBUTYLMETHYLXANTHINE chembl:CHEMBL275084 0.26 10592235 PHOSPHODIESTERASE 4D HingoraniCasas,RussLampel,HopkinsGroom DRUGGABLE GENOME
105 rs140950438;rs72759215;rs4490539 5 59797702 60843706 PDE4D DPDE3 5144 ChemblInteractions inhibitor CHEMBL1200434 OXTRIPHYLLINE OXTRIPHYLLINE chembl:CHEMBL1200434 0.12 PHOSPHODIESTERASE 4D HingoraniCasas,RussLampel,HopkinsGroom DRUGGABLE GENOME
105 rs140950438;rs72759215;rs4490539 5 59797702 60843706 PDE4D BE0001287 5144 DrugBank inhibitor DB05266 Ibudilast IBUDILAST chembl:CHEMBL19449 0.23 16313925 PHOSPHODIESTERASE 4D HingoraniCasas,RussLampel,HopkinsGroom DRUGGABLE GENOME
105 rs140950438;rs72759215;rs4490539 5 59797702 60843706 PDE4D 5144 5144 GuideToPharmacology inhibitor 318164849 CDP840 CDP840 chembl:CHEMBL32442 0.32 PHOSPHODIESTERASE 4D HingoraniCasas,RussLampel,HopkinsGroom DRUGGABLE GENOME
105 rs140950438;rs72759215;rs4490539 5 59797702 60843706 PDE4D BE0001287 5144 DrugBank DB05298 Tetomilast TETOMILAST chembl:CHEMBL332750 1.29 PHOSPHODIESTERASE 4D HingoraniCasas,RussLampel,HopkinsGroom DRUGGABLE GENOME
105 rs140950438;rs72759215;rs4490539 5 59797702 60843706 PDE4D Phosphodiesterase 4D 5144 TTD Revamilast Revamilast REVAMILAST chembl:CHEMBL4297527 0.43 PHOSPHODIESTERASE 4D HingoraniCasas,RussLampel,HopkinsGroom DRUGGABLE GENOME
105 rs140950438;rs72759215;rs4490539 5 59797702 60843706 PDE4D BE0001287 5144 DrugBank DB02918 Zardaverine ZARDAVERINE chembl:CHEMBL313842 0.65 10592235 PHOSPHODIESTERASE 4D HingoraniCasas,RussLampel,HopkinsGroom DRUGGABLE GENOME
105 rs140950438;rs72759215;rs4490539 5 59797702 60843706 PDE4D Phosphodiesterase 4D 5144 TTD TOFIMILAST TOFIMILAST TOFIMILAST chembl:CHEMBL217899 0.43 PHOSPHODIESTERASE 4D HingoraniCasas,RussLampel,HopkinsGroom DRUGGABLE GENOME
105 rs140950438;rs72759215;rs4490539 5 59797702 60843706 PDE4D BE0001287 5144 DrugBank DB03606 (S)-Rolipram S-ROLIPRAM chembl:CHEMBL325795 0.65 PHOSPHODIESTERASE 4D HingoraniCasas,RussLampel,HopkinsGroom DRUGGABLE GENOME
105 rs140950438;rs72759215;rs4490539 5 59797702 60843706 PDE4D DPDE3 5144 ChemblInteractions inhibitor CHEMBL1200875 FLAVOXATE HYDROCHLORIDE FLAVOXATE HYDROCHLORIDE chembl:CHEMBL1200875 0.16 PHOSPHODIESTERASE 4D HingoraniCasas,RussLampel,HopkinsGroom DRUGGABLE GENOME
105 rs140950438;rs72759215;rs4490539 5 59797702 60843706 PDE4D BE0001287 5144 DrugBank DB04271 3,5-Dimethyl-1h-Pyrazole-4-Carboxylic Acid Ethyl Ester CHEMBL506972 chembl:CHEMBL506972 2.58 10592235 PHOSPHODIESTERASE 4D HingoraniCasas,RussLampel,HopkinsGroom DRUGGABLE GENOME
105 rs140950438;rs72759215;rs4490539 5 59797702 60843706 PDE4D Q08499 5144 TdgClinicalTrial ETAZOLATE ETAZOLATE ETAZOLATE chembl:CHEMBL356388 0.08 PHOSPHODIESTERASE 4D HingoraniCasas,RussLampel,HopkinsGroom DRUGGABLE GENOME
105 rs140950438;rs72759215;rs4490539 5 59797702 60843706 PDE4D BE0001287 5144 DrugBank DB04149 (R)-Rolipram (-)-ROLIPRAM chembl:CHEMBL430893 0.26 PHOSPHODIESTERASE 4D HingoraniCasas,RussLampel,HopkinsGroom DRUGGABLE GENOME
105 rs140950438;rs72759215;rs4490539 5 59797702 60843706 PDE4D BE0001287 5144 DrugBank DB06246 Exisulind EXISULIND chembl:CHEMBL488025 0.14 PHOSPHODIESTERASE 4D HingoraniCasas,RussLampel,HopkinsGroom DRUGGABLE GENOME
105 rs140950438;rs72759215;rs4490539 5 59797702 60843706 PDE4D Phosphodiesterase 4D 5144 TTD Papaverine Papaverine PAPAVERINE chembl:CHEMBL19224 0.08 PHOSPHODIESTERASE 4D HingoraniCasas,RussLampel,HopkinsGroom DRUGGABLE GENOME
105 rs140950438;rs72759215;rs4490539 5 59797702 60843706 PDE4D 5144 5144 GuideToPharmacology inhibitor 354702249 DIFAMILAST DIFAMILAST chembl:CHEMBL3989968 1.29 PHOSPHODIESTERASE 4D HingoraniCasas,RussLampel,HopkinsGroom DRUGGABLE GENOME
105 rs140950438;rs72759215;rs4490539 5 59797702 60843706 PDE4D DPDE3 5144 ChemblInteractions inhibitor CHEMBL190 THEOPHYLLINE THEOPHYLLINE chembl:CHEMBL190 0.04 PHOSPHODIESTERASE 4D HingoraniCasas,RussLampel,HopkinsGroom DRUGGABLE GENOME
105 rs140950438;rs72759215;rs4490539 5 59797702 60843706 IPO11 Q9UI26 51194 TdgClinicalTrial MKC-1 MKC-1 ENMD-981693 chembl:CHEMBL52885 2.1 NA NA NA
110 rs2385882;rs6452475 5 81719522 81988220 VCAN BE0004606 1462 DrugBank binder DB08818 Hyaluronic acid HYALURONATE SODIUM chembl:CHEMBL2105008 5.68 2466833,2469524 VERSICAN HingoraniCasas DRUGGABLE GENOME
112 rs10039860;rs888814 5 91870172 92213757 NR2F1 BE0008953 7025 DrugBank DB06732 beta-Naphthoflavone BETA-NAPHTHOFLAVONE chembl:CHEMBL26260 18.94 10620335 NUCLEAR RECEPTOR SUBFAMILY 2 GROUP F MEMBER 1 HingoraniCasas,HopkinsGroom,RussLampel DRUGGABLE GENOME
116 rs6869268;rs426500;rs1685201;rs77097530;rs7706501 5 122039115 123051626 CSNK1G3 BE0003958 1456 DrugBank DB07664 K-00546 CHEMBL261720 chembl:CHEMBL261720 2.84 10592235 CASEIN KINASE 1 GAMMA 3 dGene,Pharos,IDG KINASE
116 rs6869268;rs426500;rs1685201;rs77097530;rs7706501 5 122039115 123051626 CSNK1G3 BE0003958 1456 DrugBank DB04751 Purvalanol A PURVALANOLA chembl:CHEMBL23327 1.58 10592235 CASEIN KINASE 1 GAMMA 3 dGene,Pharos,IDG KINASE
116 rs6869268;rs426500;rs1685201;rs77097530;rs7706501 5 122039115 123051626 CSNK1G3 BE0003958 1456 DrugBank DB07488 {4-Amino-2-[(4-methoxyphenyl)amino]-1,3-thiazol-5-yl}(4-methoxyphenyl)methanone CHEMBL563377 chembl:CHEMBL563377 14.2 10592235 CASEIN KINASE 1 GAMMA 3 dGene,Pharos,IDG KINASE
119 rs2089855 5 131062407 131731326 IL3 BE0000125 3562 DrugBank inhibitor DB09221 Polaprezinc POLAPREZINC chembl:CHEMBL242948 1.42 INTERLEUKIN 3 GO GROWTH FACTOR
119 rs2089855 5 131062407 131731326 CSF2 CSF2 1437 NCI 4-HYDROPEROXYCYCLOPHOSPHAMIDE 4-HYDROPEROXYCYCLOPHOSPHAMIDE PERFOSFAMIDE chembl:CHEMBL61511 0.46 1283360 COLONY STIMULATING FACTOR 2 HingoraniCasas DRUGGABLE GENOME
119 rs2089855 5 131062407 131731326 CSF2 Granulocyte-macrophage colony-stimulating factor 1437 TTD Lenzilumab Lenzilumab LENZILUMAB chembl:CHEMBL3707325 2.77 COLONY STIMULATING FACTOR 2 HingoraniCasas DRUGGABLE GENOME
119 rs2089855 5 131062407 131731326 CSF2 CSF2 1437 NCI LACTULOSE LACTULOSE LACTULOSE chembl:CHEMBL296306 0.69 11355146 COLONY STIMULATING FACTOR 2 HingoraniCasas DRUGGABLE GENOME
119 rs2089855 5 131062407 131731326 CSF2 CSF2 1437 NCI ROQUINIMEX ROQUINIMEX ROQUINIMEX chembl:CHEMBL11672 1.39 9811314 COLONY STIMULATING FACTOR 2 HingoraniCasas DRUGGABLE GENOME
119 rs2089855 5 131062407 131731326 CSF2 CSF2 1437 NCI PLATINUM PLATINUM PLATINUM chembl:CHEMBL1235478 0.2 8110490 COLONY STIMULATING FACTOR 2 HingoraniCasas DRUGGABLE GENOME
119 rs2089855 5 131062407 131731326 CSF2 CSF2 1437 NCI MECHLORETHAMINE MECHLORETHAMINE MECHLORETHAMINE chembl:CHEMBL427 2.77 10640980 COLONY STIMULATING FACTOR 2 HingoraniCasas DRUGGABLE GENOME
119 rs2089855 5 131062407 131731326 CSF2 CSF2 1437 NCI INDINAVIR INDINAVIR INDINAVIR chembl:CHEMBL115 0.28 10479132 COLONY STIMULATING FACTOR 2 HingoraniCasas DRUGGABLE GENOME
119 rs2089855 5 131062407 131731326 CSF2 CSF2 1437 NCI TERFENADINE TERFENADINE TERFENADINE chembl:CHEMBL17157 0.14 8836342 COLONY STIMULATING FACTOR 2 HingoraniCasas DRUGGABLE GENOME
119 rs2089855 5 131062407 131731326 CSF2 CSF2 1437 NCI FAMCICLOVIR FAMCICLOVIR FAMCICLOVIR chembl:CHEMBL880 2.77 10522033 COLONY STIMULATING FACTOR 2 HingoraniCasas DRUGGABLE GENOME
119 rs2089855 5 131062407 131731326 CSF2 Granulocyte-macrophage colony-stimulating factor 1437 TTD GSK3196165 GSK3196165 OTILIMAB chembl:CHEMBL2109433 2.08 COLONY STIMULATING FACTOR 2 HingoraniCasas DRUGGABLE GENOME
119 rs2089855 5 131062407 131731326 CSF2 Granulocyte-macrophage colony-stimulating factor 1437 TTD Mavrilimumab Mavrilimumab MAVRILIMUMAB chembl:CHEMBL1743039 0.69 COLONY STIMULATING FACTOR 2 HingoraniCasas DRUGGABLE GENOME
119 rs2089855 5 131062407 131731326 CSF2 CSF2 1437 NCI HEXADECYLPHOSPHOCHOLINE HEXADECYLPHOSPHOCHOLINE MILTEFOSINE chembl:CHEMBL125 0.55 1555249 COLONY STIMULATING FACTOR 2 HingoraniCasas DRUGGABLE GENOME
119 rs2089855 5 131062407 131731326 CSF2 CSF2 1437 NCI ACLARUBICIN ACLARUBICIN ACLARUBICIN chembl:CHEMBL502620 0.92 7689127 COLONY STIMULATING FACTOR 2 HingoraniCasas DRUGGABLE GENOME
119 rs2089855 5 131062407 131731326 CSF2 CSF2 1437 NCI AMIKACIN AMIKACIN AMIKACIN chembl:CHEMBL177 0.83 7540696,8158029 COLONY STIMULATING FACTOR 2 HingoraniCasas DRUGGABLE GENOME
119 rs2089855 5 131062407 131731326 CSF2 CSF2 1437 NCI CILOSTAZOL CILOSTAZOL CILOSTAZOL chembl:CHEMBL799 0.21 15744080 COLONY STIMULATING FACTOR 2 HingoraniCasas DRUGGABLE GENOME
119 rs2089855 5 131062407 131731326 CSF2 Granulocyte-macrophage colony-stimulating factor 1437 TTD Cabiralizumab Cabiralizumab CABIRALIZUMAB chembl:CHEMBL4297713 0.69 COLONY STIMULATING FACTOR 2 HingoraniCasas DRUGGABLE GENOME
119 rs2089855 5 131062407 131731326 CSF2 CSF2 1437 NCI VINBLASTINE VINBLASTINE VINBLASTINE chembl:CHEMBL159 0.08 10640980 COLONY STIMULATING FACTOR 2 HingoraniCasas DRUGGABLE GENOME
119 rs2089855 5 131062407 131731326 CSF2 CSF2 1437 NCI STREPTOZOCIN STREPTOZOCIN STREPTOZOCIN chembl:CHEMBL1651906 0.06 16342200 COLONY STIMULATING FACTOR 2 HingoraniCasas DRUGGABLE GENOME
119 rs2089855 5 131062407 131731326 CSF2 GMCSF 1437 ChemblInteractions inhibitor CHEMBL1743044 NAMILUMAB NAMILUMAB chembl:CHEMBL1743044 4.16 COLONY STIMULATING FACTOR 2 HingoraniCasas DRUGGABLE GENOME
119 rs2089855 5 131062407 131731326 CSF2 CSF2 1437 NCI AZQ AZQ DIAZIQUONE chembl:CHEMBL36016 1.39 8617583 COLONY STIMULATING FACTOR 2 HingoraniCasas DRUGGABLE GENOME
119 rs2089855 5 131062407 131731326 CSF2 CSF2 1437 NCI NAVELBINE NAVELBINE NAVELBINE wikidata:Q47521875 2.77 15934496 COLONY STIMULATING FACTOR 2 HingoraniCasas DRUGGABLE GENOME
119 rs2089855 5 131062407 131731326 CSF2 CSF2 1437 NCI CETIRIZINE CETIRIZINE CETIRIZINE chembl:CHEMBL1000 0.55 16783450 COLONY STIMULATING FACTOR 2 HingoraniCasas DRUGGABLE GENOME
119 rs2089855 5 131062407 131731326 CSF2 Granulocyte-macrophage colony-stimulating factor 1437 TTD JX-594 JX-594 PEXASTIMOGENE DEVACIREPVEC chembl:CHEMBL3039547 1.39 COLONY STIMULATING FACTOR 2 HingoraniCasas DRUGGABLE GENOME
119 rs2089855 5 131062407 131731326 CSF2 CSF2 1437 NCI D4T D4T STAVUDINE chembl:CHEMBL991 0.2 2538549 COLONY STIMULATING FACTOR 2 HingoraniCasas DRUGGABLE GENOME
119 rs2089855 5 131062407 131731326 CSF2 CSF2 1437 NCI IDARUBICIN IDARUBICIN IDARUBICIN chembl:CHEMBL1117 0.08 8915668 COLONY STIMULATING FACTOR 2 HingoraniCasas DRUGGABLE GENOME
119 rs2089855 5 131062407 131731326 CSF2 CSF2 1437 NCI PROCARBAZINE PROCARBAZINE PROCARBAZINE chembl:CHEMBL1321 0.46 10640980 COLONY STIMULATING FACTOR 2 HingoraniCasas DRUGGABLE GENOME
119 rs2089855 5 131062407 131731326 CSF2 Granulocyte-macrophage colony-stimulating factor 1437 TTD MORAb-022 MORAb-022 GIMSILUMAB chembl:CHEMBL2109430 1.39 COLONY STIMULATING FACTOR 2 HingoraniCasas DRUGGABLE GENOME
119 rs2089855 5 131062407 131731326 CSF2 CSF2 1437 NCI TICARCILLIN TICARCILLIN TICARCILLIN chembl:CHEMBL1449 1.39 7875147 COLONY STIMULATING FACTOR 2 HingoraniCasas DRUGGABLE GENOME
119 rs2089855 5 131062407 131731326 SLC22A4 SLC22A4 6583 PharmGKB imatinib imatinib IMATINIB chembl:CHEMBL941 1.25 23127916,22875622 SOLUTE CARRIER FAMILY 22 MEMBER 4 GuideToPharmacology,Pharos TRANSPORTER
119 rs2089855 5 131062407 131731326 SLC22A5 SLC22A5 6584 DTC CARNITINE CARNITINE CARNITINE chembl:CHEMBL172513 37.87 21422191 SOLUTE CARRIER FAMILY 22 MEMBER 5 Pharos,HumanProteinAtlas,GuideToPharmacology TRANSPORTER
119 rs2089855 5 131062407 131731326 IL13 Interleukin-13 3596 TTD CNTO-5825 CNTO-5825 CNTO-5825 chembl:CHEMBL2109464 7.1 INTERLEUKIN 13 GO EXTERNAL SIDE OF PLASMA MEMBRANE
119 rs2089855 5 131062407 131731326 IL13 NC30 3596 ChemblInteractions inhibitor CHEMBL1742985 ANRUKINZUMAB ANRUKINZUMAB chembl:CHEMBL1742985 14.2 INTERLEUKIN 13 GO EXTERNAL SIDE OF PLASMA MEMBRANE
119 rs2089855 5 131062407 131731326 IL13 NC30 3596 ChemblInteractions inhibitor CHEMBL2109465 QAX-576 QAX-576 chembl:CHEMBL2109465 14.2 INTERLEUKIN 13 GO EXTERNAL SIDE OF PLASMA MEMBRANE
119 rs2089855 5 131062407 131731326 IL13 Interleukin-13 3596 TTD Lebrikizumab Lebrikizumab LEBRIKIZUMAB chembl:CHEMBL1743035 21.3 INTERLEUKIN 13 GO EXTERNAL SIDE OF PLASMA MEMBRANE
119 rs2089855 5 131062407 131731326 IL13 P35225 3596 TdgClinicalTrial TNX-650 TNX-650 TNX-650 chembl:CHEMBL2109466 7.1 INTERLEUKIN 13 GO EXTERNAL SIDE OF PLASMA MEMBRANE
119 rs2089855 5 131062407 131731326 IL13 NC30 3596 ChemblInteractions inhibitor CHEMBL1743081 TRALOKINUMAB TRALOKINUMAB chembl:CHEMBL1743081 10.65 INTERLEUKIN 13 GO EXTERNAL SIDE OF PLASMA MEMBRANE
119 rs2089855 5 131062407 131731326 IL13 Interleukin-13 3596 TTD SAR-156597 SAR-156597 ROMILKIMAB chembl:CHEMBL4298097 2.37 INTERLEUKIN 13 GO EXTERNAL SIDE OF PLASMA MEMBRANE
123 rs33376;rs6555969 5 171086603 171174351 FGF18 Fibroblast growth factor-18 8817 TTD AS-902330 AS-902330 SPRIFERMIN chembl:CHEMBL2108302 56.81 FIBROBLAST GROWTH FACTOR 18 HingoraniCasas DRUGGABLE GENOME
124 rs4701140 5 178978012 179079104 CLK4 CLK4 57396 DTC ERLOTINIB ERLOTINIB ERLOTINIB chembl:CHEMBL553 0.02 CDC LIKE KINASE 4 Pharos,IDG,HopkinsGroom,dGene KINASE
124 rs4701140 5 178978012 179079104 CLK4 CLK4 57396 DTC GNF-PF-3023 GNF-PF-3023 CHEMBL535331 chembl:CHEMBL535331 0.12 CDC LIKE KINASE 4 Pharos,IDG,HopkinsGroom,dGene KINASE
124 rs4701140 5 178978012 179079104 CLK4 CLK4 57396 DTC TCMDC-125758 TCMDC-125758 CHEMBL546797 chembl:CHEMBL546797 0.03 CDC LIKE KINASE 4 Pharos,IDG,HopkinsGroom,dGene KINASE
124 rs4701140 5 178978012 179079104 CLK4 CLK4 57396 DTC TANDUTINIB TANDUTINIB TANDUTINIB chembl:CHEMBL124660 0.1 CDC LIKE KINASE 4 Pharos,IDG,HopkinsGroom,dGene KINASE
124 rs4701140 5 178978012 179079104 CLK4 CLK4 57396 DTC CHIR-99021 CHIR-99021 CHIR-99021 chembl:CHEMBL412142 0.1 CDC LIKE KINASE 4 Pharos,IDG,HopkinsGroom,dGene KINASE
124 rs4701140 5 178978012 179079104 CLK4 CLK4 57396 DTC AG-1879 AG-1879 CHEMBL406845 chembl:CHEMBL406845 0.04 CDC LIKE KINASE 4 Pharos,IDG,HopkinsGroom,dGene KINASE
124 rs4701140 5 178978012 179079104 CLK4 CLK4 57396 DTC ALISERTIB ALISERTIB ALISERTIB chembl:CHEMBL483158 0.03 CDC LIKE KINASE 4 Pharos,IDG,HopkinsGroom,dGene KINASE
124 rs4701140 5 178978012 179079104 CLK4 CLK4 57396 DTC WR-243246 WR-243246 CHEMBL117217 chembl:CHEMBL117217 0.56 CDC LIKE KINASE 4 Pharos,IDG,HopkinsGroom,dGene KINASE
124 rs4701140 5 178978012 179079104 CLK4 CLK4 57396 DTC LAS38096 LAS38096 CHEMBL375293 chembl:CHEMBL375293 0.1 CDC LIKE KINASE 4 Pharos,IDG,HopkinsGroom,dGene KINASE
124 rs4701140 5 178978012 179079104 CLK4 CLK4 57396 DTC DIPHENYLUREA DIPHENYLUREA DIPHENYLUREA chembl:CHEMBL354676 0.37 CDC LIKE KINASE 4 Pharos,IDG,HopkinsGroom,dGene KINASE
124 rs4701140 5 178978012 179079104 CLK4 57396 57396 GuideToPharmacology inhibitor 381118877 TOMIVOSERTIB TOMIVOSERTIB chembl:CHEMBL4073443 0.22 CDC LIKE KINASE 4 Pharos,IDG,HopkinsGroom,dGene KINASE
124 rs4701140 5 178978012 179079104 CANX BE0001011 821 DrugBank chaperone DB13999 Moroctocog alfa MOROCTOCOG ALFA wikidata:Q6913198 6.02 15213841,9607108,9525969,17899080,17139284,17016423 NA NA NA
124 rs4701140 5 178978012 179079104 CANX CANX 821 NCI MPO MPO MYELOPEROXIDASE chembl:CHEMBL2107858 18.94 11818449 NA NA NA
124 rs4701140 5 178978012 179079104 CANX BE0001011 821 DrugBank DB00031 Tenecteplase TENECTEPLASE chembl:CHEMBL2108791 1.58 9359841 NA NA NA
124 rs4701140 5 178978012 179079104 CANX BE0001011 821 DrugBank DB06245 Lanoteplase LANOTEPLASE chembl:CHEMBL2108499 0.56 NA NA NA
124 rs4701140 5 178978012 179079104 LTC4S LTC4S 4056 PharmGKB montelukast montelukast MONTELUKAST chembl:CHEMBL787 0.79 LEUKOTRIENE C4 SYNTHASE HumanProteinAtlas,Pharos,GuideToPharmacology ENZYME
124 rs4701140 5 178978012 179079104 LTC4S BE0001117 4056 DrugBank inhibitor DB00972 Azelastine AZELASTINE chembl:CHEMBL639 7.1 8630722 LEUKOTRIENE C4 SYNTHASE HumanProteinAtlas,Pharos,GuideToPharmacology ENZYME
124 rs4701140 5 178978012 179079104 SQSTM1 Sequestosome-1 p62 8878 TTD IMX-942 IMX-942 DUSQUETIDE chembl:CHEMBL3545314 56.81 SEQUESTOSOME 1 GO SERINE THREONINE KINASE
128 rs489658;rs72831708 6 8182469 8792565 TFAP2A TFAP2A 7020 NCI NELFINAVIR NELFINAVIR NELFINAVIR chembl:CHEMBL584 5.41 10996400 TRANSCRIPTION FACTOR AP-2 ALPHA Pharos TRANSCRIPTION FACTOR
128 rs489658;rs72831708 6 8182469 8792565 TFAP2A TFAP2A 7020 NCI AMPRENAVIR AMPRENAVIR AMPRENAVIR chembl:CHEMBL116 9.47 10996400 TRANSCRIPTION FACTOR AP-2 ALPHA Pharos TRANSCRIPTION FACTOR
129 rs4712818 6 24180812 24315743 ALDH5A1 SSADH 7915 ChemblInteractions inhibitor CHEMBL433 VALPROATE SODIUM VALPROATE SODIUM chembl:CHEMBL433 7.1 ALDEHYDE DEHYDROGENASE 5 FAMILY MEMBER A1 RussLampel,HopkinsGroom,HingoraniCasas DRUGGABLE GENOME
129 rs4712818 6 24180812 24315743 ALDH5A1 SSADH 7915 ChemblInteractions inhibitor CHEMBL2105613 DIVALPROEX SODIUM DIVALPROEX SODIUM chembl:CHEMBL2105613 7.1 ALDEHYDE DEHYDROGENASE 5 FAMILY MEMBER A1 RussLampel,HopkinsGroom,HingoraniCasas DRUGGABLE GENOME
129 rs4712818 6 24180812 24315743 ALDH5A1 ALDH5A1 7915 DTC VALPROIC ACID VALPROIC ACID VALPROIC ACID chembl:CHEMBL109 1.18 11086726 ALDEHYDE DEHYDROGENASE 5 FAMILY MEMBER A1 RussLampel,HopkinsGroom,HingoraniCasas DRUGGABLE GENOME
129 rs4712818 6 24180812 24315743 ALDH5A1 7915 7915 GuideToPharmacology inhibitor 252827498 4-ACRYLOYLPHENOL CHEMBL378577 chembl:CHEMBL378577 3.55 ALDEHYDE DEHYDROGENASE 5 FAMILY MEMBER A1 RussLampel,HopkinsGroom,HingoraniCasas DRUGGABLE GENOME
129 rs4712818 6 24180812 24315743 ALDH5A1 BE0000152 7915 DrugBank inhibitor DB00139 Succinic acid SUCCINIC ACID chembl:CHEMBL576 24.85 16689938,16942602,17584458,17619587,15853764,11752352 ALDEHYDE DEHYDROGENASE 5 FAMILY MEMBER A1 RussLampel,HopkinsGroom,HingoraniCasas DRUGGABLE GENOME
129 rs4712818 6 24180812 24315743 ALDH5A1 BE0000152 7915 DrugBank inhibitor DB00534 Chlormerodrin CHLORMERODRIN chembl:CHEMBL2110562 21.3 5692397,11752352,17139284,17016423 ALDEHYDE DEHYDROGENASE 5 FAMILY MEMBER A1 RussLampel,HopkinsGroom,HingoraniCasas DRUGGABLE GENOME
130 rs2281073;rs1800562;rs17598658;rs9379832;rs13196692;rs4947336;rs3094552;rs3131856 6 25182925 29612325 GMNN GMNN 51053 DTC IDAZOXAN IDAZOXAN IDAZOXAN chembl:CHEMBL10316 0.02 GEMININ, DNA REPLICATION INHIBITOR HingoraniCasas DRUGGABLE GENOME
130 rs2281073;rs1800562;rs17598658;rs9379832;rs13196692;rs4947336;rs3094552;rs3131856 6 25182925 29612325 GMNN GMNN 51053 DTC DNDI1417601 DNDI1417601 CHEMBL1503729 chembl:CHEMBL1503729 0.01 GEMININ, DNA REPLICATION INHIBITOR HingoraniCasas DRUGGABLE GENOME
130 rs2281073;rs1800562;rs17598658;rs9379832;rs13196692;rs4947336;rs3094552;rs3131856 6 25182925 29612325 GMNN GMNN 51053 DTC GNF-PF-3438 GNF-PF-3438 CHEMBL582276 chembl:CHEMBL582276 0.12 GEMININ, DNA REPLICATION INHIBITOR HingoraniCasas DRUGGABLE GENOME
130 rs2281073;rs1800562;rs17598658;rs9379832;rs13196692;rs4947336;rs3094552;rs3131856 6 25182925 29612325 GMNN GMNN 51053 DTC SJ000293754 SJ000293754 CHEMBL486706 chembl:CHEMBL486706 0.01 GEMININ, DNA REPLICATION INHIBITOR HingoraniCasas DRUGGABLE GENOME
130 rs2281073;rs1800562;rs17598658;rs9379832;rs13196692;rs4947336;rs3094552;rs3131856 6 25182925 29612325 GMNN GMNN 51053 DTC CINACALCET CINACALCET CINACALCET chembl:CHEMBL1201284 0.06 GEMININ, DNA REPLICATION INHIBITOR HingoraniCasas DRUGGABLE GENOME
130 rs2281073;rs1800562;rs17598658;rs9379832;rs13196692;rs4947336;rs3094552;rs3131856 6 25182925 29612325 GMNN GMNN 51053 DTC OUABAIN OUABAIN OUABAIN chembl:CHEMBL222863 0.01 GEMININ, DNA REPLICATION INHIBITOR HingoraniCasas DRUGGABLE GENOME
130 rs2281073;rs1800562;rs17598658;rs9379832;rs13196692;rs4947336;rs3094552;rs3131856 6 25182925 29612325 GMNN GMNN 51053 DTC DNDI1417973 DNDI1417973 CHEMBL1572415 chembl:CHEMBL1572415 0.12 GEMININ, DNA REPLICATION INHIBITOR HingoraniCasas DRUGGABLE GENOME
130 rs2281073;rs1800562;rs17598658;rs9379832;rs13196692;rs4947336;rs3094552;rs3131856 6 25182925 29612325 GMNN GMNN 51053 DTC NISOLDIPINE NISOLDIPINE NISOLDIPINE chembl:CHEMBL1726 0.01 GEMININ, DNA REPLICATION INHIBITOR HingoraniCasas DRUGGABLE GENOME
130 rs2281073;rs1800562;rs17598658;rs9379832;rs13196692;rs4947336;rs3094552;rs3131856 6 25182925 29612325 GMNN GMNN 51053 DTC MITONAFIDE MITONAFIDE MITONAFIDE chembl:CHEMBL43482 0.01 GEMININ, DNA REPLICATION INHIBITOR HingoraniCasas DRUGGABLE GENOME
130 rs2281073;rs1800562;rs17598658;rs9379832;rs13196692;rs4947336;rs3094552;rs3131856 6 25182925 29612325 GMNN GMNN 51053 DTC BROQUINALDOL BROQUINALDOL BROQUINALDOL chembl:CHEMBL1394319 0.06 GEMININ, DNA REPLICATION INHIBITOR HingoraniCasas DRUGGABLE GENOME
130 rs2281073;rs1800562;rs17598658;rs9379832;rs13196692;rs4947336;rs3094552;rs3131856 6 25182925 29612325 GMNN GMNN 51053 DTC DNDI1416982 DNDI1416982 CHEMBL1479114 chembl:CHEMBL1479114 0.06 GEMININ, DNA REPLICATION INHIBITOR HingoraniCasas DRUGGABLE GENOME
130 rs2281073;rs1800562;rs17598658;rs9379832;rs13196692;rs4947336;rs3094552;rs3131856 6 25182925 29612325 GMNN GMNN 51053 DTC GNF-PF-107 GNF-PF-107 CHEMBL578675 chembl:CHEMBL578675 0.02 GEMININ, DNA REPLICATION INHIBITOR HingoraniCasas DRUGGABLE GENOME
130 rs2281073;rs1800562;rs17598658;rs9379832;rs13196692;rs4947336;rs3094552;rs3131856 6 25182925 29612325 GMNN GMNN 51053 DTC FALNIDAMOL FALNIDAMOL FALNIDAMOL chembl:CHEMBL258940 0.03 GEMININ, DNA REPLICATION INHIBITOR HingoraniCasas DRUGGABLE GENOME
130 rs2281073;rs1800562;rs17598658;rs9379832;rs13196692;rs4947336;rs3094552;rs3131856 6 25182925 29612325 GMNN GMNN 51053 DTC MECLIZINE DIHCL MECLIZINE DIHCL MECLIZINE DIHCL chembl:CHEMBL1085765 0.04 GEMININ, DNA REPLICATION INHIBITOR HingoraniCasas DRUGGABLE GENOME
130 rs2281073;rs1800562;rs17598658;rs9379832;rs13196692;rs4947336;rs3094552;rs3131856 6 25182925 29612325 GMNN GMNN 51053 DTC NIFURALDEZONE NIFURALDEZONE NIFURALDEZONE chembl:CHEMBL1358619 0.12 GEMININ, DNA REPLICATION INHIBITOR HingoraniCasas DRUGGABLE GENOME
130 rs2281073;rs1800562;rs17598658;rs9379832;rs13196692;rs4947336;rs3094552;rs3131856 6 25182925 29612325 GMNN GMNN 51053 DTC XANTHOANGELOL B XANTHOANGELOL B XANTHOANGELOL B chembl:CHEMBL494082 0.02 GEMININ, DNA REPLICATION INHIBITOR HingoraniCasas DRUGGABLE GENOME
130 rs2281073;rs1800562;rs17598658;rs9379832;rs13196692;rs4947336;rs3094552;rs3131856 6 25182925 29612325 GMNN GMNN 51053 DTC ASTEMIZOLE ASTEMIZOLE ASTEMIZOLE chembl:CHEMBL296419 0.01 GEMININ, DNA REPLICATION INHIBITOR HingoraniCasas DRUGGABLE GENOME
130 rs2281073;rs1800562;rs17598658;rs9379832;rs13196692;rs4947336;rs3094552;rs3131856 6 25182925 29612325 GMNN GMNN 51053 DTC GNF-PF-4659 GNF-PF-4659 CHEMBL584442 chembl:CHEMBL584442 0.01 GEMININ, DNA REPLICATION INHIBITOR HingoraniCasas DRUGGABLE GENOME
130 rs2281073;rs1800562;rs17598658;rs9379832;rs13196692;rs4947336;rs3094552;rs3131856 6 25182925 29612325 GMNN GMNN 51053 DTC EFAROXAN EFAROXAN EFAROXAN chembl:CHEMBL57895 0.04 GEMININ, DNA REPLICATION INHIBITOR HingoraniCasas DRUGGABLE GENOME
130 rs2281073;rs1800562;rs17598658;rs9379832;rs13196692;rs4947336;rs3094552;rs3131856 6 25182925 29612325 GMNN GMNN 51053 DTC TCMDC-124356 TCMDC-124356 CHEMBL22062 chembl:CHEMBL22062 0.01 GEMININ, DNA REPLICATION INHIBITOR HingoraniCasas DRUGGABLE GENOME
130 rs2281073;rs1800562;rs17598658;rs9379832;rs13196692;rs4947336;rs3094552;rs3131856 6 25182925 29612325 GMNN GMNN 51053 DTC GNF-PF-3286 GNF-PF-3286 CHEMBL581880 chembl:CHEMBL581880 0.02 GEMININ, DNA REPLICATION INHIBITOR HingoraniCasas DRUGGABLE GENOME
130 rs2281073;rs1800562;rs17598658;rs9379832;rs13196692;rs4947336;rs3094552;rs3131856 6 25182925 29612325 GMNN GMNN 51053 DTC CID 663143 CID 663143 CHEMBL1342336 chembl:CHEMBL1342336 0.01 GEMININ, DNA REPLICATION INHIBITOR HingoraniCasas DRUGGABLE GENOME
130 rs2281073;rs1800562;rs17598658;rs9379832;rs13196692;rs4947336;rs3094552;rs3131856 6 25182925 29612325 GMNN GMNN 51053 DTC GNF-PF-1134 GNF-PF-1134 CHEMBL600694 chembl:CHEMBL600694 0.02 GEMININ, DNA REPLICATION INHIBITOR HingoraniCasas DRUGGABLE GENOME
130 rs2281073;rs1800562;rs17598658;rs9379832;rs13196692;rs4947336;rs3094552;rs3131856 6 25182925 29612325 GMNN GMNN 51053 DTC TCMDC-123947 TCMDC-123947 CHEMBL525098 chembl:CHEMBL525098 0.12 GEMININ, DNA REPLICATION INHIBITOR HingoraniCasas DRUGGABLE GENOME
130 rs2281073;rs1800562;rs17598658;rs9379832;rs13196692;rs4947336;rs3094552;rs3131856 6 25182925 29612325 GMNN GMNN 51053 DTC 2-METHOXY-1,4-NAPHTHOQUINONE 2-METHOXY-1,4-NAPHTHOQUINONE 2-METHOXY-1,4-NAPHTHOQUINONE chembl:CHEMBL106562 0.01 GEMININ, DNA REPLICATION INHIBITOR HingoraniCasas DRUGGABLE GENOME
130 rs2281073;rs1800562;rs17598658;rs9379832;rs13196692;rs4947336;rs3094552;rs3131856 6 25182925 29612325 GMNN GMNN 51053 DTC DNDI1417560 DNDI1417560 CHEMBL1373255 chembl:CHEMBL1373255 0.04 GEMININ, DNA REPLICATION INHIBITOR HingoraniCasas DRUGGABLE GENOME
130 rs2281073;rs1800562;rs17598658;rs9379832;rs13196692;rs4947336;rs3094552;rs3131856 6 25182925 29612325 GMNN GMNN 51053 DTC PROTOAPIGENONE PROTOAPIGENONE PROTOAPIGENONE chembl:CHEMBL414890 0.01 GEMININ, DNA REPLICATION INHIBITOR HingoraniCasas DRUGGABLE GENOME
130 rs2281073;rs1800562;rs17598658;rs9379832;rs13196692;rs4947336;rs3094552;rs3131856 6 25182925 29612325 GMNN GMNN 51053 DTC GNF-PF-5151 GNF-PF-5151 CHEMBL576208 chembl:CHEMBL576208 0.01 GEMININ, DNA REPLICATION INHIBITOR HingoraniCasas DRUGGABLE GENOME
130 rs2281073;rs1800562;rs17598658;rs9379832;rs13196692;rs4947336;rs3094552;rs3131856 6 25182925 29612325 GMNN GMNN 51053 DTC SEW-03621 SEW-03621 CHEMBL1271059 chembl:CHEMBL1271059 0.04 GEMININ, DNA REPLICATION INHIBITOR HingoraniCasas DRUGGABLE GENOME
130 rs2281073;rs1800562;rs17598658;rs9379832;rs13196692;rs4947336;rs3094552;rs3131856 6 25182925 29612325 GMNN GMNN 51053 DTC THUNBERGINOL A THUNBERGINOL A THUNBERGINOL A chembl:CHEMBL68810 0.04 GEMININ, DNA REPLICATION INHIBITOR HingoraniCasas DRUGGABLE GENOME
130 rs2281073;rs1800562;rs17598658;rs9379832;rs13196692;rs4947336;rs3094552;rs3131856 6 25182925 29612325 GMNN GMNN 51053 DTC DNDI1416924 DNDI1416924 CHEMBL156959 chembl:CHEMBL156959 0.04 GEMININ, DNA REPLICATION INHIBITOR HingoraniCasas DRUGGABLE GENOME
130 rs2281073;rs1800562;rs17598658;rs9379832;rs13196692;rs4947336;rs3094552;rs3131856 6 25182925 29612325 GMNN GMNN 51053 DTC TRICLABENDAZOLE TRICLABENDAZOLE TRICLABENDAZOLE chembl:CHEMBL1086440 0.02 GEMININ, DNA REPLICATION INHIBITOR HingoraniCasas DRUGGABLE GENOME
130 rs2281073;rs1800562;rs17598658;rs9379832;rs13196692;rs4947336;rs3094552;rs3131856 6 25182925 29612325 GMNN GMNN 51053 DTC BROMHEXINE HYDROCHLORIDE BROMHEXINE HYDROCHLORIDE BROMHEXINE HYDROCHLORIDE chembl:CHEMBL1319139 0.12 GEMININ, DNA REPLICATION INHIBITOR HingoraniCasas DRUGGABLE GENOME
130 rs2281073;rs1800562;rs17598658;rs9379832;rs13196692;rs4947336;rs3094552;rs3131856 6 25182925 29612325 GMNN GMNN 51053 DTC NSC-145669 NSC-145669 CHEMBL191611 chembl:CHEMBL191611 0.04 GEMININ, DNA REPLICATION INHIBITOR HingoraniCasas DRUGGABLE GENOME
130 rs2281073;rs1800562;rs17598658;rs9379832;rs13196692;rs4947336;rs3094552;rs3131856 6 25182925 29612325 GMNN GMNN 51053 DTC FLUNARIZINE FLUNARIZINE FLUNARIZINE chembl:CHEMBL30008 0.01 GEMININ, DNA REPLICATION INHIBITOR HingoraniCasas DRUGGABLE GENOME
130 rs2281073;rs1800562;rs17598658;rs9379832;rs13196692;rs4947336;rs3094552;rs3131856 6 25182925 29612325 GMNN GMNN 51053 DTC DNDI1417099 DNDI1417099 CHEMBL1565444 chembl:CHEMBL1565444 0.02 GEMININ, DNA REPLICATION INHIBITOR HingoraniCasas DRUGGABLE GENOME
130 rs2281073;rs1800562;rs17598658;rs9379832;rs13196692;rs4947336;rs3094552;rs3131856 6 25182925 29612325 GMNN GMNN 51053 DTC TCMDC-125254 TCMDC-125254 CHEMBL547313 chembl:CHEMBL547313 0.12 GEMININ, DNA REPLICATION INHIBITOR HingoraniCasas DRUGGABLE GENOME
130 rs2281073;rs1800562;rs17598658;rs9379832;rs13196692;rs4947336;rs3094552;rs3131856 6 25182925 29612325 GMNN GMNN 51053 DTC A-443654 A-443654 A-443654 chembl:CHEMBL379300 0.01 GEMININ, DNA REPLICATION INHIBITOR HingoraniCasas DRUGGABLE GENOME
130 rs2281073;rs1800562;rs17598658;rs9379832;rs13196692;rs4947336;rs3094552;rs3131856 6 25182925 29612325 GMNN GMNN 51053 DTC TCMDC-125298 TCMDC-125298 CHEMBL581152 chembl:CHEMBL581152 0.02 GEMININ, DNA REPLICATION INHIBITOR HingoraniCasas DRUGGABLE GENOME
130 rs2281073;rs1800562;rs17598658;rs9379832;rs13196692;rs4947336;rs3094552;rs3131856 6 25182925 29612325 GMNN GMNN 51053 DTC TCMDC-123634 TCMDC-123634 CHEMBL530499 chembl:CHEMBL530499 0.04 GEMININ, DNA REPLICATION INHIBITOR HingoraniCasas DRUGGABLE GENOME
130 rs2281073;rs1800562;rs17598658;rs9379832;rs13196692;rs4947336;rs3094552;rs3131856 6 25182925 29612325 GMNN GMNN 51053 DTC TRYPTANTHRIN TRYPTANTHRIN TRYPTANTHRIN chembl:CHEMBL306946 0.02 GEMININ, DNA REPLICATION INHIBITOR HingoraniCasas DRUGGABLE GENOME
130 rs2281073;rs1800562;rs17598658;rs9379832;rs13196692;rs4947336;rs3094552;rs3131856 6 25182925 29612325 GMNN GMNN 51053 DTC CYCLOVALONE CYCLOVALONE CYCLOVALONE chembl:CHEMBL17205 0.02 GEMININ, DNA REPLICATION INHIBITOR HingoraniCasas DRUGGABLE GENOME
130 rs2281073;rs1800562;rs17598658;rs9379832;rs13196692;rs4947336;rs3094552;rs3131856 6 25182925 29612325 GMNN GMNN 51053 DTC GNF-PF-4998 GNF-PF-4998 CHEMBL585795 chembl:CHEMBL585795 0.12 GEMININ, DNA REPLICATION INHIBITOR HingoraniCasas DRUGGABLE GENOME
130 rs2281073;rs1800562;rs17598658;rs9379832;rs13196692;rs4947336;rs3094552;rs3131856 6 25182925 29612325 GMNN GMNN 51053 DTC OXIBENDAZOLE OXIBENDAZOLE OXIBENDAZOLE chembl:CHEMBL1087630 0.06 GEMININ, DNA REPLICATION INHIBITOR HingoraniCasas DRUGGABLE GENOME
130 rs2281073;rs1800562;rs17598658;rs9379832;rs13196692;rs4947336;rs3094552;rs3131856 6 25182925 29612325 GMNN GMNN 51053 DTC DIHYDROERGOCRISTINE MESYLATE DIHYDROERGOCRISTINE MESYLATE DIHYDROERGOCRISTINE MESYLATE chembl:CHEMBL1255837 0.03 GEMININ, DNA REPLICATION INHIBITOR HingoraniCasas DRUGGABLE GENOME
130 rs2281073;rs1800562;rs17598658;rs9379832;rs13196692;rs4947336;rs3094552;rs3131856 6 25182925 29612325 GMNN GMNN 51053 DTC MERADIMATE MERADIMATE MERADIMATE chembl:CHEMBL1597075 0.06 GEMININ, DNA REPLICATION INHIBITOR HingoraniCasas DRUGGABLE GENOME
130 rs2281073;rs1800562;rs17598658;rs9379832;rs13196692;rs4947336;rs3094552;rs3131856 6 25182925 29612325 GMNN GMNN 51053 DTC TCMDC-123650 TCMDC-123650 CHEMBL580727 chembl:CHEMBL580727 0.01 GEMININ, DNA REPLICATION INHIBITOR HingoraniCasas DRUGGABLE GENOME
130 rs2281073;rs1800562;rs17598658;rs9379832;rs13196692;rs4947336;rs3094552;rs3131856 6 25182925 29612325 GMNN GMNN 51053 DTC GR-4661 GR-4661 CHEMBL344127 chembl:CHEMBL344127 0.04 GEMININ, DNA REPLICATION INHIBITOR HingoraniCasas DRUGGABLE GENOME
130 rs2281073;rs1800562;rs17598658;rs9379832;rs13196692;rs4947336;rs3094552;rs3131856 6 25182925 29612325 GMNN GMNN 51053 DTC FLUNARIZINE HYDROCHLORIDE FLUNARIZINE HYDROCHLORIDE FLUNARIZINE HYDROCHLORIDE chembl:CHEMBL552659 0.06 GEMININ, DNA REPLICATION INHIBITOR HingoraniCasas DRUGGABLE GENOME
130 rs2281073;rs1800562;rs17598658;rs9379832;rs13196692;rs4947336;rs3094552;rs3131856 6 25182925 29612325 GMNN GMNN 51053 DTC DIENESTROL DIENESTROL DIENESTROL chembl:CHEMBL1018 0.01 GEMININ, DNA REPLICATION INHIBITOR HingoraniCasas DRUGGABLE GENOME
130 rs2281073;rs1800562;rs17598658;rs9379832;rs13196692;rs4947336;rs3094552;rs3131856 6 25182925 29612325 GMNN GMNN 51053 DTC TCMDC-124316 TCMDC-124316 CHEMBL534214 chembl:CHEMBL534214 0.06 GEMININ, DNA REPLICATION INHIBITOR HingoraniCasas DRUGGABLE GENOME
130 rs2281073;rs1800562;rs17598658;rs9379832;rs13196692;rs4947336;rs3094552;rs3131856 6 25182925 29612325 GMNN GMNN 51053 DTC DNDI1417447 DNDI1417447 CHEMBL1307453 chembl:CHEMBL1307453 0.02 GEMININ, DNA REPLICATION INHIBITOR HingoraniCasas DRUGGABLE GENOME
130 rs2281073;rs1800562;rs17598658;rs9379832;rs13196692;rs4947336;rs3094552;rs3131856 6 25182925 29612325 GMNN GMNN 51053 DTC GNF-PF-2272 GNF-PF-2272 CHEMBL601757 chembl:CHEMBL601757 0 GEMININ, DNA REPLICATION INHIBITOR HingoraniCasas DRUGGABLE GENOME
130 rs2281073;rs1800562;rs17598658;rs9379832;rs13196692;rs4947336;rs3094552;rs3131856 6 25182925 29612325 GMNN GMNN 51053 DTC CGP-74514A CGP-74514A CHEMBL1256911 chembl:CHEMBL1256911 0.06 GEMININ, DNA REPLICATION INHIBITOR HingoraniCasas DRUGGABLE GENOME
130 rs2281073;rs1800562;rs17598658;rs9379832;rs13196692;rs4947336;rs3094552;rs3131856 6 25182925 29612325 GMNN GMNN 51053 DTC VINCRISTINE SULFATE VINCRISTINE SULFATE VINCRISTINE SULFATE chembl:CHEMBL501867 0.01 GEMININ, DNA REPLICATION INHIBITOR HingoraniCasas DRUGGABLE GENOME
130 rs2281073;rs1800562;rs17598658;rs9379832;rs13196692;rs4947336;rs3094552;rs3131856 6 25182925 29612325 GMNN GMNN 51053 DTC TCMDC-125733 TCMDC-125733 CHEMBL530788 chembl:CHEMBL530788 0.12 GEMININ, DNA REPLICATION INHIBITOR HingoraniCasas DRUGGABLE GENOME
130 rs2281073;rs1800562;rs17598658;rs9379832;rs13196692;rs4947336;rs3094552;rs3131856 6 25182925 29612325 GMNN GMNN 51053 DTC LORATADINE LORATADINE LORATADINE chembl:CHEMBL998 0.01 GEMININ, DNA REPLICATION INHIBITOR HingoraniCasas DRUGGABLE GENOME
130 rs2281073;rs1800562;rs17598658;rs9379832;rs13196692;rs4947336;rs3094552;rs3131856 6 25182925 29612325 GMNN GMNN 51053 DTC CILNIDIPINE CILNIDIPINE CILNIDIPINE chembl:CHEMBL452076 0.03 GEMININ, DNA REPLICATION INHIBITOR HingoraniCasas DRUGGABLE GENOME
130 rs2281073;rs1800562;rs17598658;rs9379832;rs13196692;rs4947336;rs3094552;rs3131856 6 25182925 29612325 GMNN GMNN 51053 DTC E319 E319 E319 chembl:CHEMBL242080 0.01 GEMININ, DNA REPLICATION INHIBITOR HingoraniCasas DRUGGABLE GENOME
130 rs2281073;rs1800562;rs17598658;rs9379832;rs13196692;rs4947336;rs3094552;rs3131856 6 25182925 29612325 GMNN GMNN 51053 DTC TCMDC-125587 TCMDC-125587 CHEMBL532160 chembl:CHEMBL532160 0.02 GEMININ, DNA REPLICATION INHIBITOR HingoraniCasas DRUGGABLE GENOME
130 rs2281073;rs1800562;rs17598658;rs9379832;rs13196692;rs4947336;rs3094552;rs3131856 6 25182925 29612325 GMNN GMNN 51053 DTC FANGCHINOLINE FANGCHINOLINE FANGCHINOLINE chembl:CHEMBL504256 0.04 GEMININ, DNA REPLICATION INHIBITOR HingoraniCasas DRUGGABLE GENOME
130 rs2281073;rs1800562;rs17598658;rs9379832;rs13196692;rs4947336;rs3094552;rs3131856 6 25182925 29612325 GMNN GMNN 51053 DTC NSC-1010 NSC-1010 CHEMBL1688556 chembl:CHEMBL1688556 0.06 GEMININ, DNA REPLICATION INHIBITOR HingoraniCasas DRUGGABLE GENOME
130 rs2281073;rs1800562;rs17598658;rs9379832;rs13196692;rs4947336;rs3094552;rs3131856 6 25182925 29612325 GMNN GMNN 51053 DTC ACITRETIN ACITRETIN ACITRETIN chembl:CHEMBL1131 0.01 GEMININ, DNA REPLICATION INHIBITOR HingoraniCasas DRUGGABLE GENOME
130 rs2281073;rs1800562;rs17598658;rs9379832;rs13196692;rs4947336;rs3094552;rs3131856 6 25182925 29612325 GMNN GMNN 51053 DTC DNDI1417185 DNDI1417185 CHEMBL1549738 chembl:CHEMBL1549738 0.02 GEMININ, DNA REPLICATION INHIBITOR HingoraniCasas DRUGGABLE GENOME
130 rs2281073;rs1800562;rs17598658;rs9379832;rs13196692;rs4947336;rs3094552;rs3131856 6 25182925 29612325 GMNN GMNN 51053 DTC TYRPHOSTIN A9 TYRPHOSTIN A9 TYRPHOSTIN A9 chembl:CHEMBL78150 0.01 GEMININ, DNA REPLICATION INHIBITOR HingoraniCasas DRUGGABLE GENOME
130 rs2281073;rs1800562;rs17598658;rs9379832;rs13196692;rs4947336;rs3094552;rs3131856 6 25182925 29612325 GMNN GMNN 51053 DTC DIGOXIN DIGOXIN DIGOXIN chembl:CHEMBL1751 0 GEMININ, DNA REPLICATION INHIBITOR HingoraniCasas DRUGGABLE GENOME
130 rs2281073;rs1800562;rs17598658;rs9379832;rs13196692;rs4947336;rs3094552;rs3131856 6 25182925 29612325 GMNN GMNN 51053 DTC CORONOPILIN CORONOPILIN CORONOPILIN chembl:CHEMBL248564 0.03 GEMININ, DNA REPLICATION INHIBITOR HingoraniCasas DRUGGABLE GENOME
130 rs2281073;rs1800562;rs17598658;rs9379832;rs13196692;rs4947336;rs3094552;rs3131856 6 25182925 29612325 GMNN GMNN 51053 DTC TCMDC-124576 TCMDC-124576 CHEMBL579420 chembl:CHEMBL579420 0.12 GEMININ, DNA REPLICATION INHIBITOR HingoraniCasas DRUGGABLE GENOME
130 rs2281073;rs1800562;rs17598658;rs9379832;rs13196692;rs4947336;rs3094552;rs3131856 6 25182925 29612325 GMNN GMNN 51053 DTC DNDI1417383 DNDI1417383 CHEMBL2094665 chembl:CHEMBL2094665 0.12 GEMININ, DNA REPLICATION INHIBITOR HingoraniCasas DRUGGABLE GENOME
130 rs2281073;rs1800562;rs17598658;rs9379832;rs13196692;rs4947336;rs3094552;rs3131856 6 25182925 29612325 GMNN GMNN 51053 DTC GNF-PF-254 GNF-PF-254 CHEMBL461579 chembl:CHEMBL461579 0.01 GEMININ, DNA REPLICATION INHIBITOR HingoraniCasas DRUGGABLE GENOME
130 rs2281073;rs1800562;rs17598658;rs9379832;rs13196692;rs4947336;rs3094552;rs3131856 6 25182925 29612325 GMNN GMNN 51053 DTC QUINAPRIL HYDROCHLORIDE QUINAPRIL HYDROCHLORIDE QUINAPRIL HYDROCHLORIDE chembl:CHEMBL1201011 0.04 GEMININ, DNA REPLICATION INHIBITOR HingoraniCasas DRUGGABLE GENOME
130 rs2281073;rs1800562;rs17598658;rs9379832;rs13196692;rs4947336;rs3094552;rs3131856 6 25182925 29612325 GMNN GMNN 51053 DTC ESTRADIOL BENZOATE ESTRADIOL BENZOATE ESTRADIOL BENZOATE chembl:CHEMBL282575 0.01 GEMININ, DNA REPLICATION INHIBITOR HingoraniCasas DRUGGABLE GENOME
130 rs2281073;rs1800562;rs17598658;rs9379832;rs13196692;rs4947336;rs3094552;rs3131856 6 25182925 29612325 GMNN GMNN 51053 DTC BIS(DIMETHYLAMINETHIOCARBONYL)MONOSULFIDE BIS(DIMETHYLAMINETHIOCARBONYL)MONOSULFIDE BIS(DIMETHYLAMINETHIOCARBONYL)MONOSULFIDE chembl:CHEMBL571700 0.01 GEMININ, DNA REPLICATION INHIBITOR HingoraniCasas DRUGGABLE GENOME
130 rs2281073;rs1800562;rs17598658;rs9379832;rs13196692;rs4947336;rs3094552;rs3131856 6 25182925 29612325 GMNN GMNN 51053 DTC SJ000024939 SJ000024939 CHEMBL590691 chembl:CHEMBL590691 0.02 GEMININ, DNA REPLICATION INHIBITOR HingoraniCasas DRUGGABLE GENOME
130 rs2281073;rs1800562;rs17598658;rs9379832;rs13196692;rs4947336;rs3094552;rs3131856 6 25182925 29612325 GMNN GMNN 51053 DTC GNF-PF-1654 GNF-PF-1654 CHEMBL602776 chembl:CHEMBL602776 0.02 GEMININ, DNA REPLICATION INHIBITOR HingoraniCasas DRUGGABLE GENOME
130 rs2281073;rs1800562;rs17598658;rs9379832;rs13196692;rs4947336;rs3094552;rs3131856 6 25182925 29612325 GMNN GMNN 51053 DTC CALANOLIDE A CALANOLIDE A CALANOLIDE A chembl:CHEMBL270362 0.04 GEMININ, DNA REPLICATION INHIBITOR HingoraniCasas DRUGGABLE GENOME
130 rs2281073;rs1800562;rs17598658;rs9379832;rs13196692;rs4947336;rs3094552;rs3131856 6 25182925 29612325 GMNN GMNN 51053 DTC AMIODARONE HYDROCHLORIDE AMIODARONE HYDROCHLORIDE AMIODARONE HYDROCHLORIDE chembl:CHEMBL1083993 0.02 GEMININ, DNA REPLICATION INHIBITOR HingoraniCasas DRUGGABLE GENOME
130 rs2281073;rs1800562;rs17598658;rs9379832;rs13196692;rs4947336;rs3094552;rs3131856 6 25182925 29612325 GMNN GMNN 51053 DTC MMV006389 MMV006389 CHEMBL586000 chembl:CHEMBL586000 0.02 GEMININ, DNA REPLICATION INHIBITOR HingoraniCasas DRUGGABLE GENOME
130 rs2281073;rs1800562;rs17598658;rs9379832;rs13196692;rs4947336;rs3094552;rs3131856 6 25182925 29612325 GMNN GMNN 51053 DTC TCMDC-124395 TCMDC-124395 CHEMBL534047 chembl:CHEMBL534047 0.06 GEMININ, DNA REPLICATION INHIBITOR HingoraniCasas DRUGGABLE GENOME
130 rs2281073;rs1800562;rs17598658;rs9379832;rs13196692;rs4947336;rs3094552;rs3131856 6 25182925 29612325 GMNN GMNN 51053 DTC DYCLONINE DYCLONINE DYCLONINE chembl:CHEMBL1201217 0.01 GEMININ, DNA REPLICATION INHIBITOR HingoraniCasas DRUGGABLE GENOME
130 rs2281073;rs1800562;rs17598658;rs9379832;rs13196692;rs4947336;rs3094552;rs3131856 6 25182925 29612325 GMNN GMNN 51053 DTC GLYCYROL GLYCYROL GLYCYROL chembl:CHEMBL132695 0.12 GEMININ, DNA REPLICATION INHIBITOR HingoraniCasas DRUGGABLE GENOME
130 rs2281073;rs1800562;rs17598658;rs9379832;rs13196692;rs4947336;rs3094552;rs3131856 6 25182925 29612325 GMNN GMNN 51053 DTC FEPRAZONE FEPRAZONE FEPRAZONE chembl:CHEMBL1452696 0.02 GEMININ, DNA REPLICATION INHIBITOR HingoraniCasas DRUGGABLE GENOME
130 rs2281073;rs1800562;rs17598658;rs9379832;rs13196692;rs4947336;rs3094552;rs3131856 6 25182925 29612325 GMNN GMNN 51053 DTC LYCOPENE LYCOPENE LYCOPENE chembl:CHEMBL501174 0.01 GEMININ, DNA REPLICATION INHIBITOR HingoraniCasas DRUGGABLE GENOME
130 rs2281073;rs1800562;rs17598658;rs9379832;rs13196692;rs4947336;rs3094552;rs3131856 6 25182925 29612325 GMNN GMNN 51053 DTC GNF-PF-3876 GNF-PF-3876 CHEMBL596631 chembl:CHEMBL596631 0.04 GEMININ, DNA REPLICATION INHIBITOR HingoraniCasas DRUGGABLE GENOME
130 rs2281073;rs1800562;rs17598658;rs9379832;rs13196692;rs4947336;rs3094552;rs3131856 6 25182925 29612325 GMNN GMNN 51053 DTC LENPERONE LENPERONE LENPERONE chembl:CHEMBL316004 0.12 GEMININ, DNA REPLICATION INHIBITOR HingoraniCasas DRUGGABLE GENOME
130 rs2281073;rs1800562;rs17598658;rs9379832;rs13196692;rs4947336;rs3094552;rs3131856 6 25182925 29612325 GMNN GMNN 51053 DTC GEDUNIN GEDUNIN GEDUNIN chembl:CHEMBL465226 0.02 GEMININ, DNA REPLICATION INHIBITOR HingoraniCasas DRUGGABLE GENOME
130 rs2281073;rs1800562;rs17598658;rs9379832;rs13196692;rs4947336;rs3094552;rs3131856 6 25182925 29612325 GMNN GMNN 51053 DTC SJ000147784 SJ000147784 CHEMBL590186 chembl:CHEMBL590186 0.02 GEMININ, DNA REPLICATION INHIBITOR HingoraniCasas DRUGGABLE GENOME
130 rs2281073;rs1800562;rs17598658;rs9379832;rs13196692;rs4947336;rs3094552;rs3131856 6 25182925 29612325 GMNN GMNN 51053 DTC NSC-695801 NSC-695801 CHEMBL461193 chembl:CHEMBL461193 0.02 GEMININ, DNA REPLICATION INHIBITOR HingoraniCasas DRUGGABLE GENOME
130 rs2281073;rs1800562;rs17598658;rs9379832;rs13196692;rs4947336;rs3094552;rs3131856 6 25182925 29612325 GMNN GMNN 51053 DTC SANTIN SANTIN SANTIN chembl:CHEMBL161957 0.12 GEMININ, DNA REPLICATION INHIBITOR HingoraniCasas DRUGGABLE GENOME
130 rs2281073;rs1800562;rs17598658;rs9379832;rs13196692;rs4947336;rs3094552;rs3131856 6 25182925 29612325 GMNN GMNN 51053 DTC CLOFENOXYDE CLOFENOXYDE CLOFENOXYDE chembl:CHEMBL1367746 0.04 GEMININ, DNA REPLICATION INHIBITOR HingoraniCasas DRUGGABLE GENOME
130 rs2281073;rs1800562;rs17598658;rs9379832;rs13196692;rs4947336;rs3094552;rs3131856 6 25182925 29612325 GMNN GMNN 51053 DTC DIACYLGLYCEROL KINASE INHIBITOR II DIACYLGLYCEROL KINASE INHIBITOR II DIACYLGLYCEROL KINASE INHIBITOR II chembl:CHEMBL261131 0.06 GEMININ, DNA REPLICATION INHIBITOR HingoraniCasas DRUGGABLE GENOME
130 rs2281073;rs1800562;rs17598658;rs9379832;rs13196692;rs4947336;rs3094552;rs3131856 6 25182925 29612325 GMNN GMNN 51053 DTC GITOXIN GITOXIN GITOXIN chembl:CHEMBL109317 0.04 GEMININ, DNA REPLICATION INHIBITOR HingoraniCasas DRUGGABLE GENOME
130 rs2281073;rs1800562;rs17598658;rs9379832;rs13196692;rs4947336;rs3094552;rs3131856 6 25182925 29612325 GMNN GMNN 51053 DTC EPOXYCYTOCHALASIN H EPOXYCYTOCHALASIN H EPOXYCYTOCHALASIN H chembl:CHEMBL517645 0.12 GEMININ, DNA REPLICATION INHIBITOR HingoraniCasas DRUGGABLE GENOME
130 rs2281073;rs1800562;rs17598658;rs9379832;rs13196692;rs4947336;rs3094552;rs3131856 6 25182925 29612325 GMNN GMNN 51053 DTC PENTACHLOROPHENOL PENTACHLOROPHENOL PENTACHLOROPHENOL chembl:CHEMBL75967 0.01 GEMININ, DNA REPLICATION INHIBITOR HingoraniCasas DRUGGABLE GENOME
130 rs2281073;rs1800562;rs17598658;rs9379832;rs13196692;rs4947336;rs3094552;rs3131856 6 25182925 29612325 GMNN GMNN 51053 DTC SJ000032152 SJ000032152 CHEMBL590665 chembl:CHEMBL590665 0.04 GEMININ, DNA REPLICATION INHIBITOR HingoraniCasas DRUGGABLE GENOME
130 rs2281073;rs1800562;rs17598658;rs9379832;rs13196692;rs4947336;rs3094552;rs3131856 6 25182925 29612325 GMNN GMNN 51053 DTC PROSULTIAMINE PROSULTIAMINE PROSULTIAMINE chembl:CHEMBL1442890 0.06 GEMININ, DNA REPLICATION INHIBITOR HingoraniCasas DRUGGABLE GENOME
130 rs2281073;rs1800562;rs17598658;rs9379832;rs13196692;rs4947336;rs3094552;rs3131856 6 25182925 29612325 GMNN GMNN 51053 DTC METHYL DEOXYCHOLATE METHYL DEOXYCHOLATE METHYL DEOXYCHOLATE chembl:CHEMBL1078051 0.12 GEMININ, DNA REPLICATION INHIBITOR HingoraniCasas DRUGGABLE GENOME
130 rs2281073;rs1800562;rs17598658;rs9379832;rs13196692;rs4947336;rs3094552;rs3131856 6 25182925 29612325 GMNN GMNN 51053 DTC BUFOGENIN BUFOGENIN BUFOGENIN chembl:CHEMBL250172 0.03 GEMININ, DNA REPLICATION INHIBITOR HingoraniCasas DRUGGABLE GENOME
130 rs2281073;rs1800562;rs17598658;rs9379832;rs13196692;rs4947336;rs3094552;rs3131856 6 25182925 29612325 GMNN GMNN 51053 DTC CALMIDAZOLIUM CHLORIDE CALMIDAZOLIUM CHLORIDE CALMIDAZOLIUM CHLORIDE chembl:CHEMBL1208858 0.01 GEMININ, DNA REPLICATION INHIBITOR HingoraniCasas DRUGGABLE GENOME
130 rs2281073;rs1800562;rs17598658;rs9379832;rs13196692;rs4947336;rs3094552;rs3131856 6 25182925 29612325 GMNN GMNN 51053 DTC AROMATICIN AROMATICIN AROMATICIN chembl:CHEMBL494255 0.03 GEMININ, DNA REPLICATION INHIBITOR HingoraniCasas DRUGGABLE GENOME
130 rs2281073;rs1800562;rs17598658;rs9379832;rs13196692;rs4947336;rs3094552;rs3131856 6 25182925 29612325 GMNN GMNN 51053 DTC 3,4-DICHLOROISOCOUMARIN 3,4-DICHLOROISOCOUMARIN CHEMBL24983 chembl:CHEMBL24983 0.01 GEMININ, DNA REPLICATION INHIBITOR HingoraniCasas DRUGGABLE GENOME
130 rs2281073;rs1800562;rs17598658;rs9379832;rs13196692;rs4947336;rs3094552;rs3131856 6 25182925 29612325 GMNN GMNN 51053 DTC DESOGESTREL DESOGESTREL DESOGESTREL chembl:CHEMBL1533 0.03 GEMININ, DNA REPLICATION INHIBITOR HingoraniCasas DRUGGABLE GENOME
130 rs2281073;rs1800562;rs17598658;rs9379832;rs13196692;rs4947336;rs3094552;rs3131856 6 25182925 29612325 GMNN GMNN 51053 DTC OLEIC ACID OLEIC ACID OLEIC ACID chembl:CHEMBL8659 0.01 GEMININ, DNA REPLICATION INHIBITOR HingoraniCasas DRUGGABLE GENOME
130 rs2281073;rs1800562;rs17598658;rs9379832;rs13196692;rs4947336;rs3094552;rs3131856 6 25182925 29612325 GMNN GMNN 51053 DTC LERCANIDIPINE LERCANIDIPINE LERCANIDIPINE chembl:CHEMBL250270 0.03 GEMININ, DNA REPLICATION INHIBITOR HingoraniCasas DRUGGABLE GENOME
130 rs2281073;rs1800562;rs17598658;rs9379832;rs13196692;rs4947336;rs3094552;rs3131856 6 25182925 29612325 GMNN GMNN 51053 DTC 5-NITRO-[1,10]PHENANTHROLINE 5-NITRO-[1,10]PHENANTHROLINE CHEMBL101815 chembl:CHEMBL101815 0.03 GEMININ, DNA REPLICATION INHIBITOR HingoraniCasas DRUGGABLE GENOME
130 rs2281073;rs1800562;rs17598658;rs9379832;rs13196692;rs4947336;rs3094552;rs3131856 6 25182925 29612325 GMNN GMNN 51053 DTC FLUNARIZINE DIHYDROCHLORIDE FLUNARIZINE DIHYDROCHLORIDE FLUNARIZINE DIHYDROCHLORIDE chembl:CHEMBL539027 0.02 GEMININ, DNA REPLICATION INHIBITOR HingoraniCasas DRUGGABLE GENOME
130 rs2281073;rs1800562;rs17598658;rs9379832;rs13196692;rs4947336;rs3094552;rs3131856 6 25182925 29612325 GMNN GMNN 51053 DTC CHRYSEN-6-YLAMINE CHRYSEN-6-YLAMINE CHEMBL313154 chembl:CHEMBL313154 0.12 GEMININ, DNA REPLICATION INHIBITOR HingoraniCasas DRUGGABLE GENOME
130 rs2281073;rs1800562;rs17598658;rs9379832;rs13196692;rs4947336;rs3094552;rs3131856 6 25182925 29612325 GMNN GMNN 51053 DTC TRIPARANOL TRIPARANOL TRIPARANOL chembl:CHEMBL187709 0.04 GEMININ, DNA REPLICATION INHIBITOR HingoraniCasas DRUGGABLE GENOME
130 rs2281073;rs1800562;rs17598658;rs9379832;rs13196692;rs4947336;rs3094552;rs3131856 6 25182925 29612325 GMNN GMNN 51053 DTC PRAZOSIN HYDROCHLORIDE PRAZOSIN HYDROCHLORIDE PRAZOSIN HYDROCHLORIDE chembl:CHEMBL1558 0.01 GEMININ, DNA REPLICATION INHIBITOR HingoraniCasas DRUGGABLE GENOME
130 rs2281073;rs1800562;rs17598658;rs9379832;rs13196692;rs4947336;rs3094552;rs3131856 6 25182925 29612325 GMNN GMNN 51053 DTC 4,4'-BIPYRIDINE 4,4'-BIPYRIDINE CHEMBL1374568 chembl:CHEMBL1374568 0.12 GEMININ, DNA REPLICATION INHIBITOR HingoraniCasas DRUGGABLE GENOME
130 rs2281073;rs1800562;rs17598658;rs9379832;rs13196692;rs4947336;rs3094552;rs3131856 6 25182925 29612325 GMNN GMNN 51053 DTC FLUOROSALAN FLUOROSALAN FLUOROSALAN chembl:CHEMBL283552 0.04 GEMININ, DNA REPLICATION INHIBITOR HingoraniCasas DRUGGABLE GENOME
130 rs2281073;rs1800562;rs17598658;rs9379832;rs13196692;rs4947336;rs3094552;rs3131856 6 25182925 29612325 GMNN GMNN 51053 DTC 3,5 DIBROMOTYROSINE 3,5 DIBROMOTYROSINE DIBROMOTYROSINE chembl:CHEMBL1232132 0.03 GEMININ, DNA REPLICATION INHIBITOR HingoraniCasas DRUGGABLE GENOME
130 rs2281073;rs1800562;rs17598658;rs9379832;rs13196692;rs4947336;rs3094552;rs3131856 6 25182925 29612325 GMNN GMNN 51053 DTC CRYPTOTANSHINONE CRYPTOTANSHINONE CRYPTOTANSHINONE chembl:CHEMBL187460 0.01 GEMININ, DNA REPLICATION INHIBITOR HingoraniCasas DRUGGABLE GENOME
130 rs2281073;rs1800562;rs17598658;rs9379832;rs13196692;rs4947336;rs3094552;rs3131856 6 25182925 29612325 GMNN GMNN 51053 DTC FLUSPIRILENE FLUSPIRILENE FLUSPIRILENE chembl:CHEMBL46516 0.01 GEMININ, DNA REPLICATION INHIBITOR HingoraniCasas DRUGGABLE GENOME
130 rs2281073;rs1800562;rs17598658;rs9379832;rs13196692;rs4947336;rs3094552;rs3131856 6 25182925 29612325 GMNN GMNN 51053 DTC TCMDC-125185 TCMDC-125185 CHEMBL580819 chembl:CHEMBL580819 0.02 GEMININ, DNA REPLICATION INHIBITOR HingoraniCasas DRUGGABLE GENOME
130 rs2281073;rs1800562;rs17598658;rs9379832;rs13196692;rs4947336;rs3094552;rs3131856 6 25182925 29612325 GMNN GMNN 51053 DTC EMETINE HYDROCHLORIDE EMETINE HYDROCHLORIDE EMETINE HYDROCHLORIDE chembl:CHEMBL513000 0.02 GEMININ, DNA REPLICATION INHIBITOR HingoraniCasas DRUGGABLE GENOME
130 rs2281073;rs1800562;rs17598658;rs9379832;rs13196692;rs4947336;rs3094552;rs3131856 6 25182925 29612325 GMNN GMNN 51053 DTC LOFEPRAMINE LOFEPRAMINE LOFEPRAMINE chembl:CHEMBL87708 0.03 GEMININ, DNA REPLICATION INHIBITOR HingoraniCasas DRUGGABLE GENOME
130 rs2281073;rs1800562;rs17598658;rs9379832;rs13196692;rs4947336;rs3094552;rs3131856 6 25182925 29612325 GMNN GMNN 51053 DTC SJ000119988 SJ000119988 CHEMBL589694 chembl:CHEMBL589694 0.02 GEMININ, DNA REPLICATION INHIBITOR HingoraniCasas DRUGGABLE GENOME
130 rs2281073;rs1800562;rs17598658;rs9379832;rs13196692;rs4947336;rs3094552;rs3131856 6 25182925 29612325 GMNN GMNN 51053 DTC 25-HYDROXYCHOLECALCIFEROL 25-HYDROXYCHOLECALCIFEROL CALCIFEDIOL chembl:CHEMBL1040 0.04 GEMININ, DNA REPLICATION INHIBITOR HingoraniCasas DRUGGABLE GENOME
130 rs2281073;rs1800562;rs17598658;rs9379832;rs13196692;rs4947336;rs3094552;rs3131856 6 25182925 29612325 GMNN GMNN 51053 DTC ISOCONAZOLE ISOCONAZOLE ISOCONAZOLE chembl:CHEMBL1571863 0.02 GEMININ, DNA REPLICATION INHIBITOR HingoraniCasas DRUGGABLE GENOME
130 rs2281073;rs1800562;rs17598658;rs9379832;rs13196692;rs4947336;rs3094552;rs3131856 6 25182925 29612325 GMNN GMNN 51053 DTC GNF-PF-159 GNF-PF-159 CHEMBL599924 chembl:CHEMBL599924 0.01 GEMININ, DNA REPLICATION INHIBITOR HingoraniCasas DRUGGABLE GENOME
130 rs2281073;rs1800562;rs17598658;rs9379832;rs13196692;rs4947336;rs3094552;rs3131856 6 25182925 29612325 GMNN GMNN 51053 DTC HALOPROGIN HALOPROGIN HALOPROGIN chembl:CHEMBL1289 0.03 GEMININ, DNA REPLICATION INHIBITOR HingoraniCasas DRUGGABLE GENOME
130 rs2281073;rs1800562;rs17598658;rs9379832;rs13196692;rs4947336;rs3094552;rs3131856 6 25182925 29612325 GMNN GMNN 51053 DTC ACRIDONE ACRIDONE ACRIDONE chembl:CHEMBL436589 0.06 GEMININ, DNA REPLICATION INHIBITOR HingoraniCasas DRUGGABLE GENOME
130 rs2281073;rs1800562;rs17598658;rs9379832;rs13196692;rs4947336;rs3094552;rs3131856 6 25182925 29612325 GMNN GMNN 51053 DTC GW282974X GW282974X GW282974X chembl:CHEMBL30432 0.01 GEMININ, DNA REPLICATION INHIBITOR HingoraniCasas DRUGGABLE GENOME
130 rs2281073;rs1800562;rs17598658;rs9379832;rs13196692;rs4947336;rs3094552;rs3131856 6 25182925 29612325 GMNN GMNN 51053 DTC PERPHENAZINE PERPHENAZINE PERPHENAZINE chembl:CHEMBL567 0.01 GEMININ, DNA REPLICATION INHIBITOR HingoraniCasas DRUGGABLE GENOME
130 rs2281073;rs1800562;rs17598658;rs9379832;rs13196692;rs4947336;rs3094552;rs3131856 6 25182925 29612325 GMNN GMNN 51053 DTC TCMDC-124552 TCMDC-124552 CHEMBL547245 chembl:CHEMBL547245 0.12 GEMININ, DNA REPLICATION INHIBITOR HingoraniCasas DRUGGABLE GENOME
130 rs2281073;rs1800562;rs17598658;rs9379832;rs13196692;rs4947336;rs3094552;rs3131856 6 25182925 29612325 GMNN GMNN 51053 DTC FENDILINE HYDROCHLORIDE FENDILINE HYDROCHLORIDE FENDILINE HYDROCHLORIDE chembl:CHEMBL1405922 0.02 GEMININ, DNA REPLICATION INHIBITOR HingoraniCasas DRUGGABLE GENOME
130 rs2281073;rs1800562;rs17598658;rs9379832;rs13196692;rs4947336;rs3094552;rs3131856 6 25182925 29612325 GMNN GMNN 51053 DTC CLOFOCTOL CLOFOCTOL CLOFOCTOL chembl:CHEMBL1476605 0.02 GEMININ, DNA REPLICATION INHIBITOR HingoraniCasas DRUGGABLE GENOME
130 rs2281073;rs1800562;rs17598658;rs9379832;rs13196692;rs4947336;rs3094552;rs3131856 6 25182925 29612325 GMNN GMNN 51053 DTC GNF-PF-2383 GNF-PF-2383 CHEMBL578915 chembl:CHEMBL578915 0.03 GEMININ, DNA REPLICATION INHIBITOR HingoraniCasas DRUGGABLE GENOME
130 rs2281073;rs1800562;rs17598658;rs9379832;rs13196692;rs4947336;rs3094552;rs3131856 6 25182925 29612325 GMNN GMNN 51053 DTC MICHLER'S KETONE MICHLER'S KETONE MICHLER'S KETONE chembl:CHEMBL15137 0.01 GEMININ, DNA REPLICATION INHIBITOR HingoraniCasas DRUGGABLE GENOME
130 rs2281073;rs1800562;rs17598658;rs9379832;rs13196692;rs4947336;rs3094552;rs3131856 6 25182925 29612325 GMNN GMNN 51053 DTC P-CYANOCHALCONE P-CYANOCHALCONE CHEMBL445153 chembl:CHEMBL445153 0.04 GEMININ, DNA REPLICATION INHIBITOR HingoraniCasas DRUGGABLE GENOME
130 rs2281073;rs1800562;rs17598658;rs9379832;rs13196692;rs4947336;rs3094552;rs3131856 6 25182925 29612325 GMNN GMNN 51053 DTC THIRAM THIRAM THIRAM chembl:CHEMBL120563 0.01 GEMININ, DNA REPLICATION INHIBITOR HingoraniCasas DRUGGABLE GENOME
130 rs2281073;rs1800562;rs17598658;rs9379832;rs13196692;rs4947336;rs3094552;rs3131856 6 25182925 29612325 GMNN GMNN 51053 DTC PIMETHIXENE MALEATE PIMETHIXENE MALEATE PIMETHIXENE MALEATE chembl:CHEMBL1523827 0.04 GEMININ, DNA REPLICATION INHIBITOR HingoraniCasas DRUGGABLE GENOME
130 rs2281073;rs1800562;rs17598658;rs9379832;rs13196692;rs4947336;rs3094552;rs3131856 6 25182925 29612325 GMNN GMNN 51053 DTC PENTETIC ACID PENTETIC ACID PENTETIC ACID chembl:CHEMBL780 0.04 GEMININ, DNA REPLICATION INHIBITOR HingoraniCasas DRUGGABLE GENOME
130 rs2281073;rs1800562;rs17598658;rs9379832;rs13196692;rs4947336;rs3094552;rs3131856 6 25182925 29612325 GMNN GMNN 51053 DTC MICONAZOLE NITRATE MICONAZOLE NITRATE MICONAZOLE NITRATE chembl:CHEMBL1559 0.02 GEMININ, DNA REPLICATION INHIBITOR HingoraniCasas DRUGGABLE GENOME
130 rs2281073;rs1800562;rs17598658;rs9379832;rs13196692;rs4947336;rs3094552;rs3131856 6 25182925 29612325 GMNN GMNN 51053 DTC DNDI1417827 DNDI1417827 CHEMBL1363249 chembl:CHEMBL1363249 0.02 GEMININ, DNA REPLICATION INHIBITOR HingoraniCasas DRUGGABLE GENOME
130 rs2281073;rs1800562;rs17598658;rs9379832;rs13196692;rs4947336;rs3094552;rs3131856 6 25182925 29612325 GMNN GMNN 51053 DTC SJ000032151 SJ000032151 CHEMBL592600 chembl:CHEMBL592600 0.03 GEMININ, DNA REPLICATION INHIBITOR HingoraniCasas DRUGGABLE GENOME
130 rs2281073;rs1800562;rs17598658;rs9379832;rs13196692;rs4947336;rs3094552;rs3131856 6 25182925 29612325 GMNN GMNN 51053 DTC TCMDC-124468 TCMDC-124468 CHEMBL1376851 chembl:CHEMBL1376851 0.12 GEMININ, DNA REPLICATION INHIBITOR HingoraniCasas DRUGGABLE GENOME
130 rs2281073;rs1800562;rs17598658;rs9379832;rs13196692;rs4947336;rs3094552;rs3131856 6 25182925 29612325 GMNN GMNN 51053 DTC SILIBININ SILIBININ SILIBININ chembl:CHEMBL1401508 0.01 GEMININ, DNA REPLICATION INHIBITOR HingoraniCasas DRUGGABLE GENOME
130 rs2281073;rs1800562;rs17598658;rs9379832;rs13196692;rs4947336;rs3094552;rs3131856 6 25182925 29612325 GMNN GMNN 51053 DTC DIBUCAINE DIBUCAINE DIBUCAINE chembl:CHEMBL1086 0.02 GEMININ, DNA REPLICATION INHIBITOR HingoraniCasas DRUGGABLE GENOME
130 rs2281073;rs1800562;rs17598658;rs9379832;rs13196692;rs4947336;rs3094552;rs3131856 6 25182925 29612325 GMNN GMNN 51053 DTC GNF-PF-1702 GNF-PF-1702 CHEMBL600313 chembl:CHEMBL600313 0.01 GEMININ, DNA REPLICATION INHIBITOR HingoraniCasas DRUGGABLE GENOME
130 rs2281073;rs1800562;rs17598658;rs9379832;rs13196692;rs4947336;rs3094552;rs3131856 6 25182925 29612325 GMNN GMNN 51053 DTC TCMDC-124681 TCMDC-124681 CHEMBL536008 chembl:CHEMBL536008 0.06 GEMININ, DNA REPLICATION INHIBITOR HingoraniCasas DRUGGABLE GENOME
130 rs2281073;rs1800562;rs17598658;rs9379832;rs13196692;rs4947336;rs3094552;rs3131856 6 25182925 29612325 GMNN GMNN 51053 DTC BENZIODARONE BENZIODARONE BENZIODARONE chembl:CHEMBL232201 0.03 GEMININ, DNA REPLICATION INHIBITOR HingoraniCasas DRUGGABLE GENOME
130 rs2281073;rs1800562;rs17598658;rs9379832;rs13196692;rs4947336;rs3094552;rs3131856 6 25182925 29612325 GMNN GMNN 51053 DTC DNDI1417614 DNDI1417614 CHEMBL1567571 chembl:CHEMBL1567571 0.01 GEMININ, DNA REPLICATION INHIBITOR HingoraniCasas DRUGGABLE GENOME
130 rs2281073;rs1800562;rs17598658;rs9379832;rs13196692;rs4947336;rs3094552;rs3131856 6 25182925 29612325 GMNN GMNN 51053 DTC ANGUSTIBALIN ANGUSTIBALIN ANGUSTIBALIN chembl:CHEMBL486196 0.01 GEMININ, DNA REPLICATION INHIBITOR HingoraniCasas DRUGGABLE GENOME
130 rs2281073;rs1800562;rs17598658;rs9379832;rs13196692;rs4947336;rs3094552;rs3131856 6 25182925 29612325 GMNN GMNN 51053 DTC NITROXOLINE NITROXOLINE NITROXOLINE chembl:CHEMBL1454910 0.01 GEMININ, DNA REPLICATION INHIBITOR HingoraniCasas DRUGGABLE GENOME
130 rs2281073;rs1800562;rs17598658;rs9379832;rs13196692;rs4947336;rs3094552;rs3131856 6 25182925 29612325 GMNN GMNN 51053 DTC ALPHA,BETA-DEHYDROCURVULARIN ALPHA,BETA-DEHYDROCURVULARIN CHEMBL482050 chembl:CHEMBL482050 0.01 GEMININ, DNA REPLICATION INHIBITOR HingoraniCasas DRUGGABLE GENOME
130 rs2281073;rs1800562;rs17598658;rs9379832;rs13196692;rs4947336;rs3094552;rs3131856 6 25182925 29612325 GMNN GMNN 51053 DTC GNF-PF-98 GNF-PF-98 CHEMBL244023 chembl:CHEMBL244023 0.12 GEMININ, DNA REPLICATION INHIBITOR HingoraniCasas DRUGGABLE GENOME
130 rs2281073;rs1800562;rs17598658;rs9379832;rs13196692;rs4947336;rs3094552;rs3131856 6 25182925 29612325 GMNN GMNN 51053 DTC OTILONIUM OTILONIUM OTILONIUM chembl:CHEMBL1433361 0.06 GEMININ, DNA REPLICATION INHIBITOR HingoraniCasas DRUGGABLE GENOME
130 rs2281073;rs1800562;rs17598658;rs9379832;rs13196692;rs4947336;rs3094552;rs3131856 6 25182925 29612325 GMNN GMNN 51053 DTC CALCITRIOL CALCITRIOL CALCITRIOL chembl:CHEMBL846 0.01 GEMININ, DNA REPLICATION INHIBITOR HingoraniCasas DRUGGABLE GENOME
130 rs2281073;rs1800562;rs17598658;rs9379832;rs13196692;rs4947336;rs3094552;rs3131856 6 25182925 29612325 GMNN GMNN 51053 DTC OLVANIL OLVANIL OLVANIL chembl:CHEMBL76903 0.02 GEMININ, DNA REPLICATION INHIBITOR HingoraniCasas DRUGGABLE GENOME
130 rs2281073;rs1800562;rs17598658;rs9379832;rs13196692;rs4947336;rs3094552;rs3131856 6 25182925 29612325 GMNN GMNN 51053 DTC GERONTOXANTHONE I GERONTOXANTHONE I GERONTOXANTHONE I chembl:CHEMBL478791 0.03 GEMININ, DNA REPLICATION INHIBITOR HingoraniCasas DRUGGABLE GENOME
130 rs2281073;rs1800562;rs17598658;rs9379832;rs13196692;rs4947336;rs3094552;rs3131856 6 25182925 29612325 GMNN GMNN 51053 DTC CARPHENAZINE CARPHENAZINE CARPHENAZINE chembl:CHEMBL1201328 0.03 GEMININ, DNA REPLICATION INHIBITOR HingoraniCasas DRUGGABLE GENOME
130 rs2281073;rs1800562;rs17598658;rs9379832;rs13196692;rs4947336;rs3094552;rs3131856 6 25182925 29612325 GMNN GMNN 51053 DTC SALIRASIB SALIRASIB SALIRASIB chembl:CHEMBL23293 0.01 GEMININ, DNA REPLICATION INHIBITOR HingoraniCasas DRUGGABLE GENOME
130 rs2281073;rs1800562;rs17598658;rs9379832;rs13196692;rs4947336;rs3094552;rs3131856 6 25182925 29612325 GMNN GMNN 51053 DTC RESCINNAMINE RESCINNAMINE RESCINNAMINE chembl:CHEMBL1668 0.02 GEMININ, DNA REPLICATION INHIBITOR HingoraniCasas DRUGGABLE GENOME
130 rs2281073;rs1800562;rs17598658;rs9379832;rs13196692;rs4947336;rs3094552;rs3131856 6 25182925 29612325 GMNN GMNN 51053 DTC 4-({[2-(BENZYLOXY)PHENYL]METHYL}AMINO)PHENOL 4-({[2-(BENZYLOXY)PHENYL]METHYL}AMINO)PHENOL CHEMBL1465049 chembl:CHEMBL1465049 0.01 GEMININ, DNA REPLICATION INHIBITOR HingoraniCasas DRUGGABLE GENOME
130 rs2281073;rs1800562;rs17598658;rs9379832;rs13196692;rs4947336;rs3094552;rs3131856 6 25182925 29612325 GMNN GMNN 51053 DTC TCMDC-125142 TCMDC-125142 CHEMBL528791 chembl:CHEMBL528791 0.02 GEMININ, DNA REPLICATION INHIBITOR HingoraniCasas DRUGGABLE GENOME
130 rs2281073;rs1800562;rs17598658;rs9379832;rs13196692;rs4947336;rs3094552;rs3131856 6 25182925 29612325 GMNN GMNN 51053 DTC TCMDC-123579 TCMDC-123579 CHEMBL533954 chembl:CHEMBL533954 0.02 GEMININ, DNA REPLICATION INHIBITOR HingoraniCasas DRUGGABLE GENOME
130 rs2281073;rs1800562;rs17598658;rs9379832;rs13196692;rs4947336;rs3094552;rs3131856 6 25182925 29612325 GMNN GMNN 51053 DTC GNF-PF-5058 GNF-PF-5058 CHEMBL601180 chembl:CHEMBL601180 0.12 GEMININ, DNA REPLICATION INHIBITOR HingoraniCasas DRUGGABLE GENOME
130 rs2281073;rs1800562;rs17598658;rs9379832;rs13196692;rs4947336;rs3094552;rs3131856 6 25182925 29612325 GMNN GMNN 51053 DTC DNDI1417719 DNDI1417719 CHEMBL1420370 chembl:CHEMBL1420370 0.02 GEMININ, DNA REPLICATION INHIBITOR HingoraniCasas DRUGGABLE GENOME
130 rs2281073;rs1800562;rs17598658;rs9379832;rs13196692;rs4947336;rs3094552;rs3131856 6 25182925 29612325 GMNN GMNN 51053 DTC LIDAMIDINE HYDROCHLORIDE LIDAMIDINE HYDROCHLORIDE LIDAMIDINE HYDROCHLORIDE chembl:CHEMBL1490570 0.12 GEMININ, DNA REPLICATION INHIBITOR HingoraniCasas DRUGGABLE GENOME
130 rs2281073;rs1800562;rs17598658;rs9379832;rs13196692;rs4947336;rs3094552;rs3131856 6 25182925 29612325 GMNN GMNN 51053 DTC MMV667491 MMV667491 CHEMBL1437888 chembl:CHEMBL1437888 0.02 GEMININ, DNA REPLICATION INHIBITOR HingoraniCasas DRUGGABLE GENOME
130 rs2281073;rs1800562;rs17598658;rs9379832;rs13196692;rs4947336;rs3094552;rs3131856 6 25182925 29612325 GMNN GMNN 51053 DTC TCMDC-123868 TCMDC-123868 CHEMBL548615 chembl:CHEMBL548615 0.02 GEMININ, DNA REPLICATION INHIBITOR HingoraniCasas DRUGGABLE GENOME
130 rs2281073;rs1800562;rs17598658;rs9379832;rs13196692;rs4947336;rs3094552;rs3131856 6 25182925 29612325 GMNN GMNN 51053 DTC SORAFENIB TOSYLATE SORAFENIB TOSYLATE SORAFENIB TOSYLATE chembl:CHEMBL1200485 0.01 GEMININ, DNA REPLICATION INHIBITOR HingoraniCasas DRUGGABLE GENOME
130 rs2281073;rs1800562;rs17598658;rs9379832;rs13196692;rs4947336;rs3094552;rs3131856 6 25182925 29612325 GMNN GMNN 51053 DTC PIROCTONE PIROCTONE PIROCTONE chembl:CHEMBL1473700 0.06 GEMININ, DNA REPLICATION INHIBITOR HingoraniCasas DRUGGABLE GENOME
130 rs2281073;rs1800562;rs17598658;rs9379832;rs13196692;rs4947336;rs3094552;rs3131856 6 25182925 29612325 GMNN GMNN 51053 DTC TCMDC-125738 TCMDC-125738 CHEMBL527585 chembl:CHEMBL527585 0.02 GEMININ, DNA REPLICATION INHIBITOR HingoraniCasas DRUGGABLE GENOME
130 rs2281073;rs1800562;rs17598658;rs9379832;rs13196692;rs4947336;rs3094552;rs3131856 6 25182925 29612325 GMNN GMNN 51053 DTC (E)-DIBENZYLIDENEACETONE (E)-DIBENZYLIDENEACETONE CHEMBL17201 chembl:CHEMBL17201 0.02 GEMININ, DNA REPLICATION INHIBITOR HingoraniCasas DRUGGABLE GENOME
130 rs2281073;rs1800562;rs17598658;rs9379832;rs13196692;rs4947336;rs3094552;rs3131856 6 25182925 29612325 GMNN GMNN 51053 DTC IDAZOXAN HYDROCHLORIDE IDAZOXAN HYDROCHLORIDE IDAZOXAN HYDROCHLORIDE chembl:CHEMBL543467 0.06 GEMININ, DNA REPLICATION INHIBITOR HingoraniCasas DRUGGABLE GENOME
130 rs2281073;rs1800562;rs17598658;rs9379832;rs13196692;rs4947336;rs3094552;rs3131856 6 25182925 29612325 GMNN GMNN 51053 DTC ALBENDAZOLE ALBENDAZOLE ALBENDAZOLE chembl:CHEMBL1483 0.01 GEMININ, DNA REPLICATION INHIBITOR HingoraniCasas DRUGGABLE GENOME
130 rs2281073;rs1800562;rs17598658;rs9379832;rs13196692;rs4947336;rs3094552;rs3131856 6 25182925 29612325 GMNN GMNN 51053 DTC SJ000114741 SJ000114741 CHEMBL591370 chembl:CHEMBL591370 0.02 GEMININ, DNA REPLICATION INHIBITOR HingoraniCasas DRUGGABLE GENOME
130 rs2281073;rs1800562;rs17598658;rs9379832;rs13196692;rs4947336;rs3094552;rs3131856 6 25182925 29612325 GMNN GMNN 51053 DTC DNDI1417529 DNDI1417529 CHEMBL1990783 chembl:CHEMBL1990783 0.04 GEMININ, DNA REPLICATION INHIBITOR HingoraniCasas DRUGGABLE GENOME
130 rs2281073;rs1800562;rs17598658;rs9379832;rs13196692;rs4947336;rs3094552;rs3131856 6 25182925 29612325 GMNN GMNN 51053 DTC WOGONIN WOGONIN WOGONIN chembl:CHEMBL16171 0.12 GEMININ, DNA REPLICATION INHIBITOR HingoraniCasas DRUGGABLE GENOME
130 rs2281073;rs1800562;rs17598658;rs9379832;rs13196692;rs4947336;rs3094552;rs3131856 6 25182925 29612325 GMNN GMNN 51053 DTC TCMDC-124518 TCMDC-124518 CHEMBL527584 chembl:CHEMBL527584 0.01 GEMININ, DNA REPLICATION INHIBITOR HingoraniCasas DRUGGABLE GENOME
130 rs2281073;rs1800562;rs17598658;rs9379832;rs13196692;rs4947336;rs3094552;rs3131856 6 25182925 29612325 GMNN GMNN 51053 DTC DNDI1417759 DNDI1417759 CHEMBL1446254 chembl:CHEMBL1446254 0.06 GEMININ, DNA REPLICATION INHIBITOR HingoraniCasas DRUGGABLE GENOME
130 rs2281073;rs1800562;rs17598658;rs9379832;rs13196692;rs4947336;rs3094552;rs3131856 6 25182925 29612325 GMNN GMNN 51053 DTC GNF-PF-2936 GNF-PF-2936 CHEMBL582503 chembl:CHEMBL582503 0.04 GEMININ, DNA REPLICATION INHIBITOR HingoraniCasas DRUGGABLE GENOME
130 rs2281073;rs1800562;rs17598658;rs9379832;rs13196692;rs4947336;rs3094552;rs3131856 6 25182925 29612325 GMNN GMNN 51053 DTC HALETHAZOLE HALETHAZOLE HALETHAZOLE chembl:CHEMBL1397608 0.12 GEMININ, DNA REPLICATION INHIBITOR HingoraniCasas DRUGGABLE GENOME
130 rs2281073;rs1800562;rs17598658;rs9379832;rs13196692;rs4947336;rs3094552;rs3131856 6 25182925 29612325 GMNN GMNN 51053 DTC TDR77582 TDR77582 CHEMBL1329349 chembl:CHEMBL1329349 0.06 GEMININ, DNA REPLICATION INHIBITOR HingoraniCasas DRUGGABLE GENOME
130 rs2281073;rs1800562;rs17598658;rs9379832;rs13196692;rs4947336;rs3094552;rs3131856 6 25182925 29612325 GMNN GMNN 51053 DTC GNF-PF-4832 GNF-PF-4832 CHEMBL601137 chembl:CHEMBL601137 0.02 GEMININ, DNA REPLICATION INHIBITOR HingoraniCasas DRUGGABLE GENOME
130 rs2281073;rs1800562;rs17598658;rs9379832;rs13196692;rs4947336;rs3094552;rs3131856 6 25182925 29612325 GMNN GMNN 51053 DTC CAPTAN CAPTAN CAPTAN chembl:CHEMBL388676 0.01 GEMININ, DNA REPLICATION INHIBITOR HingoraniCasas DRUGGABLE GENOME
130 rs2281073;rs1800562;rs17598658;rs9379832;rs13196692;rs4947336;rs3094552;rs3131856 6 25182925 29612325 GMNN GMNN 51053 DTC SOFALCONE SOFALCONE SOFALCONE chembl:CHEMBL1441961 0.02 GEMININ, DNA REPLICATION INHIBITOR HingoraniCasas DRUGGABLE GENOME
130 rs2281073;rs1800562;rs17598658;rs9379832;rs13196692;rs4947336;rs3094552;rs3131856 6 25182925 29612325 GMNN GMNN 51053 DTC N-ETHYLMALEIMIDE N-ETHYLMALEIMIDE N-ETHYLMALEIMIDE chembl:CHEMBL8211 0.02 GEMININ, DNA REPLICATION INHIBITOR HingoraniCasas DRUGGABLE GENOME
130 rs2281073;rs1800562;rs17598658;rs9379832;rs13196692;rs4947336;rs3094552;rs3131856 6 25182925 29612325 GMNN GMNN 51053 DTC 2,3,4,4'-TETRAMETHOXYBIPHENYL 2,3,4,4'-TETRAMETHOXYBIPHENYL 2,3,4,4'-TETRAMETHOXYBIPHENYL chembl:CHEMBL28250 0.04 GEMININ, DNA REPLICATION INHIBITOR HingoraniCasas DRUGGABLE GENOME
130 rs2281073;rs1800562;rs17598658;rs9379832;rs13196692;rs4947336;rs3094552;rs3131856 6 25182925 29612325 GMNN GMNN 51053 DTC GNF-PF-4029 GNF-PF-4029 CHEMBL596633 chembl:CHEMBL596633 0.01 GEMININ, DNA REPLICATION INHIBITOR HingoraniCasas DRUGGABLE GENOME
130 rs2281073;rs1800562;rs17598658;rs9379832;rs13196692;rs4947336;rs3094552;rs3131856 6 25182925 29612325 GMNN GMNN 51053 DTC PARBENDAZOLE PARBENDAZOLE PARBENDAZOLE chembl:CHEMBL528271 0.04 GEMININ, DNA REPLICATION INHIBITOR HingoraniCasas DRUGGABLE GENOME
130 rs2281073;rs1800562;rs17598658;rs9379832;rs13196692;rs4947336;rs3094552;rs3131856 6 25182925 29612325 GMNN GMNN 51053 DTC 4-(7-METHYLOCTYL)PHENOL 4-(7-METHYLOCTYL)PHENOL CHEMBL503990 chembl:CHEMBL503990 0.06 GEMININ, DNA REPLICATION INHIBITOR HingoraniCasas DRUGGABLE GENOME
130 rs2281073;rs1800562;rs17598658;rs9379832;rs13196692;rs4947336;rs3094552;rs3131856 6 25182925 29612325 GMNN GMNN 51053 DTC CAMBENDAZOLE CAMBENDAZOLE CAMBENDAZOLE chembl:CHEMBL290578 0.06 GEMININ, DNA REPLICATION INHIBITOR HingoraniCasas DRUGGABLE GENOME
130 rs2281073;rs1800562;rs17598658;rs9379832;rs13196692;rs4947336;rs3094552;rs3131856 6 25182925 29612325 GMNN GMNN 51053 DTC GNF-PF-1241 GNF-PF-1241 CHEMBL528724 chembl:CHEMBL528724 0.04 GEMININ, DNA REPLICATION INHIBITOR HingoraniCasas DRUGGABLE GENOME
130 rs2281073;rs1800562;rs17598658;rs9379832;rs13196692;rs4947336;rs3094552;rs3131856 6 25182925 29612325 GMNN GMNN 51053 DTC GNF-PF-4464 GNF-PF-4464 CHEMBL600692 chembl:CHEMBL600692 0.02 GEMININ, DNA REPLICATION INHIBITOR HingoraniCasas DRUGGABLE GENOME
130 rs2281073;rs1800562;rs17598658;rs9379832;rs13196692;rs4947336;rs3094552;rs3131856 6 25182925 29612325 GMNN GMNN 51053 DTC MEBENDAZOLE MEBENDAZOLE MEBENDAZOLE chembl:CHEMBL685 0.02 GEMININ, DNA REPLICATION INHIBITOR HingoraniCasas DRUGGABLE GENOME
130 rs2281073;rs1800562;rs17598658;rs9379832;rs13196692;rs4947336;rs3094552;rs3131856 6 25182925 29612325 GMNN GMNN 51053 DTC BREFELDIN A BREFELDIN A BREFELDIN A chembl:CHEMBL19980 0.01 GEMININ, DNA REPLICATION INHIBITOR HingoraniCasas DRUGGABLE GENOME
130 rs2281073;rs1800562;rs17598658;rs9379832;rs13196692;rs4947336;rs3094552;rs3131856 6 25182925 29612325 GMNN GMNN 51053 DTC GNF-PF-2260 GNF-PF-2260 CHEMBL601351 chembl:CHEMBL601351 0.03 GEMININ, DNA REPLICATION INHIBITOR HingoraniCasas DRUGGABLE GENOME
130 rs2281073;rs1800562;rs17598658;rs9379832;rs13196692;rs4947336;rs3094552;rs3131856 6 25182925 29612325 GMNN GMNN 51053 DTC NORARMEPAVINE NORARMEPAVINE NORARMEPAVINE chembl:CHEMBL453038 0.12 GEMININ, DNA REPLICATION INHIBITOR HingoraniCasas DRUGGABLE GENOME
130 rs2281073;rs1800562;rs17598658;rs9379832;rs13196692;rs4947336;rs3094552;rs3131856 6 25182925 29612325 GMNN GMNN 51053 DTC BAY-11-7085 BAY-11-7085 BAY-11-7085 chembl:CHEMBL270299 0.01 GEMININ, DNA REPLICATION INHIBITOR HingoraniCasas DRUGGABLE GENOME
130 rs2281073;rs1800562;rs17598658;rs9379832;rs13196692;rs4947336;rs3094552;rs3131856 6 25182925 29612325 GMNN GMNN 51053 DTC N-(4-HYDROXYPHENYL)RHODANINE N-(4-HYDROXYPHENYL)RHODANINE CHEMBL462430 chembl:CHEMBL462430 0.12 GEMININ, DNA REPLICATION INHIBITOR HingoraniCasas DRUGGABLE GENOME
130 rs2281073;rs1800562;rs17598658;rs9379832;rs13196692;rs4947336;rs3094552;rs3131856 6 25182925 29612325 GMNN GMNN 51053 DTC PALMITOYL-DL-CARNITINE CHLORIDE PALMITOYL-DL-CARNITINE CHLORIDE CHEMBL1256761 chembl:CHEMBL1256761 0.04 GEMININ, DNA REPLICATION INHIBITOR HingoraniCasas DRUGGABLE GENOME
130 rs2281073;rs1800562;rs17598658;rs9379832;rs13196692;rs4947336;rs3094552;rs3131856 6 25182925 29612325 GMNN GMNN 51053 DTC PERMETHRIN PERMETHRIN PERMETHRIN chembl:CHEMBL1525 0.02 GEMININ, DNA REPLICATION INHIBITOR HingoraniCasas DRUGGABLE GENOME
130 rs2281073;rs1800562;rs17598658;rs9379832;rs13196692;rs4947336;rs3094552;rs3131856 6 25182925 29612325 GMNN GMNN 51053 DTC DNDI1416975 DNDI1416975 CHEMBL1415851 chembl:CHEMBL1415851 0.02 GEMININ, DNA REPLICATION INHIBITOR HingoraniCasas DRUGGABLE GENOME
130 rs2281073;rs1800562;rs17598658;rs9379832;rs13196692;rs4947336;rs3094552;rs3131856 6 25182925 29612325 GMNN GMNN 51053 DTC TDR77585 TDR77585 CHEMBL1333386 chembl:CHEMBL1333386 0.02 GEMININ, DNA REPLICATION INHIBITOR HingoraniCasas DRUGGABLE GENOME
130 rs2281073;rs1800562;rs17598658;rs9379832;rs13196692;rs4947336;rs3094552;rs3131856 6 25182925 29612325 GMNN GMNN 51053 DTC FENBENDAZOLE FENBENDAZOLE FENBENDAZOLE chembl:CHEMBL37161 0.03 GEMININ, DNA REPLICATION INHIBITOR HingoraniCasas DRUGGABLE GENOME
130 rs2281073;rs1800562;rs17598658;rs9379832;rs13196692;rs4947336;rs3094552;rs3131856 6 25182925 29612325 GMNN GMNN 51053 DTC QUINESTROL QUINESTROL QUINESTROL chembl:CHEMBL1201165 0.02 GEMININ, DNA REPLICATION INHIBITOR HingoraniCasas DRUGGABLE GENOME
130 rs2281073;rs1800562;rs17598658;rs9379832;rs13196692;rs4947336;rs3094552;rs3131856 6 25182925 29612325 GMNN GMNN 51053 DTC DIPHENADIONE DIPHENADIONE DIPHENADIONE chembl:CHEMBL1413199 0.03 GEMININ, DNA REPLICATION INHIBITOR HingoraniCasas DRUGGABLE GENOME
130 rs2281073;rs1800562;rs17598658;rs9379832;rs13196692;rs4947336;rs3094552;rs3131856 6 25182925 29612325 GMNN GMNN 51053 DTC DNDI1417623 DNDI1417623 CHEMBL2002849 chembl:CHEMBL2002849 0.03 GEMININ, DNA REPLICATION INHIBITOR HingoraniCasas DRUGGABLE GENOME
130 rs2281073;rs1800562;rs17598658;rs9379832;rs13196692;rs4947336;rs3094552;rs3131856 6 25182925 29612325 GMNN GMNN 51053 DTC DNDI1417080 DNDI1417080 CHEMBL1498652 chembl:CHEMBL1498652 0.01 GEMININ, DNA REPLICATION INHIBITOR HingoraniCasas DRUGGABLE GENOME
130 rs2281073;rs1800562;rs17598658;rs9379832;rs13196692;rs4947336;rs3094552;rs3131856 6 25182925 29612325 GMNN GMNN 51053 DTC GNF-PF-1319 GNF-PF-1319 CHEMBL235891 chembl:CHEMBL235891 0.02 GEMININ, DNA REPLICATION INHIBITOR HingoraniCasas DRUGGABLE GENOME
130 rs2281073;rs1800562;rs17598658;rs9379832;rs13196692;rs4947336;rs3094552;rs3131856 6 25182925 29612325 GMNN GMNN 51053 DTC NSC-98938 NSC-98938 CHEMBL1939691 chembl:CHEMBL1939691 0.03 GEMININ, DNA REPLICATION INHIBITOR HingoraniCasas DRUGGABLE GENOME
130 rs2281073;rs1800562;rs17598658;rs9379832;rs13196692;rs4947336;rs3094552;rs3131856 6 25182925 29612325 GMNN GMNN 51053 DTC GNF-PF-5037 GNF-PF-5037 CHEMBL585828 chembl:CHEMBL585828 0.06 GEMININ, DNA REPLICATION INHIBITOR HingoraniCasas DRUGGABLE GENOME
130 rs2281073;rs1800562;rs17598658;rs9379832;rs13196692;rs4947336;rs3094552;rs3131856 6 25182925 29612325 GMNN GMNN 51053 DTC ENCLOMIPHENE CITRATE ENCLOMIPHENE CITRATE ENCLOMIPHENE CITRATE chembl:CHEMBL1200667 0.01 GEMININ, DNA REPLICATION INHIBITOR HingoraniCasas DRUGGABLE GENOME
130 rs2281073;rs1800562;rs17598658;rs9379832;rs13196692;rs4947336;rs3094552;rs3131856 6 25182925 29612325 GMNN GMNN 51053 DTC PODOFILOX PODOFILOX PODOFILOX chembl:CHEMBL61 0.01 GEMININ, DNA REPLICATION INHIBITOR HingoraniCasas DRUGGABLE GENOME
130 rs2281073;rs1800562;rs17598658;rs9379832;rs13196692;rs4947336;rs3094552;rs3131856 6 25182925 29612325 GMNN GMNN 51053 DTC GNF-PF-67 GNF-PF-67 CHEMBL578512 chembl:CHEMBL578512 0 GEMININ, DNA REPLICATION INHIBITOR HingoraniCasas DRUGGABLE GENOME
130 rs2281073;rs1800562;rs17598658;rs9379832;rs13196692;rs4947336;rs3094552;rs3131856 6 25182925 29612325 GMNN GMNN 51053 DTC 1-(4-HYDROXYPHENYL)MALEIMIDE 1-(4-HYDROXYPHENYL)MALEIMIDE CHEMBL565893 chembl:CHEMBL565893 0.02 GEMININ, DNA REPLICATION INHIBITOR HingoraniCasas DRUGGABLE GENOME
130 rs2281073;rs1800562;rs17598658;rs9379832;rs13196692;rs4947336;rs3094552;rs3131856 6 25182925 29612325 GMNN GMNN 51053 DTC DNDI1416985 DNDI1416985 CHEMBL593211 chembl:CHEMBL593211 0.04 GEMININ, DNA REPLICATION INHIBITOR HingoraniCasas DRUGGABLE GENOME
130 rs2281073;rs1800562;rs17598658;rs9379832;rs13196692;rs4947336;rs3094552;rs3131856 6 25182925 29612325 GMNN GMNN 51053 DTC DEFEROXAMINE MESYLATE DEFEROXAMINE MESYLATE DEFEROXAMINE MESYLATE chembl:CHEMBL1234 0.04 GEMININ, DNA REPLICATION INHIBITOR HingoraniCasas DRUGGABLE GENOME
130 rs2281073;rs1800562;rs17598658;rs9379832;rs13196692;rs4947336;rs3094552;rs3131856 6 25182925 29612325 GMNN GMNN 51053 DTC GNF-PF-4516 GNF-PF-4516 CHEMBL586029 chembl:CHEMBL586029 0.04 GEMININ, DNA REPLICATION INHIBITOR HingoraniCasas DRUGGABLE GENOME
130 rs2281073;rs1800562;rs17598658;rs9379832;rs13196692;rs4947336;rs3094552;rs3131856 6 25182925 29612325 GMNN GMNN 51053 DTC STROPHANTHIDIN STROPHANTHIDIN STROPHANTHIDIN chembl:CHEMBL111743 0.02 GEMININ, DNA REPLICATION INHIBITOR HingoraniCasas DRUGGABLE GENOME
130 rs2281073;rs1800562;rs17598658;rs9379832;rs13196692;rs4947336;rs3094552;rs3131856 6 25182925 29612325 GMNN GMNN 51053 DTC LY-367265 LY-367265 CHEMBL1079460 chembl:CHEMBL1079460 0.01 GEMININ, DNA REPLICATION INHIBITOR HingoraniCasas DRUGGABLE GENOME
130 rs2281073;rs1800562;rs17598658;rs9379832;rs13196692;rs4947336;rs3094552;rs3131856 6 25182925 29612325 GMNN GMNN 51053 DTC GITOXIGENIN GITOXIGENIN GITOXIGENIN chembl:CHEMBL464658 0.03 GEMININ, DNA REPLICATION INHIBITOR HingoraniCasas DRUGGABLE GENOME
130 rs2281073;rs1800562;rs17598658;rs9379832;rs13196692;rs4947336;rs3094552;rs3131856 6 25182925 29612325 GMNN GMNN 51053 DTC 7,12-DIMETHYL-BENZO[A]ANTHRACENE 7,12-DIMETHYL-BENZO[A]ANTHRACENE CHEMBL329673 chembl:CHEMBL329673 0.01 GEMININ, DNA REPLICATION INHIBITOR HingoraniCasas DRUGGABLE GENOME
130 rs2281073;rs1800562;rs17598658;rs9379832;rs13196692;rs4947336;rs3094552;rs3131856 6 25182925 29612325 GMNN GMNN 51053 DTC KENPAULLONE KENPAULLONE KENPAULLONE chembl:CHEMBL296586 0 GEMININ, DNA REPLICATION INHIBITOR HingoraniCasas DRUGGABLE GENOME
130 rs2281073;rs1800562;rs17598658;rs9379832;rs13196692;rs4947336;rs3094552;rs3131856 6 25182925 29612325 GMNN GMNN 51053 DTC OCTRIZOLE OCTRIZOLE OCTRIZOLE chembl:CHEMBL1886986 0.12 GEMININ, DNA REPLICATION INHIBITOR HingoraniCasas DRUGGABLE GENOME
130 rs2281073;rs1800562;rs17598658;rs9379832;rs13196692;rs4947336;rs3094552;rs3131856 6 25182925 29612325 GMNN GMNN 51053 DTC AURIN AURIN AURIN chembl:CHEMBL210868 0.01 GEMININ, DNA REPLICATION INHIBITOR HingoraniCasas DRUGGABLE GENOME
130 rs2281073;rs1800562;rs17598658;rs9379832;rs13196692;rs4947336;rs3094552;rs3131856 6 25182925 29612325 GMNN GMNN 51053 DTC 4-HYDROXYDERRICIN 4-HYDROXYDERRICIN CHEMBL458094 chembl:CHEMBL458094 0.03 GEMININ, DNA REPLICATION INHIBITOR HingoraniCasas DRUGGABLE GENOME
130 rs2281073;rs1800562;rs17598658;rs9379832;rs13196692;rs4947336;rs3094552;rs3131856 6 25182925 29612325 GMNN GMNN 51053 DTC PYRITHIONE PYRITHIONE PYRITHIONE chembl:CHEMBL1650619 0.01 GEMININ, DNA REPLICATION INHIBITOR HingoraniCasas DRUGGABLE GENOME
130 rs2281073;rs1800562;rs17598658;rs9379832;rs13196692;rs4947336;rs3094552;rs3131856 6 25182925 29612325 GMNN GMNN 51053 DTC GNF-PF-4300 GNF-PF-4300 CHEMBL585656 chembl:CHEMBL585656 0.01 GEMININ, DNA REPLICATION INHIBITOR HingoraniCasas DRUGGABLE GENOME
130 rs2281073;rs1800562;rs17598658;rs9379832;rs13196692;rs4947336;rs3094552;rs3131856 6 25182925 29612325 GMNN GMNN 51053 DTC NSC-50690 NSC-50690 CHEMBL1388703 chembl:CHEMBL1388703 0.02 GEMININ, DNA REPLICATION INHIBITOR HingoraniCasas DRUGGABLE GENOME
130 rs2281073;rs1800562;rs17598658;rs9379832;rs13196692;rs4947336;rs3094552;rs3131856 6 25182925 29612325 GMNN GMNN 51053 DTC AZACITIDINE AZACITIDINE AZACITIDINE chembl:CHEMBL1489 0 GEMININ, DNA REPLICATION INHIBITOR HingoraniCasas DRUGGABLE GENOME
130 rs2281073;rs1800562;rs17598658;rs9379832;rs13196692;rs4947336;rs3094552;rs3131856 6 25182925 29612325 GMNN GMNN 51053 DTC DNDI1417086 DNDI1417086 CHEMBL1224755 chembl:CHEMBL1224755 0.01 GEMININ, DNA REPLICATION INHIBITOR HingoraniCasas DRUGGABLE GENOME
130 rs2281073;rs1800562;rs17598658;rs9379832;rs13196692;rs4947336;rs3094552;rs3131856 6 25182925 29612325 GMNN GMNN 51053 DTC DNDI1417607 DNDI1417607 CHEMBL1588679 chembl:CHEMBL1588679 0.02 GEMININ, DNA REPLICATION INHIBITOR HingoraniCasas DRUGGABLE GENOME
130 rs2281073;rs1800562;rs17598658;rs9379832;rs13196692;rs4947336;rs3094552;rs3131856 6 25182925 29612325 GMNN GMNN 51053 DTC CLOTRIMAZOLE CLOTRIMAZOLE CLOTRIMAZOLE chembl:CHEMBL104 0 GEMININ, DNA REPLICATION INHIBITOR HingoraniCasas DRUGGABLE GENOME
130 rs2281073;rs1800562;rs17598658;rs9379832;rs13196692;rs4947336;rs3094552;rs3131856 6 25182925 29612325 GMNN GMNN 51053 DTC BI-87E7 BI-87E7 CHEMBL523200 chembl:CHEMBL523200 0.01 GEMININ, DNA REPLICATION INHIBITOR HingoraniCasas DRUGGABLE GENOME
130 rs2281073;rs1800562;rs17598658;rs9379832;rs13196692;rs4947336;rs3094552;rs3131856 6 25182925 29612325 GMNN GMNN 51053 DTC GNF-PF-4786 GNF-PF-4786 CHEMBL602363 chembl:CHEMBL602363 0.03 GEMININ, DNA REPLICATION INHIBITOR HingoraniCasas DRUGGABLE GENOME
130 rs2281073;rs1800562;rs17598658;rs9379832;rs13196692;rs4947336;rs3094552;rs3131856 6 25182925 29612325 GMNN GMNN 51053 DTC TCMDC-123811 TCMDC-123811 CHEMBL587433 chembl:CHEMBL587433 0.12 GEMININ, DNA REPLICATION INHIBITOR HingoraniCasas DRUGGABLE GENOME
130 rs2281073;rs1800562;rs17598658;rs9379832;rs13196692;rs4947336;rs3094552;rs3131856 6 25182925 29612325 GMNN GMNN 51053 DTC NSC-724440 NSC-724440 CHEMBL515617 chembl:CHEMBL515617 0.02 GEMININ, DNA REPLICATION INHIBITOR HingoraniCasas DRUGGABLE GENOME
130 rs2281073;rs1800562;rs17598658;rs9379832;rs13196692;rs4947336;rs3094552;rs3131856 6 25182925 29612325 GMNN GMNN 51053 DTC GNF-PF-3407 GNF-PF-3407 CHEMBL602990 chembl:CHEMBL602990 0.01 GEMININ, DNA REPLICATION INHIBITOR HingoraniCasas DRUGGABLE GENOME
130 rs2281073;rs1800562;rs17598658;rs9379832;rs13196692;rs4947336;rs3094552;rs3131856 6 25182925 29612325 GMNN GMNN 51053 DTC KAMEBANIN KAMEBANIN KAMEBANIN chembl:CHEMBL472437 0.01 GEMININ, DNA REPLICATION INHIBITOR HingoraniCasas DRUGGABLE GENOME
130 rs2281073;rs1800562;rs17598658;rs9379832;rs13196692;rs4947336;rs3094552;rs3131856 6 25182925 29612325 GMNN GMNN 51053 DTC THIOTEPA THIOTEPA THIOTEPA chembl:CHEMBL671 0.01 GEMININ, DNA REPLICATION INHIBITOR HingoraniCasas DRUGGABLE GENOME
130 rs2281073;rs1800562;rs17598658;rs9379832;rs13196692;rs4947336;rs3094552;rs3131856 6 25182925 29612325 GMNN GMNN 51053 DTC GNF-PF-3725 GNF-PF-3725 CHEMBL598695 chembl:CHEMBL598695 0.06 GEMININ, DNA REPLICATION INHIBITOR HingoraniCasas DRUGGABLE GENOME
130 rs2281073;rs1800562;rs17598658;rs9379832;rs13196692;rs4947336;rs3094552;rs3131856 6 25182925 29612325 GMNN GMNN 51053 DTC TCMDC-124317 TCMDC-124317 CHEMBL586937 chembl:CHEMBL586937 0.02 GEMININ, DNA REPLICATION INHIBITOR HingoraniCasas DRUGGABLE GENOME
130 rs2281073;rs1800562;rs17598658;rs9379832;rs13196692;rs4947336;rs3094552;rs3131856 6 25182925 29612325 GMNN GMNN 51053 DTC TCMDC-124570 TCMDC-124570 CHEMBL546475 chembl:CHEMBL546475 0.06 GEMININ, DNA REPLICATION INHIBITOR HingoraniCasas DRUGGABLE GENOME
130 rs2281073;rs1800562;rs17598658;rs9379832;rs13196692;rs4947336;rs3094552;rs3131856 6 25182925 29612325 GMNN GMNN 51053 DTC AMIODARONE AMIODARONE AMIODARONE chembl:CHEMBL633 0 GEMININ, DNA REPLICATION INHIBITOR HingoraniCasas DRUGGABLE GENOME
130 rs2281073;rs1800562;rs17598658;rs9379832;rs13196692;rs4947336;rs3094552;rs3131856 6 25182925 29612325 GMNN GMNN 51053 DTC CAPSAZEPINE CAPSAZEPINE CAPSAZEPINE chembl:CHEMBL391997 0.01 GEMININ, DNA REPLICATION INHIBITOR HingoraniCasas DRUGGABLE GENOME
130 rs2281073;rs1800562;rs17598658;rs9379832;rs13196692;rs4947336;rs3094552;rs3131856 6 25182925 29612325 GMNN GMNN 51053 DTC 2-METHOXYESTRADIOL 2-METHOXYESTRADIOL 2-METHOXYESTRADIOL chembl:CHEMBL299613 0.01 GEMININ, DNA REPLICATION INHIBITOR HingoraniCasas DRUGGABLE GENOME
130 rs2281073;rs1800562;rs17598658;rs9379832;rs13196692;rs4947336;rs3094552;rs3131856 6 25182925 29612325 GMNN GMNN 51053 DTC (R)-EDELFOSINE (R)-EDELFOSINE (R)-EDELFOSINE chembl:CHEMBL107514 0.06 GEMININ, DNA REPLICATION INHIBITOR HingoraniCasas DRUGGABLE GENOME
130 rs2281073;rs1800562;rs17598658;rs9379832;rs13196692;rs4947336;rs3094552;rs3131856 6 25182925 29612325 GMNN GMNN 51053 DTC AZELNIDIPINE AZELNIDIPINE AZELNIDIPINE chembl:CHEMBL1275868 0.04 GEMININ, DNA REPLICATION INHIBITOR HingoraniCasas DRUGGABLE GENOME
130 rs2281073;rs1800562;rs17598658;rs9379832;rs13196692;rs4947336;rs3094552;rs3131856 6 25182925 29612325 GMNN GMNN 51053 DTC NSC-172614 NSC-172614 CHEMBL1317506 chembl:CHEMBL1317506 0.04 GEMININ, DNA REPLICATION INHIBITOR HingoraniCasas DRUGGABLE GENOME
130 rs2281073;rs1800562;rs17598658;rs9379832;rs13196692;rs4947336;rs3094552;rs3131856 6 25182925 29612325 GMNN GMNN 51053 DTC GNF-PF-4291 GNF-PF-4291 CHEMBL585462 chembl:CHEMBL585462 0.12 GEMININ, DNA REPLICATION INHIBITOR HingoraniCasas DRUGGABLE GENOME
130 rs2281073;rs1800562;rs17598658;rs9379832;rs13196692;rs4947336;rs3094552;rs3131856 6 25182925 29612325 GMNN GMNN 51053 DTC 2-(STYRYL)-BENZIMIDAZOLE 2-(STYRYL)-BENZIMIDAZOLE CHEMBL473721 chembl:CHEMBL473721 0.01 GEMININ, DNA REPLICATION INHIBITOR HingoraniCasas DRUGGABLE GENOME
130 rs2281073;rs1800562;rs17598658;rs9379832;rs13196692;rs4947336;rs3094552;rs3131856 6 25182925 29612325 GMNN GMNN 51053 DTC ACETOMENAPHTHONE ACETOMENAPHTHONE ACETOMENAPHTHONE chembl:CHEMBL1479848 0.12 GEMININ, DNA REPLICATION INHIBITOR HingoraniCasas DRUGGABLE GENOME
130 rs2281073;rs1800562;rs17598658;rs9379832;rs13196692;rs4947336;rs3094552;rs3131856 6 25182925 29612325 GMNN GMNN 51053 DTC MECLOFENAMATE SODIUM MECLOFENAMATE SODIUM MECLOFENAMATE SODIUM chembl:CHEMBL876 0.02 GEMININ, DNA REPLICATION INHIBITOR HingoraniCasas DRUGGABLE GENOME
130 rs2281073;rs1800562;rs17598658;rs9379832;rs13196692;rs4947336;rs3094552;rs3131856 6 25182925 29612325 GMNN GMNN 51053 DTC TCMDC-124022 TCMDC-124022 CHEMBL548017 chembl:CHEMBL548017 0.02 GEMININ, DNA REPLICATION INHIBITOR HingoraniCasas DRUGGABLE GENOME
130 rs2281073;rs1800562;rs17598658;rs9379832;rs13196692;rs4947336;rs3094552;rs3131856 6 25182925 29612325 GMNN GMNN 51053 DTC TCMDC-123605 TCMDC-123605 CHEMBL547285 chembl:CHEMBL547285 0.03 GEMININ, DNA REPLICATION INHIBITOR HingoraniCasas DRUGGABLE GENOME
130 rs2281073;rs1800562;rs17598658;rs9379832;rs13196692;rs4947336;rs3094552;rs3131856 6 25182925 29612325 GMNN GMNN 51053 DTC GNF-PF-4276 GNF-PF-4276 CHEMBL605753 chembl:CHEMBL605753 0.12 GEMININ, DNA REPLICATION INHIBITOR HingoraniCasas DRUGGABLE GENOME
130 rs2281073;rs1800562;rs17598658;rs9379832;rs13196692;rs4947336;rs3094552;rs3131856 6 25182925 29612325 GMNN GMNN 51053 DTC GNF-PF-1938 GNF-PF-1938 CHEMBL587728 chembl:CHEMBL587728 0.12 GEMININ, DNA REPLICATION INHIBITOR HingoraniCasas DRUGGABLE GENOME
130 rs2281073;rs1800562;rs17598658;rs9379832;rs13196692;rs4947336;rs3094552;rs3131856 6 25182925 29612325 GMNN GMNN 51053 DTC BIFONAZOLE BIFONAZOLE BIFONAZOLE chembl:CHEMBL277535 0.01 GEMININ, DNA REPLICATION INHIBITOR HingoraniCasas DRUGGABLE GENOME
130 rs2281073;rs1800562;rs17598658;rs9379832;rs13196692;rs4947336;rs3094552;rs3131856 6 25182925 29612325 GMNN GMNN 51053 DTC RAC-GONIOTHALAMIN RAC-GONIOTHALAMIN CHEMBL1170485 chembl:CHEMBL1170485 0.02 GEMININ, DNA REPLICATION INHIBITOR HingoraniCasas DRUGGABLE GENOME
130 rs2281073;rs1800562;rs17598658;rs9379832;rs13196692;rs4947336;rs3094552;rs3131856 6 25182925 29612325 GMNN GMNN 51053 DTC BENZBROMARONE BENZBROMARONE BENZBROMARONE chembl:CHEMBL388590 0.01 GEMININ, DNA REPLICATION INHIBITOR HingoraniCasas DRUGGABLE GENOME
130 rs2281073;rs1800562;rs17598658;rs9379832;rs13196692;rs4947336;rs3094552;rs3131856 6 25182925 29612325 GMNN GMNN 51053 DTC TPCK TPCK TPCK chembl:CHEMBL60718 0.01 GEMININ, DNA REPLICATION INHIBITOR HingoraniCasas DRUGGABLE GENOME
130 rs2281073;rs1800562;rs17598658;rs9379832;rs13196692;rs4947336;rs3094552;rs3131856 6 25182925 29612325 GMNN GMNN 51053 DTC TEROXIRONE TEROXIRONE TEROXIRONE chembl:CHEMBL453863 0.02 GEMININ, DNA REPLICATION INHIBITOR HingoraniCasas DRUGGABLE GENOME
130 rs2281073;rs1800562;rs17598658;rs9379832;rs13196692;rs4947336;rs3094552;rs3131856 6 25182925 29612325 GMNN GMNN 51053 DTC PIPLARTINE PIPLARTINE PIPLARTINE chembl:CHEMBL465843 0.01 GEMININ, DNA REPLICATION INHIBITOR HingoraniCasas DRUGGABLE GENOME
130 rs2281073;rs1800562;rs17598658;rs9379832;rs13196692;rs4947336;rs3094552;rs3131856 6 25182925 29612325 GMNN GMNN 51053 DTC DNDI1417519 DNDI1417519 CHEMBL1402376 chembl:CHEMBL1402376 0.06 GEMININ, DNA REPLICATION INHIBITOR HingoraniCasas DRUGGABLE GENOME
130 rs2281073;rs1800562;rs17598658;rs9379832;rs13196692;rs4947336;rs3094552;rs3131856 6 25182925 29612325 GMNN GMNN 51053 DTC SJ000032150 SJ000032150 CHEMBL607140 chembl:CHEMBL607140 0.06 GEMININ, DNA REPLICATION INHIBITOR HingoraniCasas DRUGGABLE GENOME
130 rs2281073;rs1800562;rs17598658;rs9379832;rs13196692;rs4947336;rs3094552;rs3131856 6 25182925 29612325 GMNN GMNN 51053 DTC PROROXAN PROROXAN PROROXAN chembl:CHEMBL1395610 0.03 GEMININ, DNA REPLICATION INHIBITOR HingoraniCasas DRUGGABLE GENOME
130 rs2281073;rs1800562;rs17598658;rs9379832;rs13196692;rs4947336;rs3094552;rs3131856 6 25182925 29612325 GMNN GMNN 51053 DTC CHLOROXINE CHLOROXINE CHLOROXINE chembl:CHEMBL1200596 0.01 GEMININ, DNA REPLICATION INHIBITOR HingoraniCasas DRUGGABLE GENOME
130 rs2281073;rs1800562;rs17598658;rs9379832;rs13196692;rs4947336;rs3094552;rs3131856 6 25182925 29612325 GMNN GMNN 51053 DTC GNF-PF-108 GNF-PF-108 CHEMBL578929 chembl:CHEMBL578929 0.03 GEMININ, DNA REPLICATION INHIBITOR HingoraniCasas DRUGGABLE GENOME
130 rs2281073;rs1800562;rs17598658;rs9379832;rs13196692;rs4947336;rs3094552;rs3131856 6 25182925 29612325 GMNN GMNN 51053 DTC DIETHYLSTILBESTROL DIETHYLSTILBESTROL DIETHYLSTILBESTROL chembl:CHEMBL411 0 GEMININ, DNA REPLICATION INHIBITOR HingoraniCasas DRUGGABLE GENOME
130 rs2281073;rs1800562;rs17598658;rs9379832;rs13196692;rs4947336;rs3094552;rs3131856 6 25182925 29612325 GMNN GMNN 51053 DTC DNDI1417346 DNDI1417346 CHEMBL1490332 chembl:CHEMBL1490332 0.02 GEMININ, DNA REPLICATION INHIBITOR HingoraniCasas DRUGGABLE GENOME
130 rs2281073;rs1800562;rs17598658;rs9379832;rs13196692;rs4947336;rs3094552;rs3131856 6 25182925 29612325 GMNN GMNN 51053 DTC GNF-PF-4337 GNF-PF-4337 CHEMBL277148 chembl:CHEMBL277148 0.03 GEMININ, DNA REPLICATION INHIBITOR HingoraniCasas DRUGGABLE GENOME
130 rs2281073;rs1800562;rs17598658;rs9379832;rs13196692;rs4947336;rs3094552;rs3131856 6 25182925 29612325 GMNN GMNN 51053 DTC GBR-12909 GBR-12909 VANOXERINE chembl:CHEMBL281594 0.01 GEMININ, DNA REPLICATION INHIBITOR HingoraniCasas DRUGGABLE GENOME
130 rs2281073;rs1800562;rs17598658;rs9379832;rs13196692;rs4947336;rs3094552;rs3131856 6 25182925 29612325 GMNN GMNN 51053 DTC ZAFIRLUKAST ZAFIRLUKAST ZAFIRLUKAST chembl:CHEMBL603 0.01 GEMININ, DNA REPLICATION INHIBITOR HingoraniCasas DRUGGABLE GENOME
130 rs2281073;rs1800562;rs17598658;rs9379832;rs13196692;rs4947336;rs3094552;rs3131856 6 25182925 29612325 GMNN GMNN 51053 DTC ETHYLESTRENOL ETHYLESTRENOL ETHYLESTRENOL chembl:CHEMBL1200623 0.06 GEMININ, DNA REPLICATION INHIBITOR HingoraniCasas DRUGGABLE GENOME
130 rs2281073;rs1800562;rs17598658;rs9379832;rs13196692;rs4947336;rs3094552;rs3131856 6 25182925 29612325 GMNN GMNN 51053 DTC CLOXYQUIN CLOXYQUIN CLOXYQUIN chembl:CHEMBL225164 0.01 GEMININ, DNA REPLICATION INHIBITOR HingoraniCasas DRUGGABLE GENOME
130 rs2281073;rs1800562;rs17598658;rs9379832;rs13196692;rs4947336;rs3094552;rs3131856 6 25182925 29612325 GMNN GMNN 51053 DTC GR-127935 GR-127935 GR-127935 chembl:CHEMBL15928 0.01 GEMININ, DNA REPLICATION INHIBITOR HingoraniCasas DRUGGABLE GENOME
130 rs2281073;rs1800562;rs17598658;rs9379832;rs13196692;rs4947336;rs3094552;rs3131856 6 25182925 29612325 GMNN GMNN 51053 DTC BENZO[DEF]CHRYSENE BENZO[DEF]CHRYSENE BENZO[DEF]CHRYSENE chembl:CHEMBL31184 0.06 GEMININ, DNA REPLICATION INHIBITOR HingoraniCasas DRUGGABLE GENOME
130 rs2281073;rs1800562;rs17598658;rs9379832;rs13196692;rs4947336;rs3094552;rs3131856 6 25182925 29612325 GMNN GMNN 51053 DTC CAPENSIN CAPENSIN CAPENSIN chembl:CHEMBL1327256 0.04 GEMININ, DNA REPLICATION INHIBITOR HingoraniCasas DRUGGABLE GENOME
130 rs2281073;rs1800562;rs17598658;rs9379832;rs13196692;rs4947336;rs3094552;rs3131856 6 25182925 29612325 GMNN GMNN 51053 DTC SJ000032081 SJ000032081 CHEMBL590184 chembl:CHEMBL590184 0.03 GEMININ, DNA REPLICATION INHIBITOR HingoraniCasas DRUGGABLE GENOME
130 rs2281073;rs1800562;rs17598658;rs9379832;rs13196692;rs4947336;rs3094552;rs3131856 6 25182925 29612325 GMNN GMNN 51053 DTC CID 94381 CID 94381 CHEMBL374632 chembl:CHEMBL374632 0.01 GEMININ, DNA REPLICATION INHIBITOR HingoraniCasas DRUGGABLE GENOME
130 rs2281073;rs1800562;rs17598658;rs9379832;rs13196692;rs4947336;rs3094552;rs3131856 6 25182925 29612325 GMNN GMNN 51053 DTC DIPHENOXYLATE HYDROCHLORIDE DIPHENOXYLATE HYDROCHLORIDE DIPHENOXYLATE HYDROCHLORIDE chembl:CHEMBL1200665 0.04 GEMININ, DNA REPLICATION INHIBITOR HingoraniCasas DRUGGABLE GENOME
130 rs2281073;rs1800562;rs17598658;rs9379832;rs13196692;rs4947336;rs3094552;rs3131856 6 25182925 29612325 GMNN GMNN 51053 DTC TCMDC-123764 TCMDC-123764 CHEMBL533226 chembl:CHEMBL533226 0.01 GEMININ, DNA REPLICATION INHIBITOR HingoraniCasas DRUGGABLE GENOME
130 rs2281073;rs1800562;rs17598658;rs9379832;rs13196692;rs4947336;rs3094552;rs3131856 6 25182925 29612325 GMNN GMNN 51053 DTC TCMDC-124280 TCMDC-124280 CHEMBL528492 chembl:CHEMBL528492 0.12 GEMININ, DNA REPLICATION INHIBITOR HingoraniCasas DRUGGABLE GENOME
130 rs2281073;rs1800562;rs17598658;rs9379832;rs13196692;rs4947336;rs3094552;rs3131856 6 25182925 29612325 GMNN GMNN 51053 DTC OXOPURPUREINE OXOPURPUREINE OXOPURPUREINE chembl:CHEMBL456295 0.02 GEMININ, DNA REPLICATION INHIBITOR HingoraniCasas DRUGGABLE GENOME
130 rs2281073;rs1800562;rs17598658;rs9379832;rs13196692;rs4947336;rs3094552;rs3131856 6 25182925 29612325 GMNN GMNN 51053 DTC NSC-601359 NSC-601359 CHEMBL1306524 chembl:CHEMBL1306524 0.03 GEMININ, DNA REPLICATION INHIBITOR HingoraniCasas DRUGGABLE GENOME
130 rs2281073;rs1800562;rs17598658;rs9379832;rs13196692;rs4947336;rs3094552;rs3131856 6 25182925 29612325 GMNN GMNN 51053 DTC TCMDC-124063 TCMDC-124063 CHEMBL534535 chembl:CHEMBL534535 0.03 GEMININ, DNA REPLICATION INHIBITOR HingoraniCasas DRUGGABLE GENOME
130 rs2281073;rs1800562;rs17598658;rs9379832;rs13196692;rs4947336;rs3094552;rs3131856 6 25182925 29612325 GMNN GMNN 51053 DTC NICLOSAMIDE NICLOSAMIDE NICLOSAMIDE chembl:CHEMBL1448 0 GEMININ, DNA REPLICATION INHIBITOR HingoraniCasas DRUGGABLE GENOME
130 rs2281073;rs1800562;rs17598658;rs9379832;rs13196692;rs4947336;rs3094552;rs3131856 6 25182925 29612325 GMNN GMNN 51053 DTC TCMDC-125567 TCMDC-125567 CHEMBL530049 chembl:CHEMBL530049 0.01 GEMININ, DNA REPLICATION INHIBITOR HingoraniCasas DRUGGABLE GENOME
130 rs2281073;rs1800562;rs17598658;rs9379832;rs13196692;rs4947336;rs3094552;rs3131856 6 25182925 29612325 GMNN GMNN 51053 DTC AMSACRINE HYDROCHLORIDE AMSACRINE HYDROCHLORIDE AMSACRINE HYDROCHLORIDE chembl:CHEMBL1256655 0.01 GEMININ, DNA REPLICATION INHIBITOR HingoraniCasas DRUGGABLE GENOME
130 rs2281073;rs1800562;rs17598658;rs9379832;rs13196692;rs4947336;rs3094552;rs3131856 6 25182925 29612325 GMNN GMNN 51053 DTC TCMDC-125150 TCMDC-125150 CHEMBL534244 chembl:CHEMBL534244 0.06 GEMININ, DNA REPLICATION INHIBITOR HingoraniCasas DRUGGABLE GENOME
130 rs2281073;rs1800562;rs17598658;rs9379832;rs13196692;rs4947336;rs3094552;rs3131856 6 25182925 29612325 GMNN GMNN 51053 DTC FOMOCAINE FOMOCAINE FOMOCAINE chembl:CHEMBL1407844 0.12 GEMININ, DNA REPLICATION INHIBITOR HingoraniCasas DRUGGABLE GENOME
130 rs2281073;rs1800562;rs17598658;rs9379832;rs13196692;rs4947336;rs3094552;rs3131856 6 25182925 29612325 GMNN GMNN 51053 DTC POMIFERIN POMIFERIN POMIFERIN chembl:CHEMBL393136 0.01 GEMININ, DNA REPLICATION INHIBITOR HingoraniCasas DRUGGABLE GENOME
130 rs2281073;rs1800562;rs17598658;rs9379832;rs13196692;rs4947336;rs3094552;rs3131856 6 25182925 29612325 GMNN GMNN 51053 DTC SJ000154295 SJ000154295 CHEMBL578502 chembl:CHEMBL578502 0.01 GEMININ, DNA REPLICATION INHIBITOR HingoraniCasas DRUGGABLE GENOME
130 rs2281073;rs1800562;rs17598658;rs9379832;rs13196692;rs4947336;rs3094552;rs3131856 6 25182925 29612325 GMNN GMNN 51053 DTC GNF-PF-2503 GNF-PF-2503 CHEMBL601358 chembl:CHEMBL601358 0.12 GEMININ, DNA REPLICATION INHIBITOR HingoraniCasas DRUGGABLE GENOME
130 rs2281073;rs1800562;rs17598658;rs9379832;rs13196692;rs4947336;rs3094552;rs3131856 6 25182925 29612325 GMNN GMNN 51053 DTC DIGITOXIN DIGITOXIN DIGITOXIN chembl:CHEMBL254219 0.01 GEMININ, DNA REPLICATION INHIBITOR HingoraniCasas DRUGGABLE GENOME
130 rs2281073;rs1800562;rs17598658;rs9379832;rs13196692;rs4947336;rs3094552;rs3131856 6 25182925 29612325 GMNN GMNN 51053 DTC DIMETHYL 2-(2-NITROBENZYLIDENE)MALONATE DIMETHYL 2-(2-NITROBENZYLIDENE)MALONATE CHEMBL1569494 chembl:CHEMBL1569494 0.02 GEMININ, DNA REPLICATION INHIBITOR HingoraniCasas DRUGGABLE GENOME
130 rs2281073;rs1800562;rs17598658;rs9379832;rs13196692;rs4947336;rs3094552;rs3131856 6 25182925 29612325 GMNN GMNN 51053 DTC EBASTINE EBASTINE EBASTINE chembl:CHEMBL305660 0.06 GEMININ, DNA REPLICATION INHIBITOR HingoraniCasas DRUGGABLE GENOME
130 rs2281073;rs1800562;rs17598658;rs9379832;rs13196692;rs4947336;rs3094552;rs3131856 6 25182925 29612325 GMNN GMNN 51053 DTC DNDI1417941 DNDI1417941 CHEMBL2095095 chembl:CHEMBL2095095 0.01 GEMININ, DNA REPLICATION INHIBITOR HingoraniCasas DRUGGABLE GENOME
130 rs2281073;rs1800562;rs17598658;rs9379832;rs13196692;rs4947336;rs3094552;rs3131856 6 25182925 29612325 GMNN GMNN 51053 DTC GNF-PF-2947 GNF-PF-2947 CHEMBL581677 chembl:CHEMBL581677 0.02 GEMININ, DNA REPLICATION INHIBITOR HingoraniCasas DRUGGABLE GENOME
130 rs2281073;rs1800562;rs17598658;rs9379832;rs13196692;rs4947336;rs3094552;rs3131856 6 25182925 29612325 GMNN GMNN 51053 DTC VINBURNINE VINBURNINE VINBURNINE chembl:CHEMBL1892145 0.02 GEMININ, DNA REPLICATION INHIBITOR HingoraniCasas DRUGGABLE GENOME
130 rs2281073;rs1800562;rs17598658;rs9379832;rs13196692;rs4947336;rs3094552;rs3131856 6 25182925 29612325 GMNN GMNN 51053 DTC TCMDC-124377 TCMDC-124377 CHEMBL531269 chembl:CHEMBL531269 0.04 GEMININ, DNA REPLICATION INHIBITOR HingoraniCasas DRUGGABLE GENOME
130 rs2281073;rs1800562;rs17598658;rs9379832;rs13196692;rs4947336;rs3094552;rs3131856 6 25182925 29612325 GMNN GMNN 51053 DTC CLIOXANIDE CLIOXANIDE CLIOXANIDE chembl:CHEMBL236150 0.02 GEMININ, DNA REPLICATION INHIBITOR HingoraniCasas DRUGGABLE GENOME
130 rs2281073;rs1800562;rs17598658;rs9379832;rs13196692;rs4947336;rs3094552;rs3131856 6 25182925 29612325 GMNN GMNN 51053 DTC GNF-PF-3257 GNF-PF-3257 CHEMBL601768 chembl:CHEMBL601768 0.04 GEMININ, DNA REPLICATION INHIBITOR HingoraniCasas DRUGGABLE GENOME
130 rs2281073;rs1800562;rs17598658;rs9379832;rs13196692;rs4947336;rs3094552;rs3131856 6 25182925 29612325 GMNN GMNN 51053 DTC PD-169316 PD-169316 PD-169316 chembl:CHEMBL17331 0.01 GEMININ, DNA REPLICATION INHIBITOR HingoraniCasas DRUGGABLE GENOME
130 rs2281073;rs1800562;rs17598658;rs9379832;rs13196692;rs4947336;rs3094552;rs3131856 6 25182925 29612325 GMNN GMNN 51053 DTC DNDI1417156 DNDI1417156 CHEMBL1504679 chembl:CHEMBL1504679 0.01 GEMININ, DNA REPLICATION INHIBITOR HingoraniCasas DRUGGABLE GENOME
130 rs2281073;rs1800562;rs17598658;rs9379832;rs13196692;rs4947336;rs3094552;rs3131856 6 25182925 29612325 GMNN GMNN 51053 DTC WIN-62577 WIN-62577 CHEMBL1256845 chembl:CHEMBL1256845 0.03 GEMININ, DNA REPLICATION INHIBITOR HingoraniCasas DRUGGABLE GENOME
130 rs2281073;rs1800562;rs17598658;rs9379832;rs13196692;rs4947336;rs3094552;rs3131856 6 25182925 29612325 GMNN GMNN 51053 DTC SJ000067611 SJ000067611 CHEMBL602126 chembl:CHEMBL602126 0.06 GEMININ, DNA REPLICATION INHIBITOR HingoraniCasas DRUGGABLE GENOME
130 rs2281073;rs1800562;rs17598658;rs9379832;rs13196692;rs4947336;rs3094552;rs3131856 6 25182925 29612325 GMNN GMNN 51053 DTC PYRITHIONE ZINC PYRITHIONE ZINC PYRITHIONE ZINC chembl:CHEMBL1200471 0.01 GEMININ, DNA REPLICATION INHIBITOR HingoraniCasas DRUGGABLE GENOME
130 rs2281073;rs1800562;rs17598658;rs9379832;rs13196692;rs4947336;rs3094552;rs3131856 6 25182925 29612325 GMNN GMNN 51053 DTC SARPOGRELATE SARPOGRELATE SARPOGRELATE chembl:CHEMBL52939 0.03 GEMININ, DNA REPLICATION INHIBITOR HingoraniCasas DRUGGABLE GENOME
130 rs2281073;rs1800562;rs17598658;rs9379832;rs13196692;rs4947336;rs3094552;rs3131856 6 25182925 29612325 GMNN GMNN 51053 DTC CHOLECALCIFEROL CHOLECALCIFEROL CHOLECALCIFEROL chembl:CHEMBL1042 0.01 GEMININ, DNA REPLICATION INHIBITOR HingoraniCasas DRUGGABLE GENOME
130 rs2281073;rs1800562;rs17598658;rs9379832;rs13196692;rs4947336;rs3094552;rs3131856 6 25182925 29612325 GMNN GMNN 51053 DTC TCMDC-123951 TCMDC-123951 CHEMBL587849 chembl:CHEMBL587849 0.01 GEMININ, DNA REPLICATION INHIBITOR HingoraniCasas DRUGGABLE GENOME
130 rs2281073;rs1800562;rs17598658;rs9379832;rs13196692;rs4947336;rs3094552;rs3131856 6 25182925 29612325 GMNN GMNN 51053 DTC TCMDC-125779 TCMDC-125779 CHEMBL531451 chembl:CHEMBL531451 0.12 GEMININ, DNA REPLICATION INHIBITOR HingoraniCasas DRUGGABLE GENOME
130 rs2281073;rs1800562;rs17598658;rs9379832;rs13196692;rs4947336;rs3094552;rs3131856 6 25182925 29612325 GMNN GMNN 51053 DTC AMINACRINE HYDROCHLORIDE AMINACRINE HYDROCHLORIDE AMINACRINE HYDROCHLORIDE chembl:CHEMBL1330022 0.02 GEMININ, DNA REPLICATION INHIBITOR HingoraniCasas DRUGGABLE GENOME
130 rs2281073;rs1800562;rs17598658;rs9379832;rs13196692;rs4947336;rs3094552;rs3131856 6 25182925 29612325 GMNN GMNN 51053 DTC GNF-PF-3543 GNF-PF-3543 CHEMBL598679 chembl:CHEMBL598679 0.06 GEMININ, DNA REPLICATION INHIBITOR HingoraniCasas DRUGGABLE GENOME
130 rs2281073;rs1800562;rs17598658;rs9379832;rs13196692;rs4947336;rs3094552;rs3131856 6 25182925 29612325 GMNN GMNN 51053 DTC 4-PHENYLAMINO-[1,2]NAPHTHOQUINONE 4-PHENYLAMINO-[1,2]NAPHTHOQUINONE CHEMBL299853 chembl:CHEMBL299853 0.01 GEMININ, DNA REPLICATION INHIBITOR HingoraniCasas DRUGGABLE GENOME
130 rs2281073;rs1800562;rs17598658;rs9379832;rs13196692;rs4947336;rs3094552;rs3131856 6 25182925 29612325 GMNN GMNN 51053 DTC MMV085203 MMV085203 CHEMBL586031 chembl:CHEMBL586031 0.01 GEMININ, DNA REPLICATION INHIBITOR HingoraniCasas DRUGGABLE GENOME
130 rs2281073;rs1800562;rs17598658;rs9379832;rs13196692;rs4947336;rs3094552;rs3131856 6 25182925 29612325 GMNN GMNN 51053 DTC CUMINGIANOSIDE A CUMINGIANOSIDE A CUMINGIANOSIDE A chembl:CHEMBL451574 0.12 GEMININ, DNA REPLICATION INHIBITOR HingoraniCasas DRUGGABLE GENOME
130 rs2281073;rs1800562;rs17598658;rs9379832;rs13196692;rs4947336;rs3094552;rs3131856 6 25182925 29612325 GMNN GMNN 51053 DTC TCMDC-124315 TCMDC-124315 CHEMBL532363 chembl:CHEMBL532363 0.12 GEMININ, DNA REPLICATION INHIBITOR HingoraniCasas DRUGGABLE GENOME
130 rs2281073;rs1800562;rs17598658;rs9379832;rs13196692;rs4947336;rs3094552;rs3131856 6 25182925 29612325 GMNN GMNN 51053 DTC DNDI1417006 DNDI1417006 CHEMBL1415258 chembl:CHEMBL1415258 0.03 GEMININ, DNA REPLICATION INHIBITOR HingoraniCasas DRUGGABLE GENOME
130 rs2281073;rs1800562;rs17598658;rs9379832;rs13196692;rs4947336;rs3094552;rs3131856 6 25182925 29612325 GMNN GMNN 51053 DTC ANTAZOLINE HYDROCHLORIDE ANTAZOLINE HYDROCHLORIDE ANTAZOLINE HYDROCHLORIDE chembl:CHEMBL1256819 0.06 GEMININ, DNA REPLICATION INHIBITOR HingoraniCasas DRUGGABLE GENOME
130 rs2281073;rs1800562;rs17598658;rs9379832;rs13196692;rs4947336;rs3094552;rs3131856 6 25182925 29612325 GMNN GMNN 51053 DTC DICHLOROPHEN DICHLOROPHEN DICHLOROPHEN chembl:CHEMBL33845 0.01 GEMININ, DNA REPLICATION INHIBITOR HingoraniCasas DRUGGABLE GENOME
130 rs2281073;rs1800562;rs17598658;rs9379832;rs13196692;rs4947336;rs3094552;rs3131856 6 25182925 29612325 GMNN GMNN 51053 DTC DOXAZOSIN MESYLATE DOXAZOSIN MESYLATE DOXAZOSIN MESYLATE chembl:CHEMBL1200561 0.02 GEMININ, DNA REPLICATION INHIBITOR HingoraniCasas DRUGGABLE GENOME
130 rs2281073;rs1800562;rs17598658;rs9379832;rs13196692;rs4947336;rs3094552;rs3131856 6 25182925 29612325 GMNN GMNN 51053 DTC ETHACRYNIC ACID ETHACRYNIC ACID ETHACRYNIC ACID chembl:CHEMBL456 0.01 GEMININ, DNA REPLICATION INHIBITOR HingoraniCasas DRUGGABLE GENOME
130 rs2281073;rs1800562;rs17598658;rs9379832;rs13196692;rs4947336;rs3094552;rs3131856 6 25182925 29612325 GMNN GMNN 51053 DTC ZM-39923 HCL ZM-39923 HCL CHEMBL538798 chembl:CHEMBL538798 0.01 GEMININ, DNA REPLICATION INHIBITOR HingoraniCasas DRUGGABLE GENOME
130 rs2281073;rs1800562;rs17598658;rs9379832;rs13196692;rs4947336;rs3094552;rs3131856 6 25182925 29612325 GMNN GMNN 51053 DTC NSC-636948 NSC-636948 CHEMBL1998001 chembl:CHEMBL1998001 0.02 GEMININ, DNA REPLICATION INHIBITOR HingoraniCasas DRUGGABLE GENOME
130 rs2281073;rs1800562;rs17598658;rs9379832;rs13196692;rs4947336;rs3094552;rs3131856 6 25182925 29612325 GMNN GMNN 51053 DTC 2-(ALPHA-NAPHTHOYL)ETHYLTRIMETHYLAMMONIUM IODIDE 2-(ALPHA-NAPHTHOYL)ETHYLTRIMETHYLAMMONIUM IODIDE CHEMBL1255936 chembl:CHEMBL1255936 0.02 GEMININ, DNA REPLICATION INHIBITOR HingoraniCasas DRUGGABLE GENOME
130 rs2281073;rs1800562;rs17598658;rs9379832;rs13196692;rs4947336;rs3094552;rs3131856 6 25182925 29612325 GMNN GMNN 51053 DTC SJ000117462 SJ000117462 CHEMBL590427 chembl:CHEMBL590427 0.06 GEMININ, DNA REPLICATION INHIBITOR HingoraniCasas DRUGGABLE GENOME
130 rs2281073;rs1800562;rs17598658;rs9379832;rs13196692;rs4947336;rs3094552;rs3131856 6 25182925 29612325 GMNN GMNN 51053 DTC SULBENTINE SULBENTINE SULBENTINE chembl:CHEMBL151803 0.12 GEMININ, DNA REPLICATION INHIBITOR HingoraniCasas DRUGGABLE GENOME
130 rs2281073;rs1800562;rs17598658;rs9379832;rs13196692;rs4947336;rs3094552;rs3131856 6 25182925 29612325 GMNN GMNN 51053 DTC ELLIPTECINE ELLIPTECINE ELLIPTECINE chembl:CHEMBL123 0 GEMININ, DNA REPLICATION INHIBITOR HingoraniCasas DRUGGABLE GENOME
130 rs2281073;rs1800562;rs17598658;rs9379832;rs13196692;rs4947336;rs3094552;rs3131856 6 25182925 29612325 GMNN GMNN 51053 DTC GNF-PF-4576 GNF-PF-4576 CHEMBL527336 chembl:CHEMBL527336 0.03 GEMININ, DNA REPLICATION INHIBITOR HingoraniCasas DRUGGABLE GENOME
130 rs2281073;rs1800562;rs17598658;rs9379832;rs13196692;rs4947336;rs3094552;rs3131856 6 25182925 29612325 GMNN GMNN 51053 DTC FLUPHENAZINE HYDROCHLORIDE FLUPHENAZINE HYDROCHLORIDE FLUPHENAZINE HYDROCHLORIDE chembl:CHEMBL1200792 0.02 GEMININ, DNA REPLICATION INHIBITOR HingoraniCasas DRUGGABLE GENOME
130 rs2281073;rs1800562;rs17598658;rs9379832;rs13196692;rs4947336;rs3094552;rs3131856 6 25182925 29612325 GMNN GMNN 51053 DTC ETRETINATE ETRETINATE ETRETINATE chembl:CHEMBL464 0.02 GEMININ, DNA REPLICATION INHIBITOR HingoraniCasas DRUGGABLE GENOME
130 rs2281073;rs1800562;rs17598658;rs9379832;rs13196692;rs4947336;rs3094552;rs3131856 6 25182925 29612325 GMNN GMNN 51053 DTC TAMOXIFEN CITRATE TAMOXIFEN CITRATE TAMOXIFEN CITRATE chembl:CHEMBL786 0.01 GEMININ, DNA REPLICATION INHIBITOR HingoraniCasas DRUGGABLE GENOME
130 rs2281073;rs1800562;rs17598658;rs9379832;rs13196692;rs4947336;rs3094552;rs3131856 6 25182925 29612325 GMNN GMNN 51053 DTC TCMDC-124409 TCMDC-124409 CHEMBL587801 chembl:CHEMBL587801 0.12 GEMININ, DNA REPLICATION INHIBITOR HingoraniCasas DRUGGABLE GENOME
130 rs2281073;rs1800562;rs17598658;rs9379832;rs13196692;rs4947336;rs3094552;rs3131856 6 25182925 29612325 GMNN GMNN 51053 DTC SCOPOLETIN SCOPOLETIN SCOPOLETIN chembl:CHEMBL71851 0.02 GEMININ, DNA REPLICATION INHIBITOR HingoraniCasas DRUGGABLE GENOME
130 rs2281073;rs1800562;rs17598658;rs9379832;rs13196692;rs4947336;rs3094552;rs3131856 6 25182925 29612325 GMNN GMNN 51053 DTC DNDI1417420 DNDI1417420 CHEMBL1546223 chembl:CHEMBL1546223 0.02 GEMININ, DNA REPLICATION INHIBITOR HingoraniCasas DRUGGABLE GENOME
130 rs2281073;rs1800562;rs17598658;rs9379832;rs13196692;rs4947336;rs3094552;rs3131856 6 25182925 29612325 GMNN GMNN 51053 DTC DIHYDROXANTHOHUMOL DIHYDROXANTHOHUMOL DIHYDROXANTHOHUMOL chembl:CHEMBL510279 0.02 GEMININ, DNA REPLICATION INHIBITOR HingoraniCasas DRUGGABLE GENOME
130 rs2281073;rs1800562;rs17598658;rs9379832;rs13196692;rs4947336;rs3094552;rs3131856 6 25182925 29612325 GMNN GMNN 51053 DTC DIMERCAPROL DIMERCAPROL DIMERCAPROL chembl:CHEMBL1597 0.02 GEMININ, DNA REPLICATION INHIBITOR HingoraniCasas DRUGGABLE GENOME
130 rs2281073;rs1800562;rs17598658;rs9379832;rs13196692;rs4947336;rs3094552;rs3131856 6 25182925 29612325 GMNN GMNN 51053 DTC RIMONABANT RIMONABANT RIMONABANT chembl:CHEMBL111 0.01 GEMININ, DNA REPLICATION INHIBITOR HingoraniCasas DRUGGABLE GENOME
130 rs2281073;rs1800562;rs17598658;rs9379832;rs13196692;rs4947336;rs3094552;rs3131856 6 25182925 29612325 GMNN GMNN 51053 DTC GNF-PF-2335 GNF-PF-2335 CHEMBL601146 chembl:CHEMBL601146 0.02 GEMININ, DNA REPLICATION INHIBITOR HingoraniCasas DRUGGABLE GENOME
130 rs2281073;rs1800562;rs17598658;rs9379832;rs13196692;rs4947336;rs3094552;rs3131856 6 25182925 29612325 GMNN GMNN 51053 DTC DNDI1417181 DNDI1417181 CHEMBL1537417 chembl:CHEMBL1537417 0.01 GEMININ, DNA REPLICATION INHIBITOR HingoraniCasas DRUGGABLE GENOME
130 rs2281073;rs1800562;rs17598658;rs9379832;rs13196692;rs4947336;rs3094552;rs3131856 6 25182925 29612325 GMNN GMNN 51053 DTC CIS(Z)-FLUPENTIXOL DIHYDROCHLORIDE CIS(Z)-FLUPENTIXOL DIHYDROCHLORIDE CHEMBL1496351 chembl:CHEMBL1496351 0.06 GEMININ, DNA REPLICATION INHIBITOR HingoraniCasas DRUGGABLE GENOME
130 rs2281073;rs1800562;rs17598658;rs9379832;rs13196692;rs4947336;rs3094552;rs3131856 6 25182925 29612325 GMNN GMNN 51053 DTC TANESPIMYCIN TANESPIMYCIN TANESPIMYCIN chembl:CHEMBL109480 0.01 GEMININ, DNA REPLICATION INHIBITOR HingoraniCasas DRUGGABLE GENOME
130 rs2281073;rs1800562;rs17598658;rs9379832;rs13196692;rs4947336;rs3094552;rs3131856 6 25182925 29612325 GMNN GMNN 51053 DTC METOCHALCONE METOCHALCONE METOCHALCONE chembl:CHEMBL36584 0.06 GEMININ, DNA REPLICATION INHIBITOR HingoraniCasas DRUGGABLE GENOME
130 rs2281073;rs1800562;rs17598658;rs9379832;rs13196692;rs4947336;rs3094552;rs3131856 6 25182925 29612325 GMNN GMNN 51053 DTC IMIQUIMOD IMIQUIMOD IMIQUIMOD chembl:CHEMBL1282 0.03 GEMININ, DNA REPLICATION INHIBITOR HingoraniCasas DRUGGABLE GENOME
130 rs2281073;rs1800562;rs17598658;rs9379832;rs13196692;rs4947336;rs3094552;rs3131856 6 25182925 29612325 GMNN GMNN 51053 DTC GNF-PF-1509 GNF-PF-1509 CHEMBL576412 chembl:CHEMBL576412 0.04 GEMININ, DNA REPLICATION INHIBITOR HingoraniCasas DRUGGABLE GENOME
130 rs2281073;rs1800562;rs17598658;rs9379832;rs13196692;rs4947336;rs3094552;rs3131856 6 25182925 29612325 GMNN GMNN 51053 DTC GNF-PF-4283 GNF-PF-4283 CHEMBL606166 chembl:CHEMBL606166 0.01 GEMININ, DNA REPLICATION INHIBITOR HingoraniCasas DRUGGABLE GENOME
130 rs2281073;rs1800562;rs17598658;rs9379832;rs13196692;rs4947336;rs3094552;rs3131856 6 25182925 29612325 GMNN GMNN 51053 DTC MESO-HEXESTROL MESO-HEXESTROL MESO-HEXESTROL chembl:CHEMBL9225 0.02 GEMININ, DNA REPLICATION INHIBITOR HingoraniCasas DRUGGABLE GENOME
130 rs2281073;rs1800562;rs17598658;rs9379832;rs13196692;rs4947336;rs3094552;rs3131856 6 25182925 29612325 GMNN GMNN 51053 DTC DIPHYLLIN DIPHYLLIN DIPHYLLIN chembl:CHEMBL221190 0.03 GEMININ, DNA REPLICATION INHIBITOR HingoraniCasas DRUGGABLE GENOME
130 rs2281073;rs1800562;rs17598658;rs9379832;rs13196692;rs4947336;rs3094552;rs3131856 6 25182925 29612325 GMNN GMNN 51053 DTC EUPAROTIN ACETATE EUPAROTIN ACETATE EUPAROTIN ACETATE chembl:CHEMBL404627 0.06 GEMININ, DNA REPLICATION INHIBITOR HingoraniCasas DRUGGABLE GENOME
130 rs2281073;rs1800562;rs17598658;rs9379832;rs13196692;rs4947336;rs3094552;rs3131856 6 25182925 29612325 GMNN GMNN 51053 DTC VIDARABINE VIDARABINE VIDARABINE chembl:CHEMBL1090 0.06 GEMININ, DNA REPLICATION INHIBITOR HingoraniCasas DRUGGABLE GENOME
130 rs2281073;rs1800562;rs17598658;rs9379832;rs13196692;rs4947336;rs3094552;rs3131856 6 25182925 29612325 GMNN GMNN 51053 DTC DNDI1417905 DNDI1417905 CHEMBL1449731 chembl:CHEMBL1449731 0.06 GEMININ, DNA REPLICATION INHIBITOR HingoraniCasas DRUGGABLE GENOME
130 rs2281073;rs1800562;rs17598658;rs9379832;rs13196692;rs4947336;rs3094552;rs3131856 6 25182925 29612325 GMNN GMNN 51053 DTC ETHYL NITRITE [SPIRIT] ETHYL NITRITE [SPIRIT] ETHYL NITRITE [SPIRIT] chembl:CHEMBL1551365 0.12 GEMININ, DNA REPLICATION INHIBITOR HingoraniCasas DRUGGABLE GENOME
130 rs2281073;rs1800562;rs17598658;rs9379832;rs13196692;rs4947336;rs3094552;rs3131856 6 25182925 29612325 GMNN GMNN 51053 DTC TCMDC-125814 TCMDC-125814 CHEMBL533082 chembl:CHEMBL533082 0.02 GEMININ, DNA REPLICATION INHIBITOR HingoraniCasas DRUGGABLE GENOME
130 rs2281073;rs1800562;rs17598658;rs9379832;rs13196692;rs4947336;rs3094552;rs3131856 6 25182925 29612325 GMNN GMNN 51053 DTC MELITRACEN MELITRACEN MELITRACEN chembl:CHEMBL110094 0.06 GEMININ, DNA REPLICATION INHIBITOR HingoraniCasas DRUGGABLE GENOME
130 rs2281073;rs1800562;rs17598658;rs9379832;rs13196692;rs4947336;rs3094552;rs3131856 6 25182925 29612325 GMNN GMNN 51053 DTC GLYASPERIN D GLYASPERIN D GLYASPERIN D chembl:CHEMBL1563332 0.06 GEMININ, DNA REPLICATION INHIBITOR HingoraniCasas DRUGGABLE GENOME
130 rs2281073;rs1800562;rs17598658;rs9379832;rs13196692;rs4947336;rs3094552;rs3131856 6 25182925 29612325 GMNN GMNN 51053 DTC GNF-PF-4876 GNF-PF-4876 CHEMBL585444 chembl:CHEMBL585444 0.06 GEMININ, DNA REPLICATION INHIBITOR HingoraniCasas DRUGGABLE GENOME
130 rs2281073;rs1800562;rs17598658;rs9379832;rs13196692;rs4947336;rs3094552;rs3131856 6 25182925 29612325 GMNN GMNN 51053 DTC 5-FLUOROURIDINE 5-FLUOROURIDINE CHEMBL54918 chembl:CHEMBL54918 0.02 GEMININ, DNA REPLICATION INHIBITOR HingoraniCasas DRUGGABLE GENOME
130 rs2281073;rs1800562;rs17598658;rs9379832;rs13196692;rs4947336;rs3094552;rs3131856 6 25182925 29612325 GMNN GMNN 51053 DTC CID 3237815 CID 3237815 CHEMBL410484 chembl:CHEMBL410484 0.01 GEMININ, DNA REPLICATION INHIBITOR HingoraniCasas DRUGGABLE GENOME
130 rs2281073;rs1800562;rs17598658;rs9379832;rs13196692;rs4947336;rs3094552;rs3131856 6 25182925 29612325 GMNN GMNN 51053 DTC CRIDANIMOD CRIDANIMOD CRIDANIMOD chembl:CHEMBL1569545 0.03 GEMININ, DNA REPLICATION INHIBITOR HingoraniCasas DRUGGABLE GENOME
130 rs2281073;rs1800562;rs17598658;rs9379832;rs13196692;rs4947336;rs3094552;rs3131856 6 25182925 29612325 GMNN GMNN 51053 DTC DIMETHYL SUCCINATE DIMETHYL SUCCINATE DIMETHYL SUCCINATE chembl:CHEMBL556489 0.12 GEMININ, DNA REPLICATION INHIBITOR HingoraniCasas DRUGGABLE GENOME
130 rs2281073;rs1800562;rs17598658;rs9379832;rs13196692;rs4947336;rs3094552;rs3131856 6 25182925 29612325 GMNN GMNN 51053 DTC GNF-PF-1307 GNF-PF-1307 CHEMBL585030 chembl:CHEMBL585030 0.03 GEMININ, DNA REPLICATION INHIBITOR HingoraniCasas DRUGGABLE GENOME
130 rs2281073;rs1800562;rs17598658;rs9379832;rs13196692;rs4947336;rs3094552;rs3131856 6 25182925 29612325 GMNN GMNN 51053 DTC NOCODAZOLE NOCODAZOLE NOCODAZOLE chembl:CHEMBL9514 0 GEMININ, DNA REPLICATION INHIBITOR HingoraniCasas DRUGGABLE GENOME
130 rs2281073;rs1800562;rs17598658;rs9379832;rs13196692;rs4947336;rs3094552;rs3131856 6 25182925 29612325 GMNN GMNN 51053 DTC TRIFLUPROMAZINE HYDROCHLORIDE TRIFLUPROMAZINE HYDROCHLORIDE TRIFLUPROMAZINE HYDROCHLORIDE chembl:CHEMBL1201102 0.02 GEMININ, DNA REPLICATION INHIBITOR HingoraniCasas DRUGGABLE GENOME
130 rs2281073;rs1800562;rs17598658;rs9379832;rs13196692;rs4947336;rs3094552;rs3131856 6 25182925 29612325 GMNN GMNN 51053 DTC ZOMEPIRAC SODIUM ZOMEPIRAC SODIUM ZOMEPIRAC SODIUM chembl:CHEMBL266459 0.04 GEMININ, DNA REPLICATION INHIBITOR HingoraniCasas DRUGGABLE GENOME
130 rs2281073;rs1800562;rs17598658;rs9379832;rs13196692;rs4947336;rs3094552;rs3131856 6 25182925 29612325 GMNN GMNN 51053 DTC SJ000120081 SJ000120081 CHEMBL606532 chembl:CHEMBL606532 0.04 GEMININ, DNA REPLICATION INHIBITOR HingoraniCasas DRUGGABLE GENOME
130 rs2281073;rs1800562;rs17598658;rs9379832;rs13196692;rs4947336;rs3094552;rs3131856 6 25182925 29612325 GMNN GMNN 51053 DTC SJ000012773 SJ000012773 CHEMBL589715 chembl:CHEMBL589715 0.03 GEMININ, DNA REPLICATION INHIBITOR HingoraniCasas DRUGGABLE GENOME
130 rs2281073;rs1800562;rs17598658;rs9379832;rs13196692;rs4947336;rs3094552;rs3131856 6 25182925 29612325 GMNN GMNN 51053 DTC CHLORACYZINE CHLORACYZINE CHLORACYZINE chembl:CHEMBL290624 0.06 GEMININ, DNA REPLICATION INHIBITOR HingoraniCasas DRUGGABLE GENOME
130 rs2281073;rs1800562;rs17598658;rs9379832;rs13196692;rs4947336;rs3094552;rs3131856 6 25182925 29612325 GMNN GMNN 51053 DTC COLCHICINE COLCHICINE COLCHICINE chembl:CHEMBL107 0 GEMININ, DNA REPLICATION INHIBITOR HingoraniCasas DRUGGABLE GENOME
130 rs2281073;rs1800562;rs17598658;rs9379832;rs13196692;rs4947336;rs3094552;rs3131856 6 25182925 29612325 GMNN GMNN 51053 DTC TCMDC-123884 TCMDC-123884 CHEMBL580955 chembl:CHEMBL580955 0.06 GEMININ, DNA REPLICATION INHIBITOR HingoraniCasas DRUGGABLE GENOME
130 rs2281073;rs1800562;rs17598658;rs9379832;rs13196692;rs4947336;rs3094552;rs3131856 6 25182925 29612325 GMNN GMNN 51053 DTC 5-HYDROXYINDOLE 5-HYDROXYINDOLE CHEMBL404923 chembl:CHEMBL404923 0.06 GEMININ, DNA REPLICATION INHIBITOR HingoraniCasas DRUGGABLE GENOME
130 rs2281073;rs1800562;rs17598658;rs9379832;rs13196692;rs4947336;rs3094552;rs3131856 6 25182925 29612325 GMNN GMNN 51053 DTC ISOVELLERAL ISOVELLERAL ISOVELLERAL chembl:CHEMBL518292 0.01 GEMININ, DNA REPLICATION INHIBITOR HingoraniCasas DRUGGABLE GENOME
130 rs2281073;rs1800562;rs17598658;rs9379832;rs13196692;rs4947336;rs3094552;rs3131856 6 25182925 29612325 GMNN GMNN 51053 DTC DIBUCAINE HYDROCHLORIDE DIBUCAINE HYDROCHLORIDE DIBUCAINE HYDROCHLORIDE chembl:CHEMBL1200612 0.02 GEMININ, DNA REPLICATION INHIBITOR HingoraniCasas DRUGGABLE GENOME
130 rs2281073;rs1800562;rs17598658;rs9379832;rs13196692;rs4947336;rs3094552;rs3131856 6 25182925 29612325 GMNN GMNN 51053 DTC TYRPHOSTIN AG 879 TYRPHOSTIN AG 879 TYRPHOSTIN AG 879 chembl:CHEMBL539947 0.01 GEMININ, DNA REPLICATION INHIBITOR HingoraniCasas DRUGGABLE GENOME
130 rs2281073;rs1800562;rs17598658;rs9379832;rs13196692;rs4947336;rs3094552;rs3131856 6 25182925 29612325 GMNN GMNN 51053 DTC DECITABINE DECITABINE DECITABINE chembl:CHEMBL1201129 0.01 GEMININ, DNA REPLICATION INHIBITOR HingoraniCasas DRUGGABLE GENOME
130 rs2281073;rs1800562;rs17598658;rs9379832;rs13196692;rs4947336;rs3094552;rs3131856 6 25182925 29612325 GMNN GMNN 51053 DTC FLUORANTHEN-3-YLAMINE FLUORANTHEN-3-YLAMINE CHEMBL103583 chembl:CHEMBL103583 0.01 GEMININ, DNA REPLICATION INHIBITOR HingoraniCasas DRUGGABLE GENOME
130 rs2281073;rs1800562;rs17598658;rs9379832;rs13196692;rs4947336;rs3094552;rs3131856 6 25182925 29612325 GMNN GMNN 51053 DTC BITHIONOLOXIDE BITHIONOLOXIDE BITHIONOLOXIDE chembl:CHEMBL1603949 0.02 GEMININ, DNA REPLICATION INHIBITOR HingoraniCasas DRUGGABLE GENOME
130 rs2281073;rs1800562;rs17598658;rs9379832;rs13196692;rs4947336;rs3094552;rs3131856 6 25182925 29612325 GMNN GMNN 51053 DTC DNDI1417400 DNDI1417400 CHEMBL1362503 chembl:CHEMBL1362503 0.01 GEMININ, DNA REPLICATION INHIBITOR HingoraniCasas DRUGGABLE GENOME
130 rs2281073;rs1800562;rs17598658;rs9379832;rs13196692;rs4947336;rs3094552;rs3131856 6 25182925 29612325 GMNN GMNN 51053 DTC TESMILIFENE TESMILIFENE TESMILIFENE chembl:CHEMBL26424 0.01 GEMININ, DNA REPLICATION INHIBITOR HingoraniCasas DRUGGABLE GENOME
130 rs2281073;rs1800562;rs17598658;rs9379832;rs13196692;rs4947336;rs3094552;rs3131856 6 25182925 29612325 GMNN GMNN 51053 DTC DNDI1417072 DNDI1417072 CHEMBL1310701 chembl:CHEMBL1310701 0.02 GEMININ, DNA REPLICATION INHIBITOR HingoraniCasas DRUGGABLE GENOME
130 rs2281073;rs1800562;rs17598658;rs9379832;rs13196692;rs4947336;rs3094552;rs3131856 6 25182925 29612325 GMNN GMNN 51053 DTC DNDI1383301 DNDI1383301 CHEMBL1509103 chembl:CHEMBL1509103 0.02 GEMININ, DNA REPLICATION INHIBITOR HingoraniCasas DRUGGABLE GENOME
130 rs2281073;rs1800562;rs17598658;rs9379832;rs13196692;rs4947336;rs3094552;rs3131856 6 25182925 29612325 GMNN GMNN 51053 DTC DNDI1417599 DNDI1417599 CHEMBL2094833 chembl:CHEMBL2094833 0.02 GEMININ, DNA REPLICATION INHIBITOR HingoraniCasas DRUGGABLE GENOME
130 rs2281073;rs1800562;rs17598658;rs9379832;rs13196692;rs4947336;rs3094552;rs3131856 6 25182925 29612325 GMNN GMNN 51053 DTC GNF-PF-1577 GNF-PF-1577 CHEMBL600315 chembl:CHEMBL600315 0.06 GEMININ, DNA REPLICATION INHIBITOR HingoraniCasas DRUGGABLE GENOME
130 rs2281073;rs1800562;rs17598658;rs9379832;rs13196692;rs4947336;rs3094552;rs3131856 6 25182925 29612325 GMNN GMNN 51053 DTC TCMDC-125539 TCMDC-125539 CHEMBL533388 chembl:CHEMBL533388 0.06 GEMININ, DNA REPLICATION INHIBITOR HingoraniCasas DRUGGABLE GENOME
130 rs2281073;rs1800562;rs17598658;rs9379832;rs13196692;rs4947336;rs3094552;rs3131856 6 25182925 29612325 GMNN GMNN 51053 DTC DNDI1417309 DNDI1417309 CHEMBL1341830 chembl:CHEMBL1341830 0.01 GEMININ, DNA REPLICATION INHIBITOR HingoraniCasas DRUGGABLE GENOME
130 rs2281073;rs1800562;rs17598658;rs9379832;rs13196692;rs4947336;rs3094552;rs3131856 6 25182925 29612325 GMNN GMNN 51053 DTC GNF-PF-4418 GNF-PF-4418 CHEMBL604321 chembl:CHEMBL604321 0.01 GEMININ, DNA REPLICATION INHIBITOR HingoraniCasas DRUGGABLE GENOME
130 rs2281073;rs1800562;rs17598658;rs9379832;rs13196692;rs4947336;rs3094552;rs3131856 6 25182925 29612325 GMNN GMNN 51053 DTC GNF-PF-2893 GNF-PF-2893 CHEMBL312032 chembl:CHEMBL312032 0.01 GEMININ, DNA REPLICATION INHIBITOR HingoraniCasas DRUGGABLE GENOME
130 rs2281073;rs1800562;rs17598658;rs9379832;rs13196692;rs4947336;rs3094552;rs3131856 6 25182925 29612325 GMNN GMNN 51053 DTC TCMDC-123457 TCMDC-123457 CHEMBL285157 chembl:CHEMBL285157 0.06 GEMININ, DNA REPLICATION INHIBITOR HingoraniCasas DRUGGABLE GENOME
130 rs2281073;rs1800562;rs17598658;rs9379832;rs13196692;rs4947336;rs3094552;rs3131856 6 25182925 29612325 GMNN GMNN 51053 DTC PHENAZINE-1-CARBOXYLIC ACID PHENAZINE-1-CARBOXYLIC ACID PHENAZINE-1-CARBOXYLIC ACID chembl:CHEMBL463686 0.04 GEMININ, DNA REPLICATION INHIBITOR HingoraniCasas DRUGGABLE GENOME
130 rs2281073;rs1800562;rs17598658;rs9379832;rs13196692;rs4947336;rs3094552;rs3131856 6 25182925 29612325 GMNN GMNN 51053 DTC ALEXIDINE DIHYDROCHLORIDE ALEXIDINE DIHYDROCHLORIDE ALEXIDINE DIHYDROCHLORIDE chembl:CHEMBL554041 0.03 GEMININ, DNA REPLICATION INHIBITOR HingoraniCasas DRUGGABLE GENOME
130 rs2281073;rs1800562;rs17598658;rs9379832;rs13196692;rs4947336;rs3094552;rs3131856 6 25182925 29612325 GMNN GMNN 51053 DTC AG-490 AG-490 CHEMBL56543 chembl:CHEMBL56543 0.01 GEMININ, DNA REPLICATION INHIBITOR HingoraniCasas DRUGGABLE GENOME
130 rs2281073;rs1800562;rs17598658;rs9379832;rs13196692;rs4947336;rs3094552;rs3131856 6 25182925 29612325 GMNN GMNN 51053 DTC 2'-HYDROXYCHALCONE 2'-HYDROXYCHALCONE 2'-HYDROXYCHALCONE chembl:CHEMBL32147 0.02 GEMININ, DNA REPLICATION INHIBITOR HingoraniCasas DRUGGABLE GENOME
130 rs2281073;rs1800562;rs17598658;rs9379832;rs13196692;rs4947336;rs3094552;rs3131856 6 25182925 29612325 GMNN GMNN 51053 DTC LANATOSIDE C LANATOSIDE C LANATOSIDE C chembl:CHEMBL506569 0.02 GEMININ, DNA REPLICATION INHIBITOR HingoraniCasas DRUGGABLE GENOME
130 rs2281073;rs1800562;rs17598658;rs9379832;rs13196692;rs4947336;rs3094552;rs3131856 6 25182925 29612325 GMNN GMNN 51053 DTC GNF-PF-3582 GNF-PF-3582 CHEMBL606167 chembl:CHEMBL606167 0.01 GEMININ, DNA REPLICATION INHIBITOR HingoraniCasas DRUGGABLE GENOME
130 rs2281073;rs1800562;rs17598658;rs9379832;rs13196692;rs4947336;rs3094552;rs3131856 6 25182925 29612325 GMNN GMNN 51053 DTC LOMERIZINE LOMERIZINE LOMERIZINE chembl:CHEMBL29188 0.03 GEMININ, DNA REPLICATION INHIBITOR HingoraniCasas DRUGGABLE GENOME
130 rs2281073;rs1800562;rs17598658;rs9379832;rs13196692;rs4947336;rs3094552;rs3131856 6 25182925 29612325 GMNN GMNN 51053 DTC TCMDC-123641 TCMDC-123641 CHEMBL532849 chembl:CHEMBL532849 0.03 GEMININ, DNA REPLICATION INHIBITOR HingoraniCasas DRUGGABLE GENOME
130 rs2281073;rs1800562;rs17598658;rs9379832;rs13196692;rs4947336;rs3094552;rs3131856 6 25182925 29612325 GMNN GMNN 51053 DTC SJ000029642 SJ000029642 CHEMBL591126 chembl:CHEMBL591126 0.01 GEMININ, DNA REPLICATION INHIBITOR HingoraniCasas DRUGGABLE GENOME
130 rs2281073;rs1800562;rs17598658;rs9379832;rs13196692;rs4947336;rs3094552;rs3131856 6 25182925 29612325 GMNN GMNN 51053 DTC TOREMIFENE CITRATE TOREMIFENE CITRATE TOREMIFENE CITRATE chembl:CHEMBL1200675 0.02 GEMININ, DNA REPLICATION INHIBITOR HingoraniCasas DRUGGABLE GENOME
130 rs2281073;rs1800562;rs17598658;rs9379832;rs13196692;rs4947336;rs3094552;rs3131856 6 25182925 29612325 GMNN GMNN 51053 DTC DYCLONINE HYDROCHLORIDE DYCLONINE HYDROCHLORIDE DYCLONINE HYDROCHLORIDE chembl:CHEMBL1200478 0.01 GEMININ, DNA REPLICATION INHIBITOR HingoraniCasas DRUGGABLE GENOME
130 rs2281073;rs1800562;rs17598658;rs9379832;rs13196692;rs4947336;rs3094552;rs3131856 6 25182925 29612325 GMNN GMNN 51053 DTC PAXILLINE PAXILLINE PAXILLINE chembl:CHEMBL410063 0.03 GEMININ, DNA REPLICATION INHIBITOR HingoraniCasas DRUGGABLE GENOME
130 rs2281073;rs1800562;rs17598658;rs9379832;rs13196692;rs4947336;rs3094552;rs3131856 6 25182925 29612325 GMNN GMNN 51053 DTC FLAZALONE FLAZALONE FLAZALONE chembl:CHEMBL120951 0.12 GEMININ, DNA REPLICATION INHIBITOR HingoraniCasas DRUGGABLE GENOME
130 rs2281073;rs1800562;rs17598658;rs9379832;rs13196692;rs4947336;rs3094552;rs3131856 6 25182925 29612325 GMNN GMNN 51053 DTC AMCINONIDE AMCINONIDE AMCINONIDE chembl:CHEMBL1200732 0.02 GEMININ, DNA REPLICATION INHIBITOR HingoraniCasas DRUGGABLE GENOME
130 rs2281073;rs1800562;rs17598658;rs9379832;rs13196692;rs4947336;rs3094552;rs3131856 6 25182925 29612325 GMNN GMNN 51053 DTC DEMECOLCINE DEMECOLCINE DEMECOLCINE chembl:CHEMBL312862 0.02 GEMININ, DNA REPLICATION INHIBITOR HingoraniCasas DRUGGABLE GENOME
130 rs2281073;rs1800562;rs17598658;rs9379832;rs13196692;rs4947336;rs3094552;rs3131856 6 25182925 29612325 GMNN GMNN 51053 DTC ROTENONE ROTENONE ROTENONE chembl:CHEMBL429023 0.01 GEMININ, DNA REPLICATION INHIBITOR HingoraniCasas DRUGGABLE GENOME
130 rs2281073;rs1800562;rs17598658;rs9379832;rs13196692;rs4947336;rs3094552;rs3131856 6 25182925 29612325 GMNN GMNN 51053 DTC SPICLOMAZINE SPICLOMAZINE SPICLOMAZINE chembl:CHEMBL1483796 0.03 GEMININ, DNA REPLICATION INHIBITOR HingoraniCasas DRUGGABLE GENOME
130 rs2281073;rs1800562;rs17598658;rs9379832;rs13196692;rs4947336;rs3094552;rs3131856 6 25182925 29612325 GMNN GMNN 51053 DTC NSC-102042 NSC-102042 CHEMBL273103 chembl:CHEMBL273103 0.04 GEMININ, DNA REPLICATION INHIBITOR HingoraniCasas DRUGGABLE GENOME
130 rs2281073;rs1800562;rs17598658;rs9379832;rs13196692;rs4947336;rs3094552;rs3131856 6 25182925 29612325 GMNN GMNN 51053 DTC GNF-PF-3696 GNF-PF-3696 CHEMBL598885 chembl:CHEMBL598885 0.06 GEMININ, DNA REPLICATION INHIBITOR HingoraniCasas DRUGGABLE GENOME
130 rs2281073;rs1800562;rs17598658;rs9379832;rs13196692;rs4947336;rs3094552;rs3131856 6 25182925 29612325 GMNN GMNN 51053 DTC TCMDC-124009 TCMDC-124009 CHEMBL1366623 chembl:CHEMBL1366623 0.12 GEMININ, DNA REPLICATION INHIBITOR HingoraniCasas DRUGGABLE GENOME
130 rs2281073;rs1800562;rs17598658;rs9379832;rs13196692;rs4947336;rs3094552;rs3131856 6 25182925 29612325 GMNN GMNN 51053 DTC BROMOCICLEN BROMOCICLEN BROMOCICLEN chembl:CHEMBL1437390 0.12 GEMININ, DNA REPLICATION INHIBITOR HingoraniCasas DRUGGABLE GENOME
130 rs2281073;rs1800562;rs17598658;rs9379832;rs13196692;rs4947336;rs3094552;rs3131856 6 25182925 29612325 GMNN GMNN 51053 DTC GNF-PF-4967 GNF-PF-4967 CHEMBL585827 chembl:CHEMBL585827 0.03 GEMININ, DNA REPLICATION INHIBITOR HingoraniCasas DRUGGABLE GENOME
130 rs2281073;rs1800562;rs17598658;rs9379832;rs13196692;rs4947336;rs3094552;rs3131856 6 25182925 29612325 GMNN GMNN 51053 DTC CALCIMYCIN CALCIMYCIN CALCIMYCIN chembl:CHEMBL1256686 0.01 GEMININ, DNA REPLICATION INHIBITOR HingoraniCasas DRUGGABLE GENOME
130 rs2281073;rs1800562;rs17598658;rs9379832;rs13196692;rs4947336;rs3094552;rs3131856 6 25182925 29612325 GMNN GMNN 51053 DTC NSC-158389 NSC-158389 CHEMBL192626 chembl:CHEMBL192626 0.03 GEMININ, DNA REPLICATION INHIBITOR HingoraniCasas DRUGGABLE GENOME
130 rs2281073;rs1800562;rs17598658;rs9379832;rs13196692;rs4947336;rs3094552;rs3131856 6 25182925 29612325 GMNN GMNN 51053 DTC DNDI1417649 DNDI1417649 CHEMBL1994034 chembl:CHEMBL1994034 0.12 GEMININ, DNA REPLICATION INHIBITOR HingoraniCasas DRUGGABLE GENOME
130 rs2281073;rs1800562;rs17598658;rs9379832;rs13196692;rs4947336;rs3094552;rs3131856 6 25182925 29612325 GMNN GMNN 51053 DTC SJ000114740 SJ000114740 CHEMBL592068 chembl:CHEMBL592068 0.02 GEMININ, DNA REPLICATION INHIBITOR HingoraniCasas DRUGGABLE GENOME
130 rs2281073;rs1800562;rs17598658;rs9379832;rs13196692;rs4947336;rs3094552;rs3131856 6 25182925 29612325 GMNN GMNN 51053 DTC SJ000071854 SJ000071854 CHEMBL602127 chembl:CHEMBL602127 0.02 GEMININ, DNA REPLICATION INHIBITOR HingoraniCasas DRUGGABLE GENOME
130 rs2281073;rs1800562;rs17598658;rs9379832;rs13196692;rs4947336;rs3094552;rs3131856 6 25182925 29612325 GMNN GMNN 51053 DTC TANSHINONE I TANSHINONE I TANSHINONE I chembl:CHEMBL363535 0.01 GEMININ, DNA REPLICATION INHIBITOR HingoraniCasas DRUGGABLE GENOME
130 rs2281073;rs1800562;rs17598658;rs9379832;rs13196692;rs4947336;rs3094552;rs3131856 6 25182925 29612325 GMNN GMNN 51053 DTC ENPIROLINE ENPIROLINE ENPIROLINE chembl:CHEMBL1327821 0.02 GEMININ, DNA REPLICATION INHIBITOR HingoraniCasas DRUGGABLE GENOME
130 rs2281073;rs1800562;rs17598658;rs9379832;rs13196692;rs4947336;rs3094552;rs3131856 6 25182925 29612325 GMNN GMNN 51053 DTC GROSSHEIMIN GROSSHEIMIN GROSSHEIMIN chembl:CHEMBL271958 0.12 GEMININ, DNA REPLICATION INHIBITOR HingoraniCasas DRUGGABLE GENOME
130 rs2281073;rs1800562;rs17598658;rs9379832;rs13196692;rs4947336;rs3094552;rs3131856 6 25182925 29612325 GMNN GMNN 51053 DTC GNF-PF-4227 GNF-PF-4227 CHEMBL585654 chembl:CHEMBL585654 0.02 GEMININ, DNA REPLICATION INHIBITOR HingoraniCasas DRUGGABLE GENOME
130 rs2281073;rs1800562;rs17598658;rs9379832;rs13196692;rs4947336;rs3094552;rs3131856 6 25182925 29612325 GMNN GMNN 51053 DTC 1,3-DIBENZYLTHIOUREA 1,3-DIBENZYLTHIOUREA CHEMBL1388908 chembl:CHEMBL1388908 0.06 GEMININ, DNA REPLICATION INHIBITOR HingoraniCasas DRUGGABLE GENOME
130 rs2281073;rs1800562;rs17598658;rs9379832;rs13196692;rs4947336;rs3094552;rs3131856 6 25182925 29612325 GMNN GMNN 51053 DTC FEBANTEL FEBANTEL FEBANTEL chembl:CHEMBL1080983 0.06 GEMININ, DNA REPLICATION INHIBITOR HingoraniCasas DRUGGABLE GENOME
130 rs2281073;rs1800562;rs17598658;rs9379832;rs13196692;rs4947336;rs3094552;rs3131856 6 25182925 29612325 GMNN GMNN 51053 DTC CHLORQUINALDOL CHLORQUINALDOL CHLORQUINALDOL chembl:CHEMBL224325 0.03 GEMININ, DNA REPLICATION INHIBITOR HingoraniCasas DRUGGABLE GENOME
130 rs2281073;rs1800562;rs17598658;rs9379832;rs13196692;rs4947336;rs3094552;rs3131856 6 25182925 29612325 GMNN GMNN 51053 DTC DNDI1417457 DNDI1417457 CHEMBL1530911 chembl:CHEMBL1530911 0.02 GEMININ, DNA REPLICATION INHIBITOR HingoraniCasas DRUGGABLE GENOME
130 rs2281073;rs1800562;rs17598658;rs9379832;rs13196692;rs4947336;rs3094552;rs3131856 6 25182925 29612325 GMNN GMNN 51053 DTC COLCHICEINE COLCHICEINE COLCHICEINE chembl:CHEMBL142588 0.02 GEMININ, DNA REPLICATION INHIBITOR HingoraniCasas DRUGGABLE GENOME
130 rs2281073;rs1800562;rs17598658;rs9379832;rs13196692;rs4947336;rs3094552;rs3131856 6 25182925 29612325 GMNN GMNN 51053 DTC BERGAPTOL BERGAPTOL BERGAPTOL chembl:CHEMBL242711 0.04 GEMININ, DNA REPLICATION INHIBITOR HingoraniCasas DRUGGABLE GENOME
130 rs2281073;rs1800562;rs17598658;rs9379832;rs13196692;rs4947336;rs3094552;rs3131856 6 25182925 29612325 GMNN GMNN 51053 DTC CLANFENUR CLANFENUR CLANFENUR chembl:CHEMBL1876799 0.06 GEMININ, DNA REPLICATION INHIBITOR HingoraniCasas DRUGGABLE GENOME
130 rs2281073;rs1800562;rs17598658;rs9379832;rs13196692;rs4947336;rs3094552;rs3131856 6 25182925 29612325 GMNN GMNN 51053 DTC 2-HYDROXYESTRADIOL 2-HYDROXYESTRADIOL CHEMBL467987 chembl:CHEMBL467987 0.02 GEMININ, DNA REPLICATION INHIBITOR HingoraniCasas DRUGGABLE GENOME
130 rs2281073;rs1800562;rs17598658;rs9379832;rs13196692;rs4947336;rs3094552;rs3131856 6 25182925 29612325 GMNN GMNN 51053 DTC PIRIQUALONE PIRIQUALONE PIRIQUALONE chembl:CHEMBL51620 0.12 GEMININ, DNA REPLICATION INHIBITOR HingoraniCasas DRUGGABLE GENOME
130 rs2281073;rs1800562;rs17598658;rs9379832;rs13196692;rs4947336;rs3094552;rs3131856 6 25182925 29612325 GABBR1 BE0000217 2550 DrugBank DB05010 SGS-742 SGS-742 chembl:CHEMBL112797 2.58 GAMMA-AMINOBUTYRIC ACID TYPE B RECEPTOR SUBUNIT 1 RussLampel,HingoraniCasas DRUGGABLE GENOME
130 rs2281073;rs1800562;rs17598658;rs9379832;rs13196692;rs4947336;rs3094552;rs3131856 6 25182925 29612325 GABBR1 BE0000217 2550 DrugBank agonist DB08892 Arbaclofen Placarbil ARBACLOFEN PLACARBIL chembl:CHEMBL2107312 28.4 10482760,8388192,10444662,19303900,10386831,10094428,10545129,11752352,10494996 GAMMA-AMINOBUTYRIC ACID TYPE B RECEPTOR SUBUNIT 1 RussLampel,HingoraniCasas DRUGGABLE GENOME
130 rs2281073;rs1800562;rs17598658;rs9379832;rs13196692;rs4947336;rs3094552;rs3131856 6 25182925 29612325 GABBR1 BE0000217 2550 DrugBank DB02530 gamma-Aminobutyric acid GAMMA-AMINOBUTYRIC ACID chembl:CHEMBL96 2.58 15627515 GAMMA-AMINOBUTYRIC ACID TYPE B RECEPTOR SUBUNIT 1 RussLampel,HingoraniCasas DRUGGABLE GENOME
130 rs2281073;rs1800562;rs17598658;rs9379832;rs13196692;rs4947336;rs3094552;rs3131856 6 25182925 29612325 GABBR1 Q9UBS5 2550 TdgClinicalTrial VIGABATRIN VIGABATRIN VIGABATRIN chembl:CHEMBL89598 3.44 GAMMA-AMINOBUTYRIC ACID TYPE B RECEPTOR SUBUNIT 1 RussLampel,HingoraniCasas DRUGGABLE GENOME
130 rs2281073;rs1800562;rs17598658;rs9379832;rs13196692;rs4947336;rs3094552;rs3131856 6 25182925 29612325 GABBR1 BE0000217 2550 DrugBank DB06354 Tezampanel TEZAMPANEL chembl:CHEMBL14935 1.03 10592235 GAMMA-AMINOBUTYRIC ACID TYPE B RECEPTOR SUBUNIT 1 RussLampel,HingoraniCasas DRUGGABLE GENOME
130 rs2281073;rs1800562;rs17598658;rs9379832;rs13196692;rs4947336;rs3094552;rs3131856 6 25182925 29612325 GABBR1 BE0000217 2550 DrugBank agonist DB00837 Progabide PROGABIDE chembl:CHEMBL287631 15.49 2985405,11752352,9443561 GAMMA-AMINOBUTYRIC ACID TYPE B RECEPTOR SUBUNIT 1 RussLampel,HingoraniCasas DRUGGABLE GENOME
130 rs2281073;rs1800562;rs17598658;rs9379832;rs13196692;rs4947336;rs3094552;rs3131856 6 25182925 29612325 GABBR1 Q9UBS5 2550 TdgClinicalTrial ARBACLOFEN ARBACLOFEN ARBACLOFEN chembl:CHEMBL301742 15.49 GAMMA-AMINOBUTYRIC ACID TYPE B RECEPTOR SUBUNIT 1 RussLampel,HingoraniCasas DRUGGABLE GENOME
130 rs2281073;rs1800562;rs17598658;rs9379832;rs13196692;rs4947336;rs3094552;rs3131856 6 25182925 29612325 GABBR1 2550 2550 GuideToPharmacology agonist 223366038 LESOGABERAN LESOGABERAN chembl:CHEMBL448343 7.75 GAMMA-AMINOBUTYRIC ACID TYPE B RECEPTOR SUBUNIT 1 RussLampel,HingoraniCasas DRUGGABLE GENOME
130 rs2281073;rs1800562;rs17598658;rs9379832;rs13196692;rs4947336;rs3094552;rs3131856 6 25182925 29612325 GABBR1 BE0000217 2550 DrugBank agonist DB01956 Taurine TAURINE chembl:CHEMBL239243 1.72 29123472 GAMMA-AMINOBUTYRIC ACID TYPE B RECEPTOR SUBUNIT 1 RussLampel,HingoraniCasas DRUGGABLE GENOME
130 rs2281073;rs1800562;rs17598658;rs9379832;rs13196692;rs4947336;rs3094552;rs3131856 6 25182925 29612325 GABBR1 GPRC3A 2550 ChemblInteractions agonist CHEMBL1200682 SODIUM OXYBATE SODIUM OXYBATE chembl:CHEMBL1200682 2.58 GAMMA-AMINOBUTYRIC ACID TYPE B RECEPTOR SUBUNIT 1 RussLampel,HingoraniCasas DRUGGABLE GENOME
131 rs2820224 6 34579651 35107682 GRM4 GRM4 2914 DTC N-(3,4-DIMETHOXYPHENYL)PICOLINAMIDE N-(3,4-DIMETHOXYPHENYL)PICOLINAMIDE CHEMBL572346 chembl:CHEMBL572346 2.58 GLUTAMATE METABOTROPIC RECEPTOR 4 HingoraniCasas,RussLampel,HopkinsGroom DRUGGABLE GENOME
131 rs2820224 6 34579651 35107682 GRM4 GRM4 2914 DTC N-(3-(TRIFLUOROMETHYL)PHENYL)PICOLINAMIDE N-(3-(TRIFLUOROMETHYL)PHENYL)PICOLINAMIDE CHEMBL571453 chembl:CHEMBL571453 5.16 GLUTAMATE METABOTROPIC RECEPTOR 4 HingoraniCasas,RussLampel,HopkinsGroom DRUGGABLE GENOME
131 rs2820224 6 34579651 35107682 GRM4 2914 2914 GuideToPharmacology allosteric modulator 135651042 SIB-1893 CHEMBL88612 chembl:CHEMBL88612 1.03 GLUTAMATE METABOTROPIC RECEPTOR 4 HingoraniCasas,RussLampel,HopkinsGroom DRUGGABLE GENOME
131 rs2820224 6 34579651 35107682 GRM4 2914 2914 GuideToPharmacology allosteric modulator 340590252 FOLIGLURAX FOLIGLURAX chembl:CHEMBL4089083 5.16 GLUTAMATE METABOTROPIC RECEPTOR 4 HingoraniCasas,RussLampel,HopkinsGroom DRUGGABLE GENOME
131 rs2820224 6 34579651 35107682 GRM4 GRM4 2914 DTC N-(3,4-DICHLOROPHENYL)PICOLINAMIDE N-(3,4-DICHLOROPHENYL)PICOLINAMIDE CHEMBL549330 chembl:CHEMBL549330 5.16 GLUTAMATE METABOTROPIC RECEPTOR 4 HingoraniCasas,RussLampel,HopkinsGroom DRUGGABLE GENOME
131 rs2820224 6 34579651 35107682 GRM4 GRM4 2914 DTC N-(3-(TRIFLUOROMETHOXY)PHENYL)PICOLINAMIDE N-(3-(TRIFLUOROMETHOXY)PHENYL)PICOLINAMIDE CHEMBL559271 chembl:CHEMBL559271 5.16 GLUTAMATE METABOTROPIC RECEPTOR 4 HingoraniCasas,RussLampel,HopkinsGroom DRUGGABLE GENOME
131 rs2820224 6 34579651 35107682 GRM4 2914 2914 GuideToPharmacology allosteric modulator 178102850 VU0092145 CHEMBL473806 chembl:CHEMBL473806 5.16 GLUTAMATE METABOTROPIC RECEPTOR 4 HingoraniCasas,RussLampel,HopkinsGroom DRUGGABLE GENOME
131 rs2820224 6 34579651 35107682 GRM4 2914 2914 GuideToPharmacology allosteric modulator 178102848 VU0080241 CHEMBL477396 chembl:CHEMBL477396 1.29 GLUTAMATE METABOTROPIC RECEPTOR 4 HingoraniCasas,RussLampel,HopkinsGroom DRUGGABLE GENOME
131 rs2820224 6 34579651 35107682 GRM4 GRM4 2914 DTC N-(3-CHLOROPHENYL)PICOLINAMIDE N-(3-CHLOROPHENYL)PICOLINAMIDE CHEMBL556667 chembl:CHEMBL556667 2.58 GLUTAMATE METABOTROPIC RECEPTOR 4 HingoraniCasas,RussLampel,HopkinsGroom DRUGGABLE GENOME
131 rs2820224 6 34579651 35107682 GRM4 GRM4 2914 DTC N-(3-(DIFLUOROMETHOXY)PHENYL)PICOLINAMIDE N-(3-(DIFLUOROMETHOXY)PHENYL)PICOLINAMIDE CHEMBL541754 chembl:CHEMBL541754 5.16 GLUTAMATE METABOTROPIC RECEPTOR 4 HingoraniCasas,RussLampel,HopkinsGroom DRUGGABLE GENOME
131 rs2820224 6 34579651 35107682 FKBP5 FKBP5 2289 PharmGKB escitalopram escitalopram ESCITALOPRAM chembl:CHEMBL1508 0.18 FK506 BINDING PROTEIN 5 HingoraniCasas,RussLampel,HopkinsGroom DRUGGABLE GENOME
131 rs2820224 6 34579651 35107682 FKBP5 FKBP5 2289 PharmGKB citalopram citalopram CITALOPRAM chembl:CHEMBL549 1.08 18597649,21449676,20709156,19676097,15565110,23733030,17467808 FK506 BINDING PROTEIN 5 HingoraniCasas,RussLampel,HopkinsGroom DRUGGABLE GENOME
131 rs2820224 6 34579651 35107682 FKBP5 FKBP5 2289 PharmGKB fluoxetine fluoxetine FLUOXETINE chembl:CHEMBL41 0.41 20709156,15565110 FK506 BINDING PROTEIN 5 HingoraniCasas,RussLampel,HopkinsGroom DRUGGABLE GENOME
131 rs2820224 6 34579651 35107682 FKBP5 FKBP5 2289 PharmGKB nefazodone nefazodone NEFAZODONE chembl:CHEMBL623 2.52 18597649,21449676,20709156,19676097,15565110,23733030,17467808 FK506 BINDING PROTEIN 5 HingoraniCasas,RussLampel,HopkinsGroom DRUGGABLE GENOME
131 rs2820224 6 34579651 35107682 FKBP5 FKBP5 2289 PharmGKB clomipramine clomipramine CLOMIPRAMINE chembl:CHEMBL415 2.23 18597649,21449676,20709156,19676097,15565110,23733030,17467808 FK506 BINDING PROTEIN 5 HingoraniCasas,RussLampel,HopkinsGroom DRUGGABLE GENOME
131 rs2820224 6 34579651 35107682 FKBP5 FKBP5 2289 PharmGKB venlafaxine venlafaxine VENLAFAXINE chembl:CHEMBL637 2.37 18597649,21449676,20709156,19676097,15565110,23733030,17467808 FK506 BINDING PROTEIN 5 HingoraniCasas,RussLampel,HopkinsGroom DRUGGABLE GENOME
131 rs2820224 6 34579651 35107682 FKBP5 FKBP5 2289 PharmGKB mirtazapine mirtazapine MIRTAZAPINE chembl:CHEMBL654 0.65 20709156,15565110 FK506 BINDING PROTEIN 5 HingoraniCasas,RussLampel,HopkinsGroom DRUGGABLE GENOME
131 rs2820224 6 34579651 35107682 FKBP5 FKBP5 2289 PharmGKB lithium lithium LITHIUM chembl:CHEMBL2146126 0.77 18597649,21449676,20709156,19676097,15565110,23733030,17467808 FK506 BINDING PROTEIN 5 HingoraniCasas,RussLampel,HopkinsGroom DRUGGABLE GENOME
134 rs4714791;rs13206526;rs6924185 6 44440781 45398157 SLC29A1 BE0001204 2030 DrugBank inhibitor DB00197 Troglitazone TROGLITAZONE chembl:CHEMBL408 0.21 15963471 SOLUTE CARRIER FAMILY 29 MEMBER 1 (AUGUSTINE BLOOD GROUP) Pharos,GuideToPharmacology TRANSPORTER
134 rs4714791;rs13206526;rs6924185 6 44440781 45398157 SLC29A1 2030 2030 GuideToPharmacology inhibitor 178101311 DRAFLAZINE DRAFLAZINE chembl:CHEMBL1628717 3.55 SOLUTE CARRIER FAMILY 29 MEMBER 1 (AUGUSTINE BLOOD GROUP) Pharos,GuideToPharmacology TRANSPORTER
134 rs4714791;rs13206526;rs6924185 6 44440781 45398157 SLC29A1 Solute carrier family 29 member 1 2030 TTD LIDOFLAZINE LIDOFLAZINE LIDOFLAZINE chembl:CHEMBL92870 0.89 SOLUTE CARRIER FAMILY 29 MEMBER 1 (AUGUSTINE BLOOD GROUP) Pharos,GuideToPharmacology TRANSPORTER
134 rs4714791;rs13206526;rs6924185 6 44440781 45398157 SLC29A1 SLC29A1 2030 DTC TECADENOSON TECADENOSON TECADENOSON chembl:CHEMBL392149 2.37 23388705 SOLUTE CARRIER FAMILY 29 MEMBER 1 (AUGUSTINE BLOOD GROUP) Pharos,GuideToPharmacology TRANSPORTER
134 rs4714791;rs13206526;rs6924185 6 44440781 45398157 SLC29A1 2030 2030 GuideToPharmacology inhibitor 178101428 DILAZEP DILAZEP chembl:CHEMBL126075 0.71 SOLUTE CARRIER FAMILY 29 MEMBER 1 (AUGUSTINE BLOOD GROUP) Pharos,GuideToPharmacology TRANSPORTER
134 rs4714791;rs13206526;rs6924185 6 44440781 45398157 SLC29A1 SLC29A1 2030 NCI URIDINE URIDINE URIDINE chembl:CHEMBL100259 0.79 10763851 SOLUTE CARRIER FAMILY 29 MEMBER 1 (AUGUSTINE BLOOD GROUP) Pharos,GuideToPharmacology TRANSPORTER
134 rs4714791;rs13206526;rs6924185 6 44440781 45398157 SLC29A1 SLC29A1 2030 PharmGKB trifluridine trifluridine TRIFLURIDINE chembl:CHEMBL1129 1.78 28992563 SOLUTE CARRIER FAMILY 29 MEMBER 1 (AUGUSTINE BLOOD GROUP) Pharos,GuideToPharmacology TRANSPORTER
134 rs4714791;rs13206526;rs6924185 6 44440781 45398157 SLC29A1 2030 2030 GuideToPharmacology inhibitor 135649975 TICAGRELOR TICAGRELOR chembl:CHEMBL398435 0.44 SOLUTE CARRIER FAMILY 29 MEMBER 1 (AUGUSTINE BLOOD GROUP) Pharos,GuideToPharmacology TRANSPORTER
134 rs4714791;rs13206526;rs6924185 6 44440781 45398157 SLC29A1 SLC29A1 2030 DTC NITROBENZYLMERCAPTOPURINE RIBONUCLEOSIDE NITROBENZYLMERCAPTOPURINE RIBONUCLEOSIDE NITROBENZYLMERCAPTOPURINE RIBONUCLEOSIDE chembl:CHEMBL418509 3.55 19574048 SOLUTE CARRIER FAMILY 29 MEMBER 1 (AUGUSTINE BLOOD GROUP) Pharos,GuideToPharmacology TRANSPORTER
134 rs4714791;rs13206526;rs6924185 6 44440781 45398157 SLC29A1 SLC29A1 2030 DTC FLUDARABINE FLUDARABINE FLUDARABINE chembl:CHEMBL1568 0.36 23388705 SOLUTE CARRIER FAMILY 29 MEMBER 1 (AUGUSTINE BLOOD GROUP) Pharos,GuideToPharmacology TRANSPORTER
134 rs4714791;rs13206526;rs6924185 6 44440781 45398157 AARS2 BE0002318 57505 DrugBank DB00160 Alanine ALANINE chembl:CHEMBL12198 26.22 8601277,7742303,17139284,17016423,10871402 ALANYL-TRNA SYNTHETASE 2, MITOCHONDRIAL HumanProteinAtlas,Pharos ENZYME
140 rs3966775;rs9401858;rs2027299;rs185867463 6 125985540 127369230 RSPO3 R-spondin-3 84870 TTD Rosmantuzumab Rosmantuzumab ROSMANTUZUMAB chembl:CHEMBL3990031 56.81 R-SPONDIN 3 Oncomine,CarisMolecularIntelligence CLINICALLY ACTIONABLE
145 rs4870144 6 149874899 150185509 UST UST 10090 PharmGKB nortriptyline nortriptyline NORTRIPTYLINE chembl:CHEMBL445 7.1 20360315,25916525 NA NA NA
145 rs4870144 6 149874899 150185509 PCMT1 BE0001144 5110 DrugBank DB01752 S-adenosyl-L-homocysteine S-ADENOSYLHOMOCYSTEINE chembl:CHEMBL418052 20.66 10592235,17139284,17016423 PROTEIN-L-ISOASPARTATE (D-ASPARTATE) O-METHYLTRANSFERASE Pharos ENZYME
149 rs10237366;rs2526640 7 18866844 19029423 HDAC9 HDAC9 9734 TALC inhibitor PCI-24781 PCI-24781 ABEXINOSTAT chembl:CHEMBL2103863 0.15 HISTONE DEACETYLASE 9 HingoraniCasas DRUGGABLE GENOME
149 rs10237366;rs2526640 7 18866844 19029423 HDAC9 9734 9734 GuideToPharmacology inhibitor 310264675 CUDC-101 CUDC-101 chembl:CHEMBL598797 0.36 HISTONE DEACETYLASE 9 HingoraniCasas DRUGGABLE GENOME
149 rs10237366;rs2526640 7 18866844 19029423 HDAC9 HDAC9 9734 DTC MOCETINOSTAT MOCETINOSTAT MOCETINOSTAT chembl:CHEMBL272980 0.51 23829483,26287310 HISTONE DEACETYLASE 9 HingoraniCasas DRUGGABLE GENOME
149 rs10237366;rs2526640 7 18866844 19029423 HDAC9 HDAC9 9734 DTC BUTYRYLHYDROXAMIC ACID BUTYRYLHYDROXAMIC ACID BUTYRYLHYDROXAMIC ACID chembl:CHEMBL1672332 0.3 21874153 HISTONE DEACETYLASE 9 HingoraniCasas DRUGGABLE GENOME
149 rs10237366;rs2526640 7 18866844 19029423 HDAC9 HDAC9 9734 DTC SUBEROHYDROXAMIC ACID SUBEROHYDROXAMIC ACID SUBEROHYDROXAMIC ACID chembl:CHEMBL320497 0.3 16921367 HISTONE DEACETYLASE 9 HingoraniCasas DRUGGABLE GENOME
149 rs10237366;rs2526640 7 18866844 19029423 HDAC9 HDAC9 9734 TALC inhibitor GIVINOSTAT GIVINOSTAT GIVINOSTAT chembl:CHEMBL1213492 0.42 HISTONE DEACETYLASE 9 HingoraniCasas DRUGGABLE GENOME
149 rs10237366;rs2526640 7 18866844 19029423 HDAC9 HDAC9 9734 DTC HINOKITIOL HINOKITIOL HINOKITIOL chembl:CHEMBL48310 0.11 HISTONE DEACETYLASE 9 HingoraniCasas DRUGGABLE GENOME
149 rs10237366;rs2526640 7 18866844 19029423 HDAC9 HDAC9 9734 MyCancerGenome inhibitor BELINOSTAT BELINOSTAT BELINOSTAT chembl:CHEMBL408513 0.72 HISTONE DEACETYLASE 9 HingoraniCasas DRUGGABLE GENOME
149 rs10237366;rs2526640 7 18866844 19029423 HDAC9 HDAC9 9734 DTC ENTINOSTAT ENTINOSTAT ENTINOSTAT chembl:CHEMBL27759 0.37 19966789,20491440 HISTONE DEACETYLASE 9 HingoraniCasas DRUGGABLE GENOME
149 rs10237366;rs2526640 7 18866844 19029423 HDAC9 9734 9734 GuideToPharmacology inhibitor 187051805 QUISINOSTAT QUISINOSTAT chembl:CHEMBL2105763 0.14 HISTONE DEACETYLASE 9 HingoraniCasas DRUGGABLE GENOME
149 rs10237366;rs2526640 7 18866844 19029423 HDAC9 Q9UKV0 9734 TdgClinicalTrial PRACINOSTAT PRACINOSTAT PRACINOSTAT chembl:CHEMBL1851943 0.14 HISTONE DEACETYLASE 9 HingoraniCasas DRUGGABLE GENOME
149 rs10237366;rs2526640 7 18866844 19029423 HDAC9 HDAC9 9734 DTC BML-210 BML-210 CHEMBL324053 chembl:CHEMBL324053 0.3 16921367 HISTONE DEACETYLASE 9 HingoraniCasas DRUGGABLE GENOME
149 rs10237366;rs2526640 7 18866844 19029423 HDAC9 Q9UKV0 9734 TdgClinicalTrial AR-42 AR-42 AR-42 chembl:CHEMBL191482 0.13 HISTONE DEACETYLASE 9 HingoraniCasas DRUGGABLE GENOME
149 rs10237366;rs2526640 7 18866844 19029423 HDAC9 HDAC9 9734 DTC 2-ENE-VALPROATE 2-ENE-VALPROATE CHEMBL117487 chembl:CHEMBL117487 0.3 17566732 HISTONE DEACETYLASE 9 HingoraniCasas DRUGGABLE GENOME
149 rs10237366;rs2526640 7 18866844 19029423 HDAC9 HDAC9 9734 DTC 4-(4-AMINOPHENYL)BUTANOIC ACID 4-(4-AMINOPHENYL)BUTANOIC ACID CHEMBL1650245 chembl:CHEMBL1650245 0.3 24044874 HISTONE DEACETYLASE 9 HingoraniCasas DRUGGABLE GENOME
149 rs10237366;rs2526640 7 18866844 19029423 HDAC9 HDAC9 9734 DTC BUTANOIC ACID BUTANOIC ACID BUTANOIC ACID chembl:CHEMBL14227 0.28 19053749 HISTONE DEACETYLASE 9 HingoraniCasas DRUGGABLE GENOME
149 rs10237366;rs2526640 7 18866844 19029423 HDAC9 HDAC9 9734 DTC PHENYLBUTANOIC ACID PHENYLBUTANOIC ACID PHENYLBUTANOIC ACID chembl:CHEMBL1469 0.24 24044874 HISTONE DEACETYLASE 9 HingoraniCasas DRUGGABLE GENOME
149 rs10237366;rs2526640 7 18866844 19029423 HDAC9 HDAC9 9734 TALC inhibitor PIVANEX PIVANEX AN-9 chembl:CHEMBL100014 0.19 HISTONE DEACETYLASE 9 HingoraniCasas DRUGGABLE GENOME
149 rs10237366;rs2526640 7 18866844 19029423 HDAC9 HDAC9 9734 DTC APICIDIN APICIDIN APICIDIN chembl:CHEMBL430060 0.3 19705846 HISTONE DEACETYLASE 9 HingoraniCasas DRUGGABLE GENOME
149 rs10237366;rs2526640 7 18866844 19029423 HDAC9 9734 9734 GuideToPharmacology inhibitor 187051799 DACINOSTAT DACINOSTAT chembl:CHEMBL356066 0.15 HISTONE DEACETYLASE 9 HingoraniCasas DRUGGABLE GENOME
149 rs10237366;rs2526640 7 18866844 19029423 HDAC9 9734 9734 GuideToPharmacology inhibitor 187051807 SCRIPTAID SCRIPTAID chembl:CHEMBL96051 0.42 HISTONE DEACETYLASE 9 HingoraniCasas DRUGGABLE GENOME
149 rs10237366;rs2526640 7 18866844 19029423 HDAC9 HDAC9 9734 DTC PHENYLBUTYRYLHYDROXAMIC ACID PHENYLBUTYRYLHYDROXAMIC ACID PHENYLBUTYRYLHYDROXAMIC ACID chembl:CHEMBL55895 0.3 21874153 HISTONE DEACETYLASE 9 HingoraniCasas DRUGGABLE GENOME
149 rs10237366;rs2526640 7 18866844 19029423 HDAC9 HDAC9 9734 DTC 7-ETHYL-10-HYDROXY-CAMPTOTHECIN 7-ETHYL-10-HYDROXY-CAMPTOTHECIN 7-ETHYL-10-HYDROXYCAMPTOTHECIN chembl:CHEMBL837 0.12 23622981 HISTONE DEACETYLASE 9 HingoraniCasas DRUGGABLE GENOME
149 rs10237366;rs2526640 7 18866844 19029423 HDAC9 HDAC9 9734 DTC PSAMMAPLIN A PSAMMAPLIN A PSAMMAPLIN A chembl:CHEMBL83747 0.26 25884112 HISTONE DEACETYLASE 9 HingoraniCasas DRUGGABLE GENOME
149 rs10237366;rs2526640 7 18866844 19029423 HDAC9 HDAC9 9734 DTC LARGAZOLE LARGAZOLE LARGAZOLE chembl:CHEMBL1173445 0.23 21420302,25203782,20491440 HISTONE DEACETYLASE 9 HingoraniCasas DRUGGABLE GENOME
149 rs10237366;rs2526640 7 18866844 19029423 HDAC9 Q9UKV0 9734 TdgClinicalTrial RESMINOSTAT RESMINOSTAT RESMINOSTAT chembl:CHEMBL4296717 0.15 HISTONE DEACETYLASE 9 HingoraniCasas DRUGGABLE GENOME
149 rs10237366;rs2526640 7 18866844 19029423 HDAC9 HDAC9 9734 TALC inhibitor VALPROIC ACID VALPROIC ACID DEPAKOTE wikidata:Q47521453 0.21 HISTONE DEACETYLASE 9 HingoraniCasas DRUGGABLE GENOME
149 rs10237366;rs2526640 7 18866844 19029423 HDAC9 HDAC9 9734 DTC TACEDINALINE TACEDINALINE TACEDINALINE chembl:CHEMBL235191 0.3 18692397 HISTONE DEACETYLASE 9 HingoraniCasas DRUGGABLE GENOME
157 rs12705070 7 99570586 99828851 ZSCAN25 ZSCAN25 221785 PharmGKB lumefantrine lumefantrine LUMEFANTRINE chembl:CHEMBL38827 4.73 NA NA NA
157 rs12705070 7 99570586 99828851 ZSCAN25 ZSCAN25 221785 PharmGKB lopinavir lopinavir LOPINAVIR chembl:CHEMBL729 2.1 NA NA NA
157 rs12705070 7 99570586 99828851 AZGP1 BE0002857 563 DrugBank DB03721 N-acetyl-alpha-neuraminic acid CHEMBL1234621 chembl:CHEMBL1234621 4.06 ALPHA-2-GLYCOPROTEIN 1, ZINC-BINDING GO EXTERNAL SIDE OF PLASMA MEMBRANE
157 rs12705070 7 99570586 99828851 STAG3 STAG3 10734 CIViC VEMURAFENIB VEMURAFENIB VEMURAFENIB chembl:CHEMBL1229517 3.79 27500726 STROMAL ANTIGEN 3 CIViC DRUG RESISTANCE
157 rs12705070 7 99570586 99828851 EPO EPO 2056 NCI OXYMETHOLONE OXYMETHOLONE OXYMETHOLONE chembl:CHEMBL1200585 5.68 1009362 ERYTHROPOIETIN HingoraniCasas DRUGGABLE GENOME
157 rs12705070 7 99570586 99828851 ACHE BE0000426 43 DrugBank DB03128 Acetylcholine ACETYLCHOLINE chembl:CHEMBL667 0.42 10592235,17139284,17016423 ACETYLCHOLINESTERASE (CARTWRIGHT BLOOD GROUP) RussLampel,HopkinsGroom,HingoraniCasas DRUGGABLE GENOME
157 rs12705070 7 99570586 99828851 ACHE Acetylcholinesterase 43 TTD Edrophonium Edrophonium EDROPHONIUM chembl:CHEMBL1104 5.01 ACETYLCHOLINESTERASE (CARTWRIGHT BLOOD GROUP) RussLampel,HopkinsGroom,HingoraniCasas DRUGGABLE GENOME
157 rs12705070 7 99570586 99828851 ACHE Acetylcholinesterase 43 TTD Rivastigmine Rivastigmine RIVASTIGMINE chembl:CHEMBL636 4.18 ACETYLCHOLINESTERASE (CARTWRIGHT BLOOD GROUP) RussLampel,HopkinsGroom,HingoraniCasas DRUGGABLE GENOME
157 rs12705070 7 99570586 99828851 ACHE P22303 43 TdgClinicalTrial ACOTIAMIDE ACOTIAMIDE ACOTIAMIDE chembl:CHEMBL2107723 0.84 ACETYLCHOLINESTERASE (CARTWRIGHT BLOOD GROUP) RussLampel,HopkinsGroom,HingoraniCasas DRUGGABLE GENOME
157 rs12705070 7 99570586 99828851 ACHE 43 43 GuideToPharmacology inhibitor 310264771 NEOSTIGMINE NEOSTIGMINE chembl:CHEMBL278020 10.02 ACETYLCHOLINESTERASE (CARTWRIGHT BLOOD GROUP) RussLampel,HopkinsGroom,HingoraniCasas DRUGGABLE GENOME
157 rs12705070 7 99570586 99828851 ACHE ACHE 43 DTC TURBINATINE TURBINATINE TURBINATINE chembl:CHEMBL452240 1.67 15568781 ACETYLCHOLINESTERASE (CARTWRIGHT BLOOD GROUP) RussLampel,HopkinsGroom,HingoraniCasas DRUGGABLE GENOME
157 rs12705070 7 99570586 99828851 ACHE P22303 43 TEND GALANTAMINE GALANTAMINE GALANTAMINE chembl:CHEMBL659 3.51 ACETYLCHOLINESTERASE (CARTWRIGHT BLOOD GROUP) RussLampel,HopkinsGroom,HingoraniCasas DRUGGABLE GENOME
157 rs12705070 7 99570586 99828851 ACHE BE0000426 43 DrugBank DB04114 3-Chloro-9-Ethyl-6,7,8,9,10,11-Hexahydro-7,11-Methanocycloocta[B]Quinolin-12-Amine CHEMBL483716 chembl:CHEMBL483716 1.67 10592235 ACETYLCHOLINESTERASE (CARTWRIGHT BLOOD GROUP) RussLampel,HopkinsGroom,HingoraniCasas DRUGGABLE GENOME
157 rs12705070 7 99570586 99828851 ACHE BE0000426 43 DrugBank inhibitor DB00382 Tacrine TACRINE chembl:CHEMBL95 2.27 15544504,10208549,15544507,10210906,16860785,10513568,10024872,12871155,10375753,11752352,16880719,17218977 ACETYLCHOLINESTERASE (CARTWRIGHT BLOOD GROUP) RussLampel,HopkinsGroom,HingoraniCasas DRUGGABLE GENOME
157 rs12705070 7 99570586 99828851 ACHE Acetylcholinesterase 43 TTD Donepezil Donepezil DONEPEZIL chembl:CHEMBL502 1.03 ACETYLCHOLINESTERASE (CARTWRIGHT BLOOD GROUP) RussLampel,HopkinsGroom,HingoraniCasas DRUGGABLE GENOME
157 rs12705070 7 99570586 99828851 ACHE ACHE 43 ChemblInteractions inhibitor CHEMBL1555 GALANTAMINE HYDROBROMIDE GALANTAMINE HYDROBROMIDE chembl:CHEMBL1555 0.42 ACETYLCHOLINESTERASE (CARTWRIGHT BLOOD GROUP) RussLampel,HopkinsGroom,HingoraniCasas DRUGGABLE GENOME
157 rs12705070 7 99570586 99828851 ACHE BE0000426 43 DrugBank DB08167 Methylthioninium METHYLENE BLUE chembl:CHEMBL191083 0.15 10592235 ACETYLCHOLINESTERASE (CARTWRIGHT BLOOD GROUP) RussLampel,HopkinsGroom,HingoraniCasas DRUGGABLE GENOME
157 rs12705070 7 99570586 99828851 ACHE BE0000426 43 DrugBank inhibitor DB01122 Ambenonium AMBENONIUM chembl:CHEMBL1652 9.19 15982786,13679187,2857786,1588924,11752352,11330337,5833399 ACETYLCHOLINESTERASE (CARTWRIGHT BLOOD GROUP) RussLampel,HopkinsGroom,HingoraniCasas DRUGGABLE GENOME
157 rs12705070 7 99570586 99828851 ACHE BE0000426 43 DrugBank inhibitor DB00805 Minaprine MINAPRINE chembl:CHEMBL278819 0.28 18045214,10052979 ACETYLCHOLINESTERASE (CARTWRIGHT BLOOD GROUP) RussLampel,HopkinsGroom,HingoraniCasas DRUGGABLE GENOME
157 rs12705070 7 99570586 99828851 ACHE BE0000426 43 DrugBank product of DB14006 Choline salicylate CHOLINE SALICYLATE chembl:CHEMBL2104095 0.72 16297435,17139155,16565162,16302752,16456188 ACETYLCHOLINESTERASE (CARTWRIGHT BLOOD GROUP) RussLampel,HopkinsGroom,HingoraniCasas DRUGGABLE GENOME
157 rs12705070 7 99570586 99828851 ACHE BE0000426 43 DrugBank antagonist,inhibitor DB00545 Pyridostigmine PYRIDOSTIGMINE chembl:CHEMBL1115 1.15 10685600,10869589,10669805,11752352,10814558,10366222 ACETYLCHOLINESTERASE (CARTWRIGHT BLOOD GROUP) RussLampel,HopkinsGroom,HingoraniCasas DRUGGABLE GENOME
157 rs12705070 7 99570586 99828851 ACHE BE0000426 43 DrugBank DB04859 Zanapezil ZANAPEZIL chembl:CHEMBL75013 1.67 15951830 ACETYLCHOLINESTERASE (CARTWRIGHT BLOOD GROUP) RussLampel,HopkinsGroom,HingoraniCasas DRUGGABLE GENOME
157 rs12705070 7 99570586 99828851 ACHE P22303 43 TdgClinicalTrial LATREPIRDINE LATREPIRDINE LATREPIRDINE chembl:CHEMBL589390 0.12 ACETYLCHOLINESTERASE (CARTWRIGHT BLOOD GROUP) RussLampel,HopkinsGroom,HingoraniCasas DRUGGABLE GENOME
157 rs12705070 7 99570586 99828851 ACHE BE0000426 43 DrugBank inhibitor DB00449 Dipivefrin DIPIVEFRIN chembl:CHEMBL1201262 0.28 8446367 ACETYLCHOLINESTERASE (CARTWRIGHT BLOOD GROUP) RussLampel,HopkinsGroom,HingoraniCasas DRUGGABLE GENOME
157 rs12705070 7 99570586 99828851 ACHE ACHE 43 ChemblInteractions inhibitor CHEMBL1200933 HEXAFLUORENIUM BROMIDE HEXAFLUORENIUM BROMIDE chembl:CHEMBL1200933 0.84 ACETYLCHOLINESTERASE (CARTWRIGHT BLOOD GROUP) RussLampel,HopkinsGroom,HingoraniCasas DRUGGABLE GENOME
157 rs12705070 7 99570586 99828851 ACHE ACHE 43 ChemblInteractions activator CHEMBL748 PRALIDOXIME CHLORIDE PRALIDOXIME CHLORIDE chembl:CHEMBL748 0.84 ACETYLCHOLINESTERASE (CARTWRIGHT BLOOD GROUP) RussLampel,HopkinsGroom,HingoraniCasas DRUGGABLE GENOME
157 rs12705070 7 99570586 99828851 ACHE BE0000426 43 DrugBank product of DB00122 Choline CHOLINE chembl:CHEMBL920 0.63 16297435,17139155,16565162,16302752,16456188 ACETYLCHOLINESTERASE (CARTWRIGHT BLOOD GROUP) RussLampel,HopkinsGroom,HingoraniCasas DRUGGABLE GENOME
157 rs12705070 7 99570586 99828851 ACHE ACHE 43 ChemblInteractions inhibitor CHEMBL812 PYRIDOSTIGMINE BROMIDE PYRIDOSTIGMINE BROMIDE chembl:CHEMBL812 0.42 ACETYLCHOLINESTERASE (CARTWRIGHT BLOOD GROUP) RussLampel,HopkinsGroom,HingoraniCasas DRUGGABLE GENOME
157 rs12705070 7 99570586 99828851 ACHE BE0000426 43 DrugBank DB03348 Huperzine B HUPERZINE B chembl:CHEMBL245079 2.51 10592235,17126020 ACETYLCHOLINESTERASE (CARTWRIGHT BLOOD GROUP) RussLampel,HopkinsGroom,HingoraniCasas DRUGGABLE GENOME
157 rs12705070 7 99570586 99828851 ACHE ACHE 43 ChemblInteractions inhibitor CHEMBL1200367 ECHOTHIOPHATE IODIDE ECHOTHIOPHATE IODIDE chembl:CHEMBL1200367 0.84 ACETYLCHOLINESTERASE (CARTWRIGHT BLOOD GROUP) RussLampel,HopkinsGroom,HingoraniCasas DRUGGABLE GENOME
157 rs12705070 7 99570586 99828851 ACHE BE0000426 43 DrugBank inhibitor DB00863 Ranitidine RANITIDINE chembl:CHEMBL1790041 0.28 8095733,2874096,3559884,15669026 ACETYLCHOLINESTERASE (CARTWRIGHT BLOOD GROUP) RussLampel,HopkinsGroom,HingoraniCasas DRUGGABLE GENOME
157 rs12705070 7 99570586 99828851 ACHE ACHE 43 ChemblInteractions inhibitor CHEMBL1200541 AMBENONIUM CHLORIDE AMBENONIUM CHLORIDE chembl:CHEMBL1200541 0.84 ACETYLCHOLINESTERASE (CARTWRIGHT BLOOD GROUP) RussLampel,HopkinsGroom,HingoraniCasas DRUGGABLE GENOME
157 rs12705070 7 99570586 99828851 ACHE P22303 43 TdgClinicalTrial PHENSERINE PHENSERINE PHENSERINE chembl:CHEMBL74926 0.56 ACETYLCHOLINESTERASE (CARTWRIGHT BLOOD GROUP) RussLampel,HopkinsGroom,HingoraniCasas DRUGGABLE GENOME
157 rs12705070 7 99570586 99828851 ACHE BE0000426 43 DrugBank DB03005 3,8-Diamino-6-Phenyl-5-[6-[1-[2-[(1,2,3,4-Tetrahydro-9-Acridinyl)Amino]Ethyl]-1h-1,2,3-Triazol-5-Yl]Hexyl]-Phenanthridinium CHEMBL117651 chembl:CHEMBL117651 3.34 10592235,17139284,17016423 ACETYLCHOLINESTERASE (CARTWRIGHT BLOOD GROUP) RussLampel,HopkinsGroom,HingoraniCasas DRUGGABLE GENOME
157 rs12705070 7 99570586 99828851 ACHE BE0000426 43 DrugBank inhibitor DB04864 Huperzine A CHEMBL395280 chembl:CHEMBL395280 2.51 10592235,12895686 ACETYLCHOLINESTERASE (CARTWRIGHT BLOOD GROUP) RussLampel,HopkinsGroom,HingoraniCasas DRUGGABLE GENOME
157 rs12705070 7 99570586 99828851 ACHE Acetylcholinesterase 43 TTD Ladostigil Ladostigil LADOSTIGIL chembl:CHEMBL255231 0.28 ACETYLCHOLINESTERASE (CARTWRIGHT BLOOD GROUP) RussLampel,HopkinsGroom,HingoraniCasas DRUGGABLE GENOME
157 rs12705070 7 99570586 99828851 ACHE Acetylcholinesterase 43 TTD Amocarzine Amocarzine AMOCARZINE chembl:CHEMBL469328 0.84 ACETYLCHOLINESTERASE (CARTWRIGHT BLOOD GROUP) RussLampel,HopkinsGroom,HingoraniCasas DRUGGABLE GENOME
157 rs12705070 7 99570586 99828851 ACHE BE0000426 43 DrugBank DB02226 3,8-Diamino-6-Phenyl-5-[6-[1-[2-[(1,2,3,4-Tetrahydro-9-Acridinyl)Amino]Ethyl]-1h-1,2,3-Triazol-4-Yl]Hexyl]-Phenanthridinium CHEMBL455333 chembl:CHEMBL455333 3.34 10592235,17139284,17016423 ACETYLCHOLINESTERASE (CARTWRIGHT BLOOD GROUP) RussLampel,HopkinsGroom,HingoraniCasas DRUGGABLE GENOME
157 rs12705070 7 99570586 99828851 ACHE Acetylcholinesterase 43 TTD Malathion Malathion MALATHION chembl:CHEMBL1200468 0.14 ACETYLCHOLINESTERASE (CARTWRIGHT BLOOD GROUP) RussLampel,HopkinsGroom,HingoraniCasas DRUGGABLE GENOME
157 rs12705070 7 99570586 99828851 ACHE BE0000426 43 DrugBank DB07701 1-BENZYL-4-[(5,6-DIMETHOXY-1-INDANON-2-YL)METHYL]PIPERIDINE CHEMBL107316 chembl:CHEMBL107316 1.67 10592235 ACETYLCHOLINESTERASE (CARTWRIGHT BLOOD GROUP) RussLampel,HopkinsGroom,HingoraniCasas DRUGGABLE GENOME
157 rs12705070 7 99570586 99828851 ACHE ACHE 43 ChemblInteractions inhibitor CHEMBL1128 EDROPHONIUM CHLORIDE EDROPHONIUM CHLORIDE chembl:CHEMBL1128 0.84 ACETYLCHOLINESTERASE (CARTWRIGHT BLOOD GROUP) RussLampel,HopkinsGroom,HingoraniCasas DRUGGABLE GENOME
157 rs12705070 7 99570586 99828851 ACHE ACHE 43 ChemblInteractions inhibitor CHEMBL1677 TACRINE HYDROCHLORIDE TACRINE HYDROCHLORIDE chembl:CHEMBL1677 0.42 ACETYLCHOLINESTERASE (CARTWRIGHT BLOOD GROUP) RussLampel,HopkinsGroom,HingoraniCasas DRUGGABLE GENOME
157 rs12705070 7 99570586 99828851 ACHE BE0000426 43 DrugBank inhibitor DB13503 Tyrothricin TYROTHRICIN chembl:CHEMBL577736 1.67 5257018 ACETYLCHOLINESTERASE (CARTWRIGHT BLOOD GROUP) RussLampel,HopkinsGroom,HingoraniCasas DRUGGABLE GENOME
157 rs12705070 7 99570586 99828851 ACHE ACHE 43 NCI BETAMETHASONE BETAMETHASONE BETAMETHASONE chembl:CHEMBL632 0.19 3896398 ACETYLCHOLINESTERASE (CARTWRIGHT BLOOD GROUP) RussLampel,HopkinsGroom,HingoraniCasas DRUGGABLE GENOME
157 rs12705070 7 99570586 99828851 ACHE BE0000426 43 DrugBank activator DB00733 Pralidoxime PRALIDOXIME chembl:CHEMBL1420 3.76 19651196,19519385,14529460,10801325 ACETYLCHOLINESTERASE (CARTWRIGHT BLOOD GROUP) RussLampel,HopkinsGroom,HingoraniCasas DRUGGABLE GENOME
157 rs12705070 7 99570586 99828851 ACHE ACHE 43 NCI 8-AZAGUANINE 8-AZAGUANINE 8-AZAGUANINE chembl:CHEMBL374107 0.24 1207869 ACETYLCHOLINESTERASE (CARTWRIGHT BLOOD GROUP) RussLampel,HopkinsGroom,HingoraniCasas DRUGGABLE GENOME
157 rs12705070 7 99570586 99828851 ACHE ACHE 43 DTC DESOXYCORDIFOLINE DESOXYCORDIFOLINE DESOXYCORDIFOLINE chembl:CHEMBL453150 1.67 15568781 ACETYLCHOLINESTERASE (CARTWRIGHT BLOOD GROUP) RussLampel,HopkinsGroom,HingoraniCasas DRUGGABLE GENOME
157 rs12705070 7 99570586 99828851 ACHE ACHE 43 ChemblInteractions inhibitor CHEMBL215645 RIVASTIGMINE TARTRATE RIVASTIGMINE TARTRATE chembl:CHEMBL215645 0.42 ACETYLCHOLINESTERASE (CARTWRIGHT BLOOD GROUP) RussLampel,HopkinsGroom,HingoraniCasas DRUGGABLE GENOME
157 rs12705070 7 99570586 99828851 ACHE Acetylcholinesterase 43 TTD Eptastigmine Eptastigmine EPTASTIGMINE chembl:CHEMBL433041 0.42 ACETYLCHOLINESTERASE (CARTWRIGHT BLOOD GROUP) RussLampel,HopkinsGroom,HingoraniCasas DRUGGABLE GENOME
157 rs12705070 7 99570586 99828851 ACHE BE0000426 43 DrugBank antagonist DB08996 Dimetacrine DIMETACRINE chembl:CHEMBL1328913 0.84 4539395 ACETYLCHOLINESTERASE (CARTWRIGHT BLOOD GROUP) RussLampel,HopkinsGroom,HingoraniCasas DRUGGABLE GENOME
157 rs12705070 7 99570586 99828851 ACHE ACHE 43 ChemblInteractions inhibitor CHEMBL1201341 ECHOTHIOPHATE ECHOTHIOPHATE chembl:CHEMBL1201341 0.84 ACETYLCHOLINESTERASE (CARTWRIGHT BLOOD GROUP) RussLampel,HopkinsGroom,HingoraniCasas DRUGGABLE GENOME
157 rs12705070 7 99570586 99828851 ACHE ACHE 43 ChemblInteractions inhibitor CHEMBL211471 NEOSTIGMINE METHYLSULFATE NEOSTIGMINE METHYLSULFATE chembl:CHEMBL211471 0.42 ACETYLCHOLINESTERASE (CARTWRIGHT BLOOD GROUP) RussLampel,HopkinsGroom,HingoraniCasas DRUGGABLE GENOME
157 rs12705070 7 99570586 99828851 ACHE BE0000426 43 DrugBank DB02166 Propidium PROPIDIUM chembl:CHEMBL345124 1.11 10592235,17139284,17016423 ACETYLCHOLINESTERASE (CARTWRIGHT BLOOD GROUP) RussLampel,HopkinsGroom,HingoraniCasas DRUGGABLE GENOME
157 rs12705070 7 99570586 99828851 ACHE BE0000426 43 DrugBank inhibitor DB00483 Gallamine triethiodide GALLAMINE TRIETHIODIDE chembl:CHEMBL1200993 0.49 17944454,10421444,1207670,3190453,417864,11920914 ACETYLCHOLINESTERASE (CARTWRIGHT BLOOD GROUP) RussLampel,HopkinsGroom,HingoraniCasas DRUGGABLE GENOME
[truncated: 1,779 more rows]
